# Supplementary material for: Gut microbiota as a prognostic biomarker for unresectable hepatocellular carcinoma treated with anti-PD-1 therapy
Source: Front Genet. 2024 Oct 3;15:1366131. doi: 10.3389/fgene.2024.1366131 (PMC11484251; doi:10.3389/fgene.2024.1366131)
Supplement: Supplementary file 1 [file DataSheet1.ZIP]

Archive with 24 entries (21 files):
- raw data/Figure-original data/
- raw data/Figure-original data/Figure1-original data.csv
- raw data/Figure-original data/Figure2A-original data.txt
- raw data/Figure-original data/Figure2B-original data.txt
- raw data/Figure-original data/Figure3A-original data.txt
- raw data/Figure-original data/Figure3B-original data.txt
- raw data/Figure-original data/Figure4-original data.txt
- raw data/Figure-original data/Figure5-original data.txt
- raw data/Figure-original data/Figure6-1-original data.txt
- raw data/Figure-original data/Figure6-2-original data.txt
- raw data/Figure-original data/Figure6-3-original data.txt
- raw data/Figure-original data/Figure7A-original data.txt
- raw data/Figure-original data/Figure7B-original data.xls
- raw data/Figure-original data/Figure8-1-original data.txt
- raw data/Figure-original data/Figure8-2-original data.txt
- raw data/Figure-original data/Figure9-10-original data.csv
- raw data/relevant code/
- raw data/relevant code/code.R
- raw data/relevant code/Python_pre.ipynb
- raw data/relevant code/R.ipynb
- raw data/Table-original data/
- raw data/Table-original data/Table1-original data.xlsx
- raw data/Table-original data/Table2-original data.csv
- raw data/Table-original data/Table3-original data.csv
