# Supplementary material for: Gut microbiota as a prognostic biomarker for unresectable hepatocellular carcinoma treated with anti-PD-1 therapy
Source: Front Genet. 2024 Oct 3;15:1366131. doi: 10.3389/fgene.2024.1366131 (PMC11484251; doi:10.3389/fgene.2024.1366131)
Supplement: Supplementary file 1 [file DataSheet1.ZIP › raw data/Figure-original data/Figure1-original data.csv]

		PFS.LOW.	PFS.HIGH.		OS.LOW.	OS.HIGH.	PVAL.PFS.	PVAL.OS.	CUTOFF_VALUE	LDA_score	LDA_pval
liaoxiao		8.5	15.8		14.5	27	0.001167594	3.90E-07	0	0	0
sex		14.8	7.1		27	14.5	4.27E-07	8.66E-05	0	0	0
age60		15.8	10.5		26.3	17.5	0.007648147	0.044826693	0	0	0
ecog		14.4	7		27	14.4	0.06751772	0.011350263	0	0	0
hbv		NA	14		NA	26.3	0.203874036	0.482085791	0	0	0
cirrhosis		15.8	10.8		27.2	18.2	0.024928873	0.008622443	0	0	0
ctp_grade		14.4	10.8		26.3	27.8	0.972780308	0.647032693	0	0	0
tumor_size_10		16.5	11.15		27	18.2	5.97E-05	0.032952582	0	0	0
tumor_number_1		13.9	14.8		NA	26.3	0.923541927	0.134584634	0	0	0
tumor_distribution		16.8	13.65		26.3	22.5	0.028502578	0.920282048	0	0	0
tumor_thrombus		16.05	11.6		27.8	17.5	0.068543035	0.002200337	0	0	0
metastasis		14.8	11.5		27	17.5	0.012656934	0.029054701	0	0	0
bclc_stage		15.8	11.7		27.8	19.5	0.022758495	0.005570115	0	0	0
afp400		15.8	13.8		29.4	22.5	0.665587393	0.160618256	0	0	0
ast40		16.4	13.8		32.5	26.3	0.0686158	0.19315755	0	0	0
alt40		15	13.8		27	26.3	0.707543839	0.589971581	0	0	0
tbil17.1		14	14.8		27	26.3	0.245727332	0.971631423	0	0	0
alb40		14.8	8.9		NA	16.8	0.490975285	0.10897085	0	0	0
nlr_group		16.3	11.6		26.3	22.5	0.072765615	0.628227402	2.587546695	0	0
lmr_group		13.65	14.8		26.3	NA	0.763866	0.912465037	4.113931107	0	0
plr_group		15.5	12.65		26.3	19.5	0.319131875	0.817908809	117.775048	0	0
sii_group		16.6	11.55		26.3	22.5	0.002635468	0.573285624	477.5963774	0	0
siri_group		16.5	11.2		26.3	19.5	0.007292215	0.266917346	1.152751749	0	0
pni_group		12.8	14		26.3	NA	0.933283723	0.524534928	48.94111111	0	0
anri_group		13.65	19.5		22.5	26.3	0.272789065	0.550866023	21.87809447	0	0
apri_group		13.65	19.5		22.5	26.3	0.272789065	0.550866023	0.455624907	0	0
crp_group		14	14.4		32.5	26.3	0.199891255	0.69696697	1.173111111	0	0
k__Bacteria.p__Bacteroidetes_group		15.5	10.65		26.3	22.5	0.163352637	0.102280357	0.178233219	4.88572298	0.030239021
k__Bacteria.p__Bacteroidetes.c__Bacteroidia.o__Bacteroidales_group		15.5	10.65		26.3	22.5	0.163352637	0.102280357	0.178384771	4.88572298	0.030239021
k__Bacteria.p__Bacteroidetes.c__Bacteroidia_group		15.5	10.65		26.3	22.5	0.163352637	0.102280357	0.178158887	4.88572298	0.030239021
k__Bacteria.p__Bacteroidetes.c__Bacteroidia.o__Bacteroidales.f__Bacteroidaceae.g__Bacteroides_group		15.2	12.15		26.3	25.15	0.371154202	0.531255655	0.129932401	4.748820065	0.023620034
k__Bacteria.p__Bacteroidetes.c__Bacteroidia.o__Bacteroidales.f__Bacteroidaceae_group		15.2	12.15		26.3	25.15	0.371154202	0.531255655	0.128398029	4.748820065	0.023620034
k__Bacteria.p__Firmicutes.c__Bacilli_group		15	11.5		26.3	18.2	0.191290896	0.463987339	0.043510641	4.404054684	0.006513986
k__Bacteria.p__Firmicutes.c__Bacilli.o__Lactobacillales_group		14	14.4		26.3	NA	0.787710225	0.68633572	0.039843643	4.404054684	0.006513986
k__Bacteria.p__Actinobacteria.c__Coriobacteriia_group	R	11.6	20	8.4	19.5	27	0.002483799	0.027614054	0.046122355	4.299973023	0.001747258
k__Bacteria.p__Actinobacteria.c__Coriobacteriia.o__Coriobacteriales.f__Coriobacteriaceae_group		11.7	16.8		22.5	27	0.005430273	0.074448381	0.039581786	4.254915557	0.004490459
k__Bacteria.p__Actinobacteria.c__Coriobacteriia.o__Coriobacteriales_group		11.7	16.8		22.5	27	0.005430273	0.074448381	0.040122015	4.254915557	0.004490459
k__Bacteria.p__Actinobacteria.c__Coriobacteriia.o__Coriobacteriales.f__Coriobacteriaceae.g__Collinsella_group	R	11.6	20	8.4	19.5	27	0.002483799	0.027614054	0.040026724	4.250250328	0.005779787
k__Bacteria.p__Firmicutes.c__Clostridia.o__Clostridiales.f__Lachnospiraceae.g__Blautia.s__Blautia_obeum_group		11.8	16.4		22.5	26.3	0.516055522	0.233203154	0.032526527	4.125442335	0.006513986
k__Bacteria.p__Firmicutes.c__Bacilli.o__Lactobacillales.f__Lactobacillaceae.g__Lactobacillus_group		14.4	8.5		26.3	16.8	0.424162314	0.156278334	0.012412294	4.092833554	0.007632882
k__Bacteria.p__Firmicutes.c__Bacilli.o__Lactobacillales.f__Lactobacillaceae_group		14.4	8.5		26.3	16.8	0.424162314	0.156278334	0.012100133	4.092833554	0.007632882
k__Bacteria.p__Firmicutes.c__Clostridia.o__Clostridiales.f__Lachnospiraceae.g__Dorea_group		11.5	16.3		19.5	26.3	0.167934731	0.055668906	0.044694255	4.034687486	0.006513986
k__Bacteria.p__Firmicutes.c__Clostridia.o__Clostridiales.f__Lachnospiraceae.g__Dorea.s__Dorea_longicatena_group		11.5	16.3		19.5	27.8	0.165741516	0.011117248	0.028246679	3.964301721	0.003061525
k__Bacteria.p__Firmicutes.c__Bacilli.o__Lactobacillales.f__Streptococcaceae.g__Streptococcus_group		14.8	12.75		26.3	18.2	0.6993479	0.649369729	0.014881507	3.864309878	0.026753222
k__Bacteria.p__Firmicutes.c__Bacilli.o__Lactobacillales.f__Streptococcaceae_group		14	14.4		26.3	NA	0.893292004	0.943734009	0.016206006	3.848568232	0.036196438
k__Bacteria.p__Firmicutes.c__Clostridia.o__Clostridiales.f__Eubacteriaceae_group		11.8	16.5		22.5	27.8	0.057200915	0.073542043	0.031776638	3.83554606	0.036196438
k__Bacteria.p__Firmicutes.c__Clostridia.o__Clostridiales.f__Eubacteriaceae.g__Eubacterium_group	R	11.7	16.5	4.8	22.5	27.8	0.026432187	0.027951512	0.033162444	3.83554606	0.036196438
k__Bacteria.p__Firmicutes.c__Bacilli.o__Lactobacillales.f__Enterococcaceae_group		14.4	8.5		26.3	18.2	0.245055211	0.33309822	0.010729744	3.834119514	0.000814471
k__Bacteria.p__Firmicutes.c__Bacilli.o__Lactobacillales.f__Enterococcaceae.g__Enterococcus_group		14.4	8.5		26.3	18.2	0.245055211	0.33309822	0.010463454	3.825253228	0.000814471
k__Bacteria.p__Firmicutes.c__Clostridia.o__Clostridiales.f__Ruminococcaceae.g__Gemmiger_group		11.55	16.3		27.2	26.3	0.01462627	0.12615983	0.0152027	3.705816162	0.014054344
k__Bacteria.p__Firmicutes.c__Clostridia.o__Clostridiales.f__Ruminococcaceae.g__Gemmiger.s__Gemmiger_formicilis_group		11.2	16.3		18.2	27	0.004502912	0.069829494	0.012112176	3.705816162	0.014054344
k__Bacteria.p__Firmicutes.c__Clostridia.o__Clostridiales.f__Ruminococcaceae.g__Subdoligranulum_group		13.8	15.2		26.3	27.2	0.779382872	0.53143133	0.022184873	3.696094036	0.045672753
k__Bacteria.p__Bacteroidetes.c__Bacteroidia.o__Bacteroidales.f__Bacteroidaceae.g__Bacteroides.s__Bacteroides_sp_1_1_30_group	NR	14.8	7.1	-7.7	27	14.5	4.27E-07	8.66E-05	0.002855359	3.693971606	0.028997511
k__Bacteria.p__Proteobacteria.c__Gammaproteobacteria.o__Enterobacterales.f__Enterobacteriaceae.g__Enterobacter_group		14.4	11.5		26.3	18.2	0.693572526	0.342968181	0.004147232	3.616538487	0.002974416
k__Bacteria.p__Firmicutes.c__Erysipelotrichia.o__Erysipelotrichales.f__Erysipelotrichaceae.g__Holdemanella_group		13.9	20		26.3	32.5	0.110707012	0.057104328	0.005423271	3.598824229	0.038367251
k__Bacteria.p__Firmicutes.c__Erysipelotrichia.o__Erysipelotrichales.f__Erysipelotrichaceae.g__Holdemanella.s__Holdemanella_biformis_group	R	13.8	21.3	7.5	26.3	32.55	0.048100653	0.01857805	0.004948191	3.598824229	0.038367251
k__Bacteria.p__Firmicutes.c__Clostridia.o__Clostridiales.f__Ruminococcaceae.g__Ruminococcus.s__Ruminococcus_sp_AM42_11_group	R	10.7	15.8	5.1	19.5	27.8	0.046893168	0.0086153	0.010649361	3.571071807	0.011468073
k__Bacteria.p__Firmicutes.c__Bacilli.o__Lactobacillales.f__Enterococcaceae.g__Enterococcus.s__Enterococcus_hirae_group	NR	14.8	7.15	-7.65	26.3	14.3	0.000982561	0.003257537	0.00194279	3.553843482	0.001225496
k__Bacteria.p__Proteobacteria.c__Gammaproteobacteria.o__Enterobacterales.f__Enterobacteriaceae.g__Enterobacter.s__Enterobacter_hormaechei_group		14.8	10.2		26.3	13.2	0.169705951	0.017441364	0.002757941	3.549569567	0.0022751
k__Bacteria.p__Firmicutes.c__Negativicutes.o__Veillonellales.f__Veillonellaceae.g__Veillonella_group		15.2	9.9		27	15.95	0.063334358	0.029255026	0.004437962	3.532301933	0.01378973
k__Bacteria.p__Actinobacteria.c__Coriobacteriia.o__Coriobacteriales.f__Coriobacteriaceae.g__Collinsella.s__Collinsella_sp_AF25_2LB_group		14	15.8		26.3	NA	0.106624159	0.319370221	0.005287404	3.531511008	0.036963538
k__Bacteria.p__Firmicutes.c__Bacilli.o__Lactobacillales.f__Enterococcaceae.g__Enterococcus.s__Enterococcus_faecium_group		14	14.8		26.3	NA	0.946523246	0.771643897	0.003901838	3.505366394	0.000570414
k__Bacteria.p__Firmicutes.c__Clostridia.o__Clostridiales.f__Ruminococcaceae.g__Ruminococcus.s__Ruminococcus_sp_TF12_19AC_group		13.65	19.5		22.5	27	0.387948505	0.172967757	0.003294729	3.427506217	0.001244225
k__Bacteria.p__Firmicutes.c__Negativicutes.o__Veillonellales.f__Veillonellaceae.g__Veillonella.s__Veillonella_parvula_group		14.8	9.9		26.3	15.95	0.182451345	0.051780065	0.002603987	3.427126008	0.008495807
k__Bacteria.p__Bacteroidetes.c__Bacteroidia.o__Bacteroidales.f__Rikenellaceae.g__Alistipes.s__Alistipes_putredinis_group		14	14.3		26.3	NA	0.562230906	0.514148421	0.006500154	3.358701682	0.049721279
k__Bacteria.p__Firmicutes.c__Clostridia.o__Clostridiales.f__Ruminococcaceae.g__Ruminococcus.s__Ruminococcus_sp_AF37_3AC_group		14	19.5		26.3	27.8	0.222812103	0.23173357	0.003695585	3.357907762	0.047846635
k__Bacteria.p__Firmicutes.c__Clostridia.o__Clostridiales.f__Lachnospiraceae.g__Blautia.s__Blautia_sp_KGMB01111_group		11.8	14.8		21.5	27.8	0.952765641	0.001973931	0.004582865	3.337865323	0.020806107
k__Bacteria.p__Actinobacteria.c__Coriobacteriia.o__Eggerthellales_group	R	11.6	16.6	5	18.2	27.2	0.011896361	0.008503593	0.006002448	3.297973421	0.009303998
k__Bacteria.p__Actinobacteria.c__Coriobacteriia.o__Eggerthellales.f__Eggerthellaceae_group	R	11.6	16.6	5	18.2	27.2	0.011896361	0.008503593	0.006023304	3.297973421	0.009303998
k__Bacteria.p__Actinobacteria.c__Coriobacteriia.o__Coriobacteriales.f__Coriobacteriaceae.g__Collinsella.s__Collinsella_sp_TM05_38_group		13.8	18.4		22.5	32.5	0.388507641	0.047758658	0.002083795	3.276800427	0.023932444
k__Bacteria.p__Firmicutes.c__Bacilli.o__Lactobacillales.f__Lactobacillaceae.g__Lactobacillus.s__Lactobacillus_gasseri_group		14.4	8.5		26.3	18.2	0.161483449	0.36077762	0.001126125	3.217887093	0.028648088
k__Bacteria.p__Proteobacteria.c__Betaproteobacteria_group		14.4	11.5		26.3	17.5	0.827750012	0.123522501	0.001824538	3.204392839	0.006506925
k__Bacteria.p__Proteobacteria.c__Betaproteobacteria.o__Burkholderiales_group		14.4	11.5		26.3	17.5	0.827750012	0.123522501	0.001809041	3.204392839	0.006506925
k__Bacteria.p__Firmicutes.c__Clostridia.o__Clostridiales.f__Lachnospiraceae.g__Blautia.s__Blautia_sp_AM22_22LB_group		13.9	16.3		27	26.3	0.909047198	0.923470903	0.000174546	3.180081809	0.001341197
k__Bacteria.p__Actinobacteria.c__Coriobacteriia.o__Eggerthellales.f__Eggerthellaceae.g__Eggerthella_group	R	11.8	16.4	4.6	22.5	27.2	0.030349201	0.014702222	0.003890112	3.106115213	0.025125225
k__Bacteria.p__Actinobacteria.c__Coriobacteriia.o__Coriobacteriales.f__Coriobacteriaceae.g__Collinsella.s__Collinsella_sp_AM13_34_group		13.9	16.8		27	26.3	0.538285447	0.693827256	0.00213768	3.104414413	0.032518807
k__Bacteria.p__Bacteroidetes.c__Bacteroidia.o__Bacteroidales.f__Bacteroidaceae.g__Bacteroides.s__Bacteroides_sp_AF20_13LB_group	NR	15.2	7.2	-8	27	14.4	8.51E-08	1.00E-06	0.000966954	3.103584245	0.036529172
k__Bacteria.p__Firmicutes.c__Clostridia.o__Clostridiales.f__Clostridiaceae.g__Clostridium.s__Clostridium_sp_AM33_3_group	NR	15.5	8.2	-7.3	27.2	14.4	0.000396488	2.97E-06	0.000249495	3.093526243	0.008808853
k__Bacteria.p__Firmicutes.c__Clostridia.o__Clostridiales.f__Eubacteriaceae.g__Eubacterium.s__Eubacterium_sp_OM08_24_group		14	16.5		26.3	21.75	0.220762369	0.77559512	0.001690297	3.086232257	0.003273584
k__Bacteria.p__Firmicutes.c__Clostridia.o__Clostridiales.f__Eubacteriaceae.g__Eubacterium.s__Eubacterium_sp_AM28_29_group		13.8	NA		26.3	23.65	0.025456521	0.765524954	0.001391594	3.059221161	0.017475653
k__Bacteria.p__Firmicutes.c__Clostridia.o__Clostridiales.f__Lachnospiraceae.g__Roseburia.s__Roseburia_sp_TF10_5_group		14	16.3		26.3	27.8	0.352262654	0.035994054	0.001832499	3.059068924	0.041170559
k__Bacteria.p__Bacteroidetes.c__Bacteroidia.o__Bacteroidales.f__Bacteroidaceae.g__Bacteroides.s__Bacteroides_acidifaciens_group		14.8	8.35		26.3	14.5	0.583808166	0.075697332	0.000196146	3.050230078	0.005525969
k__Bacteria.p__Firmicutes.c__Bacilli.o__Lactobacillales.f__Streptococcaceae.g__Streptococcus.s__Streptococcus_parasanguinis_group		15.2	8.5		27	17.5	0.022839629	0.092249222	0.001895714	3.044013749	0.00931097
k__Bacteria.p__Firmicutes.c__Bacilli.o__Lactobacillales.f__Lactobacillaceae.g__Lactobacillus.s__Lactobacillus_salivarius_group		14.8	10		27	17.5	0.333877312	0.0639707	0.002335169	2.989427271	0.000696452
k__Bacteria.p__Firmicutes.c__Bacilli.o__Lactobacillales.f__Lactobacillaceae.g__Lactobacillus.s__Lactobacillus_antri_group		14.4	8.5		26.3	18.2	0.161483449	0.36077762	0.000111667	2.973617168	0.024331926
k__Bacteria.p__Firmicutes.c__Negativicutes.o__Veillonellales.f__Veillonellaceae.g__Veillonella.s__Veillonella_atypica_group	NR	15.5	8.7	-6.8	27	15.95	0.012135964	0.002111342	0.000153513	2.925631239	0.004223557
k__Bacteria.p__Proteobacteria.c__Betaproteobacteria.o__Burkholderiales.f__Sutterellaceae.g__Parasutterella_group	NR	15.2	8.35	-6.85	27	14.55	0.035067477	7.13E-05	0.000462327	2.922268054	0.000414613
k__Bacteria.p__Proteobacteria.c__Betaproteobacteria.o__Burkholderiales.f__Sutterellaceae.g__Parasutterella.s__Parasutterella_excrementihominis_group	NR	15.2	8.35	-6.85	27	14.55	0.035067477	7.13E-05	0.000318216	2.922121446	0.000414613
k__Bacteria.p__Firmicutes.c__Bacilli.o__Lactobacillales.f__Streptococcaceae.g__Streptococcus.s__Streptococcus_mutans_group		14.8	7.9		26.3	16.4	0.016602213	0.08051433	0.000257699	2.917914236	0.043373827
k__Bacteria.p__Firmicutes.c__Clostridia.o__Clostridiales.f__Clostridiaceae.g__Clostridium.s__Clostridium_sp_OM04_7_group	NR	15.8	8.5	-7.3	26.3	14.6	5.00E-05	0.030607573	0.00021847	2.915855131	0.014139772
k__Bacteria.p__Firmicutes.c__Clostridia.o__Clostridiales.f__Lachnospiraceae.g__Blautia.s__Blautia_sp_TF11_31AT_group		11.8	15.8		22.5	32.5	0.087953171	0.006871626	0.000170569	2.913225471	0.00499298
k__Bacteria.p__Firmicutes.c__Clostridia.o__Clostridiales.f__Ruminococcaceae.g__Ruminococcus.s__Ruminococcus_sp_AM46_18_group		11.6	15		21.5	27	0.445390753	0.076601664	0.001216587	2.902070841	0.001452224
k__Bacteria.p__Firmicutes.c__Clostridia.o__Clostridiales.f__Lachnospiraceae.g__Blautia.s__Blautia_sp_BCRC_81119_group		11.8	16.05		22.5	26.3	0.663499338	0.127321778	0.001104314	2.900096972	0.014418877
k__Bacteria.p__Proteobacteria.c__Gammaproteobacteria.o__Pasteurellales_group		14.8	8.5		26.3	14.6	0.289992986	0.108723626	0.001343423	2.868654488	0.007706847
k__Bacteria.p__Proteobacteria.c__Gammaproteobacteria.o__Pasteurellales.f__Pasteurellaceae.g__Haemophilus.s__Haemophilus_parainfluenzae_group		14.8	8.5		26.3	14.6	0.289992986	0.108723626	0.001241348	2.868654488	0.007706847
k__Bacteria.p__Proteobacteria.c__Gammaproteobacteria.o__Pasteurellales.f__Pasteurellaceae.g__Haemophilus_group		14.8	8.5		26.3	14.6	0.289992986	0.108723626	0.001307661	2.868654488	0.007706847
k__Bacteria.p__Proteobacteria.c__Gammaproteobacteria.o__Pasteurellales.f__Pasteurellaceae_group		14.8	8.5		26.3	14.6	0.289992986	0.108723626	0.00134485	2.868654488	0.007706847
k__Bacteria.p__Firmicutes.c__Clostridia.o__Clostridiales.f__Ruminococcaceae.g__Ruminococcus.s__Ruminococcus_sp_AF14_5_group		11.55	14.8		19.5	27	0.9848331	0.048682234	0.001108881	2.858596637	0.00428879
k__Bacteria.p__Firmicutes.c__Clostridia.o__Clostridiales.f__Ruminococcaceae.g__Ruminococcus.s__Ruminococcus_sp_AM26_12LB_group		13.9	15.8		26.3	32.5	0.87635375	0.270779007	0.000804322	2.845210447	0.041718367
k__Bacteria.p__Firmicutes.c__Negativicutes.o__Veillonellales.f__Veillonellaceae.g__Veillonella.s__Veillonella_dispar_group		14.8	8.7		27	16.4	0.150186739	0.02626	0.000236983	2.823040085	0.00857027
k__Bacteria.p__Actinobacteria.c__Actinobacteria.o__Bifidobacteriales.f__Bifidobacteriaceae.g__Bifidobacterium.s__Bifidobacterium_sp_MSTE12_group		14.8	7.9	-6.9	27	14.3	0.000622472	0.000281198	0.000436425	2.823017028	0.000245129
k__Bacteria.p__Actinobacteria.c__Coriobacteriia.o__Coriobacteriales.f__Coriobacteriaceae.g__Senegalimassilia.s__Senegalimassilia_sp_KGMB04484_group		14	NA		26.3	NA	0.03989577	0.602205433	0.000268097	2.812824944	0.046431073
k__Bacteria.p__Firmicutes.c__Clostridia.o__Clostridiales.f__Lachnospiraceae.g__Blautia.s__Blautia_sp_AF19_34_group		11.7	15.8		18.2	27.8	0.098366655	0.001418085	0.000186474	2.795926742	5.11E-05
k__Bacteria.p__Firmicutes.c__Clostridia.o__Clostridiales.f__Ruminococcaceae.g__Ruminococcus.s__Ruminococcus_sp_AF20_12LB_group		10.9	15.8		22.5	27	0.571260909	0.070951398	0.001046569	2.790488506	0.005609295
k__Bacteria.p__Firmicutes.c__Negativicutes.o__Veillonellales.f__Veillonellaceae.g__Veillonella.s__Veillonella_sp_AF13_2_group	NR	15.2	8.7	-6.5	27	14.4	0.027543129	0.00048034	0.000273511	2.789554212	0.011347482
k__Bacteria.p__Firmicutes.c__Clostridia.o__Clostridiales.f__Ruminococcaceae.g__Ruminococcus.s__Ruminococcus_sp_AF25_28AC_group	R	10.9	20.4	9.5	19.5	32.5	1.07E-05	0.00490905	0.000884526	2.789103813	6.13E-05
k__Bacteria.p__Actinobacteria.c__Coriobacteriia.o__Coriobacteriales.f__Coriobacteriaceae.g__Collinsella.s__Collinsella_sp_AM09_41_group		14	17.9		26.3	32.5	0.080438492	0.150846521	0.000155674	2.785761213	0.030206368
k__Bacteria.p__Firmicutes.c__Clostridia.o__Clostridiales.f__Peptostreptococcaceae.g__Romboutsia_group		11.2	16.8		19.5	27	0.016304977	0.085994179	0.000643802	2.767520551	0.014054344
k__Bacteria.p__Firmicutes.c__Clostridia.o__Clostridiales.f__Peptostreptococcaceae.g__Romboutsia.s__Romboutsia_timonensis_group		11.2	16.8		19.5	27	0.016304977	0.085994179	0.000624427	2.767520551	0.014054344
k__Bacteria.p__Firmicutes.c__Clostridia.o__Clostridiales.f__Ruminococcaceae.g__Ruminococcus.s__Ruminococcus_sp_AM41_2AC_group		13.65	15.8		27	26.3	0.437180378	0.29500705	0.000177117	2.752483173	0.008338944
k__Bacteria.p__Firmicutes.c__Clostridia.o__Clostridiales.f__Ruminococcaceae.g__Ruminococcus.s__Ruminococcus_sp_AF21_42_group		13.65	16.8		27	26.3	0.051800874	0.575324598	0.001313545	2.727125541	0.007527358
k__Bacteria.p__Firmicutes.c__Clostridia.o__Clostridiales.f__Ruminococcaceae.g__Ruminococcus.s__Ruminococcus_sp_AM44_9AT_group		11.8	14.6		22.5	27.2	0.119117153	0.095794311	0.000542828	2.726201603	0.037371676
k__Bacteria.p__Firmicutes.c__Clostridia.o__Clostridiales.f__Ruminococcaceae.g__Ruminococcus.s__Ruminococcus_sp_AM31_32_group		12.65	16.3		22.5	27	0.496609616	0.132580272	0.000390727	2.714455266	0.034355028
k__Bacteria.p__Firmicutes.c__Bacilli.o__Lactobacillales.f__Streptococcaceae.g__Streptococcus.s__Streptococcus_gallolyticus_group		14.8	13.8		26.3	NA	0.086431996	0.902242297	0.000240749	2.714315306	0.005352885
k__Bacteria.p__Firmicutes.c__Clostridia.o__Clostridiales.f__Lachnospiraceae.g__Eisenbergiella_group		14	14.8		22.5	27.8	0.265334186	0.055650828	0.000774141	2.695565113	0.017461229
k__Bacteria.p__Firmicutes.c__Clostridia.o__Clostridiales.f__Lachnospiraceae.g__Eisenbergiella.s__Eisenbergiella_massiliensis_group		14	14.4		22.5	27.4	0.212385548	0.101257229	0.000237107	2.694594217	0.001786711
k__Bacteria.p__Actinobacteria.c__Coriobacteriia.o__Coriobacteriales.f__Coriobacteriaceae.g__Collinsella.s__Collinsella_sp_OM08_14AT_group		12.65	20		21.5	32.5	0.100261616	0.00558795	0.000660674	2.691041896	0.004442072
k__Bacteria.p__Firmicutes.c__Clostridia.o__Clostridiales.f__Ruminococcaceae.g__Ruminococcus.s__Ruminococcus_sp_AM40_10AC_group		13.8	15.15		27	26.3	0.680316667	0.24094687	0.000780982	2.681923527	0.012457569
k__Bacteria.p__Firmicutes.c__Clostridia.o__Clostridiales.f__Ruminococcaceae.g__Ruminococcus.s__Ruminococcus_sp_AM42_10AC_group		14.8	14		26.3	32.5	0.545334743	0.449007997	0.001245246	2.670609392	0.018860194
k__Bacteria.p__Actinobacteria.c__Coriobacteriia.o__Coriobacteriales.f__Coriobacteriaceae.g__Collinsella.s__Collinsella_sp_AM23_17_group		13.65	20		26.3	32.5	0.003193888	0.063351138	0.001065568	2.667944702	0.020828782
k__Bacteria.p__Proteobacteria.c__Betaproteobacteria.o__Burkholderiales.f__Sutterellaceae.g__Sutterella.s__Sutterella_wadsworthensis_group		14	14.8		26.3	21.5	0.887506571	0.435064346	0.00023833	2.66683121	0.032518807
k__Bacteria.p__Firmicutes.c__Clostridia.o__Clostridiales.f__Lachnospiraceae.g__Blautia.s__Blautia_sp_aa_0143_group		13.5	15.35		26.3	27	0.879564574	0.444354065	0.000134146	2.6662099	0.049294858
k__Bacteria.p__Proteobacteria.c__Betaproteobacteria.o__Burkholderiales.f__Sutterellaceae.g__Sutterella_group		14	14.8		26.3	22.5	0.859327098	0.556700802	0.000284253	2.664421109	0.032518807
k__Bacteria.p__Firmicutes.c__Clostridia.o__Clostridiales.f__Lachnospiraceae.g__Blautia.s__Blautia_sp_AF25_12LB_group		11.7	16.3		22.5	27.2	0.140274279	0.101982258	0.000357701	2.662621212	0.000386907
k__Bacteria.p__Firmicutes.c__Clostridia.o__Clostridiales.f__Ruminococcaceae.g__Ruminococcus.s__Ruminococcus_sp_TF06_23_group		14	14.4		22.5	27	0.289191617	0.733789023	0.000626393	2.64746821	0.024549436
k__Bacteria.p__Firmicutes.c__Negativicutes.o__Veillonellales.f__Veillonellaceae.g__Veillonella.s__Veillonella_sp_6_1_27_group		14.8	10.25		27	15.95	0.206226365	0.007800721	0.000268267	2.646587538	0.033942845
k__Bacteria.p__Actinobacteria.c__Coriobacteriia.o__Coriobacteriales.f__Coriobacteriaceae.g__Collinsella.s__Collinsella_sp_AF04_24_group		12.65	NA		22.5	27	0.00349547	0.075437542	0.000151481	2.644369428	0.014821553
k__Bacteria.p__Firmicutes.c__Clostridia.o__Clostridiales.f__Lachnospiraceae.g__Lachnoclostridium.s__Lachnoclostridium_sp_SNUG30386_group		13.8	15.35		22.5	27	0.064490403	0.57609873	0.00017572	2.640360267	0.045155536
k__Bacteria.p__Firmicutes.c__Clostridia.o__Clostridiales.f__Ruminococcaceae.g__Ruminococcus.s__Ruminococcus_sp_AF17_12_group		12.65	16.6		21.5	32.5	0.200071531	0.012269222	0.000601684	2.631191712	0.022512131
k__Bacteria.p__Proteobacteria.c__Betaproteobacteria.o__Burkholderiales.f__Sutterellaceae_group	NR	15.8	8.35	-7.45	27.2	15.8	0.001352809	0.000121853	0.00074477	2.628253026	0.025334343
k__Bacteria.p__Firmicutes.c__Clostridia.o__Clostridiales.f__Lachnospiraceae.g__Dorea.s__Dorea_sp_AM58_8_group		12.65	15.8		22.5	27.2	0.223073112	0.058020476	0.000388531	2.604527045	0.037629314
k__Bacteria.p__Firmicutes.c__Bacilli.o__Lactobacillales.f__Streptococcaceae.g__Streptococcus.s__Streptococcus_gordonii_group	NR	14.8	7.3	-7.5	27	14.8	0.007917964	0.00252419	0.000187918	2.593407836	0.027602205
k__Bacteria.p__Actinobacteria.c__Coriobacteriia.o__Coriobacteriales.f__Coriobacteriaceae.g__Collinsella.s__Collinsella_sp_AF33_16_group		11.8	19.5		26.3	27	0.01908168	0.280301152	0.00033683	2.587769107	0.013706046
k__Bacteria.p__Firmicutes.c__Clostridia.o__Clostridiales.f__Ruminococcaceae.g__Ruminococcus.s__Ruminococcus_sp_OF02_6_group		13.8	15.5		26.3	27	0.769845451	0.611260509	0.000647356	2.581842083	0.020793506
k__Bacteria.p__Actinobacteria.c__Coriobacteriia.o__Coriobacteriales.f__Coriobacteriaceae.g__Collinsella.s__Collinsella_sp_AF36_3AT_group		13.8	15.8		22.5	26.65	0.104916898	0.294040858	0.000412519	2.578964618	0.036299112
k__Bacteria.p__Firmicutes.c__Clostridia.o__Clostridiales.f__Lachnospiraceae.g__Blautia.s__Blautia_sp_Marseille_P3087_group		13.65	16.5		26.3	32.5	0.04874673	0.128829289	0.000282823	2.520876061	0.009902015
k__Bacteria.p__Firmicutes.c__Clostridia.o__Clostridiales.f__Ruminococcaceae.g__Ruminococcus.s__Ruminococcus_sp_AF45_4BH_group		12.65	16.5		26.3	27	0.091630442	0.107506484	0.000301712	2.481758573	0.009036405
k__Bacteria.p__Firmicutes.c__Clostridia.o__Clostridiales.f__Ruminococcaceae.g__Ruminococcus.s__Ruminococcus_sp_AF17_22AC_group		13.8	18.25		26.3	32.5	0.026013493	0.18653031	0.000428215	2.365074798	0.032010361
