# Supplementary material for: Gut microbiota as a prognostic biomarker for unresectable hepatocellular carcinoma treated with anti-PD-1 therapy
Source: Front Genet. 2024 Oct 3;15:1366131. doi: 10.3389/fgene.2024.1366131 (PMC11484251; doi:10.3389/fgene.2024.1366131)
Supplement: Supplementary file 1 [file DataSheet1.ZIP › raw data/Figure-original data/Figure2A-original data.txt]

Taxon	F93606_1	F94343_1	F93606_2	F03884_1	F93606_3	F94343_2	F03884_2	F03884_3	F03884_4	F12364_1	F12364_2	F16438_1	F16438_2	F37110_1	F37110_2	F37110_3	F12364	F10947_1	F10947_2	F31784_1	F31784_2	F40474_1	F50952_1	F50952_2	F00962_2	F48537_1	F48537_2	F28491_1	F28491_2	F39064_1	F39064_2	F10922_1	F10922_2	F93189_3	F03852_4	F79603_3	F19416_1	F02648_1	F26743_1	F93187_1	F80863_1	F76380_1	F61450_1	F69297_1	F15272_1
k__Bacteria;p__Firmicutes	0.897905718786	0.596806145266	0.789893858264	0.776120974348	0.937371887355	0.528280471135	0.380705095761	0.758956135754	0.476327855003	0.57087709095	0.356671649674	0.49268010133	0.665251079679	0.468136374446	0.56527115686	0.400507324792	0.450120377156	0.477812051468	0.671624109064	0.620533275365	0.169732065265	0.677839695612	0.526650164673	0.700209524172	0.532221912715	0.749705525428	0.700680816745	0.466066723053	0.723968467992	0.34614121792	0.3838347713	0.878146438122	0.857374433338	0.718054284289	0.424400954277	0.844884670756	0.600940107221	0.555069793657	0.47147615617	0.587536694611	0.512881889878	0.677770050893	0.377470803326	0.72493798056	0.533645391676
k__Bacteria;p__Bacteroidetes	0.0682435294036	0.00857139698273	0.0658078526273	0.160303029452	0.00393574093149	0.11276899629	0.542957892305	0.091607162552	0.474692012902	0.373705310862	0.574511496709	0.462202590096	0.133933560131	0.412399188588	0.100349397909	0.435793170788	0.511977903911	0.272999466239	0.2998681174	0.00768430844803	0.180150929004	0.314296232753	0.00536423337359	0.0606304038724	0.280414010614	0.1188742469	0.213154821904	0.170128785202	0.211958301216	0.0135848686357	0.00635172310437	0.015456242551	0.0316891950383	0.00415126415198	0.000100834732602	0.0119015139426	0.349399882349	0.169575880163	0.0615904634974	0.211350968899	0.0816330721968	0.00282592609257	0.0138956767576	0.168079590095	0.209623679257
k__Bacteria;p__Actinobacteria	0.0307117284587	0.37622486839	0.0113872425003	0.0418322883164	0.00804262504422	0.351468932957	0.0129946549428	0.0771007092301	0.0343151821374	0.0250415475275	0.0576679458532	0.00857081711533	0.0156041445021	0.0325780665845	0.289147729913	0.0984253338878	0.0096266508871	0.19493861748	0.00906094332537	0.329190409758	0.0390439176524	0.00640931185163	0.466780555257	0.237660816082	0.135667577807	0.127177914534	0.0738022986182	0.0908923534214	0.0435857585261	0.0571749746764	0.0225399441778	0.0999824041088	0.108367750633	0.0623523420989	0.574248182894	0.132901360963	0.0436252598301	0.251421042927	0.454066986087	0.077472803374	0.215284681971	0.152001811301	0.534847019473	0.0463922410103	0.0381188037058
k__Bacteria;p__Proteobacteria	0.00198245169419	0.00215770580731	0.078443261593	0.0179834424966	0.0500876198868	0.00156143414634	0.0528466524099	0.069624989	0.0118238641174	0.0302002181212	0.0110694618651	0.0362418096006	0.00830458579112	0.0844633302383	0.0449009539617	0.0468048894942	0.0280528239852	0.0120538268745	0.00802050426251	0.0413276834709	0.585469387677	0.00139966226145	0.000413852228403	0.000807667788811	0.0311286688196	0.00417405202224	0.0122761133532	0.271338849511	0.0103973680148	0.582796668032	0.587193984751	0.00602679426973	0.00102538372947	0.214861838952	0.00107104384448	0.00863515764345	0.00593118493449	0.00183467853434	0.0127583593366	0.0733872123045	0.188712713813	0.167012929332	0.0717130100469	0.0457780886176	0.218567034813
k__Bacteria;p__Verrucomicrobia	1.35135001281e-05	0.0126355467932	0.054412679106	9.52661632786e-05	3.54435570391e-05	0.00326962109232	0.00848218543201	1.57634995266e-05	0.000552978950161	7.42624959368e-06	4.64146289039e-05	1.85453941197e-05	0.159919291387	7.70698790751e-05	2.42824801905e-05	0.0181098347764	4.84215829522e-06	0.0174072491913	0.010469871223	0.00111238228774	0	8.68133225345e-07	0.000629265504112	0.000392189247939	1.82439366037e-06	1.75805714559e-06	7.53941931536e-06	0.000334070971029	0.0065244749892	1.51158270863e-06	1.81462554028e-06	1.9054276179e-06	0.00126477712765	0.000469686672585	0	0.000358426061475	1.0717460723e-05	0.0220756951006	1.00774790178e-05	0.0442323086167	6.47149735955e-06	7.14802614932e-06	6.07880650233e-06	0.0127058339223	9.52544294992e-06
k__Archaea;p__Euryarchaeota	1.06126964357e-06	0.00304436119944	3.52489823619e-07	0.00360967156746	0.000205432061479	0.0023921209109	0.0016430153447	0.00266790595019	1.98032079146e-05	6.66608231243e-06	0	9.4254858182e-05	6.42359280739e-06	1.35495567994e-06	3.14772891359e-06	0	1.2105395738e-06	0.0205493632868	0.000787881845517	0	3.38740496146e-05	0	0	7.33521037292e-07	0.0198745604532	5.94102069888e-06	4.02102363486e-06	9.87520534406e-06	0.00338886139735	0.000249182119241	3.68262241998e-06	0.000171048771545	5.10768890706e-05	0	0	1.75550234492e-05	2.18723688224e-06	6.15849932644e-06	5.12542750048e-05	0.00587220203497	9.09218637292e-07	0.000105247010788	0.00043515706235	0.0019879598687	8.2829938695e-07
k__Eukaryota;p__Ascomycota	0	0	0	6.10680533837e-07	0	0	0	2.32471811201e-05	2.32026686738e-06	0	1.20545150732e-05	8.49294753434e-05	3.30019446985e-06	0	2.1484498934e-06	0	0	7.16340513337e-05	0	7.93408292322e-06	0.0253670584077	7.40807018961e-06	1.96224910561e-05	6.23492881698e-06	1.00821754915e-05	9.15402168909e-06	1.08424030154e-05	0.000551325488599	1.08799916442e-06	5.95471976127e-06	1.12079812782e-06	1.06997089313e-05	2.96880200675e-06	1.52224640357e-06	5.16140633338e-05	0	4.75724021887e-06	0	0	0	0.00147395037795	0.000165588630306	1.70966432878e-06	0	0
k__Bacteria;p__Fusobacteria	1.34427488186e-06	2.520515217e-05	0	7.5113705662e-06	2.59049227084e-05	8.04431029564e-06	0.000354279423522	1.32689389955e-06	0.00224596436793	7.48472399993e-05	3.1322755702e-06	4.78386871041e-05	0.0169145574348	0.00226044546173	0.000116416005852	0.00017067424602	0.000185872849105	0	0	5.48823781155e-06	1.87895118956e-05	0	6.90260194231e-06	0.000204530115898	0.000123098561715	0	0	0.000299339151258	1.79199862375e-06	1.19094395225e-06	0	0	0	7.85675563133e-07	8.8451519826e-07	0.000860790115967	5.8672629366e-05	0	2.68190973862e-05	6.2080267184e-06	0	2.57416647218e-05	2.18457108677e-06	5.68659622911e-06	5.17687116844e-07
k__Bacteria;p__Synergistetes	0	0.000376563657224	0	3.72515125641e-06	8.53456755898e-07	0.000190493736862	4.80513020574e-06	0	1.02523419722e-06	0	0	0	2.53407789649e-05	7.58775180767e-07	8.49387167159e-07	0.000181511553477	0	0.00163998298254	3.41375186133e-05	5.18996401744e-06	0	0	2.99546876742e-06	2.50619687741e-06	0.000502188360196	0	0	4.43179947148e-06	0.000106559918162	1.52990492328e-05	0	0	0	0	0	5.80107729767e-05	7.3272435555e-06	0	0	0	0	0	0.00162403864031	5.84730438341e-05	6.57462638391e-06
k__Bacteria;p__Candidatus Saccharibacteria	0.00107966498406	0.000136357898946	5.47534192688e-05	4.34804540092e-05	0.000294492784124	4.07801841376e-05	1.14192506066e-05	2.75993931106e-06	1.89938124958e-05	8.58404283741e-05	1.68953045908e-05	5.85339001902e-05	3.68325275653e-05	8.34110716572e-05	0.000181968709576	7.26046213909e-06	2.89429007191e-05	3.90492938368e-05	1.33680106074e-05	0.000133328385965	0.000182972796121	4.68213186203e-05	0.000132408402038	8.53940740914e-05	4.91626081109e-05	5.14080158434e-05	4.39440440095e-05	0.00036523808253	4.95359619564e-05	2.91323212936e-05	7.29586209871e-05	0.00012026179696	3.53557329895e-05	0.000108275913544	0.000126485673351	0.000205644560404	1.03893751906e-05	1.42877184374e-05	1.98840580621e-05	0.000141602133244	6.31104701179e-06	8.48115495263e-05	4.32165149775e-06	4.41329316042e-05	2.76444920394e-05
k__Bacteria;p__Lentisphaerae	0	0	0	0	0	1.02788409333e-05	0	0	0	0	0	0	8.83980661568e-07	0	0	0	0	0.00221122086263	0.000121067350303	0	0	0	0	0	3.1686837259e-06	0	2.36953178483e-06	0	1.77919863358e-05	0	0	0	0	0	0	1.64990821891e-06	9.51448043774e-06	0	0	0	0	0	0	9.39524594374e-06	0
k__Bacteria;p__Candidatus Melainabacteria	0	1.97429390366e-05	0	0	0	4.5249245413e-06	0	0	0	1.05253931249e-06	0	0	0	0	0	0	0	0.000276752042226	0	0	0	0	0	0	3.7448080397e-06	0	1.72329584351e-05	0	0	0	0	8.42052435756e-05	0.000184605506601	0	0	0.000173438351971	0	0	0	0	0	0	0	0	0
k__Bacteria;p__Spirochaetes	5.99263592069e-05	2.10591349723e-06	0	0	0	4.30147147753e-06	0	0	0	0	0	5.79543566239e-07	0	0	0	0	0	0	0	0	0	0	0	0	0	0	0	4.33545600471e-07	0	0	0	0	2.69891091523e-06	0	0	1.78190087642e-06	0	2.46339973058e-06	0	0	0	0	0	0	0
k__Bacteria;p__Chloroflexi	1.06126964357e-06	0	0	0	0	0	0	0	0	0	0	0	0	0	0	0	7.15318839066e-07	0	0	0	1.00563584793e-06	0	0	0	0	0	0	8.57456854264e-06	0	0	0	0	0	0	0	0	0	0	0	0	0	0	0	6.18108285772e-07	0
k__Eukaryota;p__Basidiomycota	0	0	0	0	0	0	0	0	0	0	9.49174415212e-07	0	0	0	0	0	0	0	0	0	0	0	0	0	0	0	0	0	0	0	0	0	1.7542920949e-06	0	0	0	0	0	0	0	0	7.45499659745e-07	0	0	0
k__Bacteria;p__Deinococcus-Thermus	0	0	0	0	0	0	0	0	0	0	0	0	0	0	1.94859408936e-06	0	0	0	0	0	0	0	0	0	0	0	0	0	0	0	0	0	0	0	0	0	0	0	0	0	0	0	0	0	0
k__Archaea;p__Thaumarchaeota	0	0	0	0	0	0	0	0	0	0	0	0	0	0	0	0	0	7.86227392687e-07	0	0	0	0	0	0	0	0	0	0	0	0	0	0	0	0	0	0	0	0	0	0	0	0	0	0	0
k__Bacteria;p__Cyanobacteria	0	0	0	0	0	0	0	0	0	0	0	0	0	0	0	0	6.60294312984e-07	0	0	0	0	0	0	0	0	0	0	0	0	0	0	0	0	0	0	0	0	0	0	0	0	0	0	0	0
