# Supplementary material for: Gut microbiota as a prognostic biomarker for unresectable hepatocellular carcinoma treated with anti-PD-1 therapy
Source: Front Genet. 2024 Oct 3;15:1366131. doi: 10.3389/fgene.2024.1366131 (PMC11484251; doi:10.3389/fgene.2024.1366131)
Supplement: Supplementary file 1 [file DataSheet1.ZIP › raw data/Figure-original data/Figure2B-original data.txt]

Taxon	F93606_1	F94343_1	F93606_2	F03884_1	F93606_3	F94343_2	F03884_2	F03884_3	F03884_4	F12364_1	F12364_2	F16438_1	F16438_2	F37110_1	F37110_2	F37110_3	F12364	F10947_1	F10947_2	F31784_1	F31784_2	F40474_1	F50952_1	F50952_2	F00962_2	F48537_1	F48537_2	F28491_1	F28491_2	F39064_1	F39064_2	F10922_1	F10922_2	F93189_3	F03852_4	F79603_3	F19416_1	F02648_1	F26743_1	F93187_1	F80863_1	F76380_1	F61450_1	F69297_1	F15272_1
k__Bacteria;p__Proteobacteria;c__Gammaproteobacteria;o__Enterobacterales;f__Enterobacteriaceae;g__Escherichia;s__Escherichia coli	0.00162291541845	0.000333818814178	0.0489805600725	0.0153144459748	0.0452733010711	0.000552859718145	0.0246731506319	0.0575284111638	0.00339655689438	0.00675928368587	0.00641648713893	0.0339429047313	0.00632812539599	0.0544041372137	0.029927548417	0.0313411251106	0.0219915783327	0.00218335664397	0.000147337182046	0.024069881176	0.447836686109	0	0	0.000185789473427	0.0102477533466	0.0038638383136	0.000377989011007	0.156804155633	0.00038085284834	0.521837644713	0.0404815389645	0.00530972221613	0.000868069521766	0.151498930467	0.000565864482583	0.00719321815473	0.0047956106436	0.000801439451493	0.000582680657142	0.0685975491695	0.0131009115395	0.00328599486658	0.0686757694843	0.0445794737684	0.214154520521
k__Bacteria;p__Firmicutes;c__Clostridia;o__Clostridiales;f__Lachnospiraceae;g__unclassified;s__[Eubacterium] rectale	0.0157863285022	0.000210216343156	0.200233821376	0.0189701701678	0.0687196788335	0.000259643525304	0.00240833102716	0.00528628783558	3.65871051824e-05	0.0224709441915	0.0414268164701	0.000187782533284	0.0385914392548	0.00014196385391	0.00036889166843	0.000103843618025	0.00413946173681	0.000809380024313	0.0338161453652	0.0194676628326	0.000149311786638	0.000779790835975	0.213319151828	0.300721930043	0.000852574453938	0.0426597672006	0.00266018816584	0.000337090811417	0.0134664939929	0.212176655649	0.0692343406569	0.0491818313462	0.00300872425016	0.00501168341852	7.10581801074e-05	0.0421163582888	0.000334827932336	0.182198416315	0.00130610177052	0.175750454743	0.0802434507338	5.53634661966e-05	0.0262781747587	0.0329386691018	0.000702354712889
k__Bacteria;p__Firmicutes;c__Clostridia;o__Clostridiales;f__Ruminococcaceae;g__Faecalibacterium;s__Faecalibacterium prausnitzii	0.00734255246139	0.0278401073696	0.020001681737	0.0522411942317	0.0283356093867	0.0354613954264	0.0284494068969	0.250453427639	0.0102616577013	0.0203455719677	0.018894218612	8.58298952638e-05	0.0871030791085	0.0178096608923	0.0151785778981	0.0171672987958	0.0138600211056	0.0124185979635	0.0466810791687	0.0546475397479	0.000107677269625	0.0148289713476	0.00794589838165	0.0127254803061	0.0108121767941	0.34214909122	0.0910546352184	0.0465086104572	0.0547484757418	0.00344337291057	0.0115544103408	0.136755058428	0.117360777839	0.000469782398816	0.000107679672637	0.00899627417697	0.0795036215536	0.0275481807066	0.000515506613366	0.0253953543203	0.000700892271682	3.13419464217e-05	0.0174085024932	0.0912609792268	0.0568129338861
k__Bacteria;p__Firmicutes;c__Clostridia;o__Clostridiales;f__Lachnospiraceae;g__Blautia;s__Blautia obeum	0.162067190992	0.0137434364159	0.0738541080833	0.0129110971687	0.139236944582	0.0166923191267	0.00790711792725	0.0017416482102	0.00230547329603	0.00594025834416	0.00812563929467	0.00205074965222	0.0295788939266	0.00605609453156	0.0184555772128	0.013319212025	0.00172178584339	0.0157064864559	0.00671402116875	0.0784403244755	6.99980317282e-05	0.0291256182759	0.0243368702425	0.0244612837686	0.0339619680905	0.0306329874515	0.0474866884858	0.0366008184482	0.0209444779948	0.0139051636091	0.00931870742818	0.0323791323478	0.105400738791	0.0614020229912	0.00512461607255	0.143071393284	0.00844034251831	0.00998472038665	0.000406998863621	0.0699355127677	0.0156447067477	3.56816005416e-05	0.0843093972815	0.0269106777747	0.0132347976619
k__Bacteria;p__Actinobacteria;c__Actinobacteria;o__Bifidobacteriales;f__Bifidobacteriaceae;g__Bifidobacterium;s__Bifidobacterium adolescentis	1.47962538151e-05	0.177340652688	0.000102126445349	0.00710131418783	6.82113312523e-05	0.238702336518	3.21186199443e-05	3.2794204744e-05	5.26141999304e-05	4.65508155662e-05	6.43091517001e-05	4.25724710701e-05	0.000103083705737	8.82463360696e-05	3.28314584338e-05	6.88731451167e-06	3.40626238313e-05	0.000453315556253	1.43265427783e-06	0.138267495836	7.86371940084e-05	4.21883428639e-05	0.303022905563	0.157456090452	0.000115720218018	2.55610560956e-05	0	0.000691327547804	0	0	0.000118297082839	1.24330625851e-06	0	0.000413502801383	5.40999321462e-06	0.0519017086995	7.82267381506e-05	0.199276359087	0.000518161071547	3.95518380638e-05	0.000208022260039	4.12924664744e-05	0.179793581541	5.2839711138e-05	5.35216134665e-05
k__Bacteria;p__Bacteroidetes;c__Bacteroidia;o__Bacteroidales;f__Bacteroidaceae;g__Bacteroides;s__Bacteroides vulgatus	0.00290742847693	0.00101271098063	0.0075531849319	0.0105850215488	0.00118473897195	0.0259259757873	0.0404134231855	0.0260948475263	0.0245503792836	0.0139103895631	0.00312675367023	0.366868164069	0.00597968007391	0.0733005072863	0.0621850310037	0.0481025528605	0.0562212686033	0.0134270115769	0.0467178757628	0.000717330900315	0.177671762419	0.000476150351857	4.36387415629e-05	0.00109270333205	0.00722667013827	0.00475908098918	0.0134078931532	0.0683843544205	0.0183664512548	0.00348157516639	0.00235607912396	0.000315141568701	0.000867329020429	0	0	0.00132091242739	0.138741816669	0.00316439001187	0.000735122398421	0.0145467994907	0.00706821253598	0.000346339466682	0.000300450347861	0.034306383309	0.0231084483505
k__Bacteria;p__Firmicutes;c__Clostridia;o__Clostridiales;f__Lachnospiraceae;g__Dorea;s__Dorea longicatena	0.0497467752131	0.0464840724263	0.0441263220688	0.0192606318283	0.0591577451532	0.0169241995642	0.00221335743285	0.00130014694245	0.0005369346557	0.0294010506566	0.0243418919401	6.39640840088e-05	0.0390290587603	0.00933378461107	0.0387932415169	0.0127929998403	0.0132187192993	0.0107458095325	0.0133359754494	0.0370459613341	0.000117149122245	0.0303401224202	0.0404136431641	0.0405003352023	0.017511783489	0.00225191692778	0.0232537434568	0.02870921383	0.0225228538872	0.0112104634103	0.0401163053843	0.0813489434091	0.0581000714853	0.0194277072119	0.04086292721	0.0881409437845	0.0447197279743	0.0145738369263	0.0472761710752	0.0373028224109	0.0160735822476	3.34460211465e-05	0.065422861427	0.0309032587084	0.00211410373193
k__Bacteria;p__Bacteroidetes;c__Bacteroidia;o__Bacteroidales;f__Prevotellaceae;g__Prevotella;s__Prevotella copri	1.87608002918e-05	0.000173885904389	5.22972015885e-06	0.000112153019723	0.000111326514141	0.00943252304406	0.00020554785827	7.82709579246e-05	0.000119150926612	0.145107547297	0.448499522736	7.66093724454e-05	0.000110922546711	9.30706136557e-05	3.73289184933e-05	2.21034744793e-05	0.218749014646	8.01711479724e-06	1.16874427928e-05	0.00230250834802	9.99228408313e-06	1.7973389905e-05	0	9.15519744221e-07	0.00205460863911	0.0270666749851	0.0364103129854	0.00512716135582	0.0854488966612	2.40193824063e-05	3.79041126175e-05	0.00967511676108	0.0187083623672	0	0	0.00276998292502	8.47319665502e-05	0.00342878685066	7.09661268925e-06	0.00974122160552	0.00237095121774	3.33145164762e-06	0.0117203178135	6.30368483751e-06	6.26316753331e-06
k__Bacteria;p__Proteobacteria;c__Gammaproteobacteria;o__Enterobacterales;f__Enterobacteriaceae;g__Klebsiella;s__Klebsiella pneumoniae	0	4.97569052679e-05	0.0216942894805	0.000191380942697	0.00276263420416	7.44073097473e-05	0.0197541952968	0.00534890460192	0.000323833655161	0.00574855787503	0.00189562496535	0.000478834922135	0.000861211611339	0.0252272316051	0.0142468540892	0.0144502265259	0.00303933253546	0.00352334766828	0.00306904707453	0.00847698408559	0	0	0	0	0.00476368791522	0	0.000304441367295	0.0721544832428	0.00637281409862	0.0570564644897	0.528586817931	0.000282084249358	0	0.0401832396903	0	0.0003671180972	0.000447931441234	0.000228323137383	0.0102866755246	0.000950544771883	0.0118328364982	0.14757318213	0.000268016716189	0.000147518585364	0.00234791139927
k__Bacteria;p__Actinobacteria;c__Actinobacteria;o__Bifidobacteriales;f__Bifidobacteriaceae;g__Bifidobacterium;s__Bifidobacterium longum	0.001107453581	0.0012471476163	0.000915024745097	0.0214873213027	0.000152434005161	0.00384046737622	0.00614319498615	0.0754947003132	0.0199454765792	0.00346283095744	0.0261450161404	0.00673245694108	0.00045530110167	0.0105365474803	0.0971613281399	0.0274074007238	0.0014541823867	0.0390944145981	1.61362113397e-05	0.0488151179631	1.82671443395e-05	2.50818367163e-05	0.00173751666034	0.000889396914186	0.000486638002922	0.0904958905454	0.0173752365657	6.91616524067e-05	1.6233700869e-05	0.00312791835496	0.000274071790389	0.00723019157155	0.00510158298317	0.0213565848283	0.149494238461	0.00311961292303	0.01108922779	0.0113079357649	0.0548031851981	0.0155275550088	0.122806483858	0.000315918052952	0.0926881012925	0.000512885102613	0.00466388582028
k__Bacteria;p__Bacteroidetes;c__Bacteroidia;o__Bacteroidales;f__Bacteroidaceae;g__Bacteroides;s__Bacteroides stercoris	2.33625060238e-05	0.000141767690406	4.23078484761e-05	0.0621046735861	8.40219047214e-05	0.00144183714106	0.255379840567	0.0385829125319	0.119570599056	0.000593815303089	0.000319504951472	8.70944241075e-05	0.0148273739871	0.11780105308	0.00828192278411	0.14552671325	0.00185539497208	0.0107472909559	0.02334728814	6.22782305552e-05	2.75308243749e-05	0.0786516120166	1.72383884582e-05	0.000254026211696	0.00118527008074	0.00156322212255	0.00287624332973	0.00247522618533	0.00108395105015	0.000535197591217	0.000433258401185	1.55778960625e-05	7.49252716344e-05	0.00400007484302	2.65297744178e-06	0.000410145420474	0.0453100637851	0.00148462364634	5.48768599558e-05	0.00479960668091	0.00119862736317	6.57523351503e-06	1.25365721251e-05	0.000332179470604	0.0124417046624
k__Bacteria;p__Firmicutes;c__Clostridia;o__Clostridiales;f__Lachnospiraceae;g__Blautia;s__[Ruminococcus] gnavus	0.0032065393495	0.00112124158485	0.000569334366507	0.0201022070749	0.105745632668	0.00359367195996	0.00545880826575	0.00113877610648	0.152484423634	0.00470297743344	0.000528094413998	0.0929378645828	0.0276315018618	0.070345881189	0.0390852266183	0.00752511186948	0.0192820314267	0.000250011982101	0.000399936752084	0.00125699617924	0	0.00617463962775	0.000390099954429	0.000658380765394	0.000650830431467	0.000543687297427	0.000142722571765	8.42365808213e-05	0.000503947761229	0.00191079905943	0.00148599048537	0.000251147864219	0.000214543432793	7.15526819021e-05	0.0205256703138	0.00102011712143	0.0110022545263	0.000288835848099	0.141806735834	0.000100919263939	0.00260388696356	0.00655375441889	0.00724063019449	0.000415425190958	0.171462286052
k__Bacteria;p__Actinobacteria;c__Actinobacteria;o__Bifidobacteriales;f__Bifidobacteriaceae;g__Bifidobacterium;s__Bifidobacterium pseudocatenulatum	1.55750040159e-06	0.000583195684628	2.18002941453e-05	0.0012988614697	3.49338385221e-05	0.000804515071307	0.000212672763399	1.09844666375e-05	1.72142869516e-05	8.4563416217e-05	0.0136279398063	5.08445972557e-05	2.38112161909e-05	0.003098920782	0.159323821872	0.048600948837	0.000307719212382	0.119752515152	0.0005475001427	0.0214696757412	1.71221951216e-05	6.24156305383e-06	0.0478062196713	0.0266556014916	9.05261639294e-05	4.90626906101e-05	7.31175405324e-06	4.18052327918e-05	1.74480328238e-05	0.0261709243043	3.13468610677e-05	0.00292038012992	0.000211446790839	0.00488728881093	0.154060948984	0.0078804014634	0.014591336632	0.00776175548667	0.192711767934	3.77190922043e-05	0.0628065234198	0.00209754332619	3.01542549221e-05	6.28514458799e-05	2.78478027514e-05
k__Bacteria;p__Firmicutes;c__Clostridia;o__Clostridiales;f__Ruminococcaceae;g__Subdoligranulum;s__Subdoligranulum sp. APC924/74	0.170957544875	0.000849553086241	0.0660786306642	0.0979240634872	0.00796295768348	0.000989471980146	0.000604542545466	0.00357801754575	1.29511876752e-05	0.00122102321383	0.000384810776372	0.00103796742584	0.0020086293262	2.01643962026e-05	3.8778100068e-05	3.5237423083e-05	0.000113963964385	0.00105390202563	0.00141629185792	0.052525793071	2.47725376228e-05	0.0220269961472	0.0201751672113	0.0103701531774	0.00389636104938	0.0619838044664	0.0108748721608	0.00200520629269	0.0137604262382	0.00172431714955	0.000934275068386	0.00536003955177	0.00398827288228	0.00491704922633	9.34264212832e-05	0.0175388476676	0.0532488477273	0.0767015537116	2.80614150613e-05	0.00442424850473	0.000212780415049	1.98572052154e-05	0.00538374542249	0.047110279629	0.0420313926521
k__Bacteria;p__Firmicutes;c__Clostridia;o__Clostridiales;f__Lachnospiraceae;g__Roseburia;s__Roseburia inulinivorans	0.00537365956737	0.00769652447359	0.00113014840242	0.042273197548	0.00470065916539	0.0252101685298	0.0249018261584	0.0150443148938	0.000109761315547	0.146570740017	0.065960781574	0.0267981586985	0.0485953327423	0.00157677989553	0.113284622509	0.0048655940573	0.0491692049008	5.446409509e-05	0.000717759793191	0.0120688780559	2.37837178437e-05	0.0010318228404	0.000131871500623	0.00184892264078	0.00615233053143	1.85347942305e-05	3.10391127946e-05	0.00263994265555	0.0055244434477	0.000213520871791	0.000643836804616	0.0210064637298	0.00999939346209	0.000476461303922	1.85708420925e-05	0.00157881239572	0.0372947477442	0.000809688386626	1.14845945811e-05	0.0088139704423	0.000864487264157	7.93411510814e-06	0.00153207358512	9.82015216354e-05	0.00742625327276
k__Bacteria;p__Firmicutes;c__Clostridia;o__Clostridiales;f__Eubacteriaceae;g__Eubacterium;s__[Eubacterium] hallii	0.043341767198	0.054610770356	0.0189916406155	0.0217427198732	0.0130683173374	0.031159736797	0.00583275269126	0.0183334462735	0.0115113393854	0.00626710822883	0.00884172525839	0.0263069946201	0.00629494293383	0.00828030332022	0.0261242963037	0.0192552762836	0.00219717680829	0.00571175858027	0.0158891915811	0.0157696696205	2.99768522494e-05	0.018149193931	0.0258330494644	0.0227079413892	0.0213292095552	0.0166878564995	0.0105049834263	0.0201349509518	0.0160254109827	0.00410580460173	0.00543372247334	0.0206949789442	0.0275325802076	0.0243771687719	0.000129215607165	0.0143067169743	8.05773669e-05	0.00986098635965	0.00131243996658	5.19672132407e-05	0.0158142360683	6.18071950413e-06	0.00989567672511	0.0136074307342	0.00636948609623
k__Bacteria;p__Bacteroidetes;c__Bacteroidia;o__Bacteroidales;f__Bacteroidaceae;g__Bacteroides;s__Bacteroides plebeius	3.39818269437e-06	0	2.29167512579e-06	2.49228932718e-05	5.98292176988e-05	2.32383189601e-05	1.40801696587e-05	1.58133867536e-05	1.3544783777e-05	0.116588330494	0.0924690139048	2.36045384151e-05	0.000490369600763	2.3091485974e-05	1.39920979627e-05	8.22206538603e-06	0.129789437406	3.89527208083e-05	4.62219511741e-05	9.34768852502e-06	1.87875758021e-05	1.11539043462e-05	0.00420291016129	0.0493882619138	0.000260083105892	0.0410956365097	0.0270772890396	0.00581815176465	0.000865243473876	9.65350416711e-06	1.21015943237e-05	0.000518312438475	1.98588994898e-05	1.57150708364e-06	0	0.000130599804846	2.69502319415e-05	0.00703492580668	0.000173569061499	0.00413692125064	0.00913886536394	9.02998736065e-06	0.0003944746388	0.00111309478047	0.0801443717054
k__Bacteria;p__Firmicutes;c__Clostridia;o__Clostridiales;f__Ruminococcaceae;g__Gemmiger;s__Gemmiger formicilis	0.00340313837747	0.0169444639881	0.00461937068368	0.000477322274573	0.0157644467484	0.0128839161617	0.000286579517391	0.000448718115397	7.7707126051e-06	0.00723034752932	0.00310890847389	2.9452984317e-05	0.0225415597077	1.25214395774e-05	0.000169454300684	0.000674369531759	0.000193975361882	0.00728285165288	0.0599058354045	0.0116174501935	6.07863948391e-05	0.000292313203021	0.0364337465119	0.0179413183582	0.00675047377754	0.0143018348841	0.0204172846712	0.0150863911397	0.0212771410382	0.0135319710333	0.00431115299459	0.0283497961709	0.0164302436633	0.00235593466636	0.00296264753416	0.0765367650659	0.00046673647123	0.0135150183868	1.75519275673e-05	0.00177734963783	0.00511132772894	1.3544981041e-05	0.0361614098857	0.0170548047304	0.0262879117036
k__Bacteria;p__Firmicutes;c__Clostridia;o__Clostridiales;f__Ruminococcaceae;g__Ruminococcus;s__Ruminococcus sp. AM42-11	0.0316685140745	0.0278395808415	0.0426734588	0.00482838297275	0.00144393199225	0.013752951085	0.00181113957429	0.000775970317106	0.00369076470773	0.0031620635649	0.00401132486534	0.000511343851157	0.0107027880459	0.00372304136769	0.0140017924877	0.0143721702948	0.00473492482643	0.00186214919676	0.00323719544503	0.0296945103943	2.12336036767e-05	0.0131113856628	0.0031479381563	0.00830699891651	0.00830043497582	0.00785427048322	0.00393250505497	0.0129381415965	0.0170076777097	0.0166511509082	0.0290999628476	0.00489935801516	0.0125304270316	0.0226091741932	0.0325585356064	0.0121266439308	0.0226551958899	0.00440554695334	1.13762493492e-05	0.0020227602205	0.00275940913124	6.44372884473e-06	0.00424400956047	0.0133283999789	0.00619427269045
k__Bacteria;p__Firmicutes;c__Clostridia;o__Clostridiales;f__Lachnospiraceae;g__Roseburia;s__Roseburia intestinalis	0.00035935781993	0.00210334811978	0.00740804550726	0.0936891874532	0.00022345610503	0.00012825764503	0.0143631301767	0.0935090133386	0.00011693843205	0.000209244746352	0.000372945619232	0.000693014495031	0.00639902859668	1.92429049783e-05	2.73345628057e-05	1.46822596179e-05	0.0204869348377	0.000263257650027	0.000163775004813	5.38831727079e-05	3.53893394611e-05	0.0917599924824	0.000104993509551	0.00614612818155	0.000184500943627	2.61667683254e-05	0.0979400853368	0.00018537827306	0.00672784641487	5.78752737981e-05	0.000614089273195	0.00229726428742	0.000406535233962	0	0.000525081456811	0.000317227519906	4.86525485353e-05	1.42817384397e-05	2.17773916113e-05	5.85296258343e-06	1.48090891881e-05	0	0.000268016716189	0.000149681614475	0.00121872958324
k__Bacteria;p__Bacteroidetes;c__Bacteroidia;o__Bacteroidales;f__Bacteroidaceae;g__Bacteroides;s__Bacteroides uniformis	0.0018762924156	0.000193893972115	0.00116963572766	0.0197111375584	0.000145206314432	0.00251945832149	0.0406500718202	0.00306583362311	0.0188360454649	0.0057518912877	0.000820119661534	0.00546286998204	0.00838673470073	0.0247035535629	0.00204694398838	0.102609667537	0.0129692752382	0.00984632410929	0.00990522087118	0.000728941086699	0	0.00382590477525	0	8.69133410514e-05	0.00613547063211	0.00352021776566	0.00897560820353	0.000783607301294	0.00657158106596	0.000410937319569	0.000541373085276	0.000101951113198	0.00154071400889	0	7.97973999156e-05	0.000443867755126	0.00402547906634	0.0517099273041	0.000172052228252	0.00644127400431	0.000132961028198	0	7.55518418599e-05	0.0527570216251	0.00614147574099
k__Bacteria;p__Bacteroidetes;c__Bacteroidia;o__Bacteroidales;f__Bacteroidaceae;g__Bacteroides;s__Bacteroides fragilis	0.00117768269002	7.85185026252e-05	0.00169066863382	0.0394037662035	9.85776707723e-05	0.000875291393717	0.0735436665644	0.00421607178174	0.163947789661	0.000927507455879	0.000185523597045	0.000627153617756	0.000125892964811	0.00624841517061	0.00336474975757	0.00365481484416	0.000366819790726	0.0559379370744	0.00146258921195	5.95394173568e-06	4.26753799384e-06	0.0474618857218	4.34216333959e-06	5.23066947198e-05	0.00297749653678	0.00118701425665	0.00213417197719	0.00250181200158	0.00152571223285	4.28688786947e-05	1.35409910054e-05	0	2.59175467918e-05	0	0	1.88739485528e-05	0.0037983427302	0.000495736377822	0.000347788194389	0.000255283761972	0.00158430523105	0	0.000512337411582	0.000384092169266	2.92453690605e-05
k__Bacteria;p__Verrucomicrobia;c__Verrucomicrobiae;o__Verrucomicrobiales;f__Akkermansiaceae;g__Akkermansia;s__Akkermansia muciniphila	1.35927307775e-05	0.0126583278218	0.0544428558761	9.5293415451e-05	3.55361460829e-05	0.00327308370873	0.00848655366416	1.57603216974e-05	0.000553123640294	7.42707735792e-06	4.64164947326e-05	1.85464230404e-05	0.15995938891	7.70800306455e-05	2.42862843209e-05	0.0181113413942	4.84250548813e-06	0.0174250247267	0.0105124400764	0.00111398249875	0	9.24676007975e-07	0.000630047900575	0.000393490386066	1.82010276683e-06	1.75656546629e-06	7.59848950631e-06	0.000334152886071	0.00654703877803	1.50978975125e-06	1.81257359915e-06	1.9015272189e-06	0.0012779706709	8.5450697673e-06	0	0.00035867101533	1.07691596196e-05	0.0221186577308	1.00761065664e-05	0.0442387013139	6.46895231682e-06	7.14508708634e-06	6.07833800004e-06	0.0127079814291	9.52415558785e-06
k__Bacteria;p__Firmicutes;c__Clostridia;o__Clostridiales;f__Ruminococcaceae;g__Ruminococcus;s__Ruminococcus bromii	0.00917934100317	0.00107247191976	3.33761915756e-05	0.00861470801334	0.0195495984215	0.0297736492769	0.0033176611809	0.00933785794304	3.34572348275e-06	0.00598616586956	0.000113335981004	7.21835214926e-06	0.000561154924142	3.57755416498e-06	4.94720606537e-06	3.99357461607e-05	0	0.0742893742729	0.0186034682147	0.024605557314	4.96491615381e-05	0.00294711581417	0.000495527680314	0.000789239054168	0.000731872902032	0.00219534340552	0.0401921385597	0.000413428707702	0.0114266719577	0.000252317893278	0.000700826251013	0.00205416134605	0.0020725959237	0	0.000233618072374	0.0490244874304	0.0107071686196	0.00388666430977	1.20263207406e-05	0.00745360004791	4.27699326732e-06	0	0.00020504893347	2.11358844552e-05	0.0114105077731
k__Bacteria;p__Firmicutes;c__Clostridia;o__Clostridiales;f__Ruminococcaceae;g__unclassified;s__[Eubacterium] siraeum	0.0884424479177	0.00192933058336	5.46476376149e-06	7.45243377245e-06	0.000147063429411	0.000677430514494	5.14576481502e-06	6.42087180262e-06	2.86005394493e-06	1.83630101605e-05	9.01751942658e-07	2.52905768733e-06	0.0196424262592	2.22242001158e-06	1.39920979627e-06	1.88466823459e-05	0	0.00198092449534	0.03321473218	3.09604970255e-06	0	9.2525393048e-05	0.000171298343747	0.000149168683658	0.013611878029	3.87050114813e-05	0.00746315037246	6.55012864019e-06	0.158823562872	3.00585414113e-05	4.6380559743e-05	4.99516573272e-05	4.44973985178e-05	0	0	0.001844367532	1.47597619152e-05	1.72981400929e-05	2.00438679009e-06	7.92219177959e-05	0.00020556298891	1.53422115351e-06	3.89393528128e-06	0.0116387652392	4.19269892726e-05
k__Bacteria;p__Firmicutes;c__Clostridia;o__Clostridiales;f__Lachnospiraceae;g__Dorea;s__Dorea formicigenerans	0.0092789502334	0.00385346170176	0.00528278125215	0.0111115176692	0.0089225842046	0.00609207055489	0.00247941043785	0.00378597950107	0.00534668197857	0.00922244172712	0.00302419125191	9.39966440458e-05	0.00758369554083	0.00221157893835	0.00464917437877	0.00159972561793	0.00202169101282	0.00522358600316	0.00473401755394	0.00464550349985	1.54568144411e-05	0.000896762350984	0.00506374404337	0.0059167599683	0.0112297466867	0.000337805710534	0.00480296220662	0.017626685147	0.0120828585988	0.00485031395392	0.00522298413694	0.0141051632315	0.0170542843354	0.0263815769474	0.0069981383381	0.0302905096639	0.010796492512	0.00318224218492	0.00796212857426	0.00953110616086	0.0128605979803	8.59163845965e-06	0.00458282941695	0.0147616230678	0.00155435254428
k__Bacteria;p__Firmicutes;c__Clostridia;o__Clostridiales;f__Lachnospiraceae;g__Coprococcus;s__Coprococcus comes	0.00215926192038	0.0098537759074	0.0140786417112	0.00563819374752	0.00449030324981	0.00312739732448	0.00357195243775	0.000736171524941	0.000122334760248	0.00624973939438	0.00413766505857	1.32248641567e-05	0.0188344362524	0.00015838807985	0.000269747660009	9.69563035132e-05	0.00218881248063	0.000660801972907	0.00191779625801	0.00987747026066	2.07652153603e-05	0.0109509379624	0.000645375737164	0.00546955909057	0.0056684705801	0.00895636388526	0.0110397450463	0.00594559029687	0.00252523525604	0.00419684949885	0.0190133106342	0.00943596314548	0.0296181012455	0.00203716427636	0.000124741958929	0.0473251721324	0.00524818867655	0.0114612797755	0.00111238049589	0.00459989650307	0.0224326692998	1.2229934338e-05	0.0132278880986	0.00806191850052	0.000107871414375
k__Bacteria;p__Firmicutes;c__Clostridia;o__Clostridiales;f__Ruminococcaceae;g__Ruminococcus;s__Ruminococcus sp. OM04-4AA	0.000854147379325	0.000507178190469	3.9898651549e-05	0.0580270316877	0.00569471760208	0.000421194531152	0.00594884340736	0.0312170582081	0	0.0211269940752	0.00733907429753	3.40895900772e-05	0.000247601285193	0.00188764767032	0.00530325498675	0.00221493899094	0.0133289963561	0.000343254512895	0.000623204610855	0.00216223348073	0	0.000319591145256	2.92227592755e-05	2.05076422705e-05	0.0966028165037	6.34180704552e-05	0.000417916922847	0.0421974217441	0.00823412933645	0.00186879945362	0.000172034558955	0.000239446158257	0.000248673812594	0.00492431744659	0	0.000923569615371	0.000511015756975	0.00135171729594	0	0.000763427331715	1.79099093069e-05	0	0.000814022421849	8.54705502969e-05	8.06447522058e-05
k__Bacteria;p__Bacteroidetes;c__Bacteroidia;o__Bacteroidales;f__Rikenellaceae;g__Alistipes;s__Alistipes putredinis	0.0212586061632	0.000159143117643	0.00652457536582	1.24003611132e-05	0.00117590512773	0.00272837974675	3.16662450155e-06	7.16378258971e-06	1.3490820495e-06	0.00419811161587	0.000373515146775	7.0602860438e-06	0.0069971969955	0.00848937341741	0.0001715031436	0.0287269354382	0.000348660395145	0.0294415469546	0.0427221275791	0.000335504616806	0	0.00134696398237	0.00022453326629	0.000770562451386	0.0835610138202	1.52033769668e-05	0.00548969361672	0.000524347430189	0.000321542319181	0.00231437043506	0.000722523823215	0.000381475614376	0.000898833986399	0	7.80287482878e-07	8.55267039315e-05	0.0105372126944	0.0110887233917	9.37186255909e-06	0.00128256737662	0.000113554171247	4.47115879022e-06	3.95091970003e-05	0.00720103291438	0.0118909082514
k__Bacteria;p__Firmicutes;c__Clostridia;o__Clostridiales;f__Ruminococcaceae;g__Ruminococcus;s__Ruminococcus lactaris	0.00172238305774	0.00289708922762	6.37555772174e-05	1.27668742495e-05	0.0032941706265	0.0081183849346	5.72819753585e-05	1.46459555167e-05	1.94267815128e-06	1.45617500955e-05	0.0064071373951	0.00378362836635	2.02748969546e-05	5.71324559075e-05	6.9460772029e-05	3.55577632928e-05	2.30569295401e-05	0.0118125215133	0.00576394517398	0.00392096833003	3.66383749715e-05	8.99247417756e-05	4.68953640676e-06	1.76390137387e-05	0.046956448102	9.21288301456e-05	0.0113241866157	2.83196738267e-05	8.78153739922e-05	0.00281113701443	0.0395282851844	0.0349418059535	0.0653948847918	1.20318511091e-05	0.00655868042775	4.36212587181e-05	8.270933251e-05	3.98288136659e-05	5.4714342108e-06	0.0192830286374	0.00199024535453	4.47115879022e-06	5.12859768753e-05	0.00423354237671	0.00601160559768
k__Bacteria;p__Firmicutes;c__Bacilli;o__Lactobacillales;f__Lactobacillaceae;g__Lactobacillus;s__Lactobacillus oris	0	0	0	3.35970374988e-06	0	0	6.16360840481e-06	1.28417436052e-05	4.77575045522e-05	0	0	0	1.04910804009e-05	0	0	0	0	0	0	0	0.000234090071906	0	0	1.77000483883e-06	2.50982592058e-05	2.12604992644e-05	1.02507924472e-05	0	0	0	0	1.38957758304e-06	0	0	0	4.289533762e-05	4.242064906e-05	5.50954995841e-05	4.24171582877e-05	5.07256757231e-05	0.000731312386295	0.278991673037	0.00148677097221	4.22099680786e-05	3.45250640059e-05
k__Bacteria;p__Bacteroidetes;c__Bacteroidia;o__Bacteroidales;f__Bacteroidaceae;g__Bacteroides;s__Bacteroides caccae	0.0014468470776	0.000216666312357	0.00241195868944	8.52143042014e-05	0.000205035532131	0.00857840309959	0.000353870288049	6.94090935358e-05	0.000190706238517	0.0112849469575	0.000301564833876	1.31721754549e-05	0.00932368248238	0.0508921173364	0.00568379007955	0.00637898798868	0.00202367203779	0.00982244705001	0.00892619017943	0.000331217778756	1.62374616351e-05	0.05867207972	2.14068652642e-05	0.000123289992222	0.000210269767011	0.0168619381943	0.0157470092955	0.00993134357443	0.00859983499146	0.00428711662549	0.000572400080414	0.000418116581171	0.00102296893779	3.73232932365e-06	1.97672828996e-06	0.000574533552799	0.000793473867404	0.00414853722064	5.95898775433e-06	0.020686793724	0.000394445704078	2.63009340601e-06	6.79539193598e-05	0.00115128769449	0.000124072831218
k__Bacteria;p__Firmicutes;c__Clostridia;o__Clostridiales;f__Lachnospiraceae;g__Anaerostipes;s__Anaerostipes hadrus	0.00600189859299	0.00761754525887	0.00523218811668	0.00686931137252	0.0117186966707	0.00445460698835	0.000325087933204	0.00255465793655	0.00167394100702	0.00174150343812	0.00741876069288	0.0123247303748	0.00267269114012	0.0352032413942	0.0261893595592	0.0149790548223	0.00277117879405	0.00301060089147	0.000907397977861	0.00199486817854	0	0.0137405121018	0.00106686953254	0.00457534043907	0.000794139575634	0.000545080435556	0.00183216786124	0.000448009533905	0.000359633995236	0.000224775668119	0.000852655945436	0.00585977553203	0.00637975560898	0.014518269973	0.0108818892362	0.00770037303105	2.57475846743e-05	0.00921018231316	0.000891193704969	0.000195216994449	0.00130614028142	0	0.0025856680008	0.0138764497548	0.00126184709196
k__Bacteria;p__Actinobacteria;c__Coriobacteriia;o__Coriobacteriales;f__Coriobacteriaceae;g__Collinsella;s__Collinsella sp. AF25-2LB	0	0.0901384512215	0	0	0	0.0529928077961	0	0	0	0	0	0	0	0.000560158253651	0	0	0	0.000890248312702	0	0	0	0	0	0	0.00471885591022	0	0	0.000508935362801	0.000671142097738	0	0	0.00178297431037	0.00238784753831	0.00784702596459	0.00204081590188	0.00271633075658	0.000403378826564	0	0.0640279149323	6.14856675431e-05	0.00566391525908	0	0.000520885074394	0	0
k__Bacteria;p__Firmicutes;c__Erysipelotrichia;o__Erysipelotrichales;f__Erysipelotrichaceae;g__Holdemanella;s__Holdemanella biformis	1.48670492879e-06	0.00466424915678	1.19872237349e-05	2.01582224993e-06	0	0.00167919199024	1.92259344737e-06	3.50229371052e-06	4.80273209621e-06	1.81290864642e-06	1.18651571402e-06	4.42585095283e-06	7.56182930022e-05	2.43924147612e-06	1.29926623939e-06	1.54831101425e-06	0	1.74285104288e-06	3.99635140657e-06	1.5182551426e-05	1.6809936244e-05	2.22500164419e-05	0.000788319754303	0.00200175340341	7.3762059498e-05	0.000127865851701	0.000114622497364	0.0897414823163	0.054368709401	1.28103372834e-05	2.0524730461e-05	0.0212222139335	0.0393464039	1.49293172946e-05	1.31608488779e-05	0.00106908379914	1.694639331e-06	0.00434866623645	1.07261779578e-05	0.00286546859084	3.84929394059e-06	1.18354203271e-06	0	2.59563493309e-06	1.29404287878e-06
k__Bacteria;p__Firmicutes;c__Clostridia;o__Clostridiales;f__Lachnospiraceae;g__Blautia;s__Blautia sp. KGMB01111	0.00144967889651	0.00116421944085	0.00792778567361	7.63569034063e-06	0.00084855096847	0.00248057882631	4.97612421673e-06	2.44099258612e-06	8.79601496272e-06	3.27493174838e-06	1.81299601103e-05	5.95382330559e-06	0.00220300900689	0.016248600553	0.0222612279715	0.0127597378485	1.48576872931e-06	4.59241249798e-05	5.14247482883e-05	0.00200171521154	3.6742461264e-05	0.0234920874896	0.000114850220332	6.00580952209e-05	0.000283552852096	0.0309561954973	0.00591090799727	0	1.38050369595e-05	1.30390933063e-05	6.37066309113e-05	0.0332985207581	0.0216801288688	0.00148806987942	0	0.000583244605977	2.35062874946e-06	0.000104527551166	3.95460096424e-06	1.6790316906e-05	3.79583152474e-06	1.97257005451e-06	6.55320815629e-06	0.0185895665858	9.36887044239e-06
k__Bacteria;p__Bacteroidetes;c__Bacteroidia;o__Bacteroidales;f__Bacteroidaceae;g__Bacteroides;s__Bacteroides coprocola	0	0	2.58547962909e-06	6.41397988613e-06	2.00267263942e-05	3.68684868117e-06	3.27971823375e-06	3.50229371052e-06	4.20913599443e-06	0.0413584697601	0.019758239355	8.79901320384e-06	0.00434672572791	5.52894734588e-06	4.64737539475e-06	4.27120279794e-06	0.0535677406812	2.04784997538e-05	1.99817570328e-05	1.42894601656e-06	2.70624360585e-06	2.77402802392e-06	0.000557186399737	0.00742352236334	0.000281541159564	0.0002385900473	0.000172184639567	2.84159992479e-06	0	0	0	0	1.68295758388e-06	0	0	1.30665797673e-05	1.39397751421e-05	0.00513576239029	0.0408474525679	1.30065835187e-05	0.0310065438532	0.00029308007521	0.000378708949612	2.237190109e-05	1.16981476242e-05
k__Bacteria;p__Actinobacteria;c__Actinobacteria;o__Bifidobacteriales;f__Bifidobacteriaceae;g__Bifidobacterium;s__Bifidobacterium dentium	3.25659174877e-06	0	0.00285889409987	0.000139763675995	0	5.69785705272e-06	0.00116797551928	6.68619708372e-06	0.000657002958105	0	0	0	8.78775330213e-05	9.7569659045e-06	0.00126893336988	0.000239881427139	0	1.83870785024e-05	0.000200420793182	0	7.59829935488e-06	1.61240378891e-05	5.62310152477e-05	2.29490282551e-05	0.0711608452596	3.66455899001e-05	6.86014571466e-05	0.000541300704317	0.00030984638509	0.000187122426746	0.00738021327487	0.000112555784226	0.000371327761308	0	0.000385722112369	2.04577764034e-05	0.000187175647399	1.64363110491e-05	0.00120089855035	1.29474626846e-05	1.12805697426e-05	0.115017272262	0.000163070411657	6.94023340444e-05	1.00935344545e-05
k__Bacteria;p__Firmicutes;c__Clostridia;o__Clostridiales;f__Lachnospiraceae;g__Blautia;s__Blautia sp. AF19-10LB	0.00108826800787	0.00403616695179	0.00123585926271	6.34067725886e-05	8.51261352494e-05	0.000916796372052	1.46456383197e-05	0.000272223738409	1.51097189544e-05	4.21062653363e-06	8.03508441537e-05	0.0127270086132	0.00132476412456	1.57737615456e-05	5.33198875935e-05	2.80831583964e-05	0	0.00173718677699	0.00254514802599	6.09683633734e-05	0	5.64052364865e-05	0.000367564126697	0.000470271975281	7.01218539643e-05	0.00399503558256	0.000822572330989	0.00324308428026	7.00477801277e-05	2.85487516601e-05	0.000194318552027	0.00043779007432	0.00172671448106	0.000544969190849	0.000579857638109	0.00133668471307	0.0216274791343	0.00184098995594	0.000861073730501	4.06751339131e-05	0.123159549652	9.02998736065e-06	4.41154375159e-05	0.0146359201761	0.000725802769852
k__Bacteria;p__Firmicutes;c__Clostridia;o__Clostridiales;f__Ruminococcaceae;g__Faecalibacterium;s__Faecalibacterium sp. AF28-13AC	0.00218722613214	0.000100040338634	9.40762019586e-05	0.000396139614872	0.00253832483009	0.000260928336208	0.000208657935906	0.0013364434409	7.90562081005e-05	0.0214927337744	0.0254619627742	4.63660576011e-06	0.00956839577353	0.000303821077193	0.000154812569601	8.71859271129e-05	0.038111508704	0.000353450191496	0.0161454858911	0.000667734565656	3.00288953957e-05	6.02773172699e-05	2.59227151374e-05	3.52780274773e-05	0.000101159395883	0.00347460763476	0.00396383090321	0.00154804584377	0.00336107911417	9.69925537169e-06	4.07295949927e-05	0.0567233614321	0.0040147962938	4.86185004002e-06	2.00793978927e-05	8.85623739784e-05	0.00140288803715	0.000167317952927	1.30014278276e-05	0.00376339582031	0.000826047787167	0	0.00023273386358	0.00229849653409	0.000637807854095
k__Bacteria;p__Firmicutes;c__Clostridia;o__Clostridiales;f__Lachnospiraceae;g__Blautia;s__Blautia sp. OM07-19	0.00308377999967	0.0528049764277	0.00420963092337	0.00015063689904	0.000235903794618	0.0115264855109	2.57853709412e-05	0.000713353550766	1.75380666435e-05	6.31593980044e-06	0.000203131490241	0.00244754826562	0.00242862617416	0	0	0	0	0.00350225917066	0.00486031733895	0.000138607763607	0	2.38681994559e-05	0.00122262293153	0.00155418631779	7.54863673824e-05	0.00706115088958	0.00194141406886	0.00166758569146	7.85481038111e-05	0.000204507884488	0.000352225699106	0.00208999782056	0.00794631984636	0.00190663096923	0.0009220917281	0.0028807188889	0.00494260693912	0.00594631260595	0.000170427049774	2.86736045754e-05	0.0393249749836	6.75057307544e-06	7.44121534849e-05	0.0321372977166	0.00242068837077
k__Bacteria;p__Firmicutes;c__Clostridia;o__Clostridiales;f__Eubacteriaceae;g__Eubacterium;s__Eubacterium ramulus	0.0147590861919	0.0126698456239	0.0220711231365	2.18075316128e-05	0.0228611857749	0.00468408538809	0.00230620738699	1.24172231555e-05	0.000705731801733	0.000221993587801	0.000261887748399	0.0185908396161	0.00974397402361	2.02728069349e-05	6.39638764008e-06	0	0.00033182168288	0.00140377937249	0.00271110971364	0.0030831891884	4.4757105789e-06	0.00325370370306	0.000158358696995	0.00177708485818	0.00488735910848	0.0114781861826	0.00487421596671	0.00225141406922	0.00365954912621	0.000262245904672	0.00604205415981	0.00695256859759	0.0125154823683	0.000738166342944	0	0.0039616154041	5.57591005685e-06	0.00112444066526	7.0424400733e-06	0.00143728659965	0.000260148115485	1.75339560401e-06	3.15313783752e-05	0.00787855543275	0.000216208684187
k__Bacteria;p__Firmicutes;c__Clostridia;o__Clostridiales;f__Ruminococcaceae;g__Ruminococcus;s__Ruminococcus sp. OM02-16LB	0.00174263056296	0.000133211608813	0.000933005580699	0	7.7095367773e-05	0.000196352622944	0	3.90028163217e-05	0	0	0.000153914818423	0.0196085745804	0.00692588122423	0.00761184274503	0.00505734386505	0.00568598533472	0	0	0	0.0045822130992	0	0	0.00854585509029	0.00765752920996	0.000206054792182	0.00250686120528	0.00271344927625	0.000135144565915	0.000104176899277	0.00018945573818	6.01881056895e-05	0.000491617921748	0.000166680119108	0.0947713552957	0.000103622177726	0.000470000914661	0.00494364558903	0.000807656932451	0.00586559416444	5.49823757837e-05	0.000963392733463	0	0.000179073535923	0.00049502466224	0.00260444245956
k__Bacteria;p__Bacteroidetes;c__Bacteroidia;o__Bacteroidales;f__Bacteroidaceae;g__Bacteroides;s__Bacteroides sp. AF32-15BH	0	0	0	0	0	0	0	0	0	0	0	0.0695700038162	0	0.0405597614704	0.00264280747448	0.0502886078426	0	0	0	0	0	0	0	0	0	0	0	0	0	0	0	0	0	0	0	0	0	0	0	0.0127972957657	0	0	0	0.000693405332126	0
k__Bacteria;p__Actinobacteria;c__Actinobacteria;o__Bifidobacteriales;f__Bifidobacteriaceae;g__Bifidobacterium;s__Bifidobacterium bifidum	5.38045593276e-06	0	7.93272158927e-06	0.00443584740372	4.0655760349e-06	7.4128003029e-05	2.44282461548e-05	1.544193136e-05	0.00529520100756	1.16961848156e-06	6.16988171293e-07	9.32590022204e-06	9.72487789974e-06	9.21491224314e-07	1.2093170382e-05	3.79069248317e-06	1.04554095766e-06	0.000265784784039	1.73426570474e-06	0.000146883742619	0	1.90714426645e-06	7.06035759018e-05	6.24994812055e-05	6.2841442897e-05	3.47678819879e-05	1.07525794901e-06	0.0115729695649	0	0	0	0	0	0.00951493518589	1.35249830366e-06	1.59042713329e-05	1.58530776126e-05	1.95142719197e-05	0.00039524340596	1.40116376997e-05	2.41115495445e-05	1.16162458766e-05	0.144298129562	1.77368387095e-05	1.66155105636e-05
k__Bacteria;p__Firmicutes;c__Bacilli;o__Lactobacillales;f__Enterococcaceae;g__Enterococcus;s__Enterococcus faecium	0.000273766093315	0.000322103563996	0.000430893684549	0.000373537971463	0	3.70360708427e-05	0.045990188214	0.00521321725317	0.00712288340494	0.000438606930586	0.000294255897078	0.000637059093698	0.00030936899452	5.00857583098e-05	3.07826155179e-05	5.13612136452e-05	0.00016706643934	0.000183173644607	0.000171315290485	0.0070496456333	0.0300526791135	0.000291793072767	0	0	0.0012701443466	0.00231739441982	0.000798414869068	9.25205670427e-05	0.000261337019108	0	5.18715915286e-05	0.000178012201954	0.000167084028928	0.0506044924771	0.00360440797924	0.000418658495171	0.00129454045153	0.000298993118972	0	0.00029560417088	0.000317940987009	0.00355676298273	0.000398511035128	0.00965860478937	0.000506591906186
k__Bacteria;p__Firmicutes;c__Clostridia;o__Clostridiales;f__Lachnospiraceae;g__Blautia;s__[Ruminococcus] torques	0.00106688777509	0.00711780427779	0.000121870107971	0.0025869718874	0.00111391764127	0.00318733654622	0.000182872564965	0.0037042593145	2.02362307425e-05	0.024129697122	0.000623490277405	2.81357667716e-05	0.00146869231748	0.000290323941025	0.00133819425479	0.00104906079721	0.00438279763758	0.00968310610913	0.000499393120108	0.000561992560431	0	0.00247350832133	0.000123230595578	0.000156492841612	0.000791840498455	0.0251660711506	0.00464253372063	0.000412369128069	0.00343016821118	0.00042063657494	0.00106739260595	0.000787597946936	0.000653593407276	0.000264160518841	0.000912624239974	0.000340259016567	0.0222907391022	0.00113250492274	0.0352612807566	0.000302994275152	0.00794959392355	0	0.000238337331423	0.000568691253674	0.00110713132537
k__Bacteria;p__Firmicutes;c__Clostridia;o__Clostridiales;f__Lachnospiraceae;g__unclassified;s__Lachnospiraceae bacterium GAM79	0.000138121967432	0	6.85739710717e-05	0.000226932716923	0	0	0.00489899429137	5.45508777942e-05	0.000937612024401	0.000896863451662	2.95205109649e-05	0	0.000502569902128	0.0575615997912	0.00400958558654	0.0878227634501	0.000264741976175	0.000578277976027	0.000841420478225	9.74064867957e-05	0	0.000543131570184	0	0	0.00058798898857	3.04673251566e-05	0.000370677256954	0	0.00883956968422	4.44701708551e-05	5.57099826798e-05	0.00037547849007	0.000117941667478	0	0	0.000839956703426	0.000544689880456	0.000168056663536	0	0.000126695947639	0.00160526249806	0	8.97504595319e-05	0.000112724717094	2.31374866727e-05
k__Bacteria;p__Bacteroidetes;c__Bacteroidia;o__Bacteroidales;f__Bacteroidaceae;g__Bacteroides;s__Bacteroides thetaiotaomicron	0.000221235852498	0.000120377486422	0.00110640899855	0.00470963271658	3.53855691927e-05	0.00101243099239	0.0208024045537	0.00260565345557	0.0119938250896	0.00461227352019	0.000261508063371	6.26995551651e-06	0.0116072016905	0.0142997008189	0.000909086593346	0.00538075450477	0.00200221093393	0.00258961522206	0.00173720641615	8.69275493409e-06	0	0.000822903854847	0	2.28269589559e-05	0.00674070269953	0.00113540757467	0.00754780901498	0.0163925156882	0.00567796057166	0.000202449080282	0.000143726424215	9.23703414412e-05	0.000226189499274	3.68321972729e-06	0	2.83769156563e-05	0.0254896715013	0.00768142070794	3.41287480476e-05	0.00439734852518	0.000747511498295	0.00174248071637	1.54807670939e-05	0.00012854573002	0.00366384948356
k__Bacteria;p__Firmicutes;c__Clostridia;o__Clostridiales;f__Ruminococcaceae;g__Ruminococcus;s__Ruminococcus sp. AF37-3AC	0.000912058076075	6.91068128721e-05	0	2.70608865672e-05	0.001009166318	0.000294556865088	2.77645112547e-05	3.36432456435e-05	0	0	0	0	5.27500952743e-05	0	0	0	0	0.000218379235673	0.00153678562297	0.0205170450635	0	0.119858873636	0	8.66692024529e-06	8.33415477445e-06	0	0	0.000282233484055	0.00909457939472	5.7006000911e-05	0	0	3.74289766655e-05	0	6.90814518175e-05	0.000325476623295	0.0113006203801	1.72365808755e-05	0	3.15114046158e-05	0	0	0.000473588006831	0	3.83554309271e-05
k__Bacteria;p__Bacteroidetes;c__Bacteroidia;o__Bacteroidales;f__Bacteroidaceae;g__Bacteroides;s__Bacteroides ovatus	0.00012113105396	0	0.0012087117266	0.00117351397707	4.04047988654e-05	0.000384717073746	0.00947674583643	0.000700352611992	0.0124029746935	0.00138851258039	0.000298432432391	0.000510395454525	0.000143397745031	0.0363908267608	0.00335840334171	0.0146337814662	0.000789713593865	0.00157405591938	0.000859592566696	3.73907541001e-05	0	0.0139367745844	0	6.92743273127e-05	0.00825541138106	0.0021293813437	0.00594976065116	0.00081433511065	0.00084651719689	0.000156652124494	4.40348762617e-05	0.000296199432175	0.00071747847716	0	0	2.00618194407e-05	0.0320574922246	0.00972457113386	2.32400522419e-05	0.00113961319958	0.000463091446019	0.00020128981534	4.22159568909e-05	0.00101977552455	0.00159441611181
k__Bacteria;p__Firmicutes;c__Clostridia;o__Clostridiales;f__Eubacteriaceae;g__Eubacterium;s__[Eubacterium] eligens	0.000684025858188	0.00122773189268	0.00596035319767	0.000790874262721	0.000666704277428	0.00389046327879	0.000570444785208	0.0322651991985	1.57572783381e-05	0.00600604938375	0.000310534892674	0.00832128474444	0.000993882521353	0.000357755416498	0.00030043033197	0.000628293931577	0.00303663614036	0.0222539421112	0.0265740779908	2.92338539222e-05	6.86969530716e-06	0.0132912351464	3.46070418166e-05	0.000143614530543	0.00190718031499	0.000792574452633	0.00123869715725	0.000309204601986	0.020803615488	3.01042926159e-05	0.000414333000371	0.00153826238443	0.00153054894509	1.37015773855e-05	1.15482547466e-05	0.00134104023965	5.7672403039e-05	0.00562478881341	0.000112408178093	9.28197096564e-06	0.000125048590653	0	3.53303396252e-05	0.000454421515787	0.000152904106557
k__Bacteria;p__Firmicutes;c__Clostridia;o__Clostridiales;f__Lachnospiraceae;g__Lachnospira;s__Lachnospira pectinoschiza	0.000197448573638	1.0925458035e-05	0.000244034020446	0.00442894473965	9.63692097163e-05	4.79290328552e-05	0.000809694575674	0.0177017067792	1.67286174138e-06	0.0109183300445	0.00271982624094	0.0151238176589	1.01374484773e-05	5.31212588134e-06	1.1293621927e-05	7.95511521116e-06	0.0843535841227	9.84710839226e-06	1.42511399215e-05	0.000314189505392	1.14494921786e-06	0.010754502103	0.000147720396813	0.000927604604845	2.85468749746e-05	1.39313812843e-06	0.00379150289592	0.000194866327046	0.00542774427677	7.50319755169e-06	4.21156806862e-06	5.92398864349e-06	1.18480213905e-05	0	7.0121835128e-05	5.62258886957e-05	0.000149182926913	4.19833862753e-05	0.000605920709384	1.32430668554e-05	7.91243754454e-06	0	6.55320815629e-06	0.000127618717544	0.00134880677341
k__Bacteria;p__Firmicutes;c__Bacilli;o__Lactobacillales;f__Streptococcaceae;g__Streptococcus;s__Streptococcus anginosus	0.00372037289108	0.000366529372271	0.000187741077613	0.0010835350021	0.000149924390324	0.000254504281688	0.00241296787018	0.000327305266765	0.00411453836112	0.000535977669176	8.0208462268e-05	3.00325600371e-05	0	0	0.00062869494453	0.000366949710378	0	0	0	0.000453571281424	0	0	0.00189522403283	0.00161650269505	0.00137101635784	0	0	0.00544204915766	0.000462596562559	0	0.000247736162213	8.79822017052e-05	7.65409109149e-05	0.000198795646081	0.0145402410901	0.000196262667818	0	0	0	0.0172210713038	0.00175479687516	0.0864667316417	0.000165112353329	0.00875130677859	7.39157292361e-05
k__Bacteria;p__Firmicutes;c__Bacilli;o__Lactobacillales;f__Streptococcaceae;g__Streptococcus;s__Streptococcus salivarius	0.00427024132832	0	0.000961445856619	8.83296658604e-05	0.000158557465361	0	0.000434110291043	0.0055926854702	0.00270566499519	0.000148249142538	0.000206216431097	0.000282991017472	0.00288905493872	0.000321654642652	0.00105825235198	0.000290281620155	0	6.82326183287e-05	0	0.00458090323201	0.000548847020525	0	0.0179528914357	0.0149097883465	0	0.000119022453147	0.00012594854776	0.00541695638544	0.000459912249816	7.33849321519e-05	0.000217935319804	0.000619020245414	0.000332081190451	0.004335395167	0.00768988920126	0.000475016369521	0.000289182001968	0.00239446887969	0.0128227123676	0.000872919116609	0.0180693342309	0.022600348803	0.00102192057626	0.0179414612634	0.000235722850799
k__Bacteria;p__Firmicutes;c__Clostridia;o__Clostridiales;f__Lachnospiraceae;g__Roseburia;s__Roseburia faecis	0.000162829587439	0.000121167278569	0.00107738111362	0.00701438948899	0.0136944160468	0.00974618448868	0.0061876408229	0.00828865565146	1.56493517742e-05	5.55568778742e-06	0.000627666812719	2.31830288005e-06	1.16109148257e-05	4.77549275659e-05	3.84782693974e-06	7.84833514121e-05	8.47438460422e-06	0	2.69942227085e-05	0.000211662628703	1.1917880495e-05	0.0389142962886	0.000651888982173	0.0098772983818	0.000654949611413	0.00140573694281	2.66663971353e-05	0.00035038371954	0.00210418162878	0.00327176014217	7.15966571665e-05	0.0100356024404	0.0172556333808	0	0.000429106096417	0.0013285016025	0	1.35430278307e-05	0.00703079296088	2.50081128565e-05	0	0	0.000836911163381	1.68098262334e-05	0.00862557221282
k__Bacteria;p__Firmicutes;c__Clostridia;o__Clostridiales;f__Ruminococcaceae;g__Ruminococcus;s__Ruminococcus sp. TF12-19AC	0	0	0	0	0.0711287083073	0	0	0	0	0	0	0	0	0	0	0	0	0.0307933022234	0.00715867181487	0	0	0	0.000252670484731	0.000182859810246	0	0.00120185420628	0.0243055607825	6.01552255265e-05	0.00223705510952	0.00155531219981	0	0	0	0	4.57248464966e-05	0.000375169222107	0.00858263755633	0	0	0	0	0	0.000282500255955	0	0.000100624774254
k__Bacteria;p__Firmicutes;c__Clostridia;o__Clostridiales;f__Lachnospiraceae;g__Coprococcus;s__Coprococcus catus	0.00315500024531	0.00529272625784	0.00918615036127	5.07009838618e-06	0.000962236520558	0.000525320075723	0.000963332410865	1.78829239462e-05	1.3490820495e-06	0.00304054020467	0.00143193462431	5.95382330559e-06	0.00377737833087	0.000860510187411	0.001051256303	0.00254755890883	0.00219607623887	0.00337424676156	0.00165479109375	0.00147860189064	1.38955200531e-05	1.19052036027e-05	4.20321411273e-05	0.000819207067129	0.0133973932871	8.24374344695e-05	0.00353996421972	0.00159495632389	0.00687369407386	0.000743228318458	0.00308468039983	0.00957375073319	0.0189422934713	0.000488149387856	0.00917134301625	0.00471340569051	0.00797994727813	0.00896240646308	2.62195461191e-05	0.00234999403766	0.00287659874677	3.50679120802e-06	0.00302644247983	0.00343334520733	0.00430704055603
k__Bacteria;p__Firmicutes;c__Clostridia;o__Clostridiales;f__Ruminococcaceae;g__Ruminococcus;s__Ruminococcus sp. AF31-8BH	0.000689264723175	0.00269733763042	0.00225777008611	0.000773770316358	0.00029031224427	0.00134765491566	0.000379203284061	0.000110587577163	0.000315415383172	0.00746497299673	0.000953389106533	0.00212230090929	0.000151000831389	4.16297211925e-05	0.000163107884822	0.000158781964013	0.00115873452345	0.000216287814421	0.0148615260467	0.000791576553758	7.07786789222e-06	0.000146156601511	0.000292401279288	0.0026222316514	0.0369318010367	7.85003049761e-05	0.00214263067305	0.00190136748866	0.00406219603753	0.000338833421145	0.00292906562524	0.00465398786826	0.00651809472237	0.000742635316213	0.000419118416636	0.00714477941964	0.00288985205143	0.00731452777216	4.38798189183e-06	0.00178846435466	0.00056579274685	2.49858873571e-06	5.76492369691e-05	0.00422674428522	0.0112295488169
k__Bacteria;p__Actinobacteria;c__Coriobacteriia;o__Coriobacteriales;f__Coriobacteriaceae;g__Collinsella;s__Collinsella sp. AM15-2	0	0.00114789706981	0	0	0	0.000814570113164	0	0	0	0.000198718180018	0.000186140585216	0	0.0034238053459	0.00166480941014	0.0258835322751	0.018251436846	0.000106370035324	0	0	0	0	0	6.24837304567e-05	0	0	0	0	0.00081847710376	0.000767074322165	0	0	0.00982526427572	0.0105535577353	0.000152534406306	0.0482117787621	0.000619936617849	8.36386508528e-05	0	0	4.54639214814e-05	0	0	0.0113379998507	0.00054687556007	0
k__Bacteria;p__Bacteroidetes;c__Bacteroidia;o__Bacteroidales;f__Bacteroidaceae;g__Bacteroides;s__Bacteroides sp. 1_1_30	0	0	0	0.00642674676038	0	0.000169036425897	0.0469024022579	0.00338061553661	0.0695043834104	3.95915856009e-05	0	0	3.82511864056e-05	0	0	0	0	0.000572439425033	0.00142586802072	0	0	0	0	0	0	0	3.18276352906e-05	0	0	0	0	0	0	0	0	0	0	0	0	0	0	0	0	0	0
k__Bacteria;p__Proteobacteria;c__Gammaproteobacteria;o__Enterobacterales;f__Enterobacteriaceae;g__Enterobacter;s__Enterobacter hormaechei	0	0	0.000603944536996	0	0	0	0	0.000255295985475	0	0.000416091774816	0.000213193143496	0	0	2.00559854704e-05	0	0	4.57836882514e-05	0	0	0.00250696670722	0	0	0	0	0.00404742957903	0	0	0	0	0	0	0.000470847393664	0	0.00150913789626	0	0	0	0	0	0	0.112009588591	0.00161369380926	0.000190138010564	0.000205178761378	0
k__Bacteria;p__Actinobacteria;c__Coriobacteriia;o__Eggerthellales;f__Eggerthellaceae;g__Eggerthella;s__Eggerthella lenta	0.0153774846468	0.000454525380662	0.0067089670721	0.0023052454566	0.00484942913289	0.000146859472467	0.00176584553454	0.000373949451183	0.00343972751996	0.00369043871395	0.000185808360816	0	0.00294345531631	0.00028029594829	8.7250725153e-05	0.000178162546709	0.000561675608151	0.00404280442161	0.00129240496431	0.00118316730171	0	0.00298115544971	0.000233261014603	9.59464691943e-05	0.000487116977334	0.0174869726442	0.00138952000557	0.00844364560702	0.00268706096707	0.00259468806554	0.00369301208629	0.000677455639564	0.000783315777842	0.00300039989944	0.00277917593735	0.000515074015575	0.00305669202685	1.53898043531e-05	0.00815162438485	0.000694728922403	0.0110961244079	0	0.000851537164193	0.000243989683711	0.00107452144483
k__Bacteria;p__Firmicutes;c__Clostridia;o__Clostridiales;f__Ruminococcaceae;g__Ruminococcus;s__Ruminococcus sp. AM22-13	0.0281245635017	0.000157234453287	0.000517977339329	0.000265660938331	0.000145708237399	0.000933498913804	0.000173768519523	0.000128788891446	0	0.00120523336433	0.00122291801613	0	0	0	0	0	0.00140085979786	0	0	0.00646109849272	0	0	0.00134750354918	0.0012125753839	0.000412780148541	0.000107332207112	0	0.000517315674443	0.000863006546591	0	0	0.00463775175123	0.00574777137708	0	0.000636818624359	0.00805508447676	0.00145088459626	0.000202529825287	0.0529282709602	0	0.000108261392079	0	0	0.00035510757918	0
k__Bacteria;p__Bacteroidetes;c__Bacteroidia;o__Bacteroidales;f__Odoribacteraceae;g__Odoribacter;s__Odoribacter splanchnicus	0.00074526394216	0.000202384237697	0.000600242600254	1.3560986045e-05	4.90880661992e-05	0.00067095059863	0.0040719398278	0.000324174428448	0.00444096225382	0.000384219671193	0.000185523597045	1.58066105458e-06	0.000602058349975	0.00119614981453	2.44861714347e-05	0.00320329531838	4.63339729659e-05	0.0040014988519	0.0075552154384	0.000125390012953	0	0.00055076014725	7.59878584429e-06	2.09959194675e-05	0.0668869565784	0.000320845768101	0.00445637072772	0.00120926933748	0.00192957347613	9.14109067578e-05	5.68828244204e-05	3.50319822251e-05	0.00020323395783	5.89315156366e-07	0	0.000174946984662	2.8426208133e-06	0.00253704002722	3.5753926526e-06	0.00252179918178	0.00010735253101	1.40271648321e-06	5.17608470316e-06	0.00136524217398	0.00837623603094
k__Bacteria;p__Firmicutes;c__Clostridia;o__Clostridiales;f__Lachnospiraceae;g__Blautia;s__Blautia sp. AF32-4BH	9.78393434088e-05	0.000374690557791	0.000765419492013	0.000488745267323	0.00762451102665	0.00347815070128	0.000712716700314	0.00488065854584	0.00261829844166	0.0127556252362	0.0146160226323	0.000400592199933	0	0	0	0	0.0168119133999	0	5.74569768265e-05	0	0	4.56558778938e-05	0.00507629289542	0.00968790786405	0.000153176017061	0.000563978657124	0.00041490620059	0.000228194922774	0.000701244747775	0.000830430114394	0.0104764088482	0.00420105871185	0.0084527554425	0.000493109457089	0	0.000256316140486	8.95972214038e-05	0	0.00514222722368	0	0	0	0.00407889720714	4.50528063387e-05	0.000972136772257
k__Bacteria;p__Firmicutes;c__Negativicutes;o__Veillonellales;f__Veillonellaceae;g__Veillonella;s__Veillonella parvula	0	0	0.0085485945891	0.00108054181148	0.000613249481413	0	0.011164443602	3.99049222775e-05	0.0299176752359	0.00401875062173	0.000124821453115	0.00100271868433	0.00106278180781	0.000134212486553	0.00181762349713	9.85580045624e-05	7.3132838565e-05	0	0.00023412587014	0.000340565467281	0.0351176221944	2.59487204738e-05	0.000275727372064	0.000594965764444	0.00411247430422	0	0	0.000952080462936	7.50329323631e-05	0.00114149255436	0.00728910479602	7.2769983954e-05	1.66276209287e-05	0.000113050290829	0.00046499932063	0	0.000306729718912	0	0.00472742750336	5.65195174723e-05	5.29812540989e-05	0.00124631359533	9.90104275788e-05	0.000124837680115	4.19787509877e-05
k__Bacteria;p__Firmicutes;c__Clostridia;o__Clostridiales;f__Ruminococcaceae;g__Ruminococcus;s__Ruminococcus sp. AF46-10NS	2.56987566262e-05	0.0469446528801	8.81413509918e-06	0.000100363513837	0	0.0024388504026	5.21927574095e-05	2.19158682189e-05	2.32042112514e-06	0.000325446342495	0.000738392459152	2.02851502005e-05	0.000129252468086	1.01364034675e-05	2.54856070034e-06	0	0.000394389054925	0.000752040225002	0.00286003035568	6.19209940511e-06	0	0	0.000137255783165	0.000147520748119	0.00483352238453	8.32854315912e-05	0.00011125335579	0.00353220503193	0.00412764213867	8.50972405252e-05	0.000135463221042	0.000112921462538	9.41109880907e-05	3.3885621491e-05	5.09787822147e-06	2.85748941376e-05	0.000285792723306	0.000838682778027	8.77596378366e-06	8.74988345806e-06	7.91243754454e-05	2.71776318621e-06	0.000464992857003	0.039274428571	0.00306268892379
k__Bacteria;p__Firmicutes;c__Clostridia;o__Clostridiales;f__Lachnospiraceae;g__Blautia;s__Blautia wexlerae	0.00282353584166	0.000520538840958	0.013664729927	0.000558871447411	0.00136236951007	0.000848645532793	0.000344087680213	0.000952836149487	0.000171117567158	0.000349891368759	0.000977166881442	0.00559991329547	0.00967147947927	0.00737160456231	0.0073440024746	0.00559554261547	0.000213070241478	0.000112413892266	0.000645297647876	0.00186459593336	0	0.00339223172751	0.00328745186441	0.00430526211452	0.00152792837532	0.000467973268708	0.000630889680613	0.00331619527494	0.000562299607266	0.0010551142801	0.00106414063567	0.000939646988785	0.000538748381752	0.00643320979487	0.00108402739038	0.000639404501846	0.00547483302063	0.000605003988729	0.00178059971361	0.000627981500618	0.00737481949084	0	0.000988062334116	0.000725170959641	0.000877516356961
k__Bacteria;p__Firmicutes;c__Bacilli;o__Lactobacillales;f__Lactobacillaceae;g__Lactobacillus;s__Lactobacillus salivarius	0	0	0	0.000758865448813	4.26634522181e-06	0	0.000905145685649	0.0247019428656	0.00672555175972	0.00144675958077	0.00142092375849	3.95165263646e-06	1.13162215561e-05	3.19811660203e-06	0	0	2.20113885824e-06	0	0	2.6197343637e-06	7.07786789222e-06	2.54285902193e-06	0.0161208024578	0.035416393028	0.000572661807375	3.73118733528e-05	0.000263151462053	0	0	0	0	0	0	0.0023229821272	0	0	2.29596296459e-06	2.37002987038e-05	0	0.00130314142691	0.00429468932696	0.00668105093974	0.00204293889922	2.59563493309e-06	2.53632404242e-06
k__Bacteria;p__Firmicutes;c__Clostridia;o__Clostridiales;f__Clostridiaceae;g__Clostridium;s__Clostridium sp. AF34-10BH	0.00136451194274	2.92223094431e-05	0.000509927095938	0.00193024143259	2.71038402327e-05	0.000146133274999	0.0485791864783	0.000348319029028	0.012091120887	0.00123178370386	0.00011708537066	7.45018243726e-05	8.8172226291e-05	0.0139588574766	0.00111382096961	0.0188431586036	0.000144064538272	0	0.000173803584757	2.84598414965e-05	0	0.00048701529495	9.07512137975e-06	3.98556261984e-05	0.000340359217398	1.68387999872e-05	5.49815231258e-05	4.91259648014e-05	0.00125389361161	0	0	6.81624372313e-05	1.29924325476e-05	0	0	1.6564199604e-05	0.000686219597487	0.000100033728295	0.000231642105796	1.99828419515e-05	1.65733489109e-05	0	0	0.000321673329208	1.58390848363e-05
k__Bacteria;p__Firmicutes;c__unclassified;o__unclassified;f__unclassified;g__unclassified;s__Firmicutes bacterium OM04-13BH	0.00134723784737	0	0.00106451247638	0.000424177869802	0.00136779027811	0	0	0	0	0.00590704117928	0.00268551220649	0	0.0134096636053	0	0	0	0.00438114678344	0.00030526036016	0.00158526965984	0.00400235871356	0	0	4.53756068987e-05	0.00267899387554	0	0.000115993891998	0.00342570014167	0.000905796098059	0.00247321071861	0.000591654577673	0.00339708279074	0.00489431165446	0.00518748113825	2.10680168401e-05	0	0.00481595854383	0	0	0	0	0.00502899560854	0	0	0.031302306679	0.000161082457551
k__Bacteria;p__Bacteroidetes;c__Bacteroidia;o__Bacteroidales;f__Rikenellaceae;g__Alistipes;s__Alistipes finegoldii	0.00303493112344	0.00116106027226	0.000983422433466	0.00490455661959	7.74969061468e-05	0.00568344482606	0.00322893914799	0.000210243752744	0.00130078491213	5.60832061909e-05	7.73608245544e-06	0	0.00675336778416	7.14426725674e-05	5.44692384976e-06	0.000131072535862	6.54838810326e-05	0.0127489553787	0.00975396274058	1.55993273475e-05	0	0.0174849298038	9.37907281352e-06	5.74336052875e-05	0.00702856632134	3.84021553664e-05	0.00308556021047	0.000497279986838	0.00109577480866	6.64765002598e-05	1.32744360644e-05	4.01514785837e-05	0.000134165378587	0	0	0.000696488297294	3.61340837998e-05	0.00175480705156	0	0.00639427294115	9.80500706533e-05	0	0	0.00169581482295	0.0109024147772
k__Bacteria;p__Proteobacteria;c__Gammaproteobacteria;o__Pseudomonadales;f__Moraxellaceae;g__Acinetobacter;s__Acinetobacter baumannii	0.000343641224968	0.00127715971789	0.000113232255574	0	0.000844886930809	0	0	0	0	3.54979209154e-05	0	0	0.000334358983789	0	1.01942428014e-05	4.9652732526e-06	0.00014098294387	0.00118156586452	0.000151936756306	0.000653087868987	0.0761545277589	0	3.36951875152e-05	4.00997647969e-05	0.00589588763107	0	0.000781139058021	0	7.11342876662e-05	0	0	0.000467775695849	6.07211096264e-05	5.51991863129e-05	0.000153872691624	6.63227912432e-05	0	0	0	0	0.00737711837472	0	0.00151155919437	6.08120184325e-05	0.00165238923278
k__Bacteria;p__Actinobacteria;c__Coriobacteriia;o__Coriobacteriales;f__Coriobacteriaceae;g__Collinsella;s__Collinsella sp. AM13-34	0	0	0	0	0	0	0	0	0	0	4.93590537034e-05	0	0	0	0	0	0	0	0	0.0116958040667	0	0	0.000142336114272	0.000114867210575	0	0	5.83506646994e-05	0.000333382282702	0.000256415779081	0	0	5.02441999763e-05	0.000114508434007	0	0.00123316633794	0.0129623111005	0.00783639492706	6.46987375005e-05	0.0051127573206	2.89100879121e-05	0	0	0.0561420940672	0	0
k__Bacteria;p__Firmicutes;c__Clostridia;o__Clostridiales;f__Ruminococcaceae;g__Ruminococcus;s__Ruminococcus sp. AF42-10	0.0052166352087	0.00274064456648	0	0.0357097413877	0	0.00102790458458	0.0149107865748	0.0222179675839	0	3.05270423688e-05	0	0	0.000142395787914	0	0	0.000113080094075	0	9.16739648554e-05	2.57123741441e-05	0	0	8.84221432626e-05	0	0	0	0	8.83862034083e-05	6.35747779783e-06	8.39806415035e-05	1.02482698267e-05	0.000337885043277	0.000158996929765	0.000160688790109	0	0.00185817661173	0.0107758367528	2.06090008964e-05	0	0	0	0	0	0	6.42728650099e-06	6.86877960058e-05
k__Bacteria;p__Bacteroidetes;c__Bacteroidia;o__Bacteroidales;f__Tannerellaceae;g__Parabacteroides;s__Parabacteroides merdae	0.000966853772022	0.00104983121155	0.000137382985746	3.37192085442e-05	0.000126334010862	0.00850472198731	2.04134186618e-05	5.67796101554e-06	1.14402157797e-05	0.00495041022321	0.000573751538674	2.52905768733e-06	0.000372374415579	4.60745612157e-06	1.49915335314e-06	2.45594160881e-06	0.00166301543587	8.87111180825e-05	2.73712369922e-05	0.00180053152029	0	0.00172960647292	2.96569756094e-05	0.000238584445344	0.00233279697779	0.00369714630797	0.00608466968183	0.00305481624457	0.00435708696592	0.000845573763112	0.000268527447615	0.000252391170478	0.00178844536524	3.04970593419e-05	1.03518139395e-05	0.00113956413849	2.31782927854e-05	0.0147655323293	1.13762493492e-05	0.00153028367181	0.00133073299271	3.15611208722e-06	0.000212884291048	0.00116154663256	0.0296923314708
k__Bacteria;p__Firmicutes;c__Clostridia;o__Clostridiales;f__Lachnospiraceae;g__Tyzzerella;s__Tyzzerella nexilis	0.000130688442788	0.000171911424021	0.000150369144792	0.00201136300677	0.000167441501882	1.65908190653e-05	0.00260324807461	1.92626154079e-05	0.00514987788919	1.43278263991e-05	7.48454112407e-05	0.0271919540559	0.00321398373788	0.0184912933715	0.00491597370385	0.000478428103404	0.00801049458985	0.000551089499758	0.000104206747998	7.10305249066e-05	0	0.00025047161366	1.0855408349e-05	3.60714779223e-05	0.000215538485546	0	7.87805657305e-05	0	2.36475170139e-05	0.000862364455194	0.000395460910544	1.68943379833e-05	2.08686740401e-05	0	1.51895963334e-05	0.00136545758568	0.010874008595	3.37960103594e-05	0.000206668529844	2.18747086451e-05	0.00582366095761	0	9.74433560632e-05	1.08151455546e-05	6.45468587937e-05
k__Bacteria;p__Actinobacteria;c__Coriobacteriia;o__Coriobacteriales;f__Coriobacteriaceae;g__Collinsella;s__Collinsella sp. TM05-38	0	0	0	0	0	0	0	0	0	0	0	0	0	0	0	0	0	0.000383862942194	0	0	0	0	0.00122197160703	0.000438717061431	0	0	0	0	0	0.000894619054425	0.000148577724142	0.0118494400002	0.0117913393791	0	0.0575736679816	0	0	0.000155252346314	0.000236951022159	0	0	0	0.00893230763912	0.000144057738787	0
k__Bacteria;p__Firmicutes;c__Bacilli;o__Lactobacillales;f__Enterococcaceae;g__Enterococcus;s__Enterococcus faecalis	0.000403180217593	0	0.000635734184254	0.00378834086284	3.11192239709e-05	0.000183113484498	0.000637565915268	0.0212460280142	0.000145646898064	0	0	0.000504020121604	0	0	0	0	0	2.19599231403e-05	0.00107562175122	0.000328657583809	0	0	0	0	0.000332025062624	0	0	7.18106014892e-05	0	0	0	0	0	0.0419166120036	0.000409754966842	0	7.54387831221e-05	2.41927724431e-05	0	0	0	0.0171103794971	2.38859688595e-05	0.00451788800354	0
k__Bacteria;p__Firmicutes;c__unclassified;o__unclassified;f__unclassified;g__unclassified;s__Firmicutes bacterium OM08-11AC	0.000102228662722	8.02955349562e-05	4.44820018006e-05	5.85810162933e-05	9.73730556508e-06	5.00517639141e-05	0.00105137588138	0.000101088932099	0.000180453214941	0.000170998222004	0.000148361924882	0	6.01763656705e-05	5.97885188481e-05	0	0.000121569109636	0.000101802672194	0.00051335677468	0.0480957121638	4.27493016622e-05	0	0.000128298796107	6.64350990958e-06	1.55638356518e-05	0.0020044121207	8.56477092872e-05	0.000420210806471	1.37745352286e-05	0.0213417562806	0	7.30360538481e-06	3.21796913968e-05	8.21956483968e-05	0	2.23682411758e-05	0.000286078905512	0.00875226548679	0.00290079344291	6.85283591748e-05	0.000201069957033	0	0	1.12069356876e-05	0.00521376536894	8.59244471512e-06
k__Bacteria;p__Bacteroidetes;c__Bacteroidia;o__Bacteroidales;f__Bacteroidaceae;g__Bacteroides;s__Bacteroides sp. CF01-10NS	0	0	0.00347359188169	0.000981766521236	8.58288274035e-05	0	0.00807890730645	0.000580850105385	0.0105568368537	0.00010813122862	0	0	4.44397450691e-05	0.00287591990572	0.000583020739038	0.00687418056307	1.73339685086e-05	0.000116858162425	0	0	0	0.053679060446	0	2.19114392117e-05	9.80939596441e-05	0	0	0	0	0	0	0	2.1609175377e-05	0	0	0	0.000907725357785	0.000119486440998	0	0	7.51146942573e-05	0	0	0	0.000145243372715
k__Bacteria;p__Firmicutes;c__Clostridia;o__Clostridiales;f__Lachnospiraceae;g__Blautia;s__Blautia sp. OM06-15AC	0	0.000850606142437	0	0.00144229027706	0	0.0028424486105	0.000289802688758	0.000646491579929	0.00391061111852	0.00753322023512	0.00567263670749	0.0324093473761	0.000157484083322	0	0	0	0.00510466112614	0.000521373889477	0.00139661171231	0	0	0	0.000533434766269	0.000675958744483	0	0	0	0	0	0.000114012001822	0.00239787493871	0.00543873352436	0.0104889321641	0.00130705190722	0.000217180016068	0.00451582316615	0	0	0	0.000123326060091	0	0	0.000503267391597	0.00027130565134	6.5996186818e-05
k__Bacteria;p__Actinobacteria;c__Coriobacteriia;o__Coriobacteriales;f__Coriobacteriaceae;g__Collinsella;s__Collinsella sp. AF02-46-1	0	0.000393711385334	0	0	0	0.000205346299273	0	0	0	0.00072604067243	0.000688084192877	0	0.00121602230804	0	5.33698593719e-05	0	0.0003734232073	0	0	0.000237085959915	0	0	0.00230911904236	0.00113939483901	0	0	0	0	0	0	0	0.00969479025423	0.0102819956996	0	0.0478720936112	0.000855531010623	0	0	0	0	0.000113874945742	0	0.0124635370951	0.00070168664358	0
k__Bacteria;p__Firmicutes;c__Clostridia;o__Clostridiales;f__Lachnospiraceae;g__Roseburia;s__Roseburia hominis	0.000286863255783	0.00833059593569	0.00503434016415	0.000666504138453	3.864806848e-05	0.0147802411948	0.005513602179	0.000100929736931	2.86005394493e-06	0.00024234494938	6.71567894138e-05	5.45328063831e-05	0.00793597187542	3.27400411462e-05	0.0180577518846	0.00143496397	2.66337801847e-05	5.31569568078e-05	0.00212236420831	0.000303115173763	0	0.0020639924343	9.46591608031e-05	0.000411068365155	0.00973687923838	2.56821985416e-05	0.00172464206634	0.000400472938553	0.00625566302109	0.00018785444602	2.85746896807e-05	0.000180060000497	0.000113094749637	3.9287677091e-06	0	0.000287332769227	9.56651235244e-06	1.92680350501e-05	0.000961618105702	1.2415375177e-06	2.72658320791e-06	0	3.91767878909e-05	0.000818861020559	0.000755513994349
k__Bacteria;p__Firmicutes;c__Bacilli;o__Lactobacillales;f__Enterococcaceae;g__Enterococcus;s__Enterococcus hirae	0	0	0	9.40717049965e-06	1.35017278196e-05	7.03852930042e-06	0.00858166549294	4.93505022846e-06	0.0781725053948	6.78378719306e-06	4.9833659989e-06	1.05377403639e-05	9.96063251549e-06	7.91398345587e-06	4.64737539475e-06	0	0	0	0	0.000453511742007	5.4124872117e-06	0	0	0	0	0	0	0	0	0	0	0	0	4.91095963638e-06	1.71663246233e-06	1.39244865197e-05	0	3.50887539251e-06	0	1.71450419111e-06	9.08861069305e-07	0	2.00395205939e-05	8.60267577825e-05	0
k__Bacteria;p__Firmicutes;c__Bacilli;o__Lactobacillales;f__Streptococcaceae;g__Streptococcus;s__Streptococcus parasanguinis	0.00167530406833	2.93539414676e-05	0.00291089749696	0.000400843200121	0.000316914161536	1.10605460435e-05	0.000899943373968	0.00702507053275	0.00619789878852	0.00333452381001	0.000918220780769	0.000821469550066	0.00262277010023	8.13622545703e-05	0.000267748788871	1.31873386386e-05	0.000175265681587	0	0.000155405287716	0.00171812896666	0.000689467601736	3.21324912771e-05	0.00133812447636	0.00138408274931	3.94674915756e-05	0	2.40140941945e-05	0.0111806361244	7.48411957386e-05	9.01298730294e-05	0.000469669806133	0.000326843274664	5.87688788291e-05	0.0014316429532	0.00214386586879	0.000143468406132	0.000198655462222	7.89804759402e-05	0.00251946002253	0.00506902032225	0.00147294301885	0.0248743713967	0.00104765853873	0.000884122698877	0.000159374320951
k__Bacteria;p__Firmicutes;c__Clostridia;o__Clostridiales;f__Lachnospiraceae;g__unclassified;s__Lachnospiraceae bacterium AM23-7LB	0	0	0	0	0	0	0	0	0	0.000213864739354	0.00117911185597	0	0.00035817019998	0	0	0	0.000283781827299	0	0	0	0	0.0103670628557	0	0	0	0.00048899148308	0.0019996930497	0	0	0.000349493451813	0.000718632121075	0	0	0	0.0564619663952	0.00557896761085	0	0.00581451432147	0	0	0	0	0	0	0
k__Bacteria;p__Firmicutes;c__Clostridia;o__Clostridiales;f__Lachnospiraceae;g__Roseburia;s__Roseburia sp. TF10-5	8.87067274177e-05	0.000195210292361	0.000359557951146	0.00298335584437	0.00583375026401	0.0165681393598	0.000731150978662	0.00117231322201	0	0	0.000481155852351	0	0	0	7.69565387947e-06	2.13560139897e-06	3.30170828736e-06	0	2.03587713165e-06	6.90657241339e-05	0	0.0180801321917	0.000332913663247	0.00606977383489	0.000381455221975	0.000307035529262	1.54120306024e-05	0.000297693714155	0.00168178584515	0	3.85438444761e-05	0.00696346581127	0.0120373204596	0	0.000256454486039	0.000312740007663	7.43454674247e-06	1.96373903546e-05	0.0047832794704	3.36988754803e-06	0	0	0.000370493695909	0	0.00200592174726
k__Bacteria;p__Bacteroidetes;c__Bacteroidia;o__Bacteroidales;f__Tannerellaceae;g__Parabacteroides;s__Parabacteroides distasonis	0.0010577551591	6.94358929334e-05	0.000389878575887	0.000438105368984	0	0.00395280453831	0.000318811231067	3.90558813779e-05	0.000125734447013	0.00284837188815	0.000510154296402	0	0.00109148493227	0.00897380677456	0.000425959439407	0.00278466405415	0.00480635178238	0.00186110348614	0.000587614462479	0	0	0.00821956061939	6.37863794586e-05	9.36881871586e-05	0.00258684500608	0.00575796102726	0.00134091834627	9.41580992028e-05	0.000766243463459	0.000125541305377	5.16050365876e-05	0.000206388838913	0.00046065914986	8.9772342153e-05	0	0	0.00562079066623	0.00784479887095	6.86367044067e-05	0.0102846011924	0.000902231729741	7.97794999824e-05	0	0.00359316215821	0.00202652290989
k__Bacteria;p__Firmicutes;c__Clostridia;o__Clostridiales;f__Ruminococcaceae;g__Ruminococcus;s__Ruminococcus sp. OM05-7	0.000367216117411	0.00177512366664	0.000550530878295	0	0.000102944400588	0.00335760192167	0	0	0	0	0.000706831141159	0	0.00325471034775	0.00512105196571	0.00354869587401	0.00432998522644	0	0	0	0.000725071024571	0	0.0117573710259	0.00560599340121	0.00569990385822	0	0.00950889458124	0.021480069628	0	0	0	0	0	0	0	0	0	0.00163652960169	0	0.000166743311889	0	0.000581243385028	0	0	0.000275755311225	0
k__Bacteria;p__Firmicutes;c__Bacilli;o__Lactobacillales;f__Enterococcaceae;g__Enterococcus;s__Enterococcus sp. HMSC063H10	0	0	0	0	0	0	0	0	0	0	0	0	0	0	0	0	0	0	0	0	0	0	0	0	0	0	0	0	0	0	0	0	0	0.0802280885381	0	0	0	0	0	0	0	0	0	0	0
k__Bacteria;p__Firmicutes;c__unclassified;o__unclassified;f__unclassified;g__unclassified;s__Firmicutes bacterium AF36-3BH	0.00954478723376	0.000437413217474	0	0.00447628601977	0.000595933139042	0.00137301596567	0	0.000289151491343	0	0.000530831347857	0.000252917689601	5.9801676565e-05	0.000426185406624	0.00345884441315	0.00182112152162	0.00059012005657	0.000553641451319	9.1412537199e-05	0.00118118575064	0.000814916005362	0	0.00102113127406	0.000119148962038	0.000315793277107	0.000859854865005	0	0.000321072023573	0	0.00948271823479	6.44176960535e-05	0.00260978611685	0.00323647246223	0.00187744016227	0	0.00351961673943	0.00183149893072	0.00444389098374	0.00125673142348	0.0155353519386	5.65786383065e-05	0.00103936282637	0	0.000978944827116	0.00476793416877	0.000315849985854
k__Bacteria;p__Firmicutes;c__Clostridia;o__Clostridiales;f__Ruminococcaceae;g__Ruminococcus;s__Ruminococcus sp. AF41-9	4.48843297548e-05	0.00431173859512	3.48452140921e-05	0.00313863524313	1.33511509294e-05	0.000253163609441	6.45765210853e-05	0.0210175298821	7.55485947719e-06	6.72530626899e-06	0.000126577496372	0	7.13157712647e-06	4.50446592591e-05	6.10655132514e-05	4.00425262307e-06	0.000807102590845	0.000488608289871	0.0286758572193	5.01321894144e-05	7.85851508622e-06	1.62396223901e-05	1.73686533584e-05	1.59910781991e-05	0.00171693167842	0.00377310262158	0.00631219426384	6.66090287455e-05	4.60167898649e-05	0.000128286377652	0.000162491892065	0.00364420377936	0.00140176903077	3.29034295638e-05	5.16550313665e-05	5.2728268859e-05	3.88673730434e-05	1.12653367865e-05	0	2.90283295804e-05	0	0	1.46734878282e-05	2.18156936043e-05	2.51044318484e-05
k__Bacteria;p__Firmicutes;c__Clostridia;o__Clostridiales;f__Eubacteriaceae;g__Eubacterium;s__Eubacterium sp. OM08-24	0.0191079812905	0.0109839684699	2.72062970061e-05	1.52713806813e-06	9.21028644945e-05	0.000545932911532	8.31238931658e-06	1.10375316938e-05	1.24115548554e-06	2.57316065944e-06	9.49212571219e-07	0	5.62274758567e-05	1.89718781476e-06	0	0.000100533435856	0	0.000117206732634	3.03119484045e-05	6.95420394727e-05	7.59829935488e-06	0.00159778234953	0.0118569717449	0.0122178551252	5.09628774714e-05	2.60456258794e-06	8.74543131858e-06	1.19925149368e-05	6.61491354308e-05	0.000235389947582	0.0113998617859	4.16873274913e-06	0.000125010089331	2.16082224001e-06	0	0.000203323900319	7.62041041103e-05	0.00688644497428	1.46266063061e-06	1.12920793276e-05	0	0	1.28214942188e-06	8.94258035282e-05	4.81383950908e-05
k__Bacteria;p__Firmicutes;c__Clostridia;o__Clostridiales;f__Lachnospiraceae;g__Fusicatenibacter;s__Fusicatenibacter saccharivorans	8.79987726897e-05	0.00274321139096	0.0014483974404	0.000764546402426	0.0107182638123	0.00259425666064	0.000119822809264	0.0013991132723	0.000631748142139	0.000117137290929	0.000400567705055	0.00419839382708	0.00243552199667	0.000423885963184	0.00061974999619	2.10356737798e-05	0.000313387144942	0.00104998061078	0.00223991726195	0.00362916564557	0	0.00423559403903	0.000435215031527	0.000648798325405	9.75191903493e-05	0.00116781317897	0.000888951588375	8.26472113718e-05	0.000366856074756	0.00072826767456	0.0146299212506	0.000325453697081	0.000591929841403	0.000557295699536	0.00240453390724	0.000440766092252	0.000118296758461	4.44457549718e-05	0.00774402962245	0.000276094295602	0.00102872380562	0.000268927050765	0.00130788738435	0.000459550984821	0.000597692524853
k__Bacteria;p__Actinobacteria;c__Coriobacteriia;o__Coriobacteriales;f__Coriobacteriaceae;g__Collinsella;s__Collinsella sp. AM18-10	0	0.00052323729746	0	0	0	0.000372371716798	0	0	0	0	0	0	4.42039904534e-05	0.000131231191416	0	0	0	0	0	0.00243194704136	0	0	0.00451532881358	0.00209232882344	0	0	0	0	0	0	0	0.00173777647109	0.00219585573715	1.9300071371e-05	0.0537900539772	2.16456472913e-05	5.83283924575e-05	0.000105697176297	0.00174034945996	4.24487589384e-05	0.000119648886653	0	0.00221403461651	0	0
k__Bacteria;p__Actinobacteria;c__Coriobacteriia;o__Coriobacteriales;f__Coriobacteriaceae;g__Collinsella;s__Collinsella sp. AM33-4BH	0	0.00126399651544	0	0	0	0.000772506521393	0	0	0	0.00215864786957	0.00280008216384	0	0.00018035228105	0.000180287047769	0.000971801175286	0.000716601049424	0.00127528482599	0	0	0.000510074188496	0	0	0.0256307046528	0.0123961373368	0	0	0.00515994784569	0.000228291248195	0.00031400067862	0.000298069097861	8.17790559146e-05	0.000850640887808	0.000866655837396	0.00138523438463	0	5.97895013595e-05	0	0.0132383097045	0	0.000560169903818	0	0	0.00016022119072	8.70773719221e-05	0
k__Bacteria;p__Firmicutes;c__Negativicutes;o__Acidaminococcales;f__Acidaminococcaceae;g__Phascolarctobacterium;s__Phascolarctobacterium faecium	5.38045593276e-06	0	0.00235590079021	0	9.49638254079e-05	0	0	0	0	0.0163715592529	0.00183582457337	0	1.11983442482e-06	0	0	0	0.0157913553683	0.00503509666288	0.00555372200942	0	0	0	5.77507724166e-06	0.00128557282483	0	0	0.013844161145	0.00290507837735	0.00117962762575	7.25614104694e-05	0	0	0	0	0	0	0.00369650037298	0	0.000108724440209	1.71450419111e-06	5.53336003959e-05	0	0.000123561214657	0.00086008217533	0
k__Bacteria;p__Firmicutes;c__Clostridia;o__Clostridiales;f__Ruminococcaceae;g__Ruminococcus;s__Ruminococcus sp. AF31-14BH	0	0.000147822763534	0	0.000129867821313	0.00029046282116	7.78148517102e-05	0	5.29058610514e-05	0	0.000127956261883	0.000195063183386	7.94018736418e-05	0	0.000337211582733	0.00112806292646	0.000469992477878	6.01461193014e-05	0.000509086789625	0.000166941924795	0	0	0.0172446874185	0	0	0.000765688495542	0	0	0	0	0	0	0.0229779817775	0.0205586732532	0.0016193889401	0	0.00192949827897	0	0	0	0.000725944722848	2.43788616237e-05	0	0.000102524466735	3.61534865681e-05	0.000708928450713
k__Bacteria;p__Firmicutes;c__Clostridia;o__Clostridiales;f__Lachnospiraceae;g__Blautia;s__Blautia sp. AF34-10	7.99988842633e-05	7.28583255709e-05	0.00629482024423	6.85379564975e-05	0.0460220697536	0.000164958547811	3.58507131069e-05	0.000223297756574	0.000186335212677	0.000119359566043	0.000189795053615	0.000355596048579	0.00079956177932	0	0	0	0.000222810280925	0	0.000131728790703	0.00460489761721	0	6.99864153536e-05	0.0006472428674	0.000554682895699	7.56779571473e-05	0.00186383710218	0.0012665104962	0	0	6.4143188826e-05	0.00133256146131	2.40616328853e-05	0.000114239160794	6.82623389457e-05	0.000113505819176	7.95213566647e-05	0	0	0.00148237946281	0.000172396352457	0.000627862611642	0	5.42776588597e-05	0.000143563332133	0.00132463405244
k__Bacteria;p__Actinobacteria;c__Coriobacteriia;o__Coriobacteriales;f__Coriobacteriaceae;g__Collinsella;s__Collinsella sp. AM34-10	0	0.00346968853428	0	0	0	0.00209200731985	0	0	0	0	0	0	0	0	0	0	0	0	0	0.00914602851843	0	0	1.7108123558e-05	0	0.0197289560437	0	0.000954685690991	0.000148919101143	0.000107372509685	2.01305300167e-05	2.00982425553e-05	0.000102316791509	8.54942452612e-05	0.000352754230681	0.000277002056422	0.00038467218921	0.000149620253192	1.88371205282e-05	0.0159979319062	0.00035732632176	1.18686563168e-05	0	0.000104471434376	0.0155950072838	0
k__Bacteria;p__Bacteroidetes;c__Bacteroidia;o__Bacteroidales;f__Bacteroidaceae;g__Bacteroides;s__Bacteroides intestinalis	0.0136904993254	5.52854502977e-06	0.0170742724269	0.000549830790048	0.00015720227335	0.000358518103572	0.00102502504178	8.79818632128e-05	0.000459497346059	2.093617082e-05	2.46320662231e-05	0	0.00117582614606	1.24672342113e-05	2.59853247878e-06	2.9044179026e-05	0.000153584463834	0.00158006875547	0.0048860297131	5.58479734807e-05	0	0.00449617929653	0	0	0.00827610307568	1.82925093386e-05	6.0931283777e-05	4.79218970367e-05	0.00526815549303	0.000108064345226	0.00021745552091	8.11805851146e-06	1.34636606711e-05	0	0	1.88079557257e-05	6.90975520771e-05	7.07931000243e-06	0	0.000180614148408	8.62883391681e-05	0	0	0.00813577049445	0.000193847623242
k__Bacteria;p__Firmicutes;c__Clostridia;o__Clostridiales;f__Ruminococcaceae;g__Ruminococcus;s__Ruminococcus sp. AF37-6AT	0.00124104463817	0.0047309207772	0.00158672060056	0.000366207708736	0	0.0105945507148	0	0.000590932466066	0	0	0	0.000183830880648	0.00249840954042	0.00259248004619	0	0	0.000154740061734	0	0	0.00577234651274	0	0	0.0032592278027	0.00363143958278	0.000859567480358	0	0	0	0	0.00014393328962	0	0	0.000241134162619	0	0	0.0121211005333	0.00053654467851	0	0	0.00122622522165	0.00235475210574	0	0	0.0126182466214	0
k__Bacteria;p__Firmicutes;c__Clostridia;o__Clostridiales;f__Ruminococcaceae;g__Ruminococcus;s__Ruminococcus sp. OF03-6AA	5.3662968382e-05	0.0054449586942	0	0	0	0.0258522388137	0	0	0	4.14629751714e-05	0.000797338559824	0	8.52252935941e-05	3.25232196817e-05	0.00154627674021	7.42655386491e-05	0.000646694596551	0.00999010932033	0.00164860805949	0.00595376311743	0	0	0	5.34663530625e-05	0.000830924810501	0	0	0	0	0.000477505322238	0.000138128770453	0	0	0	0	0.000607200002217	0	0.00834305917669	0	6.2135996719e-05	0.00023347036998	0	0.0032728051169	5.82781843311e-05	0.000229925538702
k__Bacteria;p__Firmicutes;c__Clostridia;o__Clostridiales;f__Ruminococcaceae;g__Ruminococcus;s__Ruminococcus sp. AM33-14	0.00182935501714	0.00115711131153	4.36005882906e-05	0.00502568921115	0.00324131813805	0.0002693633991	0.000444345273807	0.00257673299993	0	0.00631857144202	0.00199111575002	0.000743648337479	0.000454829592438	0	2.07382880518e-05	0	0.00358356411816	0.000104571062573	0.000201476433176	0.000254650088035	0	0.000172509867738	0	0	0.00019044022634	7.84397337531e-05	0.000132256727728	0	0.000120154951314	7.59469996086e-05	8.67902888064e-05	0.000809319238629	0.00170375893962	0.0203581867342	0.000961002063912	0.00691987586485	0.00428273624994	0	5.0434705448e-05	0.00167578004472	6.86457419404e-05	0	0.000179500919064	0.000170508494772	0
k__Bacteria;p__Firmicutes;c__Erysipelotrichia;o__Erysipelotrichales;f__Erysipelotrichaceae;g__Coprobacillus;s__Coprobacillus sp. TM10-10	0.000432489543332	0	0.00413623855844	0.0135761352546	0.0200647219628	0	0.000357376193747	0.0110451199968	0	0	0	0.00694005042625	0.00065616403429	0	0	0	0	0	0	0.000331098699921	0	0	0	0	0	0	0	0	0	0	0	0	0	0.000654532700337	0.00015252019332	0.00744465082601	0	0	0	0	0	0	0	0	0
k__Bacteria;p__Firmicutes;c__Clostridia;o__Clostridiales;f__Ruminococcaceae;g__Ruminococcus;s__Ruminococcus sp. OF05-2BH	0	0	0.0043903794538	0	0	0.000882776813766	0.00313801178731	0	0	0	0	0	0	0	0	0	0	0.00247868275318	0.00305735963174	0	0	0	0	0	0	0	0	0	0	0.00207170604595	0.0033583790133	0.0205979279204	0.0160556846234	0.000720094011483	0	0	0	0	0	0	0.000745586851325	0.000690706363309	0.00163478799992	0.00536542461003	0
k__Bacteria;p__Firmicutes;c__Clostridia;o__Clostridiales;f__Lachnospiraceae;g__Blautia;s__Blautia sp. AF26-2	0.000995101165669	0.000131829472555	0.00449938092453	0.00285880246353	0.0253023885109	0.00856628118802	0.00017569111297	0.00192217553146	3.25398590339e-05	0.000580247728703	0.00118656317465	0.000255382137719	0	7.67005930826e-05	0.000139421261842	4.38866087488e-05	0.00152340820379	0.00104910918526	0.00188967099245	0.000809438378966	0	0.000692524537723	5.62310152477e-05	6.35370702489e-05	0.000126257655089	0.000432660245713	0.000380282894632	0.000160044687289	0.000415429352947	0.00032021268088	0.00233747358907	0.000499370301948	0.00101139018961	0	8.49472973026e-05	0.0010787187519	0	0	0	0.00125643596791	0	0.000134967626619	0.00260827182024	0.000248686546923	0.0012165555912
k__Bacteria;p__Firmicutes;c__Clostridia;o__Clostridiales;f__Ruminococcaceae;g__Faecalibacterium;s__Faecalibacterium sp. AF27-11BH	0.000199501642349	3.16575018967e-05	4.83602212442e-05	0.00235704597987	0.000446159325608	0.000455325812125	0.000562132395892	0.000422450912568	0.000714797633106	0.00377307225967	0.00425365883478	0	0.00438179422701	0.00117636485589	0.00190307523826	0.00324114885318	0.00164248981602	5.48998078507e-05	0.000589499533897	0.000380040100988	0	0.00043829642778	0.000205123796162	0.000236753405856	6.77269819027e-05	0.00794119018819	0.0145263764718	0.000367674132641	0.0011674843062	1.68364432867e-05	0.00014596548572	0.00543997683062	0.00271198516897	0	0	0.000180952331929	0.00178090193953	9.83100702077e-05	0	0.000395873105643	6.1374853386e-05	0	0.00117145718846	0.000136765240641	0.00065996186818
k__Bacteria;p__Bacteroidetes;c__Bacteroidia;o__Bacteroidales;f__Bacteroidaceae;g__Bacteroides;s__Bacteroides sp. 3_1_33FAA	0.000213589941436	0	0.00103889272369	0	0	0	0	0	0	8.0118865987e-05	7.5130175012e-05	0	0.0419752841933	0	0	0	0.00245696622204	0	0	0	0	0	0	0	0	0.000118598454586	0.000719921038791	0	0	0	0	0	0	0	0	0.000233284643825	0	0	0.0169532659885	0	0	0	0	0	0
k__Bacteria;p__Firmicutes;c__Erysipelotrichia;o__Erysipelotrichales;f__Erysipelotrichaceae;g__Coprobacillus;s__Coprobacillus sp. OF03-2AA	0	3.88314472329e-05	0	0	0	0	0	0	0	0	0	0	0.000281078440629	0	0	0	0	0.0306061200214	0.00768091200057	0	0	0	0	0	0	0	0	0	0	0.000111678690388	3.23064588555e-05	0.00973201630633	0.0145727970371	0	0	0	0	4.38917220151e-05	0	0	0	0	6.64343348598e-05	0.000130090750813	0
k__Bacteria;p__Actinobacteria;c__Coriobacteriia;o__Coriobacteriales;f__Coriobacteriaceae;g__Collinsella;s__Collinsella aerofaciens	0	0.0151596653677	0	0	0	0.00876157244543	0	0	0	0.000737561414473	0.00128594573086	0	0	0.00196245107559	7.53074701063e-05	5.29095246594e-05	0.000335343505053	4.44427015934e-05	0	0.00239372273541	0	0	0.00161545844886	0.000725335776021	0.00073762059498	0	0.00263975826481	0.000454704150677	0.000446235037273	0.000275651007615	6.0081483713e-05	0.000973143122103	0.00102707535429	4.48861710765e-05	2.20041070172e-05	0.000966926902781	0.000213360558352	0.000155929497706	0.0182263224633	0.000817582015821	4.06848984554e-05	0	9.12225570162e-05	0.00290365027849	0
k__Bacteria;p__Firmicutes;c__Clostridia;o__Clostridiales;f__Ruminococcaceae;g__Faecalibacterium;s__Faecalibacterium sp. OF03-6AC	0.000265129045634	2.20483641068e-05	9.71905296937e-05	0.00392431723642	0.000310238586071	0.000205346299273	0.00234448961534	0.000697911619406	0.00419936864039	0.00401348733856	0.00265243214839	0	0.00078818661911	0.00414736097381	0.0033396639248	0.00168381492302	0.00141478200113	0.000384298654955	0.0032788932248	0.000297994783871	0	0.000141706598222	0.000133000463092	0.000164427346062	7.86475985037e-05	0.00499670189691	0.0068614360242	9.42062619133e-05	0.00103774252366	2.52089137255e-05	0.000137275794642	0.00726529668944	0.00220763644023	0	0	0.000378006913673	0.00140108406625	0.000602418501598	0	0.000756451073283	0	0	0.000674410595911	8.03410812624e-05	0.00210292320145
k__Bacteria;p__Firmicutes;c__Clostridia;o__Clostridiales;f__Eubacteriaceae;g__Eubacterium;s__Eubacterium sp. AM28-29	0	0.0261925351347	0	0	0	0.00920053088387	0	0	0	0	0	0	0	0	0	0	0	0	0	0	0	0	0.00612496876356	0.0121228852104	3.9754876223e-05	0	0	8.95344789862e-05	4.37159503717e-05	0	0	2.85229082835e-05	4.73247672587e-05	0	0	0.0018889126903	1.31197883691e-06	0.000530332658008	0	0.00631138553163	0	0	0	0	0
k__Bacteria;p__Firmicutes;c__unclassified;o__unclassified;f__unclassified;g__unclassified;s__Firmicutes bacterium AF25-13AC	2.2229778459e-05	0.000238977940513	0.00135861078419	0.000573531972865	0.0135481055018	0.000745581353752	0.00111612204307	0.000684061639733	1.51097189544e-06	0.00157921887381	0.00148172082367	0.00398700675538	0.00352771419279	5.20371514907e-06	0.000319869353782	0.00110864407624	0.00176850501565	0.000975473728699	0.00524494731112	0.000330086529826	0	0.00333345700875	6.22666222898e-05	0.00059563714559	0.00276138328193	0.000167964001311	0.00220026449912	0.0012457285094	0.00508722003177	7.70907797231e-05	0.000890133570148	0.000499882251584	0.000918962159103	1.71883587273e-06	0.000750324443535	0.000108624193419	0	0.000487610561124	0.0030628113605	0.000734280760467	0.000445395386375	0	3.16738394221e-05	3.13330216923e-05	1.65637488484e-05
k__Bacteria;p__Firmicutes;c__Clostridia;o__Clostridiales;f__Ruminococcaceae;g__Ruminococcus;s__Ruminococcus sp. AM32-17LB	0.00429417019812	9.61571939106e-05	0.0011110511097	0.00262515033911	0.00165739983023	0.000211491047075	0.000515141950163	0.00147425339191	0.000171549273414	0	0.000132415153685	0.0233509476932	0	0.000211455133297	0.000114435372623	0.000103523277815	0	0	0.000161739127681	0.00253471207571	0	0	8.68866884252e-05	0.000127928625592	0.00161481433371	0	0	0.00040760101972	0.000440163377499	0.000700679698196	8.63638009007e-05	0.000614193291705	0.000431914234327	0.000225609485695	0.0107479919042	0.000548928335881	0.00163253899939	0.00130973390967	0	0.000347866988292	0	0	0.000122421526282	8.57177536238e-05	0.000919960963385
k__Bacteria;p__Firmicutes;c__Clostridia;o__Clostridiales;f__Ruminococcaceae;g__Ruminococcus;s__Ruminococcus sp. AF21-42	4.33268293532e-05	0.00192761936705	5.02405700654e-05	0.000232430413969	2.25363412305e-05	0.00582058442473	6.6159833336e-06	8.64960416387e-06	2.96798050889e-06	4.44455022994e-06	3.60700777063e-06	2.68712379279e-06	0.000464908102261	5.08988388018e-05	4.99218066597e-05	2.67484075221e-05	2.20113885824e-06	0.000500808247171	0.00867472165224	0.00387506343925	5.77678923556e-06	6.17799157828e-05	0.000369474678566	0.000322507088564	0.000673916998141	1.2235387041e-05	0.000128529166838	0.000135529867599	7.57998788608e-05	5.5358957546e-06	9.32942293681e-06	0.000869290481686	0.00115841336414	2.14117840146e-05	6.8145106838e-06	0.00959469713318	2.19756455182e-05	0.0140942290634	7.367475769e-06	2.79641545653e-05	3.36813219801e-06	3.06844230702e-06	0.00466189529797	0.0026431597727	0.00242446697597
k__Bacteria;p__Firmicutes;c__unclassified;o__unclassified;f__unclassified;g__unclassified;s__Firmicutes bacterium AM59-13	5.72027420219e-05	3.5803910669e-05	0.000429365901132	3.12757876352e-05	0.00033709146482	8.16134230787e-05	0.000748623960287	1.50174109103e-05	0.000119204889894	0.000391471305779	0.00030540914479	0	9.12959749497e-05	0.00057755817618	0.000421661866461	0.000960219779011	8.01764829114e-05	2.16984954838e-05	0.00214837819389	2.24463603435e-05	0	0.000220824189154	0	1.70286672425e-05	0.000919056102369	8.05597265573e-06	7.70601530121e-05	1.28594437274e-05	0.0146186393692	0	0	0.000212678505868	0.000737202740043	0	0	0.000298155592872	0.0291113344148	0.00173535433886	0	0.000104998601497	6.30856506929e-06	0	0	0.00366033966232	4.86560122423e-06
k__Bacteria;p__Firmicutes;c__Clostridia;o__Clostridiales;f__Lachnospiraceae;g__Roseburia;s__Roseburia sp. OM02-15	0.0010093310557	0.000959005114628	0.00270599823635	0	0.000541273727906	0.000327347473813	0.000170432254423	0	1.18719220356e-05	0.000307668141575	0.000354910580379	0.0290964925605	0.000186128269136	0.000146354488567	0.000526502657624	0.000292470611589	0.000416400443507	4.53141271148e-05	4.59957426039e-05	0.000786337085031	0	0.0119146237395	1.6891015391e-05	0.00116783698573	0.000157869966302	0.000123020153863	0.000530819007492	0	0.000570224721076	0	0	0.000263873469453	0.0014204162008	0.000162601873561	0	0.00175613512216	0	0.00026858286557	0	0.000109137059889	0.000181772213861	0	7.70714263599e-05	0.000410110319429	0.000339349804532
k__Bacteria;p__Firmicutes;c__Clostridia;o__Clostridiales;f__Ruminococcaceae;g__Ruminococcus;s__Ruminococcus sp. AM42-10AC	0.00259189305466	0	0.00137241959584	0.000316606264284	0.000897689226966	0	0	9.67906625454e-05	0	6.49138257267e-05	0.000278119283367	0.000396903990806	0.0140334703186	0.00237446606359	0.00181612434378	0.00192369635016	7.45085503514e-05	0	0.00198196408909	0.000470718633623	0	0	0.00079287902581	0.000795891830976	0.000199828124822	0	0	0.000756973322337	0.000267919976547	0.000361983530664	0.00141060874805	0.00269885220892	0.000983049183897	0.000729424834792	0.00679318282593	0.00400431276324	0.00201929942735	0.000171196183624	0.000448007533894	0.00169298420747	0.00109934765695	0	0.000468554383175	0.000306284922105	0.00134518345335
k__Bacteria;p__Proteobacteria;c__Gammaproteobacteria;o__Pasteurellales;f__Pasteurellaceae;g__Haemophilus;s__Haemophilus parainfluenzae	0	0	0	0.00181668344584	0.000393357029451	9.50201455557e-05	0.000782438986214	0.000572518891558	0.0050210675351	0.0117099863137	0.00037465420186	0.000341633542597	0.000163731580639	0.00296042607152	0.000609655696945	8.31282844548e-05	0.00011792601433	0	0.000288114315557	2.64355013064e-05	0	0	4.02084325246e-05	7.36077874354e-05	0.000714342438541	0	1.57704499187e-06	0.0272879804032	0.000375164661815	0	0	1.00927213926e-05	0	3.25105527928e-05	0	6.79726119209e-06	0.000214836534543	1.37892647004e-05	0.000718653923173	9.29379513248e-05	0.000876623232553	0	0	4.474380218e-05	0
k__Bacteria;p__Firmicutes;c__Clostridia;o__Clostridiales;f__Ruminococcaceae;g__Ruminococcus;s__Ruminococcus sp. AF32-2AC	0.00186751377698	0.000207583702665	8.57909149654e-05	0.000751596271608	0.0120847490907	8.25630659208e-05	9.72606096906e-05	0.000482892011602	0	0.000130997269935	4.7460628561e-05	0	0.000949324898976	0.000159309571074	0.000505164708231	0.000177895596534	7.86907141821e-05	0	0	0	0	0	0	0	0.000343328858754	0.00286695712587	0.0110795295904	0	0	0.000452982676581	0.000145752241767	0.000578064274545	0.000312491564175	0.000355111491307	0	0.0156263095452	0	0.000199882778938	9.42603517504e-05	0.000111265409919	0	0	0.00435365707954	0.000592917179717	0.000228631495824
k__Bacteria;p__Firmicutes;c__Clostridia;o__Clostridiales;f__Ruminococcaceae;g__Ruminococcus;s__Ruminococcus sp. AM46-18	0.00137548524102	0.00103021803989	0.000533255173501	0	0.000405302796072	0.00197737984267	0	0	0	0.000142868897523	0.000379210422202	0.000329673207284	9.0942343026e-05	0.0116130118464	0.00829361618026	0.00907726696625	0.000108351060297	0.000210884976188	0.00123924595032	0.00127384583435	0	0.00011361956448	0.000429961013886	0.000422298740684	0.000219274485962	0.00151107029957	0.00129446720288	0.000400472938553	0.000522546213799	5.67772448881e-05	0	0.000629478645118	0.000425047767385	0.000121840908579	0.00266925944059	0.000261529573828	0.00240917580505	0.000409060999706	0.000909937430087	0.00209453291319	0.00118216093909	0	2.80648262346e-05	0.000513873915921	4.14093721211e-05
k__Bacteria;p__Firmicutes;c__Clostridia;o__Clostridiales;f__Lachnospiraceae;g__unclassified;s__Lachnospiraceae bacterium OM02-26	0.00235833878989	0.00121397634612	5.78794871513e-05	0.00321315958086	0.000354257230301	0.000670056817131	0.000194464672515	0.00201817021816	0.00303694558326	0.00103154501981	0.00295717684438	0.000320083863553	0	0.00601110407766	0.00495280290456	0.0025391232833	0.000300950710393	0.0110415713545	0.00330196649896	0	0	0.000522095191003	0	0	0	0.000201459887616	0.000474403807101	0	0	8.45939772748e-05	0.000249548735813	0.000506976410823	0.000589237109269	0	0.000367099251111	0.000249650864948	0	0.00175911619678	0	0	0.000483193314375	0	0.000128072481141	6.03176117785e-05	0.00297257177771
k__Bacteria;p__Bacteroidetes;c__Bacteroidia;o__Bacteroidales;f__Bacteroidaceae;g__Bacteroides;s__Bacteroides finegoldii	0.000191784935814	2.10611239229e-06	0.00628365567311	2.6877629999e-06	3.28257620596e-05	0.000526772470658	7.74692065559e-06	2.54712269856e-06	7.55485947719e-06	0.000670776199176	0.00027968548411	0	0.00097991406037	3.15475230912e-05	5.14709317913e-06	6.08646398706e-06	0.000112533224127	0.00253576112484	0.0184518330698	1.22651199755e-05	0	0	2.73556290394e-06	1.64183207464e-05	0.00201140514712	2.52581999807e-05	0.000597341632604	0.0136145868668	2.9847001204e-05	0.000151985501626	0.000249175558895	3.78842730535e-05	6.13269743566e-05	2.99568537819e-06	1.09240247603e-06	8.34809262912e-05	9.89450706167e-06	0.00123715559234	1.51683324656e-06	3.00925045956e-05	0.000136222235564	0	0	0.005741544472	2.48456232726e-06
k__Bacteria;p__Firmicutes;c__Clostridia;o__Clostridiales;f__Lachnospiraceae;g__Blautia;s__Blautia sp. AM23-13AC	2.56279611534e-05	0.00014130697832	0.000100128574727	0.000722886075928	0.00068828696502	0.00121414630432	0.000578078612132	0.00526691909006	7.32821369287e-05	0.000167547847484	0.000332176939298	0.000242315339667	0.00222340178115	0	0	0	0.000174495282987	0.00127637696125	0.00155231861145	0.00844048642275	0	0.000178231300537	0.000717672756768	0.00252262310323	0.00268043660625	0.00235894627878	0.00137167072361	7.84088928399e-05	0.000408974219924	1.81174770151e-05	0.000454636107458	0.00132243904508	0.00291656549287	0.0116318043372	4.59849423243e-05	8.4008868908e-05	0	0.000237803256864	0	0.000501462915481	0.000598084046019	0	0.00215296631442	0.000343489022813	0.000289710319702
k__Bacteria;p__Bacteroidetes;c__Bacteroidia;o__Bacteroidales;f__Bacteroidaceae;g__Bacteroides;s__Bacteroides sp. AM27-13	0	0	0	0	0	0	0	0	0	0	0	0	0	0	0	0	0	0	0	0	0	0	0	0	0	0	0	0.0228680402896	0.0311520884944	0	0	0	0	0	0	0	0	0	0	0	0	0	0	0	0
k__Bacteria;p__Firmicutes;c__Clostridia;o__Clostridiales;f__Eubacteriaceae;g__Eubacterium;s__Eubacterium ventriosum	0.00229207422735	0.000235358059839	4.92416347541e-05	0.000324791724329	6.10338328203e-05	0.00798683147029	4.218396211e-05	5.4020227232e-05	3.39968676473e-06	0.00267515139103	6.23158053006e-05	6.58608772743e-06	5.6816862396e-05	2.70484777019e-05	0.000253856634466	7.84299613771e-05	0.00142017479134	0.00456287117281	0.00146779200906	0.000178915949157	0	0.000211577429075	5.42770417449e-05	0.00218284320882	0.000238337667573	0.00150683031396	0.00179474888462	8.04317266847e-06	3.18282796566e-05	6.26791502793e-06	4.15825708041e-05	0.000241713363787	0.000274254767869	0	0	0.00142082556763	8.10693589639e-05	0.00852890645406	0.0110173015959	3.0565471269e-05	4.81161742573e-06	5.69853571303e-06	0.00165667951412	0.000205858570527	0.00237358520998
k__Bacteria;p__Bacteroidetes;c__Bacteroidia;o__Bacteroidales;f__Rikenellaceae;g__Alistipes;s__Alistipes sp. AF14-19	0.00342204076871	0.00028142926842	0.00025149665483	0	4.37676827461e-05	0.00139731565016	0	0	0	0.000154214196794	4.7460628561e-05	0	0.000930287713754	0.000951412586421	1.34424083999e-05	0.00301947342797	5.20019055259e-05	0.0115764523396	0.00346913463233	0	0	0.00258423827329	2.20147681317e-05	8.01995295937e-05	0.00812417239209	5.19701093129e-05	0.009624920637	0.000154072511176	0.00170076777097	5.00975690189e-05	8.98290151344e-05	0.000213190455504	0.00120291076266	0	0	0.000258559896608	0	0	0	0.000315291408661	0.00020967959493	0	8.73761087506e-06	0.00333285705492	2.59326192908e-05
k__Bacteria;p__Firmicutes;c__unclassified;o__unclassified;f__unclassified;g__unclassified;s__Firmicutes bacterium AM10-47	0.00189646912535	2.77085411611e-05	0.00072510951416	0.000406707410303	0.000795196557049	0	0	0	0	0.00315095218933	0.00131703244257	0	0.0041370219972	0	0	0	0.00218033809603	0.00025646053096	0.00114959195367	0.00110344402187	0	0	1.38949226867e-05	0.000883720691772	0.000151451709177	0.000118598454586	0.00284950524873	0.000339065482551	0.000837313838917	0.00023776901022	0.00151099333885	0.00309634453333	0.00322286377313	0.000176107012561	4.04709107786e-05	0.00182094007838	0.000194063536292	0.000138077324656	0	4.34538131194e-05	0.00383993801781	0	0	0.01568091044	0.000106732656642
k__Bacteria;p__Firmicutes;c__Clostridia;o__Clostridiales;f__Lachnospiraceae;g__Blautia;s__Blautia sp. AF17-9LB	0.00028502257349	0.0122345385189	3.33761915756e-05	0.000612687792932	0.00269843825665	0.00306567053974	0	0.00036163835814	0	0.000575276850157	0.00107707150456	0.00492765814896	0.000989403183654	0	0	0	0.00132651633292	0	3.35542712438e-05	0.000268641851114	0	6.63455035722e-05	6.98219865006e-05	0.000306332906416	0.00249919268863	0.00997789756074	0.00331695572109	2.92829280385e-05	6.87695359648e-05	0	0.000161105806372	0.00036545890434	0.000617847388195	0.00352317155274	7.46475025287e-05	0.000161352462278	0	7.02390670676e-05	0.00187355992258	3.83694213803e-05	0.00021919590495	0	0.000190802828783	0	0
k__Bacteria;p__Firmicutes;c__Bacilli;o__Lactobacillales;f__Streptococcaceae;g__Lactococcus;s__Lactococcus garvieae	0	0	5.69980736414e-06	0	0	9.63608178034e-05	1.40236227926e-05	4.72279000358e-06	0	0	0	0	0	0	0	0	0	0	0	0.0033157501526	1.45720809546e-05	0	0	0	0.000603986733941	0	0	7.70603369434e-06	0	0	0	0	0	0.0232434737398	0.0242689174458	0	0	2.2530673573e-05	6.28402345003e-06	0	0.000102433988752	1.81038096114e-05	3.87019177346e-05	8.4481736989e-05	0
k__Bacteria;p__Firmicutes;c__Clostridia;o__Clostridiales;f__Ruminococcaceae;g__Ruminococcus;s__Ruminococcus sp. AM28-41	0.00108791403051	0	5.42363113103e-05	0	0	0.000331983965336	0.000186095736332	0	9.41659270549e-05	0	0	0	4.28484014128e-05	0	0	0	0	0.000291491836921	0.00179345694727	0.00505763534679	0	0.000108302677434	0	0	0.000220902998964	0.000105515070423	0	0.000308482161327	0.000510275069835	0	0.000193678820168	0.00156634647874	0.00311858772124	0.028121971933	0.000165629023032	0.000561862929994	0.00037101668192	0.00102323731183	0.00172122652653	7.62658760871e-05	0.000160066473029	0	0.00177601438439	0.00113355085578	0.00145388305517
k__Bacteria;p__Actinobacteria;c__Coriobacteriia;o__Coriobacteriales;f__Coriobacteriaceae;g__Collinsella;s__Collinsella sp. AF28-5AC	0	0.0145465892135	0	0	0	0.0084656749081	0	0	0	0	0	0	0	0	0	0	0	0.00105076489375	0	0	0	0	0	0	0.00703287709105	0	0.000257846856172	0	0	0	0	0	0	0.00149730248354	0	0.00366293186861	0	0.0029371749404	0.00810736535762	0	0.00307868667865	0	0	0.000863172216917	0
k__Bacteria;p__Bacteroidetes;c__Bacteroidia;o__Bacteroidales;f__Tannerellaceae;g__Parabacteroides;s__Parabacteroides goldsteinii	0.000171254248702	9.73418821313e-05	0.000310198794591	0	0	0.000160377917631	0	0	0	2.3977178872e-06	2.89509834222e-06	0	7.13157712647e-06	0	0	0	5.55787561705e-06	0.013731313369	0.0020476399773	0	0	0	0	0	2.70141568551e-05	0	2.78133389476e-05	0	1.02259533033e-05	3.45421594605e-05	1.22615272884e-05	0	2.59848650951e-05	0	0	1.80160418004e-05	0.000223255065414	0	0	0.0336460805754	0.000272016771801	0	0	3.78839098568e-05	0
k__Bacteria;p__Firmicutes;c__Bacilli;o__Lactobacillales;f__Lactobacillaceae;g__Lactobacillus;s__Lactobacillus gasseri	0	0	0	0	0	0	0	1.36377194486e-05	4.80273209621e-06	0	0	0	1.76815961813e-06	0	0	0	0	0	0	0	2.91441619091e-05	0	0	0	0	2.11999280414e-05	0	0	0	0	0	0	0	0	0	0	0	0	0	4.85382048585e-05	2.54481099405e-05	0.0504563694243	7.46970755786e-05	0	0
k__Bacteria;p__Firmicutes;c__Clostridia;o__Clostridiales;f__Ruminococcaceae;g__Subdoligranulum;s__Subdoligranulum sp. OF01-18	0.00356745466984	0.000685605399704	0.000408094455092	0.001279497359	0.000850357891153	0.000423205539524	0.000456389756286	0.000600590306298	0.000751654554698	0.000776100343441	9.5348402779e-05	0	0.000713216651301	0.000326262098773	3.5929708697e-05	0.000122423350196	0.000207182195032	0.00191112331107	0.00127913406153	0.000610338567324	0	0.00127206522572	0.000102301368281	6.97626045096e-05	0.00055225749741	0.00112856302648	0.00186779474129	0.000985120082401	0.00184738237645	0.000493289487819	0.00018648183676	0.00506193859237	0.00430002394512	0.000164762695801	0	0.00681679506891	0.00237588434207	0.00133614281394	0.000276876240113	0.00124467092191	0.00119007337663	0	0.00200181514369	0.00131190805618	0.000972240295688
k__Bacteria;p__Bacteroidetes;c__Bacteroidia;o__Bacteroidales;f__Bacteroidaceae;g__Bacteroides;s__Bacteroides salyersiae	1.62829587439e-06	0	3.23184953637e-06	1.03845388633e-06	0	8.37920154812e-07	2.65770270666e-06	1.0613011244e-06	2.53627425306e-06	0	0	1.56485444404e-05	0.00441733423533	0	0	0	0	0.000581850820665	0.0136452025649	0	0	9.43169528134e-05	0	8.54485094606e-07	0.00112415294573	7.26854675705e-07	0	6.96432795126e-05	0.00297498546477	1.49148926942e-05	0.000128586103563	1.72600162946e-05	0.000214947342613	0	0	5.08144768729e-06	0.0220880930377	5.35565191488e-06	2.60028556553e-06	0.000484258752736	0.000152849046891	1.57805604361e-06	2.9916819844e-06	0.0024685106222	0.00198594172521
k__Bacteria;p__Firmicutes;c__Clostridia;o__Clostridiales;f__Lachnospiraceae;g__Blautia;s__Blautia sp. OM05-6	5.38045593276e-05	0.00551933078805	0.00115835363473	0.000675300453725	0.00367241977464	0.00468067784612	0.000328028370241	0.000668672773429	0.00069720560318	0.000636857263211	0.000861979935924	0.00124413831606	0.00385847791869	0	0	5.76078477372e-05	0.000938895779982	0.000625770666946	0.00455048700066	0.00112505683037	0	0.000639297875014	7.03864677348e-05	0.00022332578294	0.000275122902439	0.000277355630004	0.000592108710586	0.000518086277813	0.000674273795937	0.000183279325561	0.00452978135724	0.000410217929646	0.00056338688078	0.00115437017213	0.000442683098619	0.00013165569008	0.000368611387386	0	0.006097127925	0.000171982506618	0	0.00010932421591	0.000161028469985	0.000328409619868	0.000626679085337
k__Bacteria;p__Firmicutes;c__Clostridia;o__Clostridiales;f__Ruminococcaceae;g__Ruminococcus;s__Ruminococcus sp. AF14-5	0.00154723505803	0	0.00182540737904	0.000221618276446	0.000206691877923	0.000383432262842	0	0	0	2.8421729102e-05	0.000182343734931	4.25724710701e-05	0	0.00519173576315	0.00393962509673	0.00445000602507	3.97855848627e-05	0.00140421508525	0.0064786888529	0.000100145299994	0	0	0.000357794259182	0.000314572584114	0.000206342176829	0.000886520419468	0.00152435735237	7.31109946751e-05	0.000157415768663	0.000180396999673	2.92144215393e-05	0.000126378424395	4.62476744051e-05	0	0.00117225189511	0.00236716270835	0.00543448967139	0	0.000669898568819	0	0	0	3.53778266409e-05	0.00380038034704	0.00647580465915
k__Bacteria;p__Bacteroidetes;c__Bacteroidia;o__Bacteroidales;f__Bacteroidaceae;g__Bacteroides;s__Bacteroides cellulosilyticus	0	7.17394533625e-06	0	0	0	0.000752005408272	0	0	0	0	0	3.7040157379e-05	9.76613495749e-05	0	8.79503300511e-06	0	3.07058870724e-05	0.00118505156661	0.0347049188375	1.49443937566e-05	0	0	0	0	8.97598048697e-05	5.60889524752e-05	0.00131310500733	0.000129991155881	0.000292526176683	5.30713973168e-05	0	2.31108692759e-05	8.93313885524e-05	0	0	1.29345941131e-05	0.006469312979	0	4.06294619614e-06	0.00111945299512	9.17949679998e-05	0	0	0.00231153650958	0.000966650030451
k__Bacteria;p__Actinobacteria;c__Coriobacteriia;o__Coriobacteriales;f__Coriobacteriaceae;g__Collinsella;s__Collinsella sp. AM24-1	0	0	0	0	0	0	0	0	0	0.00066036659469	0.000781439249256	0	0	0.00818934671584	0.000963705747179	0.000571433544329	0.000373753378129	0	0	0	0	0	0.000100043443344	0	0	0	0.000182005328835	0.00179141202038	0.00202473875406	0	0	0.00351014611043	0.00433287527716	0	0.00880991385418	0.00507016291385	0	0	0.0105111126725	0	0	0	0.00185835686948	0	0
k__Bacteria;p__Firmicutes;c__Clostridia;o__Clostridiales;f__Lachnospiraceae;g__Blautia;s__Blautia sp. BCRC 81119	0.001359910237	9.18791531138e-05	0.00445295981301	0.000255276399468	0.00596324638957	0.000141329199445	0.000288445563972	1.31601339426e-05	1.8671295565e-05	6.77209100825e-05	0.00049800437549	0	5.5873843933e-05	0.00232497656431	0.0069806077018	0.00528833635423	0.000289064560558	4.51398420106e-05	3.25740341064e-05	0.00102181548068	0	0	0.000674251123372	0.000761102080696	6.140451966e-05	0.000258820835774	0.000351179246145	0.000268458948827	0.000187646243116	0	0.000541053219347	0.000415118019018	0.000270282987971	0.00299327900797	0.000900087621082	0.000874338966349	0.00354343617535	1.8960238963e-05	0	0.0033464756977	0.000775365416949	0	0.00346868905635	0.00023509036394	0.000560113519653
k__Bacteria;p__Firmicutes;c__Clostridia;o__Clostridiales;f__Ruminococcaceae;g__Faecalibacterium;s__Faecalibacterium sp. AM43-5AT	0.000168564020735	3.82391031226e-05	0.000117991888528	0.000272624687922	0.00012176651186	0.000225735689706	0.000188696892173	0.00130088985323	3.92852692814e-05	0.00308691557746	0.00131323559228	0	0.00138405641042	7.7242646744e-05	0.000716145556797	0.000992147019926	0.00187878207245	0.000473706913454	0.00445955115545	0.000291683605631	0	0.000745693408181	2.91359160087e-05	7.14715746988e-05	0.000189386482633	0.00311190715158	0.00485321259477	0.000138901257341	0.00134841976746	1.76142137646e-05	4.79798893893e-05	0.0110211786251	0.00377460458743	0	0	0.000456406392276	0.00112174190556	0.00236836777151	0	0.00100996121023	5.56009124751e-05	0	0.000951164922975	0.000149249008653	0.00100510898481
k__Bacteria;p__Firmicutes;c__Erysipelotrichia;o__Erysipelotrichales;f__Erysipelotrichaceae;g__Erysipelatoclostridium;s__Erysipelatoclostridium ramosum	0.00015298901672	0.000409638860301	0.000184920554381	0.000104272987292	0.00014615996807	0	0.00468094957569	8.88309041123e-05	0.0125824565694	0	0	0.000949555784189	0	0.00822344189114	0.00706995724165	0.00358631542929	0.000441328341077	7.59883054695e-05	0	0	0	0.000764533681844	0	0	0	0	0	0	0	0	0	0	0	0	0	3.17425498388e-05	0.00277871651078	0	0.000625477023741	0	0.00572379316482	0.000781707595157	0	2.64507559849e-05	0
k__Bacteria;p__Bacteroidetes;c__Bacteroidia;o__Bacteroidales;f__Bacteroidaceae;g__Bacteroides;s__Bacteroides sp. AR29	0	0	0	0	0	0	0	0	0	0	0	0	0	0	0	0	0	0.0247193791965	0.0241304976129	0	0	0	0	0.000113219275035	0	5.4090102117e-05	6.17198062729e-05	0	0	0	0	0	0	0	0	0	0	0	0	0	0	0	0	0.000216859118577	0
k__Bacteria;p__Firmicutes;c__Clostridia;o__Clostridiales;f__Ruminococcaceae;g__Ruminococcus;s__Ruminococcus sp. AF33-11BH	0.000140529013507	0	0	0.00608643931327	0	0	0.00208064193812	0.00687378205746	0.00064486121966	0	0.000208874226297	0.000427516126563	0.00404454724917	0	0	8.94283085818e-05	5.78899519717e-05	0	0	0.00052192253255	0	0	0	0	0.00021295202372	4.37324229882e-05	0	0.00394741575993	0.000373822505444	0	0	0.00151646795707	0.000970056751349	0	0.000219000686861	0.000305084839719	0.0159106406841	8.45208055073e-05	0.00156055054763	0.00115161472892	0.000556222974415	0	0.000186244075282	0	0.00060017708718
k__Bacteria;p__Firmicutes;c__Clostridia;o__Clostridiales;f__Ruminococcaceae;g__Ruminococcus;s__Ruminococcus sp. AM28-29LB	0.000300809963925	0	0	0.00898543605076	0.000292821859107	0	0.00384298156697	0.0212718706966	0	0	0	0	0.000389054054643	0	0	0	0	5.446409509e-05	0	0.00271660499574	0	0.00229417896804	0	0	0	0	0	0	3.65577830593e-05	0	0	0.00130115656736	0.00144438151679	0	0	0.00411993219633	4.56459303674e-05	0	0	0	0	0	3.09140471721e-05	0	0.00151625592193
k__Bacteria;p__Firmicutes;c__Clostridia;o__Clostridiales;f__Ruminococcaceae;g__Ruminococcus;s__Ruminococcus sp. AF43-11	0.000187820389337	0.000307755673324	0	0.00217867625351	0.00119256897024	0.000585762049557	0.000850351772399	0.001224210847	0	0	0	0	0	0	0	0.00431882670913	0	0.0111181696578	0.00187089568113	0.000296089522515	0	1.8320143408e-05	0.000421667481908	0.000355587868655	0	0	2.67380809986e-05	0	0	0	1.41807228639e-05	7.97178718692e-06	0	0	0	0.00176332834032	0.0208073830297	0.000158514984837	0	0.000584705050001	0	0	4.10762685159e-05	4.77102421035e-05	1.96176900424e-05
k__Bacteria;p__Firmicutes;c__Clostridia;o__Clostridiales;f__Ruminococcaceae;g__Ruminococcus;s__Ruminococcus sp. TF12-2	0	0.000344151928103	0	0.0354037029189	0	0.00308645095958	0	0.000160840185403	0	0	0	0	0	0	0	0	0	0	0	0	0	0	0	0	0	0	0.0080990579235	0	0	0	0	4.97322503404e-05	0	0	0	0	0	0	0	0	0	0	0	0	0.00120242464297
k__Bacteria;p__Actinobacteria;c__Coriobacteriia;o__Coriobacteriales;f__Coriobacteriaceae;g__Collinsella;s__Collinsella sp. AM23-17	0	0.00209064562941	0	0	0	0.00146496373733	0	0	0	0	0	0	0	0	0	0	0	0	0	0.0110677822925	0	0	0.000519366157049	0.000210142298623	0	0	0	0.00361774200594	0.00407395588383	0.0119519074318	0.00254543975408	0.00211091461997	0.00248323757417	8.98214517494e-05	0.00252230529799	0.000601524619086	0	0	0.000172810644876	0.00126477200553	0	0	0.000525253879832	0.000637969986055	0
k__Bacteria;p__Firmicutes;c__Clostridia;o__Clostridiales;f__Lachnospiraceae;g__Blautia;s__Blautia sp. AM47-4	0	0.000386537439998	0	0.000254482287672	0.000219842259665	0.000113398527618	0.000387854954574	0.000338130538234	0.000126382006397	7.71948197831e-05	9.56331665504e-05	0.000167497383084	0.00133130631515	2.80783796585e-05	3.93277896308e-05	0	7.74250593386e-05	6.02155035315e-05	8.93523852223e-05	0.00862714249616	0	0.00103130271014	8.84064455941e-05	0.000271299017537	3.9563286458e-05	0.000137860103492	0.000143654461987	0	0	4.78557599943e-05	0.000938006837561	0.00136134721741	0.00207441351789	0	0.00031247912731	0.000171383371999	0	0	0.00737966460758	0	0.00874607699475	8.91163315738e-05	4.26433400315e-05	0.0124300630888	0.000218796769945
k__Bacteria;p__Firmicutes;c__Clostridia;o__Clostridiales;f__Lachnospiraceae;g__unclassified;s__Lachnospiraceae bacterium 2_1_58FAA	0	0	0	0.0029503696621	0	0	0.00121411776202	0.000163864893607	0.0361399114646	0	0	0	0.000922920382012	0.00167429534921	0.000882201776547	0.000135664078869	0	0.000439547033014	0	0	0	0	0	0	0	0	0	0	0	0	0	0	0	0	0.00269256402675	0	0	0	0	0.000454639214814	0	0	0	0	0
k__Bacteria;p__Firmicutes;c__Clostridia;o__Clostridiales;f__Peptostreptococcaceae;g__Clostridioides;s__Clostridioides difficile	0.00206878530614	0.000706139995528	0.00062739013636	0.00127381640538	0.00191839977321	0.000759490828321	0.00129956007669	0.00265526928314	0.00148717408808	0.00121564296881	0.000438583668532	0.000977480796154	0.000450586009355	0.00124336268843	0.00103386612411	0.000242871269098	0.000596288516697	0.00197011881887	0.000723867424586	0.000183679102546	0.000364770412181	0.000880638313095	0.000434563707026	0.00320212185739	0.00092882718038	0.00278464083385	0.00256979481426	0.000754179885123	0.000187710155324	1.34508541475e-05	0	0.000739840359476	0.000846258391479	0.000175861464579	0.000677705688462	0.000406977764773	0.00027147028767	0.0045319895859	0.00194187159129	0.000407874634981	0.000627167600236	1.03450340637e-05	0.00117459133149	0.00029831261481	0.00152526246036
k__Bacteria;p__Firmicutes;c__Clostridia;o__Clostridiales;f__Ruminococcaceae;g__Ruminococcus;s__Ruminococcus sp. AF20-12LB	0.00463632471816	0.000151442644208	0.0011910834564	0.00174643509471	0.00179176460857	6.31791796728e-05	0.00143391543054	3.7145539354e-05	3.96630122552e-05	3.85974098916e-05	8.38629306672e-05	4.81574734629e-05	0.000262277010023	4.35269090073e-05	0.00186789510624	0.000184088840591	4.90853965387e-05	0.000115463881591	0.000162870170532	0.0011182693368	0	0	0.00304224990062	0.00210026332789	2.12664639072e-05	0.000493897752141	0.0012370484284	0.000482590360108	0.000659254427023	4.78100087897e-05	0.00170317945134	0.00236469536803	0.00129136701326	0.00175110087754	0.0029150499977	0.0073207162967	0.0031454145957	0.000151743470922	0	0.000945992467651	0.00117387426463	0	0.000807754135787	0.000109263870517	0.000266003454163
k__Bacteria;p__Actinobacteria;c__Coriobacteriia;o__Coriobacteriales;f__Coriobacteriaceae;g__Collinsella;s__Collinsella sp. AM41-2BH	0	9.62888259351e-05	0	0	0	0	0	0	0	0	0	0	6.55397831788e-05	0	0	0	0	0	0	0.00390417821434	0	0	4.67650991674e-05	0	0	0	0.00070959856248	0	0	0	0	0.00484026440005	0.00541037204066	0	0	0.00529044697074	0	0	0.000544163927203	0.0259567066408	0	0	0	6.0441213442e-05	0
k__Archaea;p__Euryarchaeota;c__Methanobacteria;o__Methanobacteriales;f__Methanobacteriaceae;g__Methanobrevibacter;s__Methanobrevibacter smithii	0	0	0	0	0.000205085724427	5.02752092887e-06	0	0	0	6.25745887636e-06	0	5.1634927783e-06	6.24749731741e-06	0	0	0	0	0.0186143462784	0.00069981391329	0	0	0	0	0	0.0197028998356	0	0	0	0	0	0	2.82303656344e-05	0	0	0	0	0	0	0	0.00432664000751	0	0	0.000435455933284	0.00198677313879	0
k__Bacteria;p__Firmicutes;c__Clostridia;o__Clostridiales;f__Ruminococcaceae;g__Ruminococcus;s__Ruminococcus sp. AF12-5	0.00122525724774	0.000950449033034	2.21528595493e-05	0.00364521748309	0.000321531852835	0	0.000298567453004	0.00186030167591	0	0.00385710934757	0.00148015462293	0	0	0.000576907711787	0.00161503790734	0.000616334563742	0.00275494539497	0.000580979395144	0.00116535115073	4.59048907821e-05	0	2.24233931934e-05	3.52583663175e-05	0.00011877342815	0.00613642858094	0.000507647419757	0.00593657082032	3.75187515493e-05	2.2369272851e-05	0.000614438677556	1.96717546496e-05	0.000159070065427	0.000109190288042	0.000310421758616	0	0.00845849862887	0	0.000417063697969	0	2.17564669768e-05	0	0	2.66402157658e-05	0.000568629452843	0
k__Bacteria;p__Firmicutes;c__Clostridia;o__Clostridiales;f__Ruminococcaceae;g__Ruminococcus;s__Ruminococcus sp. AM36-18	0.000201696302006	0.000219562216897	0	0.000694664564429	0.0151079816995	0.0017200824938	0.000240041446591	0.000944558000717	0	5.36270073796e-05	0	0	5.71704943197e-06	0	0	0	0	0.00448914857369	0.000949925189056	0.00283371902968	0	6.62877113217e-05	3.72557614537e-05	7.92229751999e-05	0	0	6.49455801199e-05	0.00013071359654	0.00458531746121	1.47318878759e-05	1.1408551477e-05	9.6173395879e-05	7.4857953331e-05	0	0	0.0034435717113	0.00735823330679	0	0	0.000261254966224	0	0	0	0	0.000840713777488
k__Bacteria;p__Actinobacteria;c__Coriobacteriia;o__Eggerthellales;f__Eggerthellaceae;g__Eggerthella;s__Eggerthella sp. AM16-19	2.05306871118e-06	0.00899178359485	0	0.000184295022061	0	0.00382784271256	3.56245256425e-06	5.33303815011e-05	1.99664143326e-06	0.000143570668612	6.3027714729e-05	0	4.98031625774e-05	1.63700205731e-05	0.000226971817666	0.000143725974151	0	3.42470229926e-05	8.74673138041e-06	6.99588153942e-05	0	1.00558515867e-05	0.00152518487303	0.000601740610552	0.000659739355536	8.74042747535e-05	0.000461572395577	0.00164345617345	0.000600838668778	9.60317784207e-05	0.000158706811902	0.00582518236377	0.00625723629687	1.10987687782e-05	0	0.00472917797619	8.50599612595e-05	0.000276154649312	1.22971838203e-05	0.00319695910807	0.000568733179722	0	0.000161645801189	0.00351541671188	0.000115635671648
k__Bacteria;p__Firmicutes;c__Clostridia;o__Clostridiales;f__Lachnospiraceae;g__Coprococcus;s__Coprococcus sp. OM04-5BH	0	4.10033756375e-05	1.41026161587e-06	0	0	4.18960077406e-05	0	0	0	9.94175709328e-07	0	0	0	0	0	0	0	0.000947675254565	0.0424110907951	1.58970244343e-05	0	1.73376751495e-06	0	0	0.000158444735597	0	0	0	0	0	0	2.85229082835e-06	4.03909820132e-06	0	0	0	0	4.80161895817e-06	9.20934471124e-07	0	0	0	1.07795525469e-05	0	0
k__Bacteria;p__Actinobacteria;c__Coriobacteriia;o__Coriobacteriales;f__Coriobacteriaceae;g__Collinsella;s__Collinsella sp. AM36-4AA	0	0.0176316489721	0	0	0	0.0105241095604	0	0	0	0	9.2216001294e-05	0	0.00109124917766	0	0	0	0	0	0	0.00370067248581	0	0	0.00198015674775	0.000657282141701	0	5.33026762183e-05	0.000332756493286	0	0.000251111065804	0	0	0.000777432089881	0.000523332490284	0.0027997871983	0	0.00068447760276	0	0.00012490365213	0	0.000893138441898	8.08351727523e-05	0	0.0014304988587	0	0
k__Bacteria;p__Bacteroidetes;c__Bacteroidia;o__Bacteroidales;f__Bacteroidaceae;g__Bacteroides;s__Bacteroides sp. AF20-13LB	0	0	0	0.00285855812144	0	0	0.0106508849641	0.0087974434105	0.00560635329146	0	0	0	0.00199342315348	0	0	0	0	0.000105965343407	0.000147186376332	0	0	0	0	0	0.00776005604384	0	0	6.65127033243e-05	0	0	0	0	0	0	0	0	0	0	0	0.000318070087867	0	0	0	0	0.00520847082539
k__Bacteria;p__Firmicutes;c__Clostridia;o__Clostridiales;f__Ruminococcaceae;g__Ruminococcus;s__Ruminococcus sp. AM58-7XD	0.00450953002638	3.71860469264e-05	0.000625215983035	8.60084159968e-05	0	0.00132547796223	0.000948234397617	0	0.000604928390995	0.000376792593835	0.00081100722085	0.000824947004386	0.000359466850367	0	0	0	0.000772819853128	0	9.36503480558e-05	0.000135928489826	0	0	0	0	0	0.000353735942176	0.00090837791532	0.00331017493612	0.0189160962449	0.000385591152229	0.000142233716545	0.000119211129493	0.000893448522131	0.000346320873558	0.00161706777952	0.00377769339495	0.000300771148361	0	9.50187683737e-05	0	2.74262193267e-05	0	0	4.06649472851e-05	0.000726268625289
k__Bacteria;p__Firmicutes;c__unclassified;o__unclassified;f__unclassified;g__unclassified;s__Firmicutes bacterium AF22-6AC	6.24416070091e-05	2.99462855779e-05	4.77726122376e-05	2.15631895219e-05	0	2.5025881957e-05	8.25584245048e-05	3.41738962057e-05	1.11703993698e-05	0.000226847504499	9.11718674656e-05	0	0.000127307492506	0.000464160550223	0.00123240399984	0.00048729084921	0.000126400398934	1.94327891281e-05	0.00142760228643	3.02460240172e-05	0	0.000607280968237	0	0	0.00127292239819	1.01759654599e-05	0.000136987862703	1.9361409657e-05	0.0244078805542	3.61434516209e-06	9.43604491323e-06	2.62557027533e-05	5.4191234201e-05	0	0	0.000838636846884	0.00477882824765	0.00224998939642	0	0.000108604972381	0	0	0	0.00382689290386	6.4288050218e-05
k__Bacteria;p__Firmicutes;c__Negativicutes;o__Veillonellales;f__Veillonellaceae;g__Dialister;s__Dialister invisus	0	0	2.64424052976e-06	0.00137851699134	1.40036507869e-05	2.90478987001e-06	9.70344222262e-05	9.55171011961e-07	3.04352910367e-05	4.22232271844e-05	1.945885771e-06	2.73981249461e-06	5.65811077803e-06	3.8214783126e-05	0.00531864629451	0.0177682036394	1.98102497242e-06	0	2.94071141238e-06	3.63190445876e-06	5.51657350423e-06	0.0135339625985	0.00201628354674	0.00223576025004	9.18672922839e-05	1.45370935141e-06	0	3.19800398315e-05	6.74273795937e-05	7.32019273335e-07	2.95342874685e-05	0	9.42456246974e-06	0	0	0	5.84923898121e-06	0	1.48432967699e-05	0	0	9.11765714085e-06	8.1487718813e-05	1.89110545125e-05	0
k__Bacteria;p__Firmicutes;c__Clostridia;o__Clostridiales;f__Ruminococcaceae;g__Ruminococcus;s__Ruminococcus sp. AF24-32LB	0.00352611011372	0	0.00044699417133	0	0	0	0.000254630538045	0	7.90562081005e-05	0.00101563820846	0.00310833894634	0.000162123135498	0	0	0	0	0.00228247093905	0.00118818869848	0.00030002796692	0.0003149039784	0	0	0.00537564163605	0.00514735717526	0	0.000373118733528	0.000445443526341	0	0.000681112402209	0	0	0.000838500367872	0.0008908231083	0.000428628557063	0.000301867217543	0.000534079949782	0.000513639714649	0	0.0141466369288	0	5.90759695048e-05	0	0	7.0205744857e-05	0
k__Bacteria;p__Actinobacteria;c__Coriobacteriia;o__Coriobacteriales;f__Coriobacteriaceae;g__Collinsella;s__Collinsella sp. OM04-5	0	0.000168554807396	0	0	0	8.98809019395e-05	0	0	0	0.000110353503735	0	0	0	0.000700008098282	0	0	0	0	0	0.00207667533799	0	0	0.0180805944595	0.00913426255739	0	0	0.00721204179943	0	0	0	0	0	0	0	0.000212550310336	0.0029595803173	0	0.000101326471861	0	0.000320139317063	0	0	0	0.00109820078003	0
k__Bacteria;p__Firmicutes;c__Clostridia;o__Clostridiales;f__unclassified;g__Evtepia;s__Evtepia gabavorous	0.00141838729754	0.0044807541146	0.0030921748755	0	0.00420666658101	0.00196592826722	0.00116531781657	0	9.90226224331e-05	0.00112493905557	1.86520270245e-05	1.21184014185e-06	0.00193200907608	1.24672342113e-06	9.99435568763e-07	0	3.01005738864e-05	0	0	0.00139465131217	0	0.00146751861691	0	0	3.16123112134e-06	9.29162560443e-05	0.00351236593236	0.00101984539674	0.00293190863648	0.000315088545966	0.00140831637555	1.46271324531e-06	3.23127856105e-06	3.41311694728e-05	0	0.00651296409291	0.00203717513901	8.61829043774e-07	1.57100586251e-06	1.35977918605e-06	0.00173041801354	7.01358241604e-07	0.00016672691186	1.42141913003e-06	2.22575375151e-06
k__Bacteria;p__Firmicutes;c__unclassified;o__unclassified;f__unclassified;g__unclassified;s__Firmicutes bacterium AM55-24TS	0.00233504707934	0.00023831978039	0	0.00272258174785	3.29763389498e-05	0.000630506985824	0	0.000183870419802	0	0.000156728876529	8.27713362103e-05	3.4721854499e-05	0.00047027151977	0.0048801633186	0.00124729558982	0.000840359150494	0.000175485795473	1.88227912631e-05	0.000504143500081	0.00100157207878	0	0.00184848513219	5.46678364455e-05	0.000195432948066	0.000407319840241	0	0.000134765662942	0	0.00429739296351	3.11108191168e-05	0.00070717025861	0.00126276034467	0.000652381677816	0	0.00138001644222	0.00114510753597	0.0025618573422	0.000857950813077	0.00448603432669	8.80900429223e-06	0.000565365047524	0	0.000429045186175	0.00480112121541	0.00035570650652
k__Bacteria;p__Firmicutes;c__Clostridia;o__Clostridiales;f__Lachnospiraceae;g__Blautia;s__Blautia sp. Marseille-P2398	0.00451420252758	0.000602282328184	0.000727459950186	0.0021359163876	0.00108786783927	0.00185962413025	0.000835310306017	0.00250445839336	0.000349304324256	0	0	0.000794282179928	0.000130018670587	0.000374938517563	0.00093297310344	0.000586115803947	0	0	2.36010941558e-05	0.000314129965974	0	0	0	0	0.00182680840861	3.78570143596e-05	0	0.00117464034857	0.000207075554392	0	0	0.000335400147149	0.000181894055666	0.00110167557523	0.0119953594743	0.000367382068508	0	0.00351903266338	0	0.00130083571438	3.49644199603e-05	0	0.000458439648847	0.000435634062937	0.000527503639107
k__Bacteria;p__Firmicutes;c__Clostridia;o__Clostridiales;f__Ruminococcaceae;g__Ruminococcus;s__Ruminococcus sp. AF19-29	0	7.720218238e-05	0.000107179882806	0	0.000627855439761	0.000497501126584	0	0.000123429320768	0	0	0	0	0.0240569903778	0	0	0	0	0	0.000205020367443	0.00107605588989	0	0.000217876784379	0	0	0	0.000128350421485	0.00028809744647	0.000680442775211	0.000129613958119	0	0	0.00627438160141	0.00497004301842	0	0	0	0.000353414299192	0.000454676379808	0	0	0.000336866682217	0	0	0	0.000302443701629
k__Bacteria;p__Proteobacteria;c__Betaproteobacteria;o__Burkholderiales;f__Burkholderiaceae;g__Ralstonia;s__Ralstonia pickettii	0	0	0	0	0	0	0	0	0	0	0	0	0	0	0	0	0	5.934407801e-05	1.61362113397e-05	0.000174093256351	0.0356266562081	8.34520097197e-05	0.000127746445451	0.000202024690225	0.000109685140422	0.000166752576851	1.24013083452e-05	0.00044926176438	4.45468090776e-05	2.84114980463e-05	9.29743634388e-05	0.000147734037776	7.22998578035e-05	0.000261410381445	0.000282620126298	6.79726119209e-05	2.09369956056e-05	2.40696540083e-05	0.000235109153216	2.90283295804e-05	0.00145727853101	0.000162758946942	0.000216208382142	4.38785905356e-05	0.000116670905951
k__Bacteria;p__Firmicutes;c__Clostridia;o__Clostridiales;f__Ruminococcaceae;g__Ruminococcus;s__Ruminococcus sp. AF25-28AC	0.00223664137215	0.00541876392132	0.00111745604787	0	7.27286379577e-05	0.00202569990493	0	0	0	5.27497935185e-05	5.51967110164e-05	9.22579168858e-05	0	0.000319865865569	0.000237315975803	0.00027992395337	0	0.00129371832913	0.00558282751212	0.00053228239117	0	0.000137487763936	0.00265701316913	0.00277793104256	0.0006637627406	0.000159665743763	8.80277840919e-05	0.00171656716813	0.0016382616314	0.000785227924266	5.58699156444e-05	0.0011388685328	0.000413401700905	0.000698338460293	0.000421667355747	0.00088595370392	0.00347012935783	8.91993060306e-05	7.26454779869e-05	0.000260959362053	4.93992722375e-05	0	0.000106655837094	0.00206532199593	0.000133907557097
k__Bacteria;p__Bacteroidetes;c__Bacteroidia;o__Bacteroidales;f__Prevotellaceae;g__Prevotella;s__Prevotella stercorea	2.40704607518e-06	9.87240183887e-07	0	0	0	7.82058811158e-07	0	0	0	0	0	8.9570793093e-07	3.71313519808e-06	0	0	0	0	0	0	0	0	0	0	0	1.63809249015e-05	0.000675853705959	0.01984539081	0.00145200939886	0.00486263253235	2.74507227501e-06	3.35859225725e-06	5.19263202084e-06	6.05864730197e-06	0	0	7.70796220617e-05	2.13743218846e-05	3.38575695768e-06	2.32942248579e-06	0.0118800360235	6.85388171088e-05	1.18354203271e-06	3.13414303127e-06	1.73042328873e-06	2.0187068909e-06
k__Bacteria;p__Firmicutes;c__Clostridia;o__Clostridiales;f__Lachnospiraceae;g__unclassified;s__Lachnospiraceae bacterium AM10-38	0.000214581078055	0.000226209634135	0.00105599214578	6.54225948385e-05	0.00073230560925	0.000460520917085	0	4.6538054305e-05	5.38553554159e-05	0.000529895653072	0.00202533486321	0.015514662449	0	0.00147444016427	0.00130861096196	0.000739932494708	0.000808973558874	0.000798051492534	0.000386967460727	0.000217497491604	0	0.00503965762021	8.52800879896e-05	0.000394161767212	0.000285372954863	0.000478088662945	0.000779060225986	3.49179651775e-05	6.25061395665e-05	0.000129247152948	0.000486409456431	0	0	0.000345633339208	0.000725563320745	0.000261199609692	0	0.000740003352515	0.000148378795083	7.89854344592e-05	0.000968738975047	0	0.000149631586235	0.000457882362364	0.00010781965266
k__Bacteria;p__Firmicutes;c__Clostridia;o__Clostridiales;f__Ruminococcaceae;g__Faecalibacterium;s__Faecalibacterium sp. AF10-46	0.000112069233441	0.000182112905921	4.41294363966e-05	0.000204331073515	0.000100183824268	0.000484317849481	8.66297988639e-05	0.0004090785184	0.000116021056257	0.00141149558355	0.00166961745215	0	0.000324634105889	0.0012289982664	0.000776861267599	0.000383554011255	0.00144548788821	0.00175121672788	0.00595403577579	0.000180523513426	0	0.000123559831566	0	0	0.000369385066785	0.00064756694483	0.00555793665455	0.000249049376459	0.00159697434494	1.01567674175e-05	1.46072107696e-05	0.00291496809091	0.00144020778198	0	0	0.000549720249807	0.00113420570451	0.000302686672017	0	0.00361849065575	0	0	0.000307430939158	0.000406711273683	0.00112881948402
k__Bacteria;p__Firmicutes;c__Clostridia;o__Clostridiales;f__Ruminococcaceae;g__Ruminococcus;s__Ruminococcus sp. OM08-7	0.00428227655869	0.000563055984877	0.00017058289462	0.00380691086175	0.000400534527883	0.000268413756258	0.00314604144229	9.73213131076e-05	0.00104224682816	2.49128736573e-05	2.10725190811e-05	0.000476727374062	7.76222072361e-05	0	0	0	3.74193605901e-05	0.00025689624372	0.00272038426502	0.000823132444958	0	7.80773304234e-05	0.000243855893152	0.0001821884291	0.000319954907433	0.000528605062906	9.2615551341e-05	0.000303954866531	0.000895537860538	0	4.78199564247e-05	0.00426417478838	0.00242541115159	0	0.0014203312955	0.000775877668304	0.00173580266701	0.00235765646768	0	0.000198291277826	0.000339700190257	0	3.9794119094e-05	0.000700883232767	0.00149518890386
k__Bacteria;p__Firmicutes;c__Erysipelotrichia;o__Erysipelotrichales;f__Erysipelotrichaceae;g__Coprobacillus;s__Coprobacillus sp. AM37-9BH	0	0.00494001824815	0	0.00991949477875	0	0.000149261510244	0.000263508396022	0.00823113313052	0	0	0	0	0	0	0	0	0	0	0	0	0	0	9.04906839971e-05	0.000372128258701	0	0.000247372874632	0	0	0	0.00579100447136	0.00490796950761	0	0	0	0	0	0	0	0	0.00160400735203	0	0	0	0	0
k__Bacteria;p__Firmicutes;c__Clostridia;o__Clostridiales;f__Lachnospiraceae;g__unclassified;s__Lachnospiraceae bacterium oral taxon 096	2.54863702078e-06	0	0	1.28279597723e-06	0	0	0	0	0	0	0	1.73872716004e-06	0	1.90260835138e-05	9.59458146012e-06	0	0	0	0	2.73881319841e-06	0.0363899730344	2.88961252492e-06	0	2.74655923266e-06	3.50609269822e-05	0	0	1.51230911251e-05	0	1.647043365e-06	3.99832411577e-06	1.77719659305e-05	0	0	4.47364823517e-06	0	7.10655203324e-07	0	0	0	0	0	0	0	0
k__Bacteria;p__Firmicutes;c__Clostridia;o__Clostridiales;f__Ruminococcaceae;g__Ruminococcus;s__Ruminococcus sp. TF11-2AC	0.000422719768085	0.000310519945839	0.0183038442733	6.34067725886e-05	0.00114518744213	5.06103773506e-05	0	5.26936008265e-05	0	0	0	0.000325458111138	0.00329396349128	0	0	0	0	0	0	0.000140274867293	0	0.00320082379386	5.60573287141e-05	8.15422918853e-05	9.59864722299e-05	0.00111663049555	0.0017852149308	0.00097606549281	0.000315278922783	0.000130848445109	6.6905290204e-05	0.000422431585245	0.000147494402651	0.000114228921142	0.00310434774105	0	0	7.27629949815e-05	0	0.000140944068676	0	0	3.73722812971e-05	0.000304121892994	0
k__Bacteria;p__Firmicutes;c__Clostridia;o__Clostridiales;f__Ruminococcaceae;g__Ruminococcus;s__Ruminococcus sp. AM26-12LB	0.000312349625991	4.35043841033e-05	0.0022664666994	0	0.00339194522053	0.000101220754701	3.61334474374e-05	0	0	0.000158073937783	0.000703698739674	0	0.000166855329298	0.000274062331184	0.000735934381058	0.000551465671249	0.000240969676506	0	0	0.000550680071133	0	0	0	0	0	0.000339380562331	0.000440855759092	3.11612737515e-05	0	5.72805081385e-05	2.4842920506e-05	0.00145196230295	0.000518148980925	0.00416022123677	0.0155348475349	3.41842844418e-05	3.0940834237e-05	0.000160177083707	0	0.00185952759734	0	0	0.000224945993017	0.00015765392177	0.00163499729649
k__Bacteria;p__Bacteroidetes;c__Bacteroidia;o__Bacteroidales;f__Prevotellaceae;g__Paraprevotella;s__Paraprevotella clara	0	2.10611239229e-05	0	0	0	0.0091601431324	0	0	0	0.000736976605233	0.000442475440074	3.80939314154e-05	0.00180299236261	0	0	0	0.00392963817514	7.9299722451e-06	1.88507141819e-06	0	0	0	3.29135981141e-05	0.000359982363428	0.00232379225883	1.87770791224e-06	3.79924475315e-06	0.00176521150582	0.00568773913951	1.46403854667e-06	0	0.00137736392744	0.000343323347112	1.30140430364e-05	0	0.000124264493444	0	0.00603735868851	0	0.000401312222387	0	0	0	0.00146739894884	0
k__Bacteria;p__Actinobacteria;c__Coriobacteriia;o__Coriobacteriales;f__Coriobacteriaceae;g__Collinsella;s__Collinsella sp. OM07-12	0	0	0	0	0	0	0	0	0	0	0	0	0	0	0	0	0	0.00267484063806	0	0.00161971030977	0	0	0.0109455950815	0.00416842243009	0	0	0	0	0	0	9.12684118161e-05	0	0	0	0	0	0	0.000297885053059	0.0120088771582	0	0	0	0	0.00340170318148	0
k__Bacteria;p__Firmicutes;c__Clostridia;o__Clostridiales;f__Ruminococcaceae;g__Ruminococcus;s__Ruminococcus sp. AM40-10AC	0.00272951945378	0.000342769791846	0.000842337510979	0.00029992991658	0.000442696057134	0.00062173675487	6.47461616835e-05	0.000227808286353	1.31670408031e-05	0	1.87944089101e-05	0.000142786381931	0	0	0	0	0	0.000658274838895	0.00283582603867	0.00069220526619	0	0.00260319413145	4.96309269715e-05	4.74849574003e-05	0.000279625261915	9.98213754634e-05	7.43361662079e-05	0.000559120907235	0.000196018742383	0.000906788874844	0.000109447458796	0.000110946799657	0.000189029795822	0.000501703636453	0.00136347434758	0.00403420751392	0.00205149757464	0.000152605299965	0.00175194239977	0.000761003377514	0.000197276314455	0	0.00174932668161	0.00366948618541	0.00375360429763
k__Bacteria;p__Firmicutes;c__Clostridia;o__Clostridiales;f__Ruminococcaceae;g__unclassified;s__Ruminococcaceae bacterium AF10-16	0.000144989128293	0.0029442134924	0.00012886265515	7.45243377245e-06	0.000101288054796	0.000541855033445	2.55591834768e-05	1.70869481029e-05	6.58352040155e-06	0.000108832999709	1.60416924536e-05	0	0.00153900613162	2.22242001158e-06	1.79898402377e-06	4.11103269301e-06	1.40872886927e-05	0.00222396507327	0.00208639704566	0.000348424670372	0	0.000138123478691	1.2288322251e-05	2.43528251963e-05	0.00589186424601	0.000225748948029	0.00774178554898	0.000278717606182	0.00280721591838	4.32348883314e-05	0.000121815608061	0.000133765126283	0.000264493613883	1.14916455491e-05	0	0.000361508706896	0.000685782271208	0.000983839412686	2.38359510173e-06	0.00316130924506	5.62959238811e-05	0	7.77362445786e-05	0.000852913278848	0.000363004908356
k__Bacteria;p__Firmicutes;c__Erysipelotrichia;o__Erysipelotrichales;f__Erysipelotrichaceae;g__Coprobacillus;s__Coprobacillus sp. AM32-11LB	0.000643884825111	0	0.000611700975883	0	0.00104530477164	0.000175013589668	0	0	0	0.010500425361	0.00438911146869	0	0.00295889724364	0	0	0	0.00586548477249	0.00149083478208	0.000399861349227	0.000100442997081	0	0	0	0	0	0	0	0	0	0.000122887735511	0	0.00113031166031	0.00110731877189	0.00216519299408	0.000539334708165	0	0	0	0	0	0.000449886229306	0	0.000240521734142	0.000128854734179	0.000137427353727
k__Bacteria;p__Bacteroidetes;c__Bacteroidia;o__Bacteroidales;f__Bacteroidaceae;g__Bacteroides;s__Bacteroides sp. AM37-9	0	0	0	0.000784704624925	0	0	0.00677708535512	0.000479495848004	0.00969795725773	0	0	0	0	0.000479283847375	0	0.000142658173451	0	3.21556017411e-05	3.98127083522e-05	0	0	0	0	0	0.00277335764224	4.9304975502e-05	0.000184944367229	0.000263450026925	0.000667882575123	0	0	0	0	0	0	0	0.0110945303712	7.66412256785e-05	0	0.000575423079036	9.99747176235e-06	0	0	3.00970050575e-05	4.27034149999e-05
k__Bacteria;p__Bacteroidetes;c__Bacteroidia;o__Bacteroidales;f__Bacteroidaceae;g__Bacteroides;s__Bacteroides xylanisolvens	3.17871672869e-05	1.78361393222e-05	0.000153189668024	0.000661372954544	2.56984559243e-05	0.000250370542258	0.0050820930438	0.000392469155803	0.0069421064103	0.000415039118183	7.57471631833e-05	0.000184305078964	0.000103967785546	7.01417437801e-05	0	9.59952828836e-05	2.89449759859e-05	0.000588386512076	0.000857255078137	1.75641281203e-05	0	0.00260440776871	0	1.45262466083e-05	0.00144631113546	0.000821951495776	0.00416999369397	0.000785870948691	0.00161276066035	3.50911739155e-05	1.80724250033e-05	1.53584890757e-05	2.61195017018e-05	0	0	3.91337464748e-05	0.00484792579972	0.000264458398004	0	0.00034869467997	5.47989762375e-05	0	0	0.000332055868941	0.000558715953344
k__Bacteria;p__Bacteroidetes;c__Bacteroidia;o__Bacteroidales;f__Rikenellaceae;g__Alistipes;s__Alistipes sp. AM16-43	0.00806629457982	0.00016664614304	0.00645335715422	0.000638954567704	4.16596062836e-05	0.000707986669472	0.000430038916684	0	0.000170685860902	2.84802100261e-05	1.37635822827e-05	0	0.000497206484619	0	0	0	4.67742007376e-05	0.0026623792531	0.0037910294277	0.000136583423416	0	0.00271993447746	3.19583221794e-05	0.000123351026871	4.77058514675e-05	0	2.71681841782e-05	3.54959177046e-05	8.89657937388e-05	6.49667105085e-06	0	0	2.33594512643e-05	0	0	1.92039126883e-05	0	7.57178374173e-05	0	0.00112637013272	0.000117938089346	0	0	0.00439119629848	0.00129590630053
k__Bacteria;p__Firmicutes;c__Clostridia;o__Clostridiales;f__Lachnospiraceae;g__Roseburia;s__Roseburia sp. AM23-20	0.000427463064763	5.2323729746e-05	0.0248756046423	0.000513423818504	0.000489023547013	1.85459660932e-05	0.000328706932634	0.00229649643803	0	3.02346377484e-05	2.55812787944e-05	1.62808088622e-05	1.40273996372e-05	0	0	0	0.000339635725826	0.000158163732141	0.000183530553275	1.1848344054e-05	0	0.000363571047886	0	2.87473199685e-05	0.0001103557046	0.000106241925099	0.0014956121232	1.87352944194e-05	0.0017363668709	0	0	4.68799595121e-05	2.01281727032e-05	0	0	0	0	0	0	7.14770885188e-05	0	0	0	4.37549888721e-05	2.48456232726e-05
k__Eukaryota;p__Ascomycota;c__Saccharomycetes;o__Saccharomycetales;f__Saccharomycetaceae;g__Saccharomyces;s__Saccharomyces cerevisiae	0	0	0	0	0	0	0	0	2.32042112514e-06	0	1.20549996545e-05	8.50922534383e-05	2.35754615751e-06	0	0	0	0	7.58140203652e-06	0	8.21643959524e-06	0.0316802764698	9.30455233025e-06	2.04515893295e-05	7.50726190261e-06	0	0	1.26880437983e-05	0.000560565788553	0	4.89537889043e-06	0	1.30912835455e-05	0	0	5.82094462227e-05	0	5.52124427198e-06	0	0	0	0.00110282271398	0.000179766884301	0	0	0
k__Bacteria;p__Actinobacteria;c__Coriobacteriia;o__Coriobacteriales;f__Coriobacteriaceae;g__Collinsella;s__Collinsella sp. AM31-2AC	0	0.000777352920793	0	0	0	0.000487557807413	0	0	0	0.000553229541779	0.000631178899232	0	0	0	0	0	0.000299024713892	0	0	0.000159863335603	0	0	0.00280720859905	0.00132878535676	0	0	0.000366519592884	0.00020907432667	0.000173521645116	0	0	0.00255879741568	0.00263470375672	0.000108237550386	0.00153295278886	0.000169931529802	5.53217742896e-05	0	0.0164887899793	0.00208838434643	0	0	0.000313366816111	0	0
k__Bacteria;p__Firmicutes;c__Negativicutes;o__Acidaminococcales;f__Acidaminococcaceae;g__Phascolarctobacterium;s__Phascolarctobacterium succinatutens	0	0.000108793868264	6.95141454822e-05	0	5.06942196945e-06	0.00172309900636	0	0	0	0.000280299069106	1.59467711965e-05	0	0.00187701931196	0	0	0	0.000208282764461	0.000454535551983	0.00046478320887	0	2.66460908884e-05	1.20785803542e-05	4.97177702383e-05	0.000345578186119	0.00469126698407	7.20797553407e-06	0.000741999668677	0.000803065036372	0.000375803783897	0.000107149321134	3.13468610677e-05	0.00749121275018	0.00443715132906	3.03988401492e-05	0	0.000554339747704	0.000144044343135	1.84677652237e-06	1.3651499219e-05	0.00832906136039	1.3151754297e-05	2.19174450501e-06	1.69528645782e-05	0.0002560408459	2.74337090302e-06
k__Bacteria;p__Firmicutes;c__Clostridia;o__Clostridiales;f__Lachnospiraceae;g__Blautia;s__Blautia sp. TM10-2	0.000148174924569	0.000784526866129	3.80183027278e-05	0	0.00171130635691	0.000209312454672	0.0001793101124	0	0	0	0	0.000130193782196	0.000787597232571	0.000407461737245	0.000215178477955	0	0	0.00116474735196	0.00173162660475	0.0126443265246	0	0.00242958621095	0.000116456820768	0.000199278130992	0.000440943843986	0.00121760272425	0.00124063262156	7.56636183363e-05	0.000247276333316	0	0	0.000450223136906	0.000648948444345	0	0	4.52710793958e-05	0	0	0	0.0017771131545	0.000442936115247	0	0	0.000115011347869	0.00391696427065
k__Bacteria;p__Firmicutes;c__Clostridia;o__Clostridiales;f__Clostridiaceae;g__Hungatella;s__Hungatella hathewayi	9.18217282209e-05	0.000989017216218	0.00109383416581	0.000659479303339	0.00011333420601	0.000108426868033	0.00301179918217	0.000165085389901	0.00267048093534	0.000281410206664	1.05837201691e-05	1.8967932655e-06	0.000719405209965	0.00349836012506	0.000213879211715	0.0020509248035	0.000301005738864	0.00344195652458	2.55615684307e-05	1.17888046366e-05	0	0.000464302940504	9.11854301314e-06	1.73948751402e-05	0.000243606386108	1.21142445951e-06	0.000343078969596	2.78380467208e-05	8.13602409695e-05	8.14371441586e-05	1.39674789111e-05	5.41203900764e-06	9.15528925632e-06	0	0	3.84738182038e-05	0.00254671491979	0.000119486440998	1.07261779578e-05	7.7921259444e-05	0.000301207250851	0	8.45268878131e-06	6.06266159372e-05	0.00937394309048
k__Bacteria;p__Actinobacteria;c__Coriobacteriia;o__Eggerthellales;f__Eggerthellaceae;g__Gordonibacter;s__Gordonibacter pamelaeae	0.00469982825726	0.00101139466039	4.47758063039e-05	0.000689044696338	0.000482900086813	0.000272994386438	0.000321299293175	7.69443315191e-06	1.90490385389e-05	0.000195209324573	4.02940736483e-05	0	0.000190843361451	0	0	0	1.28216338492e-05	0.00422074951309	0.00204311580589	0.00319280125576	0	0.00137776725188	0.000883890769407	0.000317807420544	0.000973754980256	0	0.00300226356135	0.00145379141915	0.00105774704481	0.00031133694719	0.000384212292032	0.000425210740411	0.000443291027594	0.000101313097299	1.27446955537e-05	0.00179573081843	0.000437982268387	5.66960392369e-05	0	0.00104507898573	0.000399471171167	0	0	8.67065669317e-05	0.00110335272017
k__Bacteria;p__Firmicutes;c__Erysipelotrichia;o__Erysipelotrichales;f__Erysipelotrichaceae;g__Coprobacillus;s__Coprobacillus cateniformis	6.58397897035e-06	0	4.24253702774e-05	0.000680065124497	7.32807532217e-06	0	2.42020586904e-05	4.2929630482e-05	0.000199718106608	1.25149177527e-05	0	0	0	0.000119089189401	1.53913077589e-05	0.000918949281976	0	0	0	3.1198654695e-05	0	0	0	0	0.000245043309345	0	4.30103179602e-06	0	0.000304158198565	0	0	0	7.13574015566e-06	0	0	0.000118061167696	1.64544012462e-05	4.86317817558e-06	7.52999361684e-06	0.0291244600568	4.33045568316e-06	2.89310274662e-06	6.64818218754e-06	6.92169315492e-06	2.85724667635e-05
k__Bacteria;p__Bacteroidetes;c__Bacteroidia;o__Bacteroidales;f__Bacteroidaceae;g__Bacteroides;s__Bacteroides dorei	0.000710078592178	0.000187509818926	0.0013861696466	0.000146483083495	0	0.00242572298684	0.000469565176088	0.000304858747984	0.00033878148427	6.883204764e-05	3.33648218784e-05	0.00704305683831	0.000377914649049	0.00107061018655	0.000752225180829	0.000127602183588	9.77305653058e-05	0.000288528990149	0.000622299776574	0.000161232742202	0	0	0	4.3090462628e-05	0.00428049852806	0	0	0.000476521858574	0.000648836737095	0	0	9.24434771034e-05	7.97048711726e-05	0	0	3.49102055399e-05	0.000188924952515	0.00135042455238	6.46279308266e-05	0.000391971130587	0.000243040142415	0	0	0.00259297749733	0.00486523889222
k__Bacteria;p__Actinobacteria;c__Coriobacteriia;o__Eggerthellales;f__Eggerthellaceae;g__Asaccharobacter;s__Asaccharobacter celatus	0	0.000133409056849	0	0.00142475873204	0	0.000155964871482	1.6511684901e-05	0.000293874281347	0	0.00063656485859	5.93732463298e-05	0	0.000125657210195	0	0	0	0	0.0019509474574	0.00183960349559	0.000865107734194	0	0	0.00293291422773	0.00101061172832	0.000421210098198	0.000479663514742	0.0026786109187	0.00264466260119	0.00161301630918	0.000223586136799	0.000988012544502	0.00254512104683	0.00350815874275	8.15219299639e-06	0	0.000429019369027	0.000453452685506	3.02871349669e-05	0	0.000265570787119	0.000116013442376	0	0.00106632093587	0.000803287210961	0.00215318382687
k__Bacteria;p__Firmicutes;c__Clostridia;o__Clostridiales;f__Eubacteriaceae;g__Eubacterium;s__Eubacterium sp. TM06-47	0	0.0057209252336	0	0	0	0.002222722864	0	0	0	4.38606930586e-06	0	0	0	1.3551341534e-06	0	4.00425262307e-06	0	0	0	0	0	0	0.000803256796191	0.00172038366869	2.53856438532e-05	0	0	0.00134470287966	0.000600391283321	0	0	3.25453697081e-05	4.02563454064e-05	0	0	0.0183148573215	1.20264726716e-06	0.000137892647004	0	0.000846255620396	1.12271073267e-06	0	0	2.71923659657e-06	0
k__Bacteria;p__Firmicutes;c__Clostridia;o__Clostridiales;f__Ruminococcaceae;g__Ruminococcus;s__Ruminococcus sp. AM36-17	0.00237752436302	0	0.00121082711903	5.82755886797e-05	9.72224787606e-05	0	0	0	0	0	0	0	0	0	0	0	0	0.00112753748219	0.00658508228374	0.000818786067491	0	0	0	0	0	0	0	6.64645406137e-05	0	0	0	0	6.17982024801e-05	6.59541879166e-05	0.00463334707333	0.00421575378129	0	9.2831299858e-05	0	0.000371988288636	0	0	3.20062485315e-05	0.00471453825014	0.00514708143122
k__Bacteria;p__Bacteroidetes;c__Bacteroidia;o__Bacteroidales;f__Rikenellaceae;g__Alistipes;s__Alistipes shahii	0.00151509391338	0.000140517186173	0.000115817735203	4.25766093393e-05	1.73665346676e-05	0.000707148749318	2.69163082632e-05	0	0	0.000139769408547	3.52632470208e-05	0	0.000447285444734	0.000656318573176	5.84669807726e-06	0.00205904008882	4.20417521924e-05	0.00823976401797	0.0019775907234	0	0	0.000307685941654	1.49804635216e-05	5.62739469448e-05	0.00720693639249	0	0.000641283840787	0.00017396371065	0.00199438045519	2.15030661542e-05	3.55051181481e-05	0.000206023160602	0.00104215465424	0	0	0.00019507479693	2.15929850241e-05	1.20656066128e-05	0	0.0019341972109	2.44323240396e-05	0	0	0.00150311982959	9.34816575633e-05
k__Bacteria;p__Firmicutes;c__Clostridia;o__Clostridiales;f__Ruminococcaceae;g__Faecalibacterium;s__Faecalibacterium sp. OF04-11AC	5.71319465491e-05	5.52196342854e-05	4.47170454032e-05	0.00210140306726	8.53269044363e-05	0.000524091126163	0.00126178677014	7.12133054473e-05	0.00254954922042	0.00207408445336	0.00269410258026	0	0.000526086425049	0.0008275533248	0.000474681923384	0.000749863041213	0.00252101936281	3.65127293483e-05	0.00126382728161	0.000376824972451	0	0.000159564403626	2.8180640074e-05	4.78511652979e-05	3.18039009784e-05	0.000599352251342	0.00320978834551	6.30449881618e-05	0.000331001325987	1.56926631721e-05	2.21240601073e-05	0.00424413561692	0.00144498738152	0	0	0.000196196674991	0.000546001859293	0.000904797377528	1.84186894225e-05	0.000880013616711	4.92923474058e-05	0	0.000115203499907	0.000281688191072	8.11106076422e-05
k__Bacteria;p__Firmicutes;c__Clostridia;o__Clostridiales;f__Eubacteriaceae;g__Eubacterium;s__Eubacterium sp. AF34-35BH	0.00147431572105	0.00567926369784	0.00100645670653	0.000812070939106	0	0.00300986505743	0.000479178143324	0.000615713847321	0	0	0	0	0.000333887474558	0.000590784285517	0.00860319134769	0.00211419199494	0	0.000287657564627	0.000254409238599	0.00133070597792	0	0	0	0	0.000245330693993	0.000114237326532	0.000474260439375	0	0	5.70517521156e-05	0.0010504397117	0	0	0	0	0	0	0	0	0.00132407020221	0	0	6.75740232348e-05	0.00130616057883	5.10888128544e-05
k__Bacteria;p__Firmicutes;c__Clostridia;o__Clostridiales;f__Ruminococcaceae;g__Ruminococcus;s__Ruminococcus sp. AF25-13	0	0	0	0.0120659789618	0	0	0.000919452042773	0.00663817320785	0	0	0	0	0	0	0	0	0	0	0	0	0	0	0	0	0.0092975639074	0	0	0	0	0	0	0	0.0017695962403	0	0	0	0.000571804109752	0	0	0	0	0	0	0	0
k__Bacteria;p__Proteobacteria;c__Gammaproteobacteria;o__Enterobacterales;f__Enterobacteriaceae;g__Enterobacter;s__Enterobacter cloacae	0	0	0.000652833606346	0	0	0	0.000218270903143	0	0	0	0.000270810346569	0	0	8.4018317511e-06	0	0	0	0	1.79458799012e-05	0.00162197280763	0	0	0	0	0.000558579959653	0	0	0	0	0	0	0.000100049585979	0	0.00662468811109	0	0	0	0	0	0	0.0192725058994	0.000950954105834	5.16183859847e-05	0	0
k__Bacteria;p__Actinobacteria;c__Coriobacteriia;o__Coriobacteriales;f__Coriobacteriaceae;g__Collinsella;s__Collinsella sp. OM08-14AT	0	0.000407730195945	0	0	0	0.000157975879854	0	0	0	0	0	0	0	0	0.00013662284225	0.000114575015055	0	0.000493575415343	0	0.00190877418104	0	5.16084796951e-05	6.86061807656e-05	0	0	0	0.00305968233583	0.0114587276154	0.00329090350963	0.000260644612512	0.000171768004014	0.000743570278252	0.000905969726555	0	0.00310455581771	8.35469191183e-05	0.000162084052143	0.00028120250514	0.00188731976703	0	0	0	0.000205761238705	0.000775106031687	0
k__Bacteria;p__Firmicutes;c__Clostridia;o__Clostridiales;f__Lachnospiraceae;g__unclassified;s__Lachnospiraceae bacterium 7_1_58FAA	0.00019851050573	0	1.89797709136e-05	0.000197917093629	6.44971012945e-05	2.70368903286e-05	0.00101806977725	0.000100770541762	0.00198714389563	0.000171699993093	4.0863601191e-05	0	0.000995532803663	0.000782291844076	0.000443949279644	0.000129951345127	7.88557995964e-05	0.000907066825266	0.00796864930184	0	0	8.63994144952e-05	2.89188078417e-05	7.76971089595e-05	4.56941589358e-05	0.000980829813641	0.00722860077185	9.27132178851e-05	3.1125245367e-05	0	0	0.000305048847309	0.000424913130778	0	0	0	0.000202208738238	0.0017772146067	0	5.17898507382e-05	0.000163381142812	0	1.62880463595e-05	0.00265669415485	0.000366524704987
k__Bacteria;p__Firmicutes;c__Clostridia;o__Clostridiales;f__Ruminococcaceae;g__Ruminococcus;s__Ruminococcus sp. AM34-10LB	0	0.000454657012686	0	0	0.0235662871594	0.000347736864247	0	0	0	0	0	0	2.55204371551e-05	0	0	0	0	0	0	0.00294368833354	0	0	0	0	0.000165916736429	0	0	0	0	0	0	0	0	0	0	0.000386915945332	0.00130498161644	0	0	0	0	0	0	0	0.000291107886011
k__Bacteria;p__Firmicutes;c__Clostridia;o__Clostridiales;f__Ruminococcaceae;g__Ruminococcus;s__Ruminococcus sp. OF02-6	0.00307677124786	0.000224300969779	0.000491006085925	0.000818973603174	0.000219340336698	2.83217012326e-05	0.000755126849888	2.03239165323e-05	2.32042112514e-05	2.87141337224e-05	0.000116705685631	1.15388256985e-05	6.89582251072e-05	0	3.7978551613e-05	4.00959162656e-05	3.96204994483e-05	0.000521286746925	0.000323478255362	0.000597418513758	0	1.53149463821e-05	0.00259010043207	0.00183311466653	3.55399013945e-05	0.00035706735944	0.00109203197301	0.000415451541546	0.000444253758821	7.45287122665e-05	0.0012579793888	0.00138021621827	0.000797048711726	4.37075407638e-05	0.000306861057433	0.00365441879391	0.00488351322568	0.000112899604734	0.000187924804725	0.000169558552417	0.00173945316182	0	3.36208070627e-05	5.79691801724e-05	0.00020528696229
k__Bacteria;p__Firmicutes;c__Clostridia;o__Clostridiales;f__Clostridiaceae;g__Clostridium;s__Clostridium sp. AF27-5AA	0	0.00151870448288	0	0	0	0.000821105890372	0	0	0	0.000386500427232	0.000124631610601	0	0	0	0	0	0.00050758262071	0	0.000587463656766	0.000292933933395	0	0.000134771528162	0.000163004811768	0.000526667991525	0	0.00532366535853	6.20782255893e-05	0.0102573569624	0.00153465994199	8.90318441194e-05	0.000505548101199	0.00199916332802	0.00169123773519	0	0	9.47656997266e-05	0	0	0	0.000286026595744	0	0	0	0.000270687643023	0.00176429806093
k__Bacteria;p__Firmicutes;c__Clostridia;o__Clostridiales;f__Lachnospiraceae;g__Blautia;s__Blautia sp. OF03-13	0.000201979483897	0.000623935796217	0.000201784932871	0.0026428651407	0.000499363160139	0.000253163609441	2.68597613971e-05	0.00149505489394	0.000159245645123	6.59080014361e-05	5.48644866165e-05	0.000259123035548	0.00134574628536	0	0	0	4.9360538896e-05	0.000351707340453	0.000542372748442	0.00145371441418	0	8.05623971948e-05	9.45288959029e-05	0.00023925582649	0	0.00303534512574	0.00168220521929	6.69461677196e-05	0.000198447406292	3.03787998434e-05	0.000690857096218	0.000186130260465	0.000330600187778	0.00701461830622	0.000463438745664	0.000285418977241	0	0	0	0.000114517055799	0	0.00234770904399	0.000128642325329	0.00135059537685	0.00035922630315
k__Bacteria;p__Firmicutes;c__Clostridia;o__Clostridiales;f__Ruminococcaceae;g__Ruminococcus;s__Ruminococcus sp. TF06-23	7.86537702802e-05	0.00153871255061	5.66455082374e-05	7.62958178835e-05	0	0.0043824899937	6.94960984359e-05	0.00029031892258	0	0	0.000100521611292	0.000683003641685	0.00041893595219	0.000640327990166	0.00117243786572	0.000674102581584	0	0	0	0.000276917830126	0	0.00107331767626	3.89492051561e-05	0	0.00189079939009	0.000428299117659	0.00102536598017	0.00246010309421	0.000297383504502	0.000107515330771	5.10719267055e-05	0.00279590323274	0.00049135629619	6.8164119753e-05	0	0.00167483195916	0.000512819727876	8.60597859426e-05	0.000427530285066	0.00129184934758	0	0	0.00290392597952	0	0.000103575192018
k__Bacteria;p__Firmicutes;c__Clostridia;o__Clostridiales;f__Peptostreptococcaceae;g__Romboutsia;s__Romboutsia timonensis	0.00253461951716	0.00166132778145	0.000427191747807	0.000554656546343	2.48953791767e-05	2.2121092087e-05	3.73774784916e-05	7.32297775837e-06	2.84926128854e-05	0.000477906111567	0.000261175838971	5.91167234414e-05	8.25141155129e-07	0.000539506009153	0.00287397692153	0.000779441120588	0.00090670412418	0.0011788644454	0.000955957417594	0.000261497121031	5.93291867436e-06	0.000210768337568	0.000510030505869	0.00134245711828	6.83017511975e-05	1.15085323653e-06	0.000902786573985	0.0013153236262	0.000865499122709	5.49014455002e-07	9.06286799576e-07	0.00340183219461	0.000474324765441	0.000103228371557	0.00186535525657	0.00165668393171	0.000175586501006	1.4774212179e-06	9.18225840327e-05	0.000107659039035	0	1.70956071391e-05	0.0010193087904	0.000313392017755	5.47638946301e-05
k__Bacteria;p__Actinobacteria;c__Actinobacteria;o__Actinomycetales;f__Actinomycetaceae;g__Actinomyces;s__Actinomyces oris	0.000645088348148	0.000470584487653	8.09137602105e-05	0.000539690593275	0.000326902428584	0.000145518800219	0.000348102507706	0.000158823713267	0.00149456705772	0.000546445754586	7.0479033413e-05	0.000131142178829	0.00035398555555	7.03043598785e-05	0.000155062428494	4.81044215118e-05	4.25370084355e-05	0.000801972907381	0.000236086344414	0.000273107307416	9.60196048614e-05	0.000216258601365	0.000361875892722	0.000115782730319	0.00267717958025	0.000412611170908	7.93540366366e-05	0.00431557151967	0.000869717328447	0.000143247021551	0.000900635834825	0.000621433722269	0.00079812580458	9.99380286003e-05	0.000661631766315	0.000268194849365	0.000168315951618	7.14702514158e-05	0.00158790771868	0.00306937634792	3.85464018217e-05	0.00137865112854	0.000607786312988	0.00077164518511	3.33863062726e-05
k__Bacteria;p__Firmicutes;c__Clostridia;o__Clostridiales;f__Ruminococcaceae;g__Ruminococcus;s__Ruminococcus sp. AF17-12	0.000463993528727	0.000123010126912	0.00166128818349	0	0.00234056718098	0.000585817910901	4.450238362e-05	0	0	8.9066447371e-05	0.000667581201339	0	0.000120883179226	0.000116541537193	0.000432006024598	0.000364814108979	0.000388115809179	0.00265035358091	0.00128735297291	0.00300441853924	0	0	0.000243725628251	0.00023284718828	0.000532236366975	0.000222659815658	0.000374619869434	0	1.91736624437e-05	0.000588177486125	0.000668573103146	0.00199221544011	0.00135518476484	0.00287512131912	0.00169894594605	0.000338741181543	0.000340185179253	0.00029714634245	2.47027128725e-05	0	0.000101097428356	3.81801892773e-05	9.4926544235e-05	0.000217786131053	0.000479209958871
k__Bacteria;p__Firmicutes;c__Clostridia;o__Clostridiales;f__Lachnospiraceae;g__Lachnoclostridium;s__[Clostridium] bolteae	2.61943249358e-06	3.55406466199e-06	1.53953559732e-05	5.03344707254e-05	5.06440273978e-05	6.18385074251e-05	0.000104215874221	2.11198923756e-05	1.32210040851e-05	0.000115909191523	7.64116119832e-06	3.2983127339e-05	0.000417049915264	0.00233261952094	0.000147116915722	0.000670151718996	0.000121722978861	0.013931131241	0.000721303727457	5.59670523154e-05	0	0.00061103746452	1.47633553546e-06	4.69966802033e-06	5.75727243614e-05	0	0.000397200286363	0.000548476948195	6.33369982724e-05	1.95815155617e-05	2.13243952841e-06	0	2.22150401072e-06	0	8.53114314613e-06	1.31985654215e-05	0.000998470560671	0.000562528128715	3.76499680842e-05	0.00209441467152	0.000329381943999	0.000121773324698	0.000134483228251	0.00169012914643	0.000279047406381
k__Bacteria;p__Firmicutes;c__Clostridia;o__Clostridiales;f__Lachnospiraceae;g__Lachnoclostridium;s__[Clostridium] clostridioforme	0	0.000377783910368	0.000519798927249	0.000129073709518	0.00136056258738	0.000252213966598	0.000569483488485	1.23641580993e-05	0.000192540990104	0.000484806860608	0.000219457946466	0.000116336653617	0.000538286726414	0.00374044129022	0.00608366425061	0.000517723169145	0.000382943132862	0.0010344692365	0.000225831555899	3.66762810918e-05	0	0.00060525823947	0.000364350925825	0.000782159034813	0.000496696465581	1.07816776896e-05	0.000213187809356	0.000174252686913	0.000154220158256	3.83395094409e-05	0	2.02585784475e-05	4.62476744051e-05	0	0	0.000132579589659	0.00050265189189	0.000196497021981	0.00258858428048	0.000517662024046	0.000251647591366	1.34573112608e-05	0.00213444637833	2.65125568166e-05	0.000515753729768
k__Bacteria;p__Bacteroidetes;c__Bacteroidia;o__Bacteroidales;f__Bacteroidaceae;g__Bacteroides;s__Bacteroides sp. AM26-11	0	0	0	0	0	0.000731280849776	0	0	0	0	0	0	0	0.0125448562956	0.00906433091911	0.00191392597376	0	0	0	0	0	0	0	0	0	0.00043484080974	0.000623004455654	0	0	0	0	0	0	0	0	0	0	0	0	0	9.29176787325e-05	0	0	0.00106785657164	0
k__Bacteria;p__Firmicutes;c__Clostridia;o__Clostridiales;f__Clostridiaceae;g__Clostridium;s__Clostridium sp. ATCC BAA-442	0.000153484585029	0.00083494193152	0.000252319307439	0.000548609079593	0.00046944855129	0.000247633336419	0.000247958007845	0.000155162224387	0.000287192586697	0.00159114898232	0.000164451077964	0.000138729351891	0.00362325375083	0.00086809893867	0.000915982698771	0.00270116203945	0.000953038097146	0.00409718137415	0.000775593784301	0.000123365672763	0	0.000242843036594	0.00024307430375	0.000181456013305	0.000904878459764	0.000400860353651	0.000456554525148	2.50927722172e-05	0.000133959988273	3.28951160955e-05	9.08952348986e-05	0.000262191349221	0.000281929054452	3.36400735092e-05	0.000120892540681	0.000178972547116	0.000155797486883	0.00020770079955	0.000135919093415	0.00195169697782	0.000186263056792	0	0.00013362846197	0.000179098810383	0.00057967944798
k__Bacteria;p__Firmicutes;c__Bacilli;o__Lactobacillales;f__Streptococcaceae;g__Streptococcus;s__Streptococcus agalactiae	0	0	0	0	0	0	0	0	0.000109545462419	0.000148775470855	0	5.53758256122e-05	0	0	0	0	0	0	0	0	0.00103508613609	0	0.00203721277404	0.00407626010917	0	0	0	0.000183403601925	0	0	0	0	0.000237835565754	0	0	0	0	0	0.000304883482558	0	0.000412409075801	0.0173420468912	0	0.000276744124533	0
k__Bacteria;p__Bacteroidetes;c__Bacteroidia;o__Bacteroidales;f__Bacteroidaceae;g__Bacteroides;s__Bacteroides sp. NMBE5	0	0	0	0	0	0	0	0	0	0	0	0	0	0	0	0	0.000141753342471	0	0	0	0	0	0	0	0	0	0	0	0	0	0	0	0	0	0	0	0	0	0	0.00490436879907	0.0211686039397	0	0	0	0
k__Bacteria;p__Firmicutes;c__Clostridia;o__Clostridiales;f__Ruminococcaceae;g__Ruminococcus;s__Ruminococcus sp. AM57-5	0.00034165895173	0.00013808199372	0.000152425776315	0.00517046190001	0.000414889524747	6.61956922301e-05	0.000482910236487	0.00275110477467	0	0.000248251522712	9.65823791216e-05	0	0	0.000764458278618	0.00217362244672	0.000968708794572	0.00018709680295	0.00125798988275	0.000931903906298	0	0	0	0	3.14938792012e-05	2.97922084466e-05	2.7014765447e-05	0.000304656418885	0	0	0.000301774945433	8.94025272287e-05	0.000144004119	0.000144195805787	0.00100065713551	0	0.00199667897697	4.92538721689e-05	0.000234479059124	0	0.00418652363051	3.72098414257e-05	0	2.24613583908e-05	0.000770038363484	6.61514719634e-05
k__Bacteria;p__Actinobacteria;c__Coriobacteriia;o__Coriobacteriales;f__Coriobacteriaceae;g__Collinsella;s__Collinsella sp. AF20-14LB	0	0	0	0	0	0	0	0	0	0.000103745159315	0.000162457731564	0	0	0	6.12654003651e-05	3.19806309496e-05	6.59791372757e-05	0	0	0.00135392635069	0	0	0.00313821171042	0.00140666556967	0.00106753817019	0	0.00022752458201	0.000565526547744	0.000376954203643	6.0300087641e-05	0	0.000605124469584	0.000695330755356	0.000156659612401	0.0129450733793	0.000794487645549	0	0	0	5.21445757433e-05	0	0	0.00165364034512	0	0
k__Bacteria;p__Firmicutes;c__Clostridia;o__Clostridiales;f__Clostridiaceae;g__Clostridium;s__Clostridium sp. AF23-6LB	0.00111998437969	0.00171286171904	0.000204664217003	8.61305870423e-05	0	0.00184392709268	2.1091981055e-05	5.86368871231e-05	0	0	0	0	0.000449760868199	0	0	0	0	0.0001260081304	9.80991166028e-05	0.00373204975876	0	0.00450062929982	0	2.89304239174e-05	0	0.00044398706441	0.00644402088839	9.30503568592e-05	0.00267434243765	0	0	0	0	0	0	0.00174663215506	0	0	0	9.87909139082e-05	1.01578590099e-05	0	0	0	0
k__Bacteria;p__Firmicutes;c__Clostridia;o__Clostridiales;f__Lachnospiraceae;g__unclassified;s__Lachnospiraceae bacterium AM26-1LB	0.000206085621319	0.000717657797674	0.00010218520625	0.000279832779603	0.000163877848814	0.000438790854403	1.61158568383e-05	0.000183711224634	0.000291887392229	0.000963180819567	0.00388892390429	0.00101462633094	4.43808064152e-05	0.000219098089922	0.000252857198897	0.000115215695474	0.00175502304015	0.00397640179688	0.00148242016327	0.000115923245594	0	0.000461008782226	0.000267433840086	0.00226890206478	0.000117923500314	8.49208546115e-05	0.000211969183681	7.01249066185e-05	7.43938102816e-05	3.49081690972e-05	0.000215749569287	8.57881318373e-05	8.2801513127e-05	0.000989558366731	0.00245145519454	0.000127828106107	0	0.000443472602239	0.000131043557979	0.000102752009798	0.000273887956356	0	0.00021492623272	0.00019318940002	0.000352497280181
k__Bacteria;p__Actinobacteria;c__Coriobacteriia;o__Coriobacteriales;f__Coriobacteriaceae;g__Collinsella;s__Collinsella sp. AM38-1BH	0	0	0	0	0	0	0	0	0	0	0	0	0	0.00138646485503	0	0	0	0	0	0	0	0	0	0	0.00055963370336	0	0	0.0062131341542	0.00452377000476	0	0	0.000315507247013	0.00014426312409	0.00137575623254	0.000135457907028	0.000848205806814	0.000119882066222	0.000191141370066	0.00847666008054	0	0.00111388943406	0	0	0	0
k__Bacteria;p__Firmicutes;c__Bacilli;o__Lactobacillales;f__Lactobacillaceae;g__Lactobacillus;s__Lactobacillus paragasseri	0	0	0	0	0	0	0	0	0	0	0	0	0	0	0	0	0	0	0	0	0	0	0	0	0	0	0	0	0	0	0	0	0	0	0	0	0	0	0	0	0	0.0253585715928	0	0	0
k__Bacteria;p__Actinobacteria;c__Coriobacteriia;o__Coriobacteriales;f__Coriobacteriaceae;g__Collinsella;s__Collinsella sp. AM43-1	0	0	0	0	0	0	0	0	0	0	0	0	0	0.000185815995115	0	0	0	0	0	0.00323257358655	0	0	0.000198653972786	0	0.000200881868529	0	0.00347129107871	0	0	0	0	0.00515664927501	0.00536722100821	0.00099834898448	0	9.17300296796e-05	0	0	0.00332484430384	0.00297862586746	0	0	0	5.12328895127e-05	0
k__Bacteria;p__Firmicutes;c__Clostridia;o__Clostridiales;f__Clostridiaceae;g__Clostridium;s__Clostridium sp. SS2/1	0	0.000130842232371	0	0	0	0.000646706775484	0	0	0	0	6.73940925566e-05	0.000206539711132	0	0.00639590797186	0.00570003090754	0.00280991754069	2.96053176433e-05	3.84298654955e-05	3.03119484045e-05	0	0	0.000254863824698	0.000317064767057	0.00143004184047	0	0	8.4013487749e-05	0.000107643658168	4.64002631138e-05	0	4.1316015863e-05	0.000611926086174	0.000568705026745	0	0.00401265439028	0.000105522530545	0	0.00102963947044	0	5.46867716128e-05	3.15962877623e-05	0	0	0.000101662368213	0.000333707777581
k__Bacteria;p__Firmicutes;c__Clostridia;o__Clostridiales;f__Ruminococcaceae;g__Ruminococcus;s__Ruminococcus sp. AM54-14NS	0	0.00106931275117	0	0.000218136401651	0	0.00115353674646	0	0	0	0	9.13617099799e-05	0.000209490278434	0	0.000984315243666	0.000589966816241	0.000451626305847	0	0	0.000763755535795	0.00020791164541	0	0.00525805453485	4.20755627607e-05	4.52877100141e-05	0.00143299564679	0	0.000600997509631	5.7747089997e-05	0	4.02610600334e-05	0.00153445017366	0	0	0.00712133345912	0.000448561264324	0	0	0.000178152375192	7.60583527917e-05	0.000248307503539	5.74186346137e-05	0	0.00151350616201	0	0.000115687433363
k__Bacteria;p__Firmicutes;c__Clostridia;o__Clostridiales;f__Ruminococcaceae;g__Ruminococcus;s__Ruminococcus sp. AM44-9AT	6.23708115363e-05	0.000713708836938	0.00010841386172	5.99248977932e-05	0	0.00111549517143	0	0	0	3.69599440174e-05	0.000158755802536	0.00020474829527	2.56972531169e-05	0.00394788522643	0.00307286459972	0.00298759957709	0	0	0	0	0	0.000528510130808	0.000491663154942	0.000521785219556	6.13087247776e-05	0.0005459890039	0.000501643675143	0.000811734324278	8.67288664537e-05	0.000166076872638	0	0	3.19761940937e-05	0	0.000570234092487	0.000172241278751	0.00627027485629	0	0.000335220147489	3.16296462842e-05	0.000724469197068	0	0	8.13298945703e-05	0
k__Bacteria;p__Firmicutes;c__Bacilli;o__Lactobacillales;f__Streptococcaceae;g__Lactococcus;s__Lactococcus lactis	6.15920613355e-06	0	0.00916805200387	1.97306238402e-05	7.9303828829e-05	3.12823524463e-06	4.58029615403e-06	0.000261876052446	2.22868354577e-05	3.08779279133e-05	1.50450192538e-05	2.36045384151e-05	2.47542346539e-05	5.47474197975e-05	0.00109473175024	3.43831825234e-05	7.70398600384e-06	8.36568500582e-06	0	0.00523577728352	0.00305867979236	3.6987040319e-06	6.03560704203e-05	8.66692024529e-05	0.000211610895365	1.93827913521e-06	8.88879904511e-06	1.24741420427e-05	0	3.43134034376e-06	7.99664823155e-06	2.38422258985e-05	9.26299854168e-05	0.00103562316812	0.00042884600059	4.75148355175e-06	1.87503642108e-05	2.93021874883e-05	3.86792477872e-05	9.10460846311e-06	0.000174982487049	0.00248219448682	0.000352068733846	0.000108089654714	8.85125329088e-06
k__Bacteria;p__Firmicutes;c__Clostridia;o__Clostridiales;f__Clostridiaceae;g__Clostridium;s__Clostridium sp. AT4	0	1.18468822066e-06	1.64530521851e-06	0.000151675352926	5.11961426618e-06	1.67584030962e-06	2.48806210836e-06	1.8572769677e-06	7.55485947719e-07	0.000408138369141	0.00020545706104	2.31830288005e-06	2.47542346539e-06	0.00963120945506	0.00678032081382	0.00135525264779	0.00282009910518	0	0	0	0	1.44480626246e-06	0.000215458144911	0.000422359775334	0	0	0	6.93543032491e-06	0	1.18953131917e-06	0	0	0	0	2.10157428722e-05	0	1.03864991255e-06	9.84947478599e-07	0.00178520438597	3.01516254298e-06	0.000286344699247	0	0	0	7.97130413331e-06
k__Bacteria;p__Firmicutes;c__unclassified;o__unclassified;f__unclassified;g__unclassified;s__Firmicutes bacterium AF36-19BH	0.000135006966629	0.000296632767252	0.0022929091047	0.0015735630654	0.00069611696331	9.13891582182e-05	0.000666687551309	0.00325665556528	2.53627425306e-05	9.89497235402e-05	0.000143758243911	0	0.00080374642375	0	0.000120332042479	0.000410943099196	3.65939335182e-05	0.000128186694204	0.00150330675458	0.000207375790654	0	3.7680547325e-05	0.00196517628423	0.00251371204438	0.000483668361566	0.00142039517877	0.000300713806405	0.00023036224475	0.000413767635535	2.09540516992e-05	0.000105395823692	0.000483865541548	0.000902469174781	5.40205560002e-06	0	3.37883274791e-05	5.02378562966e-05	0.000131367369958	0.000175627620905	0.000157438781411	0.000594234752078	0	3.23386576408e-05	0.00126364160659	0.000247628045284
k__Bacteria;p__Firmicutes;c__Erysipelotrichia;o__Erysipelotrichales;f__Erysipelotrichaceae;g__Coprobacillus;s__Coprobacillus sp. AF02-13	0.000228598581669	0	0.00259758437463	0	0.00965895538989	0	0	0	0	0	0	0.00672349986177	0.000548011604314	0	0.000139621148956	0	0	0	0	0	0	0	0	0	0	0	0	0	0	0.000682836728408	0.000258238426891	0	0	0.00107196426943	0.000634269685249	0.000827682037584	0	0.000394102109874	0	0	0	0	0	0	0
k__Bacteria;p__Firmicutes;c__Clostridia;o__Clostridiales;f__Lachnospiraceae;g__Blautia;s__Blautia massiliensis	0.000121909804161	3.88972632452e-05	0.000451695043383	0.000197306238402	0.000588203525346	2.71486130159e-05	0.000210750169952	1.79359890024e-05	0	9.90082044643e-05	0.000396960697284	0	0.000290685441221	0.000456463388232	0.0014454836631	0.00097201897674	0.000158151826965	0.000765547320584	0.00027190270136	0.000562052099848	0	0	2.07989623966e-05	2.85642160197e-05	0.000157582581655	0.000227444942273	0.000254764450051	0	0	0	0.000427554125447	2.3988497223e-05	1.86471700294e-05	0.00522427886118	0.00653365920913	0.000136407173631	5.8109729318e-05	0.000445565615631	0.00135610309504	0.000362292471831	2.30957636435e-05	0	5.09060807503e-05	0.000177368387095	0.000964165468124
k__Bacteria;p__Actinobacteria;c__Actinobacteria;o__Bifidobacteriales;f__Bifidobacteriaceae;g__Parascardovia;s__Parascardovia denticolens	6.48486530843e-05	0.000425368887231	0	0	1.4354996864e-05	0	0	0	0	0	0	0	0.000117582614606	0	0.000484476391958	0	0	0	0	0	0.00420383718281	0.000111250082209	0.000924576839899	0.000427181512653	0.000654470637001	0.000376995291799	0.000316986043367	0	0	0	0	0	0	0	0.000743561952017	0	0	0	0	7.46104927302e-05	0.000771409198177	0.0124305227951	0.0013013341762	0	0
k__Bacteria;p__Bacteroidetes;c__Bacteroidia;o__Bacteroidales;f__Bacteroidaceae;g__Bacteroides;s__Bacteroides sp. AM16-15	0	0	0	0	0	0.000455158228094	0	0	0	0.00708174750124	0.000932126744937	0	6.1590893365e-05	0	0	0	0.0131412392115	0.000102479641321	0.000484915771616	0	0	0	0	0	0	0	1.36199340207e-05	0	0	0	0	0	1.75700771757e-05	0	0	0	0.000671514501357	2.78247662704e-05	0	0	0	0	0	0.000368023953014	0
k__Bacteria;p__Firmicutes;c__Clostridia;o__Clostridiales;f__Ruminococcaceae;g__Ruminococcus;s__Ruminococcus sp. AF16-40	0.000192492890542	0.000179611897455	0	0.000973581061191	0.00100811227977	0.000723516123008	0.000317284465682	0.000481618450253	0	0	0	0	9.77202882289e-05	0	0	0	0	0	0	0.0118631693689	0	2.43883297103e-05	0	9.09416279259e-06	0	5.62100949212e-05	0.0011322466203	7.24848794374e-05	0.00229860256596	0	0	0	0	0	0.000387438744832	0.00116450942714	0.0020950115394	0	0	0	0	0	3.57102357502e-05	0	0.000212430078981
k__Bacteria;p__Firmicutes;c__Clostridia;o__Clostridiales;f__Ruminococcaceae;g__unclassified;s__Ruminococcaceae bacterium TF06-43	0.000107325936764	0.00138819133057	4.70674814296e-05	2.99319061353e-06	8.10605592145e-05	0.000670112678475	1.49283726502e-05	2.06953719258e-06	5.01858522413e-06	4.95333426942e-05	5.88511794156e-06	0	0.00624702580818	2.61269864776e-05	4.95720042106e-05	9.9305465052e-06	2.39924135548e-05	0.000683981891778	0.00235520822989	0.000154266630371	0	7.4552003143e-05	4.4420330964e-05	9.25285288159e-05	0.00343223484384	0.000306490388255	0.00104077801077	0.00010451308198	0.00067107818553	4.40584100139e-05	7.75141768578e-05	0.000372626199242	0.000239518523338	0	0	0.000224243626512	0.000821900075537	0.000913661904835	2.16148737634e-05	0.000948593784355	3.1703212594e-05	0	2.34585857189e-05	0.00101619107631	0.000705822747804
k__Bacteria;p__Firmicutes;c__Bacilli;o__Lactobacillales;f__Lactobacillaceae;g__Lactobacillus;s__Lactobacillus crispatus	0	0	0	4.08051291803e-05	0	0	0	2.37200801304e-05	3.84758200517e-05	0	0	0	0.000129723977317	0	0	0	0	0	0	0	0	0	0.000136039977429	0.000402035237012	0.000808987782416	4.03404345016e-05	5.37628974503e-05	0	0	0	0	0	0	0	0	0	0	0	0	0.0190267398212	0.000400433494653	0.000257529979339	0.00173470068079	0	0
k__Bacteria;p__Firmicutes;c__Clostridia;o__Clostridiales;f__Ruminococcaceae;g__Ruminococcus;s__Ruminococcus sp. AM22-14LB	0.00018031606922	4.31094880297e-05	0.000109412797031	0	0.000371121842001	0	0	0	0	0.00362172362816	0.00115514423855	0	0.000332001437632	0.000700224919746	0.00231978989865	0.00093090864981	0.00227515215235	0	0	0.000394924955328	0	0.000626988125657	0	0	0.00261069793182	0	0	0	0	0.000214024135041	0.000191919557557	0	0	0.000246775721728	0	0.00635114968084	7.01362019896e-05	0.000136969258743	0	4.51683173105e-05	0.000137131096633	1.29312925796e-05	0	0	0
k__Bacteria;p__Firmicutes;c__Clostridia;o__Clostridiales;f__Ruminococcaceae;g__Ruminococcus;s__Ruminococcus sp. TF08-4	0.000853934992907	0.000575561027206	4.23078484761e-05	5.47326283616e-05	0.00406934045716	0.000604196292963	0	0	0	0.00156173307751	0.000505977761089	0	0.000277188489469	0.00091916039357	0.00272391167088	0.000959045198242	0.000942087431327	0.000126966698474	0.000161135904827	0	0	0	0	0	2.55772336181e-05	0	0	0	0	0.000420956833372	2.37233897536e-05	0	0	0	0	0.00230044396015	0.00324058772716	0	0	0	0	0	0	0	0.00247063842589
k__Bacteria;p__Firmicutes;c__Clostridia;o__Clostridiales;f__Clostridiaceae;g__Clostridium;s__Clostridium sp. AM34-9AC	0.000397021011459	0.000192182755797	0.000183569053666	6.62167066339e-05	0	2.72044743596e-05	0.000628744604157	3.1839033732e-05	0.000157195040407	0.00867886153782	0.000119316020202	0	0.000157543021976	0.00154908095344	0.000125079361431	0.00302427853111	0.00176377256711	7.29383161445e-05	0.000611064750921	8.32956448821e-05	0	9.93448786068e-05	0	0	0.00235847000629	0	0.000174478523192	0	0.00113782904162	0	0	3.23990983836e-05	0	0	0	0	0.000335155927045	9.61554975982e-05	0	0	0	0	0	0.000663493729564	2.73301855999e-05
k__Bacteria;p__Actinobacteria;c__Coriobacteriia;o__Eggerthellales;f__Eggerthellaceae;g__Adlercreutzia;s__Adlercreutzia equolifaciens	0	7.93741107845e-05	0	0.000804251992197	0	8.02168894873e-05	1.01784358979e-05	0.000141046919433	0	0.000356850598725	2.30658654806e-05	0	9.06476497563e-05	0	0	0	0	0.00114479170751	0.00105465975705	0.000390757196113	0	0	0.00214251023502	0.000795525623078	0.000202222996884	0.000328720027087	0.00170535910712	0.00152844362056	0.000954209267615	0.000106646057884	0.000443227555981	0.00256252733445	0.00409584753104	1.5518632451e-05	0	0.000317689469696	0.000136391133253	1.01572708731e-05	0	0.000222767303175	5.83809580989e-05	0	0.00120588527479	0.000489895193205	0.0012872620941
k__Bacteria;p__Firmicutes;c__Clostridia;o__Clostridiales;f__Lachnospiraceae;g__Blautia;s__Blautia sp. AF19-13LB	0	0	0	0	0.00010751189959	0.000548837701402	0.000267692864113	0	0	0.000736684200612	0.000578355219644	8.93600382857e-05	0	0	0	0	0.000543075984799	0	0	5.11443595095e-05	0	0.000629819945932	9.63526045056e-05	0.00182463085023	0.00122502495696	0	0.00110486338453	8.63075773766e-05	0.000240373814836	0.000442414148322	0.00670449649931	0.000418482259482	0.000424105311138	0	0.000170674882088	3.53721553297e-05	0	0	0	0	0.00261126477694	9.23601134412e-05	0.00011582083111	0.0036182532959	0
k__Bacteria;p__Actinobacteria;c__Coriobacteriia;o__Coriobacteriales;f__Coriobacteriaceae;g__Collinsella;s__Collinsella sp. TM09-10AT	0	0	0	0	0	0	0	0	0	0	0	0	0	0	0	0	0	0	0	0	0	0	0.00493486863545	0.00204722421738	0.000163521864368	0	0	0.0071359798518	0.00671723698832	0	0	0	0	9.68932336258e-05	0.000106223136002	0	0	0.00106805242211	0	7.02946718353e-05	0	0	5.63670875473e-05	0	0
k__Bacteria;p__Firmicutes;c__Clostridia;o__Clostridiales;f__Lachnospiraceae;g__Blautia;s__Blautia sp. AF19-1	0	0.00029775163946	0.000352506643067	4.75245366801e-05	0.00232847083747	0.00708070461488	0	0	0	0.000144447882473	0.000134693263856	0.000139466993716	9.36535211072e-05	0	0	0	5.04060798537e-05	0.000142303787651	0.000256445115731	0.000132653821871	0	0.000565612755628	7.92010593142e-05	6.48187978908e-05	0.000181435507389	0.00020073303294	0.000158923124863	0	0	9.47964958969e-05	0.00124699732523	9.74167021375e-05	0.0002367584729	0.00550606972512	0	4.8438735097e-05	0	0	0.000168314317752	0	0	3.6295289003e-05	0.00100919405607	0.00133248773315	0.000100469489109
k__Bacteria;p__Firmicutes;c__Clostridia;o__Clostridiales;f__Eubacteriaceae;g__Eubacterium;s__Eubacterium sp. AF36-5BH	0.000695990293091	0.00575541282403	0.000513335228177	0.000393024253213	0	0.00249309176728	0.000295400828502	0.000414809544472	0	0	0	2.03905276041e-05	0.000159900568133	0.000162182455479	0.00201186379992	0.000506564651835	0	0.000177857948926	0.000163850407669	0.00103545000725	0	0	0	0	0.000177316327443	0.000150277204202	0.000764508401743	0	0	4.48819316964e-05	0.000879524683494	0.000406634282195	9.59959005846e-05	0	0	0.000783202872113	0	0.00195973768633	0.000149191384322	0.00109527257395	0	0	0	0.000883442889728	0
k__Bacteria;p__Firmicutes;c__Bacilli;o__Lactobacillales;f__Lactobacillaceae;g__Lactobacillus;s__Lactobacillus fermentum	0	0	0	0	0	0	0	0	0	0	0	0	0	0	0	0	0	0	0	0	1.32710022979e-05	0	0	0	0	6.23883596647e-05	0	0	0	1.03397722359e-05	0	0	4.51705815514e-05	0	3.69336075229e-05	0	3.65714100788e-05	0	0	0	0	0.0217961539092	2.68776508439e-05	0	0
k__Bacteria;p__Firmicutes;c__Clostridia;o__Clostridiales;f__Lachnospiraceae;g__Roseburia;s__Roseburia sp. OF03-24	0.000319429173271	0	0.0169283691106	0.000716349924996	0.000384623569821	1.70377098145e-05	5.42849914552e-05	0.000340465400708	0	0	5.50543291307e-06	4.63660576011e-06	0.000101079791503	1.09494839595e-05	0	0	4.05559834631e-05	3.78198676305e-05	1.95293398925e-05	0	0	0.00221956917264	0	3.34469879889e-05	0	0	0.000571678809555	0	2.37114292221e-05	0	0	1.44808611285e-05	0	0	0	0	0	0	0	0	0	0	1.44835397657e-05	0	3.70613880484e-05
k__Bacteria;p__Firmicutes;c__Clostridia;o__Clostridiales;f__Lachnospiraceae;g__Blautia;s__Blautia sp. OF09-25XD	0	0.000696135961665	0	0.000102196079519	0.000347280501056	0.000333548082959	0	0.000150545564496	9.55150091044e-05	0.000183513139757	0.000117607437574	0.000498751251423	0.00349117222735	0	0	0	0.000107745747111	0.000636227773203	0.00107320885981	0.00370978201667	0	0.00458743326006	0.000529396554363	0.000904777645889	0.00012395857791	0.000264999100517	0.000124873289811	2.83678365373e-05	0	2.10455541084e-05	0.000336925445489	0.000287496288365	0.000782979186325	0.000144333103713	0.000125002054757	0.000184911901556	0	0	4.69676580273e-05	0.000189896119373	0	9.0080699156e-05	0.000215116180783	0.000552684838254	0.000739933718089
k__Bacteria;p__Bacteroidetes;c__Bacteroidia;o__Bacteroidales;f__Rikenellaceae;g__Alistipes;s__Alistipes sp. HGB5	0.00149300572587	0.000376533406135	0.000612641150294	0	1.27488433687e-05	0.00184571465568	0	0	0	1.86554147809e-05	0	0	0.000327698915894	6.32576622808e-05	0	0.00019620837853	0	0.00765712891433	0.00515597194018	1.20269623061e-05	0	0.0005333068876	0	0	0.000813873321422	2.57427697645e-05	0.000638129750803	7.70121742328e-05	0.000279232437389	0	0	0	6.22694306036e-05	0	0	8.01812849358e-05	3.3947452405e-05	1.24965211347e-05	0	0.000445416364682	3.55525065346e-05	0	0	0.000875161578275	0
k__Bacteria;p__Firmicutes;c__Clostridia;o__Clostridiales;f__Lachnospiraceae;g__Blautia;s__Blautia sp. KLE 1732	0.00140585649885	5.06783294395e-05	0.000484366104151	0	0.00012437651129	3.72036548736e-05	1.78122628212e-05	0	0	0.000182460483124	0.00079781316611	0	6.87814091454e-05	0	1.71403200043e-05	0	0.000244931726451	0	0	0.000255424100461	0	0	3.93834214901e-05	1.50145238052e-05	3.38155935101e-05	0.000119204166816	0.000164442782335	0.000199104645578	0.0001278883285	7.16921375823e-05	0	6.01175143821e-05	9.63998104047e-05	0.00402266525735	0.0111626366726	0	0.000247581339681	5.79887828025e-05	4.90803900493e-05	0.00028738637493	0	0	0.000207375797236	7.96612721133e-05	0.00087881039984
k__Bacteria;p__Firmicutes;c__Clostridia;o__Clostridiales;f__Ruminococcaceae;g__Ruminococcus;s__Ruminococcus sp. AM27-16	0.000900589209481	0.000172306320094	0.000216298875334	0.00066509917143	0.000221448413161	0.00205340713138	5.8752193877e-05	0.000248875113672	3.46444270311e-05	9.9534532781e-05	0.000382390284316	0.00369632318744	0	0	0	0	6.38880553604e-05	0	0	0.00115268312003	0	0	0.000570820792623	0.000549800123729	0.000110930473894	0	0	0.000273901335123	5.66901286252e-05	9.77245729903e-05	0	0.000381036800403	0.000232113509969	0.00021082749719	0.00479673927224	0.00112141611104	0.000251407944622	0.000218966136336	0.000410032530114	0.000221525765658	0.000656732316197	0	0.000535701023269	0.000205734968864	0.000545879047986
k__Bacteria;p__Actinobacteria;c__Actinobacteria;o__Micrococcales;f__Micrococcaceae;g__Rothia;s__Rothia mucilaginosa	0	0.000117481581883	7.80932369788e-05	0	2.14823029993e-05	8.40154608558e-05	0	0	4.65703123486e-05	0.000671302527493	0.000360700777063	0.000386735071354	0.00023304343767	0	2.56355223388e-05	0	0	0	0.000242043170096	0.000170223194223	0.00954538958615	0	0	0	0.000356548552535	0.00071413471888	0	0.00194114988761	0.000243825074076	0	0	0.000246467181834	0.000113094749637	0.000295246893339	0.00117599727503	0.000111197913676	0	0.000285573209576	0.000705544150113	0.000209110390481	0	0.00226806104868	0.000473967902956	0.00018323946611	8.11623693573e-05
k__Bacteria;p__Firmicutes;c__Clostridia;o__Clostridiales;f__Ruminococcaceae;g__Ruminococcus;s__Ruminococcus sp. AM34-9LB	0.00110738278553	0.000310783209888	0.000226170706645	7.29971996564e-05	0.000315257815744	0.000483703374701	0	0.000101937972999	0	0.000463695247016	0.00303187987373	0	0.00274259238369	0.00111381186336	0.000751425632374	0.000796152201535	0.000720047549002	0	0	0.00139965262322	0	0.000381660022292	0.000756882491724	0.000759332075857	0.00021218566466	4.05827193935e-05	5.03937558767e-05	0.00078654522664	0.000207522939849	0.000145854840212	0	0.000275502039754	8.20610117901e-05	0.000102540837208	0.000129163587999	0.000354711445704	0	0.00026741324044	0.00103951832744	0.000643707642509	0.000128095948356	0	0.000173944938236	0.00015981695088	0.000848322749615
k__Bacteria;p__Firmicutes;c__Clostridia;o__Clostridiales;f__Clostridiaceae;g__Clostridium;s__Clostridium sp. TF08-15	6.95919497618e-05	0	2.68537316022e-05	8.03885479061e-05	0	4.97165958522e-05	0.0016710164401	1.48582157416e-05	0.000390370381843	0.00121745587746	5.1352400103e-05	0	4.23768921813e-05	0.00148235414772	0.000172102804941	0.00235231155093	0.00037606457393	0	0	0	0	0.00049504841777	0	0	0.00029303654546	1.61725165344e-05	0.000129747792513	2.09989418171e-05	0.0094223851103	0	0	0	0	0	0	0.000694574505308	0.000499863936861	0.000494566752692	0	2.83780004045e-05	0	0	0	0.00104165301898	0
k__Bacteria;p__Firmicutes;c__Clostridia;o__Clostridiales;f__Ruminococcaceae;g__unclassified;s__[Clostridium] leptum	0.00343216452132	0.00131934778175	0.00229096999498	0.000488439839709	0.00268920287405	0.0014436805654	6.74604112563e-05	6.47393685884e-06	1.28972243932e-05	6.99431851974e-05	2.08826765668e-06	0	4.2671585451e-05	8.13080492042e-07	0	7.10087465157e-06	4.07210688774e-06	0.000153370891773	2.24700513049e-05	0.000183321866042	1.61333753426e-06	5.32266627091e-05	4.00781676244e-05	2.68552458305e-05	0.000636844378627	7.8742589868e-07	0.000407379394947	3.7085287154e-05	8.58980077478e-05	3.17970871855e-05	3.05471962445e-05	0.00122516861427	0.000691628248672	0	0	0.000708169027692	6.05150238523e-05	8.31049435068e-05	0	0.000325578433808	2.03157180198e-05	0	8.85632841412e-05	0.000346702666063	0.00399357160907
k__Bacteria;p__Firmicutes;c__Clostridia;o__Clostridiales;f__Ruminococcaceae;g__Ruminococcus;s__Ruminococcus sp. AM23-1	0.00017904175071	3.6067174718e-05	0.00118702895426	0.000740784134086	0.00201682686709	0.000211323463044	0.000869068785078	0	5.45568780817e-05	0.000166085824382	0.000562171145305	0	0.000330763725899	0.000388923502027	0.00134678940069	0.000951784153485	0.000217527547666	0.000813998579576	0.000218517478797	0.000215770848501	0	0	0.000999956795475	0.0018146211677	0.000251174181823	2.84684747984e-05	4.75264013461e-05	0	0	2.98297853884e-05	0.00175984903181	0.000760830294547	0.000328378683767	7.05704899748e-05	0.000377607122547	6.85665473648e-05	0.000279232829122	0	0	0.00113973144125	9.7141209584e-05	0	0.00227752475641	0.000174092943012	6.73937531271e-05
k__Bacteria;p__Actinobacteria;c__Coriobacteriia;o__Coriobacteriales;f__Coriobacteriaceae;g__Collinsella;s__Collinsella sp. AF39-11AT	0	0	0	0	0	0	0	0	0	0	0	0	0.000257208285785	0.000353256371109	0	0	0	0	0	0.00351687430443	0	0	0	0	0.000235272231334	3.63427337852e-05	0.000851174192433	0.000602371021345	0	0.000915024091669	0.00131891384832	0.000428063031239	0.000361768562231	0	0	0.00356176486465	0.000300060493158	0.000559142371757	0.0058620729444	8.8326526259e-05	0.00068715243081	0	0	0.000692972726304	0
k__Bacteria;p__Firmicutes;c__Bacilli;o__Lactobacillales;f__Streptococcaceae;g__Streptococcus;s__Streptococcus sp. HMSC064D12	0	0	0	0	0	0	0	0	0	0	0	0	0	0	0	0	0	0	0	0	0	0	0.00715419173995	0.00631018931972	0	0	0	0	0	0	0	0	0	0	0	0	0	0.00407614358096	0.00175275498901	0	0.00113142510645	0	0	0	0
k__Bacteria;p__Actinobacteria;c__Coriobacteriia;o__Coriobacteriales;f__Coriobacteriaceae;g__Collinsella;s__Collinsella sp. AM16-21	0	0.000913394618133	0	0	0	0.000641567531868	0	0	0	0	6.05597620438e-05	0	0	0.00017773939556	0	0	0	0	0	0	0	0	0	0	0.000199828124822	0	0.00426268092917	0	0	0	0	0.00379164527449	0.00368951425199	0	0.00102326900505	0.000311486143948	0	0.00117405739449	0.00149619347988	0	0	0	0.000285586911971	0.00212551600604	0
k__Bacteria;p__Firmicutes;c__Clostridia;o__Clostridiales;f__Lachnospiraceae;g__Eisenbergiella;s__Eisenbergiella tayi	0.000427746246654	0.000634466358178	0.000353270534775	0	0.000250710522152	0.000698769547769	8.91744078384e-05	0	6.4540085248e-05	0.000227256870968	0	0	0.000154655027933	0	0	4.29255881193e-05	5.20569339974e-05	0.00617465981726	0.000944571586228	0.000276560593622	0	4.66383461522e-05	0	0	0.00102749590932	5.25758215426e-05	0.00117109927419	0.000136974748917	0.000224523587216	5.93850635493e-05	0.000107954751126	0.000743570278252	0.00224042045397	0	0	1.26046299776e-05	0	0.00202566760817	0	0.000826095415942	0.000123177406099	0	0	0.00086966130425	6.73937531271e-05
k__Bacteria;p__Firmicutes;c__Clostridia;o__Clostridiales;f__Lachnospiraceae;g__Blautia;s__Blautia sp. AF14-40	4.70789894116e-05	0.00028695781345	0.000260722116234	0.00183800229327	0.00123367646126	6.54694947626e-05	0	0.00109202579195	1.95886713587e-05	0.000199302989258	0.000589983073641	6.65458303979e-05	0.00164091106428	0	0	0	0.000871595959391	0.000304911789952	0.000556096068367	0	0	0.00136343477376	0	7.29974409392e-05	0	5.45746719008e-05	0	0	0	0.00042562345624	0.00536431156669	5.38278474273e-05	0.00011134447375	0.00298763140439	0	0	0	0	4.19837773601e-05	5.58691882964e-05	0.000160868409267	0.000222768911489	4.21209828597e-05	0	7.05512177513e-05
k__Bacteria;p__Firmicutes;c__Clostridia;o__Clostridiales;f__Lachnospiraceae;g__unclassified;s__Lachnospiraceae bacterium AM48-27BH	2.83181891198e-06	3.28421901173e-05	0.000726402253974	0.00174680160784	0.000133059778624	0.00114454307013	0.00152897071246	0.000569334988185	0.000573953467138	0.000560949023757	0.000592356105069	0	0.000662765163531	0.000412286014831	0.000935571635919	0.000425999089059	0.00219172898962	0.000318854598295	0.00124444874743	0.000262509291126	0	0	0.000172687836016	0.000192991562082	0.000428682099031	3.40410273122e-05	0.00218184174626	0.000291384399067	1.96210479007e-05	0.000150109702238	0.000114245447735	9.7562973462e-05	0.000290007250854	1.36033581928e-05	0	0.000121360809051	3.82660494098e-06	0.000259533660611	0	6.72203884582e-05	0.00110913127905	0	4.17410867347e-05	0.000282738805212	3.36451148484e-06
k__Bacteria;p__Firmicutes;c__Clostridia;o__Clostridiales;f__Clostridiaceae;g__Clostridium;s__Clostridium sp. AM22-11AC	0	1.55983949054e-05	0.00010571086029	0.000116062493178	0.000126735549236	0.00027226818897	0.000235234962973	3.2316619238e-05	0	0.00341066597316	0.00172728211585	0	0.000535457671025	0.00176227065845	0.00254551242186	8.76130473927e-05	0.00362367987385	0.000143262355725	0.000153595619154	0.000136523883999	0	0	0.000355015274645	0.000747857561729	0.00118373736262	0.000579606032652	0.000448024145419	1.99875248947e-05	5.47727623809e-05	2.17318221771e-05	0	0	2.03974459166e-05	0	0	3.65600262176e-05	0	1.53282451357e-05	0.000922072096059	2.64270128767e-05	5.80601836038e-05	0	8.78034918912e-05	0.000189604951779	0
k__Bacteria;p__Firmicutes;c__Bacilli;o__Lactobacillales;f__Streptococcaceae;g__Streptococcus;s__Streptococcus infantarius	0	0	0	0	0	0	0	0.000244576844118	0	0	3.36495856497e-05	0	0	0	0	0	0	0	0	0	0	0	0	0	0	0	0	0	0	0	0	0	0.000129520415656	0.00177585211411	0	0	0	0	0	0	0	0.00902740110213	0	0.00852480673026	0
k__Bacteria;p__Actinobacteria;c__Actinobacteria;o__Bifidobacteriales;f__Bifidobacteriaceae;g__Bifidobacterium;s__Bifidobacterium sp. MSTE12	0	0	0	0.000102073908473	0	0	0.00111510419948	2.44629909174e-05	0.000482215887772	0	0	0	0	0	0	0	0	0	0	0	0	0	0	0	0.00732629681604	0	0	0	0	0	0	0	0	0	0	0	0	0	0	0	0	0.0105889752271	0	0	0
k__Bacteria;p__Firmicutes;c__Clostridia;o__Clostridiales;f__Lachnospiraceae;g__Dorea;s__Dorea sp. AF36-15AT	0.000930464899003	0.000325723444671	4.57159807144e-05	0	0	8.97691792522e-05	0	0	0	4.74865103514e-05	1.10583264547e-05	0	0.000694356282041	0	0	0	2.42125274406e-05	0.000139079513222	0.000548027962697	0.000226785640712	0	1.38701401196e-05	0.000116673928935	0.000413570785789	0.000535780777626	0.00207153582576	0.000149890958091	0.000202668686161	0.000389225347607	0.000314493780307	0.000441948092264	0.000897228304671	0.00136804256079	0.00115157092513	0	0.000516525857771	0.000238124158899	0.000308904152976	0	0.000524579161644	0.00508026606534	0	3.35258330315e-05	0.00169074715475	0
k__Bacteria;p__Firmicutes;c__Clostridia;o__Clostridiales;f__Eubacteriaceae;g__Eubacterium;s__Eubacterium sp. TF12-12	0	0.00158675823956	0	0	0	0.00119973407766	0	0	0	0	0	0	0.00153806311316	0.000415863568996	0.000774062848007	0	0	0.000578452261131	0.00328643351048	0	0	0	0	0	0	0	0	0	0	0	0	0	0	0	0.00117963861661	0	0	0	0.00178352503487	0	0.00630134764315	0	0	0.000594709403837	0.000258912099187
k__Bacteria;p__Firmicutes;c__Clostridia;o__Clostridiales;f__Ruminococcaceae;g__Ruminococcus;s__Ruminococcus sp. AF17-22AC	0.00045089636626	0.000717065453563	0.000359792994749	7.15922326337e-05	6.46978704814e-05	0.00053291721846	4.5067852281e-05	0	2.08298268442e-05	2.92404620391e-05	5.48170259879e-05	5.46381837867e-05	4.99799785393e-05	4.06540246021e-05	1.85395298005e-05	0	5.76148096144e-05	8.60968415182e-05	0.000233221035859	0.000730548650968	0	0.000352706104792	8.58011475903e-05	7.23870944431e-05	0.00188888349244	0.000158272605635	0.000339064673253	0.000222367234792	0.000359442258611	0.000161822010612	2.59624512584e-05	0.00466020439955	0.00188134462387	4.37075407638e-05	0	0.000684411609933	0.000184551689725	0.000177659901452	0.000185107828696	0.000322858875435	0.00045175741386	0	0.000192654822392	0.000123725265144	0.00307676811031
k__Bacteria;p__Firmicutes;c__Clostridia;o__Clostridiales;f__Ruminococcaceae;g__Faecalibacterium;s__Faecalibacterium sp. OM04-11BH	4.46719433364e-05	1.34922825131e-05	6.87502537736e-05	0.000699368149679	3.01153780363e-05	0.000148200144714	0.000320337996452	7.11071753349e-05	0.000614803671597	0.00142798720414	0.000983621526926	0	7.6797066081e-05	0.00152165303817	0.00086161340383	0.000488518820014	0.000683233501598	0.000101869643456	0.000769787764333	0.000251851735419	0	7.68059009124e-05	2.3795055101e-05	3.41183691346e-05	9.99140624109e-05	0.000765135688625	0.00149453686525	0.000101960458318	0.000497812189247	2.19605782001e-06	2.7615091893e-05	0.00144479500805	0.000364730567579	0	0	9.74054128109e-05	0.00128890987569	0.00282950786915	3.30452957286e-05	0.000246001791007	3.20774495049e-05	0	0.000242896084923	5.97614042929e-05	0.000218434437939
k__Bacteria;p__Firmicutes;c__Bacilli;o__Lactobacillales;f__Leuconostocaceae;g__Weissella;s__Weissella confusa	0	0	5.59403774295e-05	9.46825602238e-06	2.86096091345e-06	0	2.14878091177e-06	0.000103848315023	1.96965979227e-05	1.52050402603e-06	3.84431091344e-06	2.37099158187e-06	3.24162596658e-06	2.39587718322e-05	0.000232668600408	4.05764265804e-06	0	1.74285104288e-06	2.41289141529e-06	0.000693217436285	0.000985072672529	0	0	1.28172764191e-06	1.43692323697e-05	0	7.95690882264e-06	0	0	4.30976347176e-05	3.77441796529e-05	0	4.65169476185e-05	0.000453085136052	1.4461328016e-05	1.03608738559e-05	6.6145599694e-06	9.11076417704e-06	4.60467235562e-06	3.01516254298e-06	1.79099093069e-05	0.0138938629313	7.91608550474e-05	0.00228143950453	1.80130768727e-05
k__Bacteria;p__Actinobacteria;c__Coriobacteriia;o__Coriobacteriales;f__Coriobacteriaceae;g__Collinsella;s__Collinsella sp. OF03-4AA	0	0	0	0	0	0	0	0	0	0.00245561400204	0.00321745093141	0	0	0	0.000392378404296	0.000287718898476	0.00150084653049	0	0	0.00211829339072	0	0	8.7190639859e-05	0	5.52736471823e-05	0	0.00124830279493	0.00093440474815	0.00103103174181	0.00303865775482	0.000810273709809	0.000144442932974	0.000129587733959	0	0.000689045866547	2.61331595346e-05	0	0	0.000614154947008	7.86898302883e-05	0	0	0.000215353615861	0	0
k__Bacteria;p__Firmicutes;c__Clostridia;o__Clostridiales;f__Ruminococcaceae;g__Ruminococcus;s__Ruminococcus sp. AF24-16	0.00101704776224	0	0	0	0.00779109925948	0	0	0	0	0.00354610779333	0.00149491487841	0	0	0.000185057119989	0.00028154099972	0	0.00181577447263	0	0	0	0	0	0	0	0	0	0	0	0	0.000334258300687	0.000150976718612	0	0	0.000740327165184	0	0.00142438918029	0	0	0	0	0	0	0	0	0
k__Bacteria;p__Actinobacteria;c__Coriobacteriia;o__Coriobacteriales;f__Coriobacteriaceae;g__Collinsella;s__Collinsella sp. TF07-1	0	0	0	0	0	0	0	0	0	0	0	0	0	0	0	0	0	0	0	0.00907202102265	0	0	0.0029153284662	0.00137266926984	7.03134437293e-05	0	0	0.000196359371074	0.000191033590147	0.00104399673739	0.000286173384713	0	0	0	0.000765722116531	0.000124528464752	0	0.000754408209389	0.00158460318911	0.000203080065395	0	0	0	0	0
k__Bacteria;p__Actinobacteria;c__Coriobacteriia;o__Coriobacteriales;f__Coriobacteriaceae;g__Collinsella;s__Collinsella sp. AF36-3AT	0	0.00696873101002	0	0	0	0.00395503899206	0	0	0	0	0	0	0.000174340538348	0	0	0	0	0	0	0.000333897052537	0	0	6.08337083877e-05	5.03535859321e-05	5.0483903059e-05	0	0.00192399489009	0.000233926285334	0.000268878659669	0.00032021268088	6.59456924162e-05	0	0	0.000184308315153	0.00182228338751	0.000406977764773	0	0.00014749588492	0.000966981194681	0	0	0	0.000628680599864	0	0
k__Bacteria;p__Firmicutes;c__Clostridia;o__Clostridiales;f__unclassified;g__unclassified;s__Clostridiales bacterium VE202-03	3.39818269437e-05	0	0	0.000403897476258	2.06792262516e-05	0	0.00182521974395	5.05179335215e-05	0.0031970546409	0.000985111166096	5.85664156442e-05	0	0.000929462572599	0.00128856996379	0.000655329902438	0.000989958028492	0.000525301788519	8.63582691746e-05	2.06603827434e-05	1.45871572524e-05	0	0.00113434629278	0	2.88693892678e-05	6.6960622843e-05	7.77734503004e-05	0.00043970881728	0.000118528430761	6.65965208878e-05	0	0	0	0	0	0	0	0.000548133824903	0.00366542048239	6.76074247037e-05	0.000554198699566	0.00010991872697	0	0	3.78221090251e-05	0.000288726847114
k__Bacteria;p__Actinobacteria;c__Coriobacteriia;o__Coriobacteriales;f__Coriobacteriaceae;g__Collinsella;s__Collinsella sp. TF08-11AT	0	0.000142228402492	0	0	0	0.000174399114888	0	0	0	7.91831712018e-05	0	0	0.000113633724792	0	0	0	0	0	0	0.00468015544075	0	0	0.00702935454393	0.0039848912387	0	0	0.000269674693611	0	0	0	0	0	0	5.99628171602e-05	0	0.000806300361601	0	0.000233247874776	0	0.000311271191937	0	0	0.000370683643971	0	0
k__Bacteria;p__Firmicutes;c__Clostridia;o__Clostridiales;f__Ruminococcaceae;g__Ruminococcus;s__Ruminococcus sp. AF21-3	0.00356278216863	3.14600538599e-05	0.000242212432526	0	0.000116646897594	0.000127363863531	0.000193051000863	0	9.70799442818e-05	9.16980889545e-05	3.31275187356e-05	8.98869253039e-05	0	0.00259058285838	0.00273865334552	0.00301696409632	4.68842576805e-05	0	0	0.000450594310556	0	0	0	0	0.00017683735303	0.000106181353876	0.000531464162262	0.000139093908183	0.000387691454612	3.82022558272e-05	2.21240601073e-05	0.00105286099397	0.000768909660924	0	0.000100344970298	0	0.00131427479987	0	9.43145243663e-05	3.9965683903e-05	0	0	0	3.70804990442e-05	0
k__Bacteria;p__Firmicutes;c__Clostridia;o__Clostridiales;f__Ruminococcaceae;g__Ruminococcus;s__Ruminococcus sp. 5_1_39BFAA	0	0	0	6.47506540885e-05	0	0	0	3.29003348564e-05	0	0	0.000125770665687	0	0	0.00597896029555	0.00424180444094	0.00436986758257	0	0	0	5.88844837659e-05	0	0	4.55492934323e-05	7.09222628523e-05	7.63485213246e-05	0	0	0.0010733541682	6.76830284263e-05	0	0	0.000117090195287	0.000138810341519	0.000208028250197	0	0.000366854125891	0	0.000525715716702	0.000585605978403	0	0	0	5.29480224222e-05	0	0
k__Bacteria;p__Firmicutes;c__Clostridia;o__Clostridiales;f__Peptostreptococcaceae;g__Intestinibacter;s__Intestinibacter bartlettii	0.00390904282609	0	0.000181159856739	0.00190269186184	0	0	0.00252973714868	0	0.000156115774768	0.000165501015141	2.40625386804e-05	0.000461553027938	0	0.000194651469795	0.000355399288252	0.00110132964145	0.00102193374341	5.35926695685e-05	1.53067799157e-05	4.79292309722e-05	0	0.000125120222329	0	1.4892454506e-05	6.91639051397e-05	0	1.17561535758e-05	0	0.000158374451785	0	0	0.000414825476369	0.00044881112847	1.62552763964e-05	0.00326503494335	0.000834017348986	3.12141631614e-05	0	1.96104869734e-05	0.00056939275395	0	0	2.70675989064e-05	2.87373867592e-05	2.47938615575e-05
k__Bacteria;p__Fusobacteria;c__Fusobacteriia;o__Fusobacteriales;f__Fusobacteriaceae;g__Fusobacterium;s__Fusobacterium mortiferum	1.34511398319e-06	0	0	7.20809168155e-06	2.10807646254e-06	1.11722687308e-06	0	0	0	0	1.47127948539e-06	1.6333497564e-06	0.0168842740709	1.37139576324e-05	8.49520233448e-07	0	0	0	0	0	0	0	6.55666664278e-06	0.000203916764363	0	0	0	0	0	0	0	0	0	0	0	0.000857312816955	0	0	0	0	0	2.98077252682e-06	0	0	0
k__Bacteria;p__Firmicutes;c__Clostridia;o__Clostridiales;f__Lachnospiraceae;g__unclassified;s__Lachnospiraceae bacterium TF10-8AT	0	0.000555421327455	0	0.00129153120697	0	0.000480686862144	0.000135429744308	0.000756866896866	0.0010133764723	0.000392231557792	0.0011178401845	0.000242262650966	0.00014758238946	0.00133415667671	0.000956509811084	0.000529148636629	0.000102738156208	0.00028208044129	0.000109032530828	0	0	0.0014725465427	0.000321841146731	0.000959708830542	0	0.000122111585518	0.000206019423029	7.70121742328e-05	9.68909075489e-05	0	7.4262206577e-05	0.00044261702803	0.000505493139895	0	0.00210433130299	0.000110076035616	0	0.000953860073806	0	0	0.000374129986059	0	0.000164115126001	0.000130399754972	0.000366628228417
k__Bacteria;p__Firmicutes;c__Clostridia;o__Clostridiales;f__Lachnospiraceae;g__Coprococcus;s__Coprococcus sp. AF38-1	0	0.00169798730027	0	0	0	0.000418960077406	1.70771535619e-05	0	2.54706690945e-05	0	0	0	0	0	0	0	0	0	0	0	0	0	0	0	1.00584626588e-05	2.33199208455e-05	0	0	0	4.50191853101e-05	0	0.00843919720446	0.00701389402658	1.13934263564e-05	0	0	0	0	0	0	0	0	0	0	0
k__Bacteria;p__Firmicutes;c__Clostridia;o__Clostridiales;f__Lachnospiraceae;g__Coprococcus;s__Coprococcus eutactus	2.40704607518e-06	0.00194861467496	0	0	0	0.000480072387364	0	0	1.24115548554e-06	3.15796990022e-05	0	2.49744446624e-05	5.24554020046e-06	0	0	0	0	7.58140203652e-06	0.000132633624984	0.000282454995941	0	1.54883231336e-05	0	2.74655923266e-06	2.89300545044e-05	0	0	1.83018300241e-06	5.49644990053e-06	0.000970108541988	7.14367242018e-06	0.00780123482252	0.0058004142903	1.47328789091e-06	0	0	0	9.48011948152e-06	0	1.38342751972e-05	0	0	7.21802637505e-06	7.53970147232e-06	0
k__Bacteria;p__Firmicutes;c__Clostridia;o__Clostridiales;f__Ruminococcaceae;g__Ruminococcus;s__Ruminococcus sp. AM31-32	0.00168974634478	0	0.00044787558484	0	0.000398024913047	3.67567641244e-05	0	0	0	0	0	0	0	0	0	0	0	4.33969909677e-05	0	0.00754620437405	0	0.00460436638946	0	0	0.000102308934473	5.11221121912e-05	0.000432755482543	2.73564196149e-05	0.000429553950947	2.84114980463e-05	1.35409910054e-05	0	0	0	0.000492413420861	0.00109059746078	9.29865000658e-05	0	0	2.22294336502e-05	0	0	1.66204554689e-05	1.64390212429e-05	0
k__Bacteria;p__Firmicutes;c__Clostridia;o__Clostridiales;f__Lachnospiraceae;g__Blautia;s__Blautia sp. AM29-29	0	0.000276295619464	0.000559697578798	0	0.00479537202932	0.000594085389762	0	0	0	0.000508959482252	0.000929563870995	0.000187308334968	0.00109354778516	0	0	0	0.00112230567534	0	0	0.000758115401204	0	0.00100194424689	4.18150329603e-05	0	4.2245543167e-05	0.000117508172572	0.000120357206425	3.5447754994e-05	4.52498433672e-05	0	0	7.7450666339e-05	0.00021366829485	0	0	0.000447365374963	0	0	4.59925509403e-05	0.00022028422814	0.00146406825782	0	0.00242259758914	0	0.00043417726669
k__Bacteria;p__Firmicutes;c__Clostridia;o__Clostridiales;f__Lachnospiraceae;g__Dorea;s__Dorea sp. AM58-8	0.000654716532449	0.000499214452986	3.93110425424e-05	0	6.77596005817e-06	0.000165461299904	0	0	0	4.7135624807e-05	9.20736194083e-06	0	0.000350802868238	0.000105808874698	0.000151364516889	7.67748702929e-05	2.5588239227e-05	0.00016095229381	0.000527593788524	4.69170608771e-05	0	3.19591145256e-05	1.91489403276e-05	0.000117613769808	0.00104770862952	0.0047949997244	0.000384798978017	0.000119010057867	0.000253411905298	0.000226468462688	0.00030355276687	0.000537766524637	0.000703543588366	0.0004983641839	0	0.00129834288052	0.000227081670355	0.000302563553582	0	0.000334150954763	0.00241388153766	0	2.09892609064e-05	0.000978059963122	2.84689433332e-06
k__Bacteria;p__Firmicutes;c__Bacilli;o__Lactobacillales;f__Streptococcaceae;g__Streptococcus;s__Streptococcus vestibularis	0.00177264784342	0	6.8867775575e-05	5.40606876116e-05	9.40603640668e-05	0	0.000287371173516	0.000227224570734	0.000859958861632	0.000363926790538	0	9.48396632749e-06	0	5.20913568568e-05	0.000211730425242	0.000142177663136	0	0	0	7.21022344191e-05	0	0	0.000748328429945	0.000753838957391	0	0.000123020153863	0	0.00135910353013	5.28553961365e-05	0	2.62290061995e-05	0	0.000256886645604	0.000138881938517	0.000232213554904	0.000209989175856	8.01947064059e-05	0	0.000356347467709	0.000819296520012	0.000610220014415	0.00647086264171	7.7688757563e-05	0.000865088042701	5.18134768665e-05
k__Bacteria;p__Firmicutes;c__Clostridia;o__Clostridiales;f__Clostridiaceae;g__Clostridium;s__Clostridium sp. AF36-18BH	0.00146709458282	0	0.000658298370108	0.000249839787945	0.000136272085614	1.91045795297e-05	0.00258328703087	0.00115687129065	0.000571201339757	0.00172401764182	1.8272341996e-05	0	0.000194969067226	0.00216875669911	0.000145967564818	0.00361076806531	0.000444575020893	0	8.61854652398e-05	0	0	0.00014257348198	0	1.87986720813e-05	0.000140243707929	4.06432906165e-05	0.000114264078048	2.86086500902e-05	0.000437223415925	0	0	0.000179767457848	8.72445211484e-05	0	0	6.73786764769e-05	0.000637239054243	0.000103173248383	0	5.69924841457e-05	0	0	0	6.3778458356e-05	0
k__Bacteria;p__Actinobacteria;c__Coriobacteriia;o__Coriobacteriales;f__Coriobacteriaceae;g__Collinsella;s__Collinsella sp. TF09-1AT	0	0.000512772551511	0	0	0	0.000569338814523	0	0	0	0	0	0	0	0	0	0	0	0.0075315564967	0.000184058373272	0	0	0	0	0	0.00030778895736	0	0.00391508587619	0	0	0	0	0	0	0	0	0	0	0	0.00432535834779	0	0	0	0	0	0
k__Bacteria;p__Bacteroidetes;c__Bacteroidia;o__Bacteroidales;f__Tannerellaceae;g__Parabacteroides;s__Parabacteroides sp. AF14-59	0	0	0	0	0	4.69235286695e-06	0	0	0	1.05265663341e-06	0	0	0	0	0	0	2.0635676796e-05	0	0	0	0	0	0	0	0	0	0	0	0	0	0	0	0	0	0	0	2.95195238304e-06	0	1.19721481246e-05	0.0168720810197	0	6.57523351503e-07	0	0	1.50108973939e-06
k__Bacteria;p__Firmicutes;c__Clostridia;o__Clostridiales;f__Lachnospiraceae;g__Blautia;s__Blautia sp. AF22-5LB	0.000462648414744	4.90329291331e-05	1.05182012184e-05	0.00148181261026	0.00344489809358	0.000124570796349	5.03267108283e-06	6.20861157774e-05	0	0	2.03606096527e-05	0	9.01761405248e-05	2.8674638686e-05	4.22261527802e-05	3.42230124185e-05	0	2.44870571524e-05	1.95293398925e-05	9.97285240726e-05	0	8.76708440061e-05	5.04559380061e-05	3.1371809902e-05	0.000208162279596	0.000126230428681	0.000158134602367	0	0	5.12413491335e-06	0.000127946371705	0.000338252437977	0.000497414943492	0.0068244168395	1.90910337477e-05	0.0006685073386	0	0.000415770954404	0	3.91971130587e-05	0.000194015107089	0	2.30312025783e-05	0.000756009574679	0.000152697059696
k__Bacteria;p__Bacteroidetes;c__Bacteroidia;o__Bacteroidales;f__Rikenellaceae;g__Alistipes;s__Alistipes onderdonkii	0.000155183676376	0.000165790534881	6.68699049525e-05	0.000383433826145	0	0.000579114549662	0.000255535287902	0	9.22232489036e-05	2.81878054057e-05	0	0	0.000525379161202	0.000161965634015	0	0.000529522366874	0.000134104384938	0.00207965700691	0.00124218666173	0	0	0.00207341257113	9.6396026139e-06	6.93963966119e-05	0.00436269053722	0	0.000239495787175	9.56029805204e-05	0.000746430678934	0	0	2.51586678193e-05	7.74160488585e-05	0	0	4.21694165218e-05	1.08784911894e-05	0.000407460460053	0	0.00119979820877	2.12245790891e-05	0	0	0.000206847383835	0.000617827832046
k__Bacteria;p__Actinobacteria;c__Coriobacteriia;o__Coriobacteriales;f__Coriobacteriaceae;g__Collinsella;s__Collinsella sp. AF15-51	0	0.00804706055488	0	0	0	0.000206519387489	0	0	0	0.000104739335024	6.27429509576e-05	0	6.93707956848e-05	0	0	0	8.75502980865e-05	0	0	0	0	0	4.93703971712e-05	0	0	0	0.000113690607142	0.00308525507766	0.00384872926233	0	0	7.90596509089e-05	5.28448681339e-05	0	4.30718690549e-05	0	0.000316077568125	0	0.000267612722786	7.9931367806e-05	0	0	0	4.09739514438e-05	0
k__Bacteria;p__Firmicutes;c__Clostridia;o__Clostridiales;f__Ruminococcaceae;g__Ruminococcus;s__Ruminococcus callidus	0.000511497290976	0.000114651493355	0	0.00199212106711	0	0.00262229905516	0	1.16743123684e-05	0	0	5.17320851315e-06	0	0.000295930981422	0	2.88337161588e-05	0.00158408233768	0	0.00028330043702	0.002180424408	0.000676367781173	0	0.00178034806885	0	4.21139082342e-06	0.000243031616814	0	0.0022752458201	0	0	1.15750547596e-05	0	0.000131351649429	0.000170517262399	0	0	0.00111818246251	0	0	0	0	0	0	2.46932481252e-06	7.87342596372e-05	0.000378222852611
k__Bacteria;p__Firmicutes;c__Clostridia;o__Clostridiales;f__Ruminococcaceae;g__Ruminococcus;s__Ruminococcus sp. AM30-15AC	0.0011108517637	0.000284654253021	0.000136325289534	0	0	0.000912271603216	0	0	0	0.000282287420525	4.63690341041e-05	0.00127764833042	0	0	0	0	0.000165470613668	0.000825239968803	0.0033836277928	0.000828848229024	0	0	0	0	0.000179328019974	8.67985625237e-05	0	0.000480567526263	0	0.000102619951881	0.000115738155405	0.00158609310755	0.00230248792966	0	0.000326576321167	0.000671872972783	0.000268135674793	0	0	0	0	0	0	7.39755955932e-05	0.00102902289721
k__Bacteria;p__Firmicutes;c__Clostridia;o__Clostridiales;f__Ruminococcaceae;g__Ruminococcus;s__Ruminococcus sp. TM10-9AT	0.00333064381332	0.00119732489502	7.00429935882e-05	0.000104944928042	0	0.00262397489547	0	0.00038535843827	3.15145566763e-05	0	0	0.000952032153175	0	0	0	0	0	0	0.000699059884723	0.00242051547322	0	0	0.000131133332856	8.01384949441e-05	0	5.02135438466e-05	0	0.000336223882626	0.0014350208095	0	0	0.000270090000746	0.000457091279782	0	0	0.00165100854858	0	0	0.000215336148395	0	0	0	0	0	0
k__Bacteria;p__Firmicutes;c__Clostridia;o__Clostridiales;f__Clostridiales Family XIII. Incertae Sedis;g__Mogibacterium;s__Mogibacterium diversum	0.000216138578457	0.000263790577135	2.93804503306e-05	5.36941744753e-05	0.000143750737827	8.95457338776e-05	5.48504601162e-05	3.1839033732e-06	0.000195185190921	9.69028911975e-05	7.92592496968e-06	6.45436597288e-05	3.07659773555e-05	2.60185757453e-05	3.08325872963e-05	1.07847870648e-05	1.04003811052e-05	7.58140203652e-05	7.23867424586e-06	7.66272301382e-05	0.0126826024862	4.97013354286e-05	0.000134433376994	0.000116759284713	0.000391034710222	2.63484819943e-05	2.69531325884e-05	0.000348312722984	2.9847001204e-05	1.01110162129e-05	4.84596882832e-05	6.41399758067e-05	3.29186503407e-05	1.75321259019e-05	9.68596862079e-05	1.42544506552e-05	2.44902716223e-05	1.6867225571e-05	6.93409484141e-06	0.000239202895076	0	0.000222681241709	1.88523452033e-05	2.78103742831e-05	2.18434437939e-05
k__Bacteria;p__Firmicutes;c__Clostridia;o__Clostridiales;f__Lachnospiraceae;g__Blautia;s__Blautia sp. AF25-12LB	0.000508523881118	0.000111163244706	5.95835532705e-05	0	0.00273457671029	0.000408122976737	0	0	0	0	6.42616910716e-05	0	2.080534484e-05	0.000295148218611	0.00035674852627	0.000230057660704	0	6.44854885865e-05	0.000200797807466	0.000468098899259	0	0.000225043023441	0.000445419115375	0.00025188999896	0.000264298080721	0.000864290780636	0.000350462407513	3.56885685469e-05	2.05797310229e-05	0	0.000133224159538	0.000305048847309	0.000249145040718	0.00403788923222	0.00202037236983	0.000761095275032	0	9.01226942918e-05	4.83219734261e-05	0.000121197710061	0	0	9.30745506256e-06	0.000233916148137	0.000106836180072
k__Bacteria;p__Firmicutes;c__Clostridia;o__Clostridiales;f__Clostridiaceae;g__Clostridium;s__Clostridium sp. AM32-2	0	0	0.000159124518991	0.000106594237155	9.74734402443e-05	0.000132949997897	0.000116147262968	1.51766060789e-05	0	0.00110441225122	0.000741145175608	0.00048015213968	0.000312905313756	0.00111457073849	0.00159764772845	6.11849800804e-05	0.00177406289127	0.00032312458335	0.00582464447365	7.18640767496e-05	0	0	0.000108119867156	0.00041033594936	7.89349831511e-05	0.000288137307694	0.000197560727164	1.55083928099e-05	9.12027210239e-05	8.28096802961e-06	0	0	0	0	0	3.20725139743e-05	0	0	0.000306833696732	1.49575710465e-05	0.000359962445861	0	3.97466320784e-05	0	0
k__Bacteria;p__Firmicutes;c__Erysipelotrichia;o__Erysipelotrichales;f__Erysipelotrichaceae;g__Coprobacillus;s__Coprobacillus sp. OM08-19	8.92730912001e-05	0.0045247850268	0	0	0.000357770691072	0.00133653850827	0	0	0	0.000138482828217	0.000124394307458	0.000143945533371	0	0	0	0	8.11119669261e-05	0.00424837370212	0.000380030397908	0	0	0	0.000260833751809	0.000680841516452	0	0.000580272316104	0.000383006881436	0	0	0	0	0	0	0	0	0	0	6.21132503692e-05	0	0	0	0	0	0.00140874995952	0.000987406478227
k__Bacteria;p__Proteobacteria;c__Gammaproteobacteria;o__Enterobacterales;f__Enterobacteriaceae;g__Klebsiella;s__Klebsiella variicola	0	0	0.000951809068911	0	0	0	0.00507575979479	0.000656467810498	0	0	0.000132747378085	0	0	1.62616098408e-06	5.247036736e-06	6.99409458162e-06	0	0	0	0.000953821466056	0	0	0	0	0	0	0	0.000105909800587	0	0.000129933421017	0.00384409542688	0	0	0.00168116881232	0	0	0	0	0	0	0	0.00208119291218	0	0	0
k__Bacteria;p__Bacteroidetes;c__Bacteroidia;o__Bacteroidales;f__Tannerellaceae;g__Parabacteroides;s__Parabacteroides sp. AF21-43	0	0	0	0	0	0	0	0	0	0	0	0.00884848789485	0	0	0	0	0	0	0	0	0	0	0	0	0	0	0	0	0	0	0	0	0	0	0	0	0	0	0	0.00674444564197	0	0	0	0	0
k__Bacteria;p__Firmicutes;c__Clostridia;o__Clostridiales;f__Lachnospiraceae;g__Dorea;s__Dorea sp. Marseille-P4042	4.67958075204e-05	0.000181059849725	0.000358970342139	0	0.000127990356654	0.000415496674099	0	0	0	0.000123979559046	4.24772625621e-05	4.32047354919e-06	0.000652156205822	8.05491740783e-05	0.000142219681435	3.66255639923e-05	4.66091153232e-05	0	0	0	0	3.24214525296e-05	0	2.9784909012e-05	0.000273877568967	0.000125624716451	0.000270176480653	0	0	0.000161318747361	3.0174019327e-05	0.00029927112999	0.000349785904234	6.85078869275e-05	0	0.000301917184017	0.000621549973985	9.492431325e-05	0.000642812260845	0.000214845111396	6.38341245147e-05	7.27659175664e-06	0.00101028625743	0.000808787484985	0.00789531793547
k__Bacteria;p__Firmicutes;c__Clostridia;o__Clostridiales;f__Ruminococcaceae;g__Ruminococcus;s__Ruminococcus sp. OM07-7	0.000123184122671	7.23976134851e-05	0	0	0.000540721612642	5.89895788988e-05	0	0	0	0.000306557004018	0.000227336410807	0	0.000793962607196	0	0	0	0.000306673671424	0.000108318192315	0.000338181812424	0.00167871387237	0	0.00012402216957	0	0	4.97175439993e-05	6.50534934756e-05	0	0.000102586573556	0.000244655932782	0.000297703088225	7.99664823155e-05	8.19119417372e-05	0.000101852592977	0.00369775616781	0	0.000608123901797	0.000188432960451	0.00260974146298	0	0.000315527891998	0.000259346179247	0	4.66797363597e-05	0.0013462075178	0.000583923908622
k__Bacteria;p__Firmicutes;c__Clostridia;o__Clostridiales;f__Ruminococcaceae;g__Ruminococcus;s__Ruminococcus sp. AM12-48	0.000521621043586	0.000190668987515	0.00023545492895	0	0	0.000674414001936	0	0	0	0	0.000235262335777	0	0	0	0	0	0	0	0	0.000940008321229	0	0	0	0	0.000772489932197	0	0	0.00402274223929	0.00018336412517	0	0.000586101004384	0.000526942446622	0.000200743180605	0	0	0	0	0.00155116916036	0	0.00469750500029	0	0	0	0	0
k__Bacteria;p__Actinobacteria;c__Coriobacteriia;o__Coriobacteriales;f__Coriobacteriaceae;g__Collinsella;s__Collinsella sp. AM12-1	0	0	0	0	0	0	0	0	0	0.00058708999682	0.000376884851403	0	0	0	0	0	0.000202229632601	0	0	0.0108337923822	0	0	0.00102275315301	0.000643671414837	0	0	0	0	0	0	0	0	0	0.000113099400426	8.14620132125e-05	0.000105324552064	0	0.00108941347055	0	0	0	0	0.000203814271064	0	0
k__Bacteria;p__Bacteroidetes;c__Bacteroidia;o__Bacteroidales;f__Bacteroidaceae;g__Bacteroides;s__Bacteroides eggerthii	0	0.000120706566483	0	0	0	0.000496663206429	0	0	0	0	4.79352348466e-06	0	1.29665038663e-05	0.000435214884707	9.58958428228e-05	0.000274424779767	7.31878670365e-06	9.45496690762e-05	0	0	0	0	1.78028696923e-06	1.42210733602e-05	0.000762623059303	0	0	2.75009077467e-05	4.80619805256e-05	0	0	0	0	0	0	0	3.07768368824e-05	2.36387394864e-05	0.000460954789106	0.000182683377604	0	0	0	0.0120842256343	0
k__Bacteria;p__Actinobacteria;c__Coriobacteriia;o__Coriobacteriales;f__Coriobacteriaceae;g__Collinsella;s__Collinsella sp. AF33-16	0	0.00100691917155	0	0	0	0.000627211166549	0	0	0	0	0	0	0	0	0	0	0	0	0	0.000733525621836	0	0	0.001641381164	0.000828301229921	0	0	0.00127439572116	0.00016577604985	0	0	0	8.03029571674e-05	0	0.000228015855917	0.00460572489644	0.000867277733849	0.00183627837961	0.00120452920711	0	5.77019341558e-05	0	0	0	0	0
k__Bacteria;p__Bacteroidetes;c__Bacteroidia;o__Bacteroidales;f__Bacteroidaceae;g__Bacteroides;s__Bacteroides coprophilus	1.45838673967e-05	1.90866435552e-06	0	0	0	0	0	0	0	3.2164508243e-05	1.63739168535e-05	0	0.000549838702586	0	0	0	4.10512397062e-05	3.39855953361e-06	7.84189709968e-06	1.07170951242e-06	0	0	2.90924943753e-06	2.53904142397e-05	5.4603083005e-06	0.00316702696449	0.00840249571671	0	1.27824416291e-06	0.000213337866973	0.000207006567221	0.000293639683995	0.00020585937166	0	0	0	0	2.92406282709e-05	0	0.00189328559365	1.49694764356e-05	0	0	0	2.35515803939e-05
k__Bacteria;p__Actinobacteria;c__Coriobacteriia;o__Coriobacteriales;f__Coriobacteriaceae;g__Collinsella;s__Collinsella sp. TM06-3	0	0	0	0	0	0	0	0	0	0.000174214672829	0.000192168085043	0	0	0	0	0	0	0	0	0.00951112422566	0	0	0.000104732979751	0	0	0	0.000201503339644	0	0	0	0	0	0	0	0.00228260098325	0.000459442062323	0.000711529855882	0.000475483395294	0	5.39773216027e-05	0	0	0.000602087871113	0.000180520229513	0
k__Bacteria;p__Firmicutes;c__Clostridia;o__Clostridiales;f__Lachnospiraceae;g__Fusicatenibacter;s__Fusicatenibacter sp. 2789STDY5834925	0	0	0	0	0	0	0	0	0	0	0	0	0	0	0	0	0	0.0147271784549	0	0	0	0	0	0	0	0	0	0	0	0	0	0	0	0	0	0	0	0	0	0	0	0	0	0	0
k__Bacteria;p__Actinobacteria;c__Coriobacteriia;o__Coriobacteriales;f__Coriobacteriaceae;g__Collinsella;s__Collinsella sp. AF37-9	0	0.000263527313086	0	0	0	0.000186129997056	0	0	0	0.00104359209017	0.00166392217672	0	0	0	0	0	0.000544836895886	0	0	0.00035455723036	0	0	0	0	0	0	0.000659204806604	0	0	0	0	9.37599190242e-05	8.06473274196e-05	0	0.0030413525316	0	0	0	0.00401673695473	0.00109308510308	0	0	0.000703805058583	0.000754773558044	0
k__Bacteria;p__Firmicutes;c__Erysipelotrichia;o__Erysipelotrichales;f__Erysipelotrichaceae;g__Coprobacillus;s__Coprobacillus sp. AF31-1BH	0	0	0	0	0	0	0	0	0	0.0002902408262	0	0.00987149172938	0.000359054279789	0	0	0	8.73301842007e-05	0.000134286672854	0	5.35854756211e-05	0	0	0	0	0	0	0	0	0	0	0	0	5.40565975943e-05	0.000675306059599	0	0.000212166939151	0	0.00258456374306	0	0	0	0	0	0	0
k__Bacteria;p__Proteobacteria;c__Betaproteobacteria;o__Burkholderiales;f__Sutterellaceae;g__Parasutterella;s__Parasutterella excrementihominis	0	0	5.66455082374e-05	0.000254360116627	0.000117951897309	1.62556510034e-05	0.000346632289188	0.000739355428314	0.000393824031889	0.00121774828208	0.000708966869444	0.000669146513106	1.15519761718e-05	0	0	0	0.001234783871	9.08896818861e-05	0.000671160827733	2.41730034469e-05	0	0	0	0	1.97337457878e-05	0	0	0.000637481637365	8.78153739922e-05	0.000162142269044	0	0	0	0	0	0	0	0.000120471388476	0.000106990916498	1.04643876492e-05	0.00661003963222	0	0	1.11241497133e-05	0
k__Bacteria;p__Firmicutes;c__Clostridia;o__Clostridiales;f__Ruminococcaceae;g__Subdoligranulum;s__Subdoligranulum sp. AM16-9	0.000650822781445	0.000302819472404	0.000232340601215	0	0.00013571997035	0.000124235628287	7.68471910288e-05	9.75866383887e-05	0	0.000151465593362	0	0	0.000715751013421	0.000419278507063	4.36253625765e-05	0.000143138683766	6.52637671468e-05	0.00320780448697	0.00121368438189	0.00040206968541	0	9.76689033423e-05	0	1.30614150176e-05	0.0011783728492	5.02741150696e-05	0.00114120710321	0.000143428552136	0.000907361619045	6.96790845806e-05	7.53817373294e-05	0.000251879220842	0.000268263438871	0	0	3.51081840213e-05	5.16045009183e-05	5.91584079334e-05	0	0.00129835263934	0.000340181351999	0	6.68617180004e-05	0.000136332634819	0.000122623503194
k__Bacteria;p__Actinobacteria;c__Actinobacteria;o__Actinomycetales;f__Actinomycetaceae;g__Schaalia;s__Schaalia odontolytica	0.000353906568524	0.000232857051373	9.49576154685e-05	0.00019211396897	0.00017391630816	7.56921206513e-05	3.52286975798e-05	1.91564852954e-05	1.21957017275e-05	0.000874406776816	3.26529124499e-05	0.000208594570503	0.000440920070109	2.31998967063e-05	4.38252496902e-05	0	9.63548535194e-05	0.000206789276238	0.000294071141238	0.000133308755462	0.000109967168061	0.000408937964527	0.000258141610539	0.000117735839107	0.000621229812785	0.00022677865882	9.83502604024e-05	0.0029726506603	0.00018093546126	2.80912396142e-05	9.18548326864e-05	0.000123306726579	0.000402496135761	0.000121104264633	0.000688473655726	0.000110801956714	0	0	0.000359056098507	0.00148115425861	1.96207066138e-05	0.000162627442272	0.000142128637767	0.00197194093917	4.2755176715e-05
k__Bacteria;p__Firmicutes;c__Bacilli;o__Lactobacillales;f__Streptococcaceae;g__Streptococcus;s__Streptococcus pasteurianus	7.29193369834e-05	0	0	0	0	0	0	0	0	0	0	0.0103598633065	0	0.000121582636243	0.000425959439407	5.08273132954e-05	0	0	0	0	0	0	0	0	0.000127407193678	0	0	0	0	0.000245638217409	0.000535029077679	0.000687840903606	0.000598325080222	0	0	0	0	0	0.000708252780911	0	0	0	0	0.000298498017306	0
k__Bacteria;p__Firmicutes;c__Clostridia;o__Clostridiales;f__Lachnospiraceae;g__Roseburia;s__Roseburia sp. AF15-21	0	0.00886127044254	0.000165059369957	0.000479765695482	0	0.00097807626604	0	0.000133087161	0	0	0	0	1.24949946348e-05	0	0	0	0	0	0	1.6849655112e-05	0	0.000105702026162	0	0	0.000306735213653	3.45861683189e-05	0.000596696477835	0	0.000244272459533	0	0	0	0	0	0	0.000838834825365	0	2.26537920078e-05	0	2.45351461831e-05	0	0	0	0.00134917395772	0
k__Bacteria;p__Proteobacteria;c__Gammaproteobacteria;o__Enterobacterales;f__unclassified;g__Phytobacter;s__Phytobacter sp. SCO41	0	0	0	0	0	0	0	0	0	0	0	0	0	0	0	0	0	0	0	0.000151111041252	0.0133303835278	0.000218281330133	0	0.000172300815862	0	0	0.000229746781771	0	0	0	0	0	0	0	0	0	0	0	0	0	0	0	0	0	0
k__Bacteria;p__Firmicutes;c__Negativicutes;o__Veillonellales;f__Veillonellaceae;g__Veillonella;s__Veillonella sp. AF36-20BH	0	0	0.000574622847566	4.21490106803e-05	4.3064990592e-05	0	0.000479517424521	0	0.00103048283269	0.000282872229766	0	3.5301430219e-05	4.17875056419e-05	0.000157412383259	0.00934762093108	6.60434732631e-05	0	0	0	0	0.000639037793004	0	2.92661809089e-05	0	0.000146853554819	0	0	0.000344411543427	0	5.91563075264e-05	0.000350146570565	0	0	0	0	0	0	0	0.000193233721088	0	0	0.000143690769749	0	0	0
k__Bacteria;p__Firmicutes;c__Erysipelotrichia;o__Erysipelotrichales;f__Erysipelotrichaceae;g__unclassified;s__Erysipelotrichaceae bacterium 6_1_45	0.00373410721281	0.000128670303967	0.000145139424633	0.000847622713332	0.000393457414045	4.44656295487e-05	0	0.000123217060543	7.02062298558e-05	0.000456034245961	0	0	0	0.000108410732272	0	0	0.000104664152709	0.0023635674418	0.00255027542024	0	0	0.000113446187728	0	0	8.0755085918e-05	0	0	0	0	0	0	0	0	0	5.10828205457e-05	0.000185373851345	0.000283988752405	0	0	0.000228383782422	7.97124620196e-05	0.000185947603805	0	4.90698604018e-05	0.00157293500002
k__Bacteria;p__Firmicutes;c__Erysipelotrichia;o__Erysipelotrichales;f__Erysipelotrichaceae;g__Coprobacillus;s__Coprobacillus sp. AM28-15LB	0	0.000252996751124	0.000488126801793	0	0.00156313869698	0	0	0	0	0.00233239469501	0.000846792534785	0.00264776533253	0.00140368298218	0	8.91496527336e-05	0	0.00103497549114	0.000608167871412	0.000342102760974	0	0	0	0	0	0	0.000145613220033	0	0	0	0	0	0	0	0.000882008350694	0.000278198497229	0.000301125270092	0	0	0	0	0	0	0.000325808414205	0.000294419162411	0
k__Bacteria;p__Proteobacteria;c__Gammaproteobacteria;o__Enterobacterales;f__Enterobacteriaceae;g__Salmonella;s__Salmonella enterica	0	0.00010050105072	0.000202490063679	1.05067099087e-05	0	0	0.000106364655133	8.633684647e-05	0	7.69024151627e-05	0	8.97815479003e-05	3.71902906348e-05	0	0	0	0	0.000156333738546	7.92484024208e-05	5.95394173568e-05	0	0	0	0	0.0016984432661	0	0.00020867172597	4.00713752106e-05	0	0	0.0091287070662	0	0	6.08467898948e-05	0	0	0	0	0	0	0	0.0012349165239	0.000190280471611	0	0.000248922088163
k__Bacteria;p__Firmicutes;c__Clostridia;o__Clostridiales;f__Clostridiaceae;g__Butyricicoccus;s__Butyricicoccus sp. OF10-2	0	1.13861701208e-05	0	3.90336490213e-05	0	2.27355668672e-05	4.85172111131e-05	3.82068404784e-05	0	3.97085474491e-05	0.000105694819805	0	3.44201738997e-05	0.00116964339048	0.00138166970204	0.000338919942016	8.88709814014e-05	3.1458461324e-05	4.78054111654e-05	8.27002507086e-05	0	1.15584500997e-05	0.000119756864906	9.62516424424e-05	0.0054384670673	0	0.000243581767381	0.00021562445531	0.000526444858496	0	3.06005072327e-05	4.91471650423e-05	1.8377896816e-05	0.00022163160839	0	5.58959245602e-05	0.00126365428308	0	7.62750432555e-05	6.16630300456e-05	0.00155858980903	0	8.80409269693e-05	4.19627647517e-05	0
k__Bacteria;p__Firmicutes;c__Clostridia;o__Clostridiales;f__Ruminococcaceae;g__Ruminococcus;s__Ruminococcus sp. AF45-4BH	0.000605159701489	0.000321182139825	0.000178045529004	2.34568407264e-05	4.8385374045e-05	0.000201436005217	0	0	0	1.53220021085e-05	0	1.90206213568e-05	4.91548373841e-05	0	5.05714397794e-05	1.37212389884e-05	1.12808366485e-05	5.47255227464e-05	0.000307794461163	0.000411715071022	0	0	8.34129577536e-05	0.000118712393501	0.001055468015	0.000284260749424	0.000602646238486	0.000158696131393	0.000358739224322	1.9444261948e-05	1.59932964631e-05	0.00171283721025	0.00120270880775	0.000251539352575	4.15633132546e-05	0.000770598242136	6.23736605379e-05	8.77218848127e-05	0	0.000626207875593	1.17617314851e-05	0	0.000171190691329	0.00171936093985	0.00191083547653
k__Bacteria;p__Bacteroidetes;c__Bacteroidia;o__Bacteroidales;f__Bacteroidaceae;g__Bacteroides;s__Bacteroides sp. D22	0	0	0.00083975203135	0.000558993618457	0	0	0.00430983249348	0.000302736145735	0.00627350134657	0	0	1.76507151095e-05	0.000328406179741	0.000586068418664	0	5.60061466879e-05	0	0	0	0	0	0	0	0	0	1.93222201292e-05	0	2.52854230596e-05	1.45080712491e-05	0	0	0	0	0	0	0	2.58022504592e-05	0	0	0	0	0	0	0	0
k__Bacteria;p__Firmicutes;c__Bacilli;o__Lactobacillales;f__Streptococcaceae;g__Streptococcus;s__Streptococcus macedonicus	0	0	0	0	0	0	0	0.000196181512845	0	0	0	0	0	0	0	0	0	0	0	0	0	0	0	0	0	0	0	0	0	0	0	0	0	0.000195308864739	0	0	0	0	0	0	0	0.012479617872	0	0.000460787001456	0
k__Bacteria;p__Firmicutes;c__Bacilli;o__Lactobacillales;f__Enterococcaceae;g__Enterococcus;s__Enterococcus sp. HMSC063D12	0	0	0	0	0	0	0	0	0	0	0	0	0	0	0	0	0	0	0	0	0	0	0	0	0	0	0	0	0	0	0	0	0	0.0132916104751	0	0	0	0	0	0	0	0	0	0	0
k__Bacteria;p__Firmicutes;c__Clostridia;o__Clostridiales;f__Eubacteriaceae;g__Eubacterium;s__Eubacterium limosum	0	0	0	0	0.000188873612585	0	0	0	0	0	0	0	0	0	0	0	0	0	0	0	0	0	0	0	0	0	0	0	1.32937392943e-05	0	0	0	0	2.65191820365e-06	0.000198869269803	0	0.000907998686709	0	0	0.0119689537581	7.53820063365e-06	0	0	0	0
k__Bacteria;p__Firmicutes;c__Clostridia;o__Clostridiales;f__Lachnospiraceae;g__Coprococcus;s__Coprococcus sp. AF16-22	0	0.00196572683814	0	0	0	0.00044990726179	0	0	0	0	0	0	0	0	0	0	0	0	0	0.000121460411408	0	0	0	0	0	0	0	0	0	8.56462549802e-05	0	0.00616848116245	0.00446683870083	0	0	0	0	8.24893513327e-06	0	0	0	0	0	0	0
k__Bacteria;p__Actinobacteria;c__Actinobacteria;o__Actinomycetales;f__Actinomycetaceae;g__Actinomyces;s__Actinomyces naeslundii	0.000352844636432	0.000144861042982	5.36487023037e-05	7.330262727e-06	0.000100585362641	3.133821379e-05	3.95828062694e-06	0	2.09917166902e-05	5.84809240781e-06	2.94255897078e-06	7.85061657109e-06	0.000134733762902	5.69156344429e-05	0.000199037593519	4.62891603226e-05	0	0.000397195752672	0.000234201272996	0.00024821983096	0.000438671679879	1.02292283382e-05	2.84411698743e-05	1.23289992222e-05	5.89138527159e-05	0.000658409193743	0.000110679884884	0.00184997787646	0.000602180825149	9.09076435073e-05	0.000191173203722	0.000595763104814	0.000556655050445	0.000208470236564	0.000315652296407	0.000393977177833	0.00010167835986	0.000227215071469	0.00151688741917	0.000175175031664	0.000198024788277	0.0017689131551	3.1816300469e-06	0.000772448595922	2.2568107806e-05
k__Bacteria;p__Actinobacteria;c__Coriobacteriia;o__Coriobacteriales;f__Coriobacteriaceae;g__Collinsella;s__Collinsella sp. AM20-15AC	0	0	2.98505375359e-05	2.52894064082e-05	8.05586362472e-05	0	0	0.000258639084016	0	0	0	0	0	0	0	0	0	0	0	0	0	0	0.00314811184284	0.00154301697691	0.000375994913675	0	0	0	0	0	0	5.00247929895e-05	7.88970515324e-05	0	5.32156063323e-05	6.91604828088e-05	0	0.00192895807762	0.00028386450757	0.00456371455255	0	0	0.000230644434892	0	5.51262266362e-05
k__Bacteria;p__Bacteroidetes;c__Bacteroidia;o__Bacteroidales;f__Bacteroidaceae;g__Bacteroides;s__Bacteroides sp. AF39-10AT	0	0	0	0	0	0	0	0	0	0	0	0	0	0	0	0	0	0	0	0	0	0	0	0.000206663323595	0.000649489303112	0	0	0	0.000266897381216	0	0	0	0	0	0	0	0.00554305592015	0	0.00107088427207	0.000100623659768	0	0	0	0.00477732789519	0.00012308935863
k__Bacteria;p__Firmicutes;c__Clostridia;o__Clostridiales;f__Lachnospiraceae;g__Blautia;s__Blautia sp. Marseille-P3087	0.000380525666297	0.000431423960359	0.000249028697002	9.6637296951e-05	0.000192437265652	0.00041504978335	1.4815278918e-05	1.16212473122e-05	0	2.65503395315e-05	1.89842514244e-05	0	6.4478887408e-05	8.9601470223e-05	8.57016000214e-05	2.0661943535e-05	2.96053176433e-05	0.00010404820726	0.000215124350244	0.000609743173151	0	0	4.87624943036e-05	5.35884223617e-05	0.00195057539675	0.000102062510714	0.000225015646795	0.000164042192268	0.000278273754266	6.14896189602e-05	0.000178751743469	0.00253071332137	0.00116002900342	0.000145364405237	0	0.000458254191435	6.46696235025e-05	0.000154205839618	5.11389494554e-05	0.000518016749051	2.02087931881e-05	0	0.000125460695282	0.000498114703827	0.000882278434755
k__Bacteria;p__Proteobacteria;c__Deltaproteobacteria;o__Desulfovibrionales;f__Desulfovibrionaceae;g__Bilophila;s__Bilophila wadsworthia	1.43714809783e-05	0.000129789176175	5.81732916546e-06	0	0	0.000200430501031	0	0	0	0.000218601694204	2.35879323948e-05	0	0.000153240500238	0.00108876898421	1.06939605858e-05	0.000589212425975	0.000127776110721	0.0037048656044	0.00238212704974	8.07354499358e-05	0	0.000699748569035	9.33565118012e-06	1.25731378206e-05	0.000277038800089	0	0.00127962864318	0.000138226979392	0.000137219510889	0	1.012908776e-06	4.16873274913e-06	6.87993060291e-05	0	0	8.71105317821e-06	5.93123765852e-05	0	0	0.00116834592499	7.91243754454e-06	0	0	0.000100673554905	0
k__Bacteria;p__Firmicutes;c__Negativicutes;o__Veillonellales;f__Veillonellaceae;g__Dialister;s__Dialister sp. Marseille-P5638	0	0	9.51926590712e-06	0	0	2.6813444954e-06	1.18182950147e-05	5.99635135286e-06	0	0	0	0	0	0	0	0	0	0	0	0.009094467383	1.09290607159e-05	1.6701960394e-05	0	2.68552458305e-06	0	0	0	0.000384434755927	0	0	1.07155086303e-05	0	0	0	0	0	1.36664462178e-06	9.7017326642e-05	0	0	0	2.93693763672e-06	0	0	0.0029335952062
k__Bacteria;p__Firmicutes;c__Bacilli;o__Lactobacillales;f__Enterococcaceae;g__Melissococcus;s__Melissococcus sp. OM08-11BH	0	0	0	0	0	0	0	0	0	0	0	0	0	0	0	0	0	0	0	0.000182786011285	0	0	0	0	0	0	0	1.54120673887e-06	0	0	0	0	0	0.0122914444355	2.34086244863e-06	0	0	0	0	0	0	0	0	0	0
k__Bacteria;p__Firmicutes;c__Clostridia;o__Clostridiales;f__Ruminococcaceae;g__Ruminococcus;s__Ruminococcus sp. AM23-1LB	0.000683530289878	0	0.000152484537216	0.000284597450376	0.000313501085358	0.000360752557318	0	0.00031727597114	0	0	0.00150673257493	0	0	0	0	0	0.00151652964486	0	0.000201476433176	0.000201957703674	0	0	0	0	0.000327522703148	0	0	0.000421568205791	0.000511936787247	0	0	0.000969266932003	0.000370519941667	0.000496645348027	0.00185151815854	0	0	0	0.00177935374344	0.000109787389065	0	0	0	0	0
k__Bacteria;p__Firmicutes;c__Clostridia;o__Clostridiales;f__Lachnospiraceae;g__Coprococcus;s__Coprococcus sp. AM14-16	0	0.00271662172201	0	0	0	0.00136530710025	0	0	0	0	0	0	0	0	0	0	0	0	0	0	0	0	0	0	0	0	1.46235081065e-05	0	0	0	0	0.00448914008551	0.00371704743806	0	0	0	8.09053616092e-06	1.26196395696e-05	0	0	0	0	0	2.71923659657e-05	0
k__Bacteria;p__Firmicutes;c__Negativicutes;o__Veillonellales;f__Veillonellaceae;g__Veillonella;s__Veillonella sp. AF13-2	0	0	0.000251261611227	4.28209514302e-05	0	0	0.000662785817548	0	0.00174263626498	0.000439776549068	0	0.000395797528067	5.67579237421e-05	0	0.000196688919932	0	0	0	0	0	0.00584663113785	0	0	0	0.000864644609129	0	0	8.90528518803e-05	0	0.000260187100466	0.00074976573819	0	0	0	4.93141689179e-05	0	0	0	0.000608737685413	0	0	5.1155316747e-05	0	0	0
k__Bacteria;p__Firmicutes;c__Clostridia;o__Clostridiales;f__Clostridiaceae;g__Butyricicoccus;s__Butyricicoccus sp. AM28-25	0.00372681527911	0.000159406381692	0.00215205922582	2.50450643173e-05	0.000320026083933	7.26197467504e-05	0.000196330719096	8.72389524257e-05	1.50017923904e-05	5.96505425597e-06	1.23397634259e-05	0.000183198616226	0.00096240928015	3.72932919016e-05	3.46804142361e-05	3.32619917889e-05	0	9.96910796526e-05	3.68719969399e-05	0.000552287635402	0	1.6933129396e-05	0.000281632714206	0.000207945051237	0.000155187709593	5.39083884481e-06	0.000152829996485	3.49661278881e-05	0.000257054901162	6.42804424398e-05	0.000114298758723	0.00101592748453	0.000659046189848	1.50275364873e-05	0.000141544149394	2.30314966606e-05	4.49899409489e-05	5.30640454095e-05	9.85941610263e-06	4.89520506978e-05	0	0	4.10287815003e-05	5.5682549398e-05	5.00018168362e-05
k__Bacteria;p__Firmicutes;c__Clostridia;o__Clostridiales;f__Clostridiaceae;g__Clostridium;s__Clostridium sp. AM25-23AC	7.32733143474e-05	3.06702617128e-05	0	6.9759666952e-05	0.000147364583191	6.49667426697e-05	0.00348537918575	0.000191034202392	0.00214957337439	0	0	0	4.29662787207e-05	0.00228540664703	0.00239229894917	0.00100207756643	0	0	0	0	0	0	0	2.34983401017e-05	0	0	0.000109891362388	0	0	0	0	0	0	0	0	0	0	0	4.78885924985e-05	0	0	0	0	0	0
k__Bacteria;p__Bacteroidetes;c__Bacteroidia;o__Bacteroidales;f__Rikenellaceae;g__Alistipes;s__Alistipes ihumii	4.03534194957e-06	0.000429910192077	1.0576962119e-06	0	9.53653637817e-07	0.00116197180935	5.98265843329e-05	1.26294833804e-05	2.37438440712e-06	6.43290164859e-06	5.22066914171e-07	0	8.4341213785e-05	0	0	8.54240559587e-07	5.5028471456e-07	0.00793520079823	0.000153595619154	2.08387960749e-06	0	2.65844352293e-06	3.51715230507e-06	4.08932152419e-06	2.58646182655e-06	0	0	9.17018009627e-05	0.000745599820228	2.45226456567e-05	0	0	0	0	0	3.55041409839e-05	0	0	0	0.000210470169667	1.81237589703e-05	0	2.94419496877e-06	0.00108077294547	0
k__Bacteria;p__Firmicutes;c__Clostridia;o__Clostridiales;f__Lachnospiraceae;g__Coprococcus;s__Coprococcus sp. AF16-5	0	0.00117238062637	0	0	0	0.000306120163225	0	0	0	0	0	0	0	0	0	0	0	0	0.000121172390761	0.000243397138155	0	0	0	0	6.49489303112e-05	0	0	0	0	3.79734998043e-05	0	0.00532200900739	0.00473833341827	0	0	3.21385068014e-05	0	0	0	0	0	0	0	1.43995937955e-05	2.39139123999e-05
k__Bacteria;p__Firmicutes;c__Negativicutes;o__Veillonellales;f__Veillonellaceae;g__Veillonella;s__Veillonella sp. 6_1_27	0	0	0.00094822465397	0.00012217104545	6.99680616377e-05	0	0.00220566705906	0	0.00275272097708	0.000289539055111	0	0.000100688109177	8.11585264724e-05	0	0.000250358609975	3.09128302501e-05	0	0	0	0	0.00284410590031	0	0	0	0.000444105075107	0	0	0.000238790719103	0	0.000320670192926	0.000989238697231	0	0	0	5.94058870298e-05	0	0	0	0.000259866038705	0	0	6.44372884473e-05	0	0	0
k__Bacteria;p__Actinobacteria;c__Coriobacteriia;o__Coriobacteriales;f__Coriobacteriaceae;g__Senegalimassilia;s__Senegalimassilia sp. KGMB04484	2.25129603502e-05	0.00630109338167	0	2.99319061353e-06	1.60615349527e-06	0.0027587683177	3.33626509985e-06	0	0	0	0	2.42368028369e-06	0	3.19811660203e-06	0	0	0	1.24613849566e-05	0	0	0	5.20130254486e-06	0	0	0.000105086986064	0	8.60206359205e-06	0.000153783534913	3.08695965344e-05	0	2.98541533978e-06	0.000176695760033	0.000175094907027	0	0	0.000120436909471	0	0.00216448364344	0	7.33098343783e-06	2.29888388118e-06	0	0	0	3.10570290908e-06
k__Bacteria;p__Firmicutes;c__Clostridia;o__Clostridiales;f__Ruminococcaceae;g__Ruminococcus;s__Ruminococcus sp. AF25-23LB	0.000922677396995	0.000316180122893	0.000154306125136	0.000177270186948	0.000250861099043	0.00176125230407	5.50766475806e-05	0.000170657220804	2.10456799722e-05	0	2.77170070796e-05	0.00172450121055	0	0	0	0	0	0	0.000127280022156	0.000663864503528	0	0	0	0	0.000328959626385	2.48947726429e-05	7.18989148568e-05	0.00065756548768	7.44577224897e-05	0.000384813381752	0	0.000224819025804	0.000181894055666	0.000197764344557	0.00135145792034	0.000241731725695	0.000220248447246	8.24277921153e-05	0	0.000173224044136	0.000844545783048	0	8.38145825787e-05	7.95994712815e-05	0.000409228119987
k__Bacteria;p__Proteobacteria;c__Gammaproteobacteria;o__Enterobacterales;f__Enterobacteriaceae;g__Klebsiella;s__Klebsiella aerogenes	0	0	0	0	0	0	0	1.70338830466e-05	0	3.32756458005e-05	8.82767691234e-06	0	0	0	0	0	0	0	0	0.000244647465919	0	0	0	0	0	5.64523798131e-05	0	3.15947381468e-05	0	0	0.000591218859253	6.97714218012e-05	0	0.000105782070568	0	0	0	0	0	0	0.010841322534	0	0	0	0
k__Bacteria;p__Firmicutes;c__Clostridia;o__Clostridiales;f__Ruminococcaceae;g__Ruminococcus;s__Ruminococcus sp. AM29-26	0.000639849483161	4.89012971086e-05	0.000303265008313	0	0	0.000103231763073	0.000143572493026	0	8.20241886094e-05	0.000594809478799	0.00047360961241	0	0	6.25529925211e-05	8.64012049195e-05	0	0.000597664228483	0	0	0.000141346576805	0	0	0	0	0.000150589555235	0	0	0.00043047830725	0.00296118042781	0	0	0.000392372828054	0.000568099162015	0.000714397298304	0.00025005612868	0.00113309684144	0.000119335408374	0	0.000758470795895	0	0	0	0.00116039271382	4.91316612335e-05	0
k__Bacteria;p__Firmicutes;c__Clostridia;o__Clostridiales;f__Lachnospiraceae;g__Blautia;s__Blautia sp. OF11-22	0.00045394057159	0.00068521050363	0.000445055061608	0	0	0.000178085963569	0	0	0	0	0	0.00320684514754	0	0	5.2920113366e-05	0	0	0	0.000261270898562	0.000931613263382	0	0	0	7.42181339315e-05	0.00296504320206	0	6.11463353668e-05	6.32858017148e-05	0	0	0	0	0.000899305214523	0	0	0.00111686260597	0	7.01159486328e-05	0	0	0	0	0	0.000428217963129	0
k__Bacteria;p__Firmicutes;c__Clostridia;o__Clostridiales;f__Lachnospiraceae;g__Roseburia;s__Roseburia sp. AF25-13LB	0	0	0	0	0	0	0	0	0	0	0	0	0	0	0.00268623294994	0	0	0.00193944464052	0.00661841034642	0	0	0	0	0	0	0.000647869800945	0	0	0	0	0	0	0	0	0	0	0	0	0	0	0	0	0	0	0
k__Bacteria;p__Firmicutes;c__Clostridia;o__Clostridiales;f__Lachnospiraceae;g__Blautia;s__Blautia sp. OF03-15BH	4.19109198973e-05	0.000484998194338	0.000521855558772	1.88143409993e-05	2.16328798894e-05	0.000747424778092	0.00022019349659	2.90265857524e-05	1.6188984594e-06	0.000165734938837	0.000220691922809	0	8.90563061e-05	0.000151070355421	0.000635341191062	0.000117137736733	7.07666142924e-05	5.91697929057e-05	0.000245210090079	0.0021528857922	0	1.21363726047e-06	7.38167767731e-07	4.27242547303e-06	0.000941376309983	2.7014765447e-05	0.000351322613872	0.000673314694043	2.66513907968e-05	7.61300044269e-05	9.38273392502e-06	0.000506245054201	0.000502867726064	2.25904143274e-06	1.91950720788e-05	0.000958941770701	1.53064197639e-06	0.000811227367061	0	2.9560417088e-06	1.88187703762e-05	0	0.00033867739544	0.000429144975605	0.000149901927078
k__Bacteria;p__Firmicutes;c__Clostridia;o__Clostridiales;f__Ruminococcaceae;g__Ruminococcus;s__Ruminococcus sp. TM09-4	0	0.000715814949331	0	0	0	0.000719270660891	0	0	0	0	4.40434633046e-05	0.000118602267795	0	0.000157412383259	0	0.000269886626795	0	0	0	6.79344752041e-05	0	0.00010778254718	0.00122600981893	0.000838616085706	0.000188236944044	4.34295668734e-05	0.000102866343788	0	0	0.000154410315469	0	0	0	0.00391153024078	0	0.000260737659902	0	0.000224568025121	0.00153140568025	0	0.000187760004435	0	5.11435158285e-05	5.84017859946e-05	0.000841490203215
k__Bacteria;p__Firmicutes;c__Erysipelotrichia;o__Erysipelotrichales;f__Erysipelotrichaceae;g__Coprobacillus;s__Coprobacillus sp. AF24-1LB	0	0.00010109339483	0	0	0	0.000284725268605	0	0	0	0	0	0	0.00263632599064	0	0	0	7.09867281782e-05	0.00101338073888	0.000185189416123	0	0	0	0.000158879756596	0.000491512033347	0	0.000397771221279	0.000408096233579	0	0	0.00374652039214	0.00134802164789	0	0	0	0	0	0	0.000447843306676	0	0	0	0	0	0.000464865856351	0
k__Bacteria;p__Firmicutes;c__unclassified;o__unclassified;f__unclassified;g__unclassified;s__Firmicutes bacterium TM09-10	0.000180103682802	0.000128670303967	0.00202431302778	0.000325769092692	0.000622334287121	3.34609448488e-05	0.000172411394736	0.000451689758545	4.85669537819e-06	0.000345271375757	9.89079499211e-05	0	0.000652804531015	0	8.45522491173e-05	0.000241002617874	9.87761062635e-05	6.24812098872e-05	0.000530232888509	0.000115149233168	0	2.67000197303e-05	7.85931564466e-06	1.59910781991e-05	0.000317655830254	2.22902100549e-05	0.000287739027154	5.04745206979e-05	0.000224651411632	3.21630968222e-05	8.51376481719e-05	0.000535572454769	0.00089062115339	0	0	3.6758004699e-05	0.000197726143879	0.000646310223613	1.0509487494e-05	7.96948844693e-05	0.000814606830176	0	0	0.00121902140608	4.22893212787e-05
k__Bacteria;p__Firmicutes;c__Clostridia;o__Clostridiales;f__Clostridiaceae;g__Butyricicoccus;s__Butyricicoccus sp. AM42-5AC	0	5.79180907881e-06	0.00116781413974	0.000464860827937	0	1.25129409785e-05	0.00122282597939	0.00181105730373	0.000913112694382	9.3569478525e-05	8.83716903805e-05	0	2.54614985011e-05	0.000851024248337	0.000456142393583	0.000499036656904	0.000174055055215	9.58568073583e-06	3.13675883987e-05	2.50660947072e-05	0	0	2.46200661355e-05	6.29267237528e-05	7.6635905972e-05	0.000273115644396	0.000182722167468	0.000378558905235	0.00020023694812	0.00040256484913	0.000554540899364	0.0011388685328	0.000258636921491	0	0	8.6450603511e-06	0	4.96782884518e-05	0.000171402156861	4.20940339333e-05	0	0	0	3.1642025851e-05	0
k__Bacteria;p__Actinobacteria;c__Coriobacteriia;o__Coriobacteriales;f__Coriobacteriaceae;g__Collinsella;s__Collinsella sp. AM42-18AC	0	0	0	0	0	0	0	0	0	0.000660951403931	0.000916037591855	0	0	0	0	0	0.000443034223692	0	0	0.000147419597375	0	0	4.75466885685e-05	5.41377342083e-05	0	0	0	0	0	0.00278537908625	0.000538920779818	0.000659464266647	0.000587486833381	0	0.00319304041827	0.000238300098686	9.56104577396e-05	7.5964074287e-05	0.000188249840421	0.000358449617609	0	0	0.000650572114067	2.55855443405e-05	0
k__Bacteria;p__Firmicutes;c__Clostridia;o__Clostridiales;f__Lachnospiraceae;g__Dorea;s__Dorea sp. AM13-35	0	0.000809076238702	2.29167512579e-05	0	0	0.000797867571412	0	0	0	0	0	0	0.00113386182446	0	0	0	0	0.000132892392019	5.02183025807e-05	6.66841474396e-05	0	0.000797533056878	0.000264307482481	0.000439388442576	0.00184165661539	9.89733783418e-05	0.000114909232817	1.65198097322e-05	0	1.97645203801e-05	0	0.000150513192942	7.00110354895e-05	0.000178857149957	0	0.00314271041252	0	0.000183938941628	0.000181153227732	2.44760253489e-05	0.000148892828118	0	0.000878984659225	4.53618104974e-05	1.67190339939e-05
k__Bacteria;p__Actinobacteria;c__Coriobacteriia;o__Coriobacteriales;f__Coriobacteriaceae;g__Senegalimassilia;s__Senegalimassilia anaerobia	0	0.00126787966016	0	0	0	0.00052878347903	1.18748418808e-06	0	0	2.74860343167e-06	0	2.05485937096e-06	0	0	0	0	0	0	0	0	0	0	0	0	0.00312511645065	0	0	0	0	0	0	0.00153679967118	0.001645259334	0	0	0.000775481711342	0	0.00147594379668	0	0.0005635989122	0	0	0	0.000698905606151	0
k__Bacteria;p__Firmicutes;c__Clostridia;o__Clostridiales;f__Lachnospiraceae;g__Blautia;s__Blautia sp. SF-50	0.000306332010803	0.00060392772849	0.000149664013984	0.000483552997891	0.00036484780491	9.17243262801e-05	0.000584468408001	0	2.37438440712e-05	0	5.15422426172e-05	0	0.000102317503236	1.58821722779e-05	7.13097278312e-05	6.38544818292e-05	2.83396627998e-05	0.000443207020204	0.000344364846675	0.000506918599376	0	2.19610551894e-05	4.01650108912e-05	2.91135278662e-05	0.000155475094241	1.85347942305e-05	2.62362939557e-05	3.10649483303e-05	0	3.81565046226e-05	8.04462812094e-05	0.000205291803979	0.000121913447376	0.000667890510548	0.0038006242716	0.000100177111549	0.000138632430433	0.000373171975954	0	3.90197505562e-05	0.000802952023523	0	0.000105611122751	0.000386687804199	0.00020166364223
k__Bacteria;p__Firmicutes;c__Bacilli;o__Lactobacillales;f__Streptococcaceae;g__Streptococcus;s__Streptococcus mutans	7.85829748074e-06	0	2.66774489002e-05	1.42940123177e-05	3.71422995781e-06	0	0.000108400342312	3.42269612619e-05	0.00122318571264	0	0	0	3.24162596658e-05	0	3.24816559848e-06	9.07630594562e-07	0	0	0	5.83486290097e-06	6.08904811316e-06	2.64688507283e-05	0	0	2.94090289167e-05	6.17826474349e-06	2.60212423659e-05	5.68319984958e-06	0	0	1.50336986753e-05	0	0	0	4.40602331998e-05	3.16765570117e-06	2.06636666813e-05	2.64704634874e-06	1.48974693858e-05	1.20015293377e-05	8.50052411879e-06	0.00987749112585	2.07043388126e-05	1.49558012812e-05	1.70813659999e-06
k__Bacteria;p__Firmicutes;c__Clostridia;o__Clostridiales;f__Ruminococcaceae;g__Ruminococcus;s__Ruminococcus sp. AM41-10BH	5.98221745155e-05	0.000387195600121	1.52778341719e-05	3.67734846805e-05	5.13467195519e-05	0.00172834997266	0	0	0	4.69017011107e-05	0.000302988652733	0	0	1.12747161563e-05	0	0	0.000199037981256	0.00389413922766	0.000612120390916	0.000515730433144	0	0	0.000160399513765	0.000114623071976	0.000207970689831	4.81541222654e-05	0.000115912806903	0	0	4.42414148322e-05	0.000105609067645	4.42470756705e-05	2.02628093099e-05	0	0.000167917866315	0	0.000347182399716	0.00132192263471	0.000749153105952	0	1.6199112e-05	0	7.9208342063e-05	1.06297430593e-05	0.000175213405787
k__Bacteria;p__Firmicutes;c__Clostridia;o__Clostridiales;f__Ruminococcaceae;g__Ruminococcus;s__Ruminococcus sp. AM18-44	0	0	0	0	0	0	0	0	0	0	0	0	0.000104203540162	0	0	0	0	0	0	0	0	0	0	0	0	0	0	0.000532390602858	0	0	0	0.000165432868044	0.000423028218284	0	0.00346910612971	0	0	0	0	0	0.00686719385242	0	0	0	0
k__Bacteria;p__Actinobacteria;c__Coriobacteriia;o__Coriobacteriales;f__Coriobacteriaceae;g__Collinsella;s__Collinsella sp. AF16-8	0	0	0	0	0	0	0	0	0	0	8.50019857527e-05	0	0	0	0	0	0	0	0	0.000165817277339	0	0	6.80416995314e-05	0	0	0	0.000327666938994	0	0	0.000276932041344	7.24496329778e-05	0	5.04887275164e-05	0.000468505549311	0	0.00992598112526	5.01831905117e-05	0	0	0	0	0	0	0	0
k__Bacteria;p__Firmicutes;c__Clostridia;o__Clostridiales;f__Eubacteriaceae;g__Eubacterium;s__Eubacterium sp. AF19-12LB	0	7.66756542819e-05	3.61379539067e-05	8.76577251104e-05	0	0.00515583443524	4.95350547029e-05	6.71803611746e-05	0	3.84804480434e-05	0.000102135272663	4.85789830775e-05	1.29665038663e-05	0	0	0	1.10056942912e-05	8.47025606839e-05	0.00025139312433	8.93091260352e-05	0	0.00132691007144	0	0.000728021300604	4.73226719377e-05	4.21575711909e-05	0.000109747994662	0	0.000267664327714	0	1.34876800172e-05	0.000297296467109	9.9294497449e-05	0	0	0	0	0.000117024072301	0	0.000869312745725	0	0	6.69566920317e-06	0.00125993355669	1.99800220484e-05
k__Bacteria;p__Bacteroidetes;c__Bacteroidia;o__Bacteroidales;f__Rikenellaceae;g__Alistipes;s__Alistipes obesi	2.5061597371e-05	0.000188628691135	7.81519978794e-06	1.52713806813e-06	1.83703806022e-05	0.00175991163182	0	1.27356134928e-06	8.63412511678e-07	5.14632131888e-06	3.51208651351e-06	1.21184014185e-06	3.93710208305e-05	2.92166923474e-05	0	0.00111798733236	0	3.19813166368e-05	5.12739425748e-05	4.32851564184e-05	0	0	1.05514569152e-05	3.69869976665e-05	0.000582337090504	0	8.24364427571e-06	4.55137615072e-05	0.00110798204041	3.15683311626e-06	1.91919557557e-06	0.000130620292806	0.000633330597966	0	0	0.000276245974273	4.94178695235e-05	0.00409990543889	0	0.000803511257287	1.80702965544e-05	0	6.83813025005e-06	0.000161547374169	1.21640030606e-05
k__Bacteria;p__Firmicutes;c__Erysipelotrichia;o__Erysipelotrichales;f__Erysipelotrichaceae;g__Coprobacillus;s__Coprobacillus sp. AF27-24BH	0	0	0.000339402962219	0.00174893960114	0.00326415563306	0	0	0.00126013589006	0	0.000633699293311	0.000393638453285	0.00179215350369	0	0	0	0	0.000542525700085	0	0	0	0	0	0	0	0	0.0006192801837	0.000254406030735	0	0	0	0	0	0	0.000388849784009	0	0	0	0	0	0	0	0	0	0	0
k__Bacteria;p__Firmicutes;c__Clostridia;o__Clostridiales;f__Clostridiaceae;g__Clostridium;s__Clostridium sp. AM33-3	0	6.91068128721e-06	0.000121400020766	0.000360893268259	1.29998048524e-05	3.03885709478e-05	0.00201103274595	0.000258532953904	0.00159056773636	0.000425624165441	0.000564117031076	0	0.00132959709418	0	0	7.52265592787e-05	0.00152494900099	0.000216287814421	0.000718890836042	1.09552527936e-05	0	0	6.90403970995e-06	2.70993844289e-05	0.000844240299164	0	0.000521141685951	7.4652201414e-06	1.32298270862e-05	2.56206745667e-06	2.49495424824e-05	1.45539967908e-05	2.03301276133e-05	0	0	7.91913925292e-06	0	0.000160915794316	1.9935522669e-05	5.0370950718e-05	4.46411172276e-05	0	1.32963643751e-06	3.26926399906e-05	0.000168639667963
k__Bacteria;p__Actinobacteria;c__Actinobacteria;o__Bifidobacteriales;f__Bifidobacteriaceae;g__Bifidobacterium;s__Bifidobacterium gallinarum	0	0	0	0	0	0	0	0	0	0	0	0	0	0.000313632248464	3.1931966422e-05	1.61771805972e-05	0	0	0	0	0	0	0	0	0	0.0108049370392	4.01429634295e-06	0	0	0	0	0	2.22150401072e-06	0	0	0	0	0	0	0	0	0	0	0	0
k__Bacteria;p__Firmicutes;c__Clostridia;o__Clostridiales;f__Clostridiaceae;g__Clostridium;s__Clostridium disporicum	0.00555418802301	5.72599306655e-06	0	0.000707736866292	0.00194389745995	0	5.76778034212e-06	0	0.000126274079833	0.000623172726977	2.06928340526e-05	0	0	0	0.000608306458927	1.40949692332e-05	0.000247132865309	4.91483994092e-05	1.36479170677e-05	7.79966367374e-06	0	0	1.57620529227e-05	5.7189466689e-05	8.0563496153e-05	0	0	0	0	0	0	1.33106905323e-05	5.42585525043e-05	0	0	9.5623606479e-05	0	0	9.69689825478e-06	0	0	0	0.000912320544194	0	3.62332006059e-06
k__Bacteria;p__Firmicutes;c__Clostridia;o__Clostridiales;f__Lachnospiraceae;g__Butyrivibrio;s__Butyrivibrio crossotus	3.39818269437e-06	6.51578521366e-06	4.77726122376e-05	0	1.45055737542e-05	4.91579824156e-06	0	2.9185780921e-06	2.69816409899e-06	0	0	6.84953123652e-06	6.71900654891e-06	0	1.23930010527e-05	0	0	7.56397352609e-05	9.23684994914e-05	1.48848543392e-06	0	0	0	0	0.00611075555244	8.47997121655e-07	0.00472253291203	0	1.34215637106e-05	1.83004818334e-06	1.3434369029e-05	3.72991877553e-06	1.9522307973e-06	0	0	0	8.30919930041e-06	0	1.19179755087e-06	0	0	0	0	2.78103742831e-06	0
k__Bacteria;p__Firmicutes;c__Clostridia;o__Clostridiales;f__Oscillospiraceae;g__Oscillibacter;s__Oscillibacter sp. PEA192	0.000255713247752	5.25211777828e-05	0	0.000292660739376	1.47063429411e-05	8.4462351605e-05	0.000639149227519	9.68437276016e-05	0.000120068302405	0.000140705103332	2.40625386804e-05	0	0.000247719162501	0.000463726907294	0	0.000719964621627	7.20322691359e-05	0.000334975970441	0.000125470353595	7.00183548116e-05	0	0.00114185928535	0	1.92259146286e-05	8.7364932808e-05	8.17711510168e-06	0.00150220703862	4.71031309567e-05	0.00101032418637	0	0	2.7279602025e-05	3.62845655085e-05	0	0	0.0001307317905	0.00052801681607	0.00167773491136	0	0.00013917044365	2.24007522376e-05	0	0	0.000213274670336	0.000701474763731
k__Bacteria;p__Firmicutes;c__Clostridia;o__Clostridiales;f__Ruminococcaceae;g__Ruminococcus;s__Ruminococcus sp. OM06-36AC	0.000319995537053	3.52773825709e-05	0	0.00228056690542	1.95248034269e-05	0.000774796836483	0	1.55480614725e-05	0	0	1.75604325676e-06	0	0.000149409487732	0	2.19875825128e-05	0.00140026044727	0	0.00026866048826	0.00100233017448	0.000256138573469	0	0.000757714196285	0	0	0.000184021969215	0	0.00185632532316	0	8.88379693225e-06	7.1829391196e-06	0	0.000177280845331	0.000260858425502	0	0	0.000842002481066	4.75592328379e-06	2.9548424358e-06	0	2.60131670375e-06	0	0	3.08665601565e-06	8.02174795989e-05	0.000310156197187
k__Bacteria;p__Firmicutes;c__Erysipelotrichia;o__Erysipelotrichales;f__Erysipelotrichaceae;g__Coprobacillus;s__Coprobacillus sp. AF37-2	0	0	0	0	0	0	0	0	0	0	0	0.00655094436331	0.000602647736514	0	0	0	0	0	0	0	0	0	0	0	0	0	0	0	0	0	0	0	0	0	0.00324859688705	0	0	0	0	0	0	0	0	0.000634694541973	0
k__Bacteria;p__Firmicutes;c__Clostridia;o__Clostridiales;f__Ruminococcaceae;g__Flavonifractor;s__Flavonifractor plautii	8.79987726897e-05	1.981061969e-05	3.71956501186e-05	0.00185382344366	0.000123623626839	1.40770586008e-05	0.000534537525235	8.74512126506e-05	0.000989794518075	0.000209010822655	7.34690530124e-05	0.000562926090239	0.000658816273717	0.000341548012024	0.000152713754907	0.000189694794263	9.751045142e-05	0.000635530632786	0.000386515043586	1.20865017234e-05	0	0.000272317084349	3.86886753558e-05	5.93256794255e-05	0.000251078386941	1.12662474734e-05	0.00029885002596	7.81199165764e-05	4.72950340278e-05	7.04568550585e-06	0	0.000132083006051	9.52553992477e-05	0	0	1.42544506552e-05	7.82814039354e-05	0.000157099122837	0.0013247371504	0.00070531155172	5.62424614652e-05	0	3.16738394221e-05	5.88961926485e-05	0.000211136036102
k__Bacteria;p__Firmicutes;c__Erysipelotrichia;o__Erysipelotrichales;f__Erysipelotrichaceae;g__unclassified;s__Erysipelotrichaceae bacterium AF19-24AC	0.000277376662428	0.000800125261035	0.000160123454302	0	0.000615056404095	6.65867216357e-05	0	0	0	0	0	0	0.000803687485096	0	0	0	0	0.00203155431813	0.000226585584467	6.18614546337e-05	0	0	2.31437306e-05	2.14231620148e-05	0.00178034789061	3.55553078866e-05	0.000482862502967	7.23403913056e-05	0.00155396142885	0	0	1.91615435135e-05	4.14007565635e-05	0	0	5.65558528312e-05	0.00038380847558	1.08344222646e-05	0	0.00066694213034	0.000285703150257	0	0	0.000244422289533	0.000229977300417
k__Bacteria;p__Actinobacteria;c__Coriobacteriia;o__Coriobacteriales;f__Coriobacteriaceae;g__Collinsella;s__Collinsella sp. TF12-2AT	0	0.000476310480719	0	0	0	0	0	0	0	0	0	0	0	0	0	0	0	0	0	0.00143204206627	0	0	0.000120668719207	0	0.000173292942379	0	0.000643004253505	0.00250152302532	0.00177759024516	0	0	0.000286984338729	0.000243557621539	0.00014654303555	0.000953511304077	0	0	0	0.000280234942302	0	0	0	0.00020656851797	0.00164328411597	0
k__Bacteria;p__Firmicutes;c__Clostridia;o__Clostridiales;f__unclassified;g__unclassified;s__Clostridiales bacterium CCNA10	8.21935439201e-05	0.000128012143844	0.000155422582249	0.000287285213376	1.67140348102e-05	3.23995793194e-05	0.00398417909162	0.00108979705959	0.000851756442771	0.00181659294464	1.35262791399e-05	0	0.000168564550262	4.22801855862e-06	0	2.50933164379e-06	0.000805726879059	0.000202170720974	0.000137082393531	0.000127176195474	0	4.73896454087e-06	0	0	5.67105704192e-05	2.50764863118e-05	8.13611848081e-05	5.7506276444e-05	0.000254114939587	2.34703679513e-05	1.012908776e-05	4.60754672272e-06	8.34746961605e-06	0	0	3.84078253766e-05	9.12918607348e-06	0.000224937380425	4.27963665993e-06	5.39773216027e-05	3.8118702495e-05	0	3.41906512502e-06	5.66095618741e-05	2.04458774848e-05
k__Bacteria;p__Firmicutes;c__Clostridia;o__Clostridiales;f__Clostridiaceae;g__unclassified;s__Clostridiaceae bacterium OM02-2AC	0	0	0	0.000288568009353	0	0	0.000471713956999	0	0.00102719107249	0.00478923679645	0	0	0	0	0	0	0.00277409530304	0.000931989595179	0	0	0	0	0	0	0	0	0	0	0	0	0	0	0	0	0	0.000458980112534	0	0	0	0	0	0	0.00013286866972	0	0
k__Bacteria;p__Firmicutes;c__Bacilli;o__Lactobacillales;f__Streptococcaceae;g__Streptococcus;s__Streptococcus gallolyticus	0	0	0	1.81424002493e-05	0	0	6.842170798e-06	0	4.70559818865e-05	0	2.11199797096e-05	9.95289577369e-05	0.00850107568937	0.000441827939375	0.000291285496516	0.000208327916469	1.55180289506e-05	0	0	0	0	0	0	0	0	0	0	5.86140187876e-05	0	0	0	0	0	0.00020056359155	8.58316231166e-06	0	0	0	0	0	5.63493862969e-05	0.000482271460883	0	0.000376614268625	0
k__Bacteria;p__Firmicutes;c__Clostridia;o__Clostridiales;f__Lachnospiraceae;g__Blautia;s__Blautia sp. AM42-2	0	0.000161775758133	0	3.05427613625e-05	0	5.13365748181e-05	3.16662450155e-05	0.000144761473368	9.47055598747e-05	7.23993840087e-05	5.32508252454e-05	0.000956984891146	0.00345433556864	0	0	0	6.12466887305e-05	0.000207834986863	0.000403631492063	0	0	3.29993750346e-05	0.000393356576934	0.000537410089858	4.04254404002e-05	1.84742230075e-05	3.54118284539e-05	1.99393621841e-05	6.755520401e-05	0	0.000204021151881	0	0	0.00203637852282	2.07556470446e-05	9.46997068995e-05	0	0	0.00102917135779	3.04472296007e-05	7.74670405543e-05	0.000167843794194	0.000112686688079	0.00010048815241	5.15029065756e-05
k__Bacteria;p__Firmicutes;c__Clostridia;o__Clostridiales;f__Clostridiaceae;g__unclassified;s__Clostridiaceae bacterium TF01-6	0	4.23196958826e-05	1.21047455362e-05	0.000190586830902	1.45055737542e-05	0.000136748569265	0.00195103652102	0.000275354576726	0.00112874996917	0.000409191025775	0.000131940547399	0	0.000207523000515	0.000651060652661	0.00068406367504	0.000153336180446	0.000518423229587	0	0	0	0	0	0.00175623138433	0.00173014921263	0	0	5.00353365604e-05	0	0	1.5601160763e-05	1.66330283216e-05	5.21457271952e-05	1.90510798495e-05	0	0.000115586585797	1.59042713329e-05	0	0	0.000107532642658	0.000203257427897	8.60210270889e-05	0	0	0.000114146136224	0
k__Bacteria;p__Firmicutes;c__Clostridia;o__Clostridiales;f__Lachnospiraceae;g__Anaerotignum;s__Anaerotignum sp. KCTC 15736	0	0.000469202351396	7.86220850847e-05	0	0	0.000213781362164	0	0	0.000167555990548	0.000436384655471	0.000147602554825	0	0.00615596558784	0.000581081524979	0	0.00020726011577	0.000174055055215	0	0.000439146237582	0	0	0	0	0	0.000389885171632	0	0.000336340686449	0	6.53821889331e-05	2.23723390413e-05	0	0	0	0	0	0	0.000385229785987	0.000190525777892	0	0.000127228035147	0	0	0	0.000198936877372	0
k__Bacteria;p__Proteobacteria;c__Betaproteobacteria;o__Burkholderiales;f__Sutterellaceae;g__Sutterella;s__Sutterella wadsworthensis	0	1.5993290979e-05	0	0	0	0.00031170629759	0	0	0	0	0	0	0.000160843586596	0	0	0	0	0	0	0	0	0	0	0	3.66894399841e-05	0.000106847637329	0.00822529320671	0	7.66946497748e-07	1.73854577417e-06	1.22615272884e-06	4.87083510687e-05	4.61803561017e-05	0	0	0.00056925412663	0	0.000487425883472	0	0.000505424011371	0	0	3.98890931253e-06	0	0.000202750638248
k__Bacteria;p__Firmicutes;c__Clostridia;o__Clostridiales;f__Eubacteriaceae;g__Eubacterium;s__Eubacterium sp. AF17-7	1.54334130703e-05	8.2796543422e-05	1.51603123706e-05	2.38233538628e-05	0	0.00594822759498	1.01784358979e-05	2.7487699122e-05	0	6.49138257267e-06	0.000100474150664	3.38261465681e-05	0	0	3.01829541766e-05	8.22206538603e-06	0	7.3896884218e-05	0.000207961078855	2.51256341246e-05	0	0.00101119100697	0	0.00098699131892	5.75727243614e-05	0	3.71322411723e-05	0	0.000237497765469	0	0	0.000444811097898	0.000108651741615	0	0	0	0	3.50887539251e-05	3.19618434096e-06	0	0	0	0	0.00115443953691	3.42662554302e-05
k__Bacteria;p__Firmicutes;c__Clostridia;o__Clostridiales;f__Clostridiaceae;g__Clostridium;s__Clostridium sp. AF28-12	0.00231819775682	0	0.00132734998504	0.000708530978087	0.000958321521413	0	0.000405271389333	0.000684592290295	0	0	0	0	0.00034485006419	0	0.000433954923957	0.000500424797813	0	0	0	0	0	0	0	0	0	0.0018652302403	0.00082192717622	0	0	0	0.000188987453206	0.000122209691645	0	0	0	0	0	0	0	0	0	0	0	0	0
k__Bacteria;p__Firmicutes;c__Clostridia;o__Clostridiales;f__Lachnospiraceae;g__Eisenbergiella;s__Eisenbergiella massiliensis	6.21584251179e-05	0.000903653848318	6.65761004492e-05	0	2.49455714734e-05	0.000283552180388	0	0	0	1.1988589436e-05	0	0	0	0.00414535537526	0.00046713618484	0.000870577910289	0	9.43753839719e-05	1.28938885004e-05	0	0	0.000743959640666	1.18106842837e-05	0	0	0	0.000637412912171	1.25704674639e-05	8.47475880012e-05	0.000123757008398	0	0	0	0	0	0.000123934529308	0.00177576335575	0	0	7.76847761073e-05	0	0	0	0.000134973016521	0
k__Bacteria;p__Firmicutes;c__Negativicutes;o__Veillonellales;f__Veillonellaceae;g__Veillonella;s__Veillonella dispar	0	0	0.00141784177205	0.000127913084586	0.000182549383197	0	0.000790921016129	1.82543793397e-05	0.00156158945393	0.00120844981515	2.66728732513e-05	0.000124608779803	0.000296461429307	1.27924664081e-05	4.41250803609e-05	0	0	0	6.89936139059e-05	2.75667502362e-05	0.000983303205556	0	0.000197047372351	0.000467647485348	0.0015613607893	0	0	1.70977622593e-05	0	0	3.43322764075e-05	0	0	6.71819278257e-05	7.39192342113e-05	0	1.09878227591e-05	0	0.000785286240789	0	0	0.000320520716413	0.000236817746923	0	0
k__Bacteria;p__Firmicutes;c__Bacilli;o__Lactobacillales;f__Streptococcaceae;g__Streptococcus;s__Streptococcus cristatus	0.000268031660019	3.65937028161e-05	1.20459846356e-05	0.000109098743587	5.17984502225e-05	1.81549366876e-05	7.52073319119e-05	3.60842382296e-05	0.000103177795146	0.000731420917445	0.000146083814711	4.06756778046e-05	0.000896221171778	2.92166923474e-05	3.86781565111e-05	1.8686512241e-06	4.11062681776e-05	1.59470870423e-05	0	1.07766345416e-05	0	0	1.25488520514e-05	1.73338404906e-05	0	6.77186272865e-05	0	0.00214921279735	0.000167961283007	0.000184697612903	0.000158227013008	0.000124257490189	3.24474222172e-05	0.000151650433571	0.000424476390686	0.000161484447932	0.000136117804329	0	0.000189929191515	0.000146678789591	7.80551271285e-06	0.00128177602142	4.08388334378e-05	0.00235788713339	5.65237929453e-05
k__Bacteria;p__Firmicutes;c__Clostridia;o__Clostridiales;f__unclassified;g__unclassified;s__Clostridiales bacterium AM23-16LB	0.00015072356159	6.41706119527e-05	0.00042296096296	0	0.000212112645969	0.000202385648059	0.000325370667535	6.06002942033e-05	0	0.00013450612538	0.000197388754185	0	9.80739201525e-05	0	0	0	0.000175100596173	6.16969269179e-05	0.00019378534179	0.000138786381859	0	5.28221169556e-05	0	0	0.000275697671734	2.55004848726e-05	0.000224227124299	6.64163779031e-05	0.00594722270458	0	0	6.39205688199e-05	6.03171998063e-05	0	0	0.000127300163491	0	0	0	0.00051517894901	0.000563921562296	0	0	0.000104505206473	4.76207779392e-05
k__Bacteria;p__Firmicutes;c__Clostridia;o__Clostridiales;f__Ruminococcaceae;g__Anaeromassilibacillus;s__Anaeromassilibacillus sp. Marseille-P3876	0.00011178605155	0.000196592428618	0	6.41397988613e-06	9.82263246952e-05	7.36252509361e-05	6.8987176641e-06	0	0	0	0	0	2.30450136897e-05	0	0	0.00400670856467	0	0.00085234130252	0.00040302826921	0.000626533288845	0	7.05065456081e-06	0	0	0.00203995202209	0	7.0321869865e-05	0	1.55306665794e-05	2.19605782001e-06	9.46803150615e-05	2.94005362307e-05	3.00239632964e-05	0	0	1.50463645805e-05	0	2.16072853118e-05	0	1.85639419313e-05	0	0	0	0.00153439105045	3.4214493715e-05
k__Bacteria;p__Firmicutes;c__Erysipelotrichia;o__Erysipelotrichales;f__Erysipelotrichaceae;g__Absiella;s__Absiella sp. AM22-9	0	0	0	0	0	0	0	0	0	0	0	0	0	0	0	0	0	0	0	0	0	0	0	0	0	0.00982386494071	0	0	0.000102259533033	0	0	0	0	0	0.000187789187546	0	0	0	0	0	0	0	0	0	0
k__Bacteria;p__Firmicutes;c__Bacilli;o__Lactobacillales;f__Leuconostocaceae;g__Weissella;s__Weissella cibaria	0	0	0.000442352060178	5.3755259998e-06	0	0	0	4.5105297787e-06	0	0	0	0	0	5.47474197975e-05	0.000255105928927	0	0	0	0	0.00242855329457	3.39841745119e-05	0	0	0	5.4603083005e-06	0	0	0	0	5.21563732252e-06	0.00138496616272	5.35353047782e-05	0	0.000189268384386	7.19945250869e-05	0.000119051060102	0	1.1942488178e-05	0	0	0	0.00343525266737	0.00013633522186	0.00141542444935	0
k__Bacteria;p__Firmicutes;c__Clostridia;o__Clostridiales;f__Ruminococcaceae;g__Ruminococcus;s__Ruminococcus sp. AF25-3LB	0	0.000262737520939	0	0	0	0	0	0	0	0	0	0	0	0	0	0	0	0	0	0	0	0.00308853345114	0.000989014543859	0.00229520799876	0	0	0	0	0	0	0	0.00332825771837	0	0	0	0	0	0	0	0	0	0	0	0	0
k__Bacteria;p__Firmicutes;c__Clostridia;o__Clostridiales;f__Clostridiaceae;g__Clostridium;s__Clostridium sp. OM04-7	0	6.00900191926e-05	0	0.00036113761035	0.000133360932404	0	0.00142062691701	0.000924181019128	0.000734332341182	0.00176922339614	0.00033080058107	0	0	0.000267882919445	0.000480728508575	0	0.00111861876776	0	0	0	0	0.001652569403	0	0	0	0	0.000161360376214	0	0	0	0	0	0	0	0	9.71414415024e-05	0	0	0	0	0	0	0	0.000319077694275	0
k__Bacteria;p__Firmicutes;c__Erysipelotrichia;o__Erysipelotrichales;f__Erysipelotrichaceae;g__Coprobacillus;s__Coprobacillus sp. AM26-5AC	0	0.000428133159746	0	0	0	0.000183839681966	0	0	0	0.00439039689424	0.00202728074898	0.000265498368468	0	0	0	0	0.0023247878336	0	0	0	0	0	0	0	0	0	0	0	0	0	0	0	0	0.000183424342419	0	0	0	0	0	0	0	0	0	0	0
k__Bacteria;p__Firmicutes;c__Bacilli;o__Lactobacillales;f__Lactobacillaceae;g__Lactobacillus;s__Lactobacillus paracasei	0	0	0	0	0	0	0	0	0	0	0	0	0	0	0	0	0	0	0	0	0	0	0	0	0	0	0	0	0	0	0	0.000121185792374	0	0	6.04462703403e-05	0	0	0	0	0.0026567720462	0	0.00679594218669	3.79421254846e-05	0	0
k__Bacteria;p__Firmicutes;c__Clostridia;o__Clostridiales;f__Clostridiaceae;g__unclassified;s__Clostridiaceae bacterium OM08-6BH	3.82295553117e-05	0.000116757605748	0.00012886265515	0	4.81846048581e-06	0.000591962658703	0	1.72992083277e-05	0	0.00068258934584	0.0017728917799	0	0.000663295611416	0	0	3.73730244819e-06	0.0023178542462	0.000176027955331	0.000332149583886	1.6194721521e-05	0	0	3.47373067167e-06	4.25411507815e-05	0.000243319001461	0.00021272613509	0.000879489318423	2.74045823255e-05	2.73544250864e-05	5.94765659585e-06	4.42481202146e-06	4.25649554384e-05	4.63823110118e-05	3.58500053456e-06	0	5.00225629476e-05	0	0.000626857510911	0	0.000463802944111	6.60795459801e-05	0	4.93864962503e-06	2.8551984264e-05	0
k__Bacteria;p__Actinobacteria;c__Actinobacteria;o__Actinomycetales;f__Actinomycetaceae;g__Actinomyces;s__Actinomyces bouchesdurhonensis	0.00210283792856	1.74412432487e-05	4.64211115224e-05	0	0.000561049492817	1.37418905389e-05	0	0	1.0792656396e-06	3.69014630933e-05	3.92499398199e-05	2.68712379279e-06	0	2.00017801042e-05	7.96050430519e-05	3.95086258809e-06	2.17362462251e-05	9.93425094441e-06	3.31772569602e-06	2.14341902484e-06	0.000235755452586	0.000224580685437	0.000888710570714	0.00048473718724	0.00163263218185	0.000595536264294	0.00101511518772	0.00011602396981	5.56036210868e-06	0	0.000377868284435	1.17017059625e-06	1.68295758388e-06	0.000320292787485	0.000467080087251	0	0	0	0	0.000174879427493	0	0	6.64818218754e-06	2.48439343596e-05	0
k__Bacteria;p__Firmicutes;c__Clostridia;o__Clostridiales;f__unclassified;g__Intestinimonas;s__Intestinimonas butyriciproducens	0.000516452974072	7.16736373502e-05	2.57372744896e-05	3.54296031805e-06	2.04784570647e-05	2.75955037651e-05	0.000103028390033	4.40439966626e-06	4.90526233197e-05	1.60822541215e-05	4.27145657049e-06	0	8.85847968685e-05	1.08410732272e-06	6.99604898134e-07	8.275455421e-06	9.57495403334e-06	0.000219686373955	4.93134682999e-05	5.59670523154e-06	0	0.000181641043317	9.5527593471e-07	3.05173248074e-06	0.00125165593429	5.75426618266e-06	0.00022730953042	2.07581282641e-05	0.000103282128363	0	1.5460186581e-06	5.33890334537e-06	1.15114298737e-05	0	0	2.65951093244e-05	0.000266495701247	0.00573855024719	0	4.77105131801e-05	2.78004562376e-06	0	5.22357171878e-06	5.20363003253e-05	0.000344940069769
k__Bacteria;p__Actinobacteria;c__Actinobacteria;o__Actinomycetales;f__Actinomycetaceae;g__Actinomyces;s__Actinomyces graevenitzii	0.00177463011666	0.000298146535534	8.56733931641e-05	0.000113069302564	0.000244135331281	5.7816490682e-05	7.29454572679e-06	6.28820916207e-05	1.53795353643e-05	0.000309247126525	1.26245271972e-05	0.000155484359069	2.91746336992e-05	2.73737098987e-05	6.94108002506e-05	2.24238146892e-06	8.77704119723e-05	1.98685018888e-05	2.3525691299e-05	0.000226845180129	0.00107448279781	7.3164989131e-05	0.000849327149224	0.000305356352022	0.000425520867909	0.000921651728794	7.18989148568e-05	0.000177479588523	2.77378983352e-05	1.81174770151e-05	0.000119523235568	9.39061903487e-05	2.36287244777e-05	0.000139078376902	0.000168177962143	4.38192371995e-05	2.0772998251e-05	2.73322925311e-05	4.35547832226e-05	0.00100440385182	2.64104334257e-05	1.72709466995e-05	0.00011387386347	1.10005480498e-05	2.43280061211e-05
k__Bacteria;p__Firmicutes;c__Clostridia;o__Clostridiales;f__Ruminococcaceae;g__Ruminococcus;s__Ruminococcus sp. AF42-9BH	0.000143502423364	0.000296172055166	2.38569256685e-05	0.000118078315427	0	0.000155294535358	0.000155334241174	0	9.62165317702e-05	0.000222812320738	0.000168675073906	0.000146000392742	0	0	0	0	5.73946957286e-05	0.000483728306951	0.00105179444849	0.000284657954383	0	0.000243247582348	0	3.68038937177e-05	0.000960535286476	8.81917006522e-05	0.000370247153774	0.000219621960289	0.000332343482358	3.86140166684e-05	6.1840746324e-05	0.000148684801385	0.000198185085078	0.000305952785347	6.7052704362e-05	0.000231436844666	0.00024184143227	0.000916308951184	0.000498929792886	0.000399420355693	0.000376268482692	0	0	9.52350817118e-05	0.000209479661218
k__Bacteria;p__Firmicutes;c__Bacilli;o__Lactobacillales;f__Streptococcaceae;g__Streptococcus;s__Streptococcus sanguinis	1.62829587439e-05	0	1.16346583309e-05	2.32735841582e-05	8.78365192726e-06	0	3.00263858987e-05	2.39323403552e-05	0.000225350665548	9.60256773363e-05	5.55289354163e-06	0.00011844420169	6.16498320189e-05	1.85924405847e-05	3.24316842063e-05	8.91613584069e-06	0	0	0	4.29874593316e-05	0.00133683229814	0	8.38037524541e-06	1.24510685214e-05	0	9.15231179158e-05	2.75266034945e-05	0.00511993694923	0.000141501628835	3.8110753418e-05	7.69810669757e-05	2.23795126532e-05	4.17373480803e-05	0.000103228371557	4.32279265514e-05	0.00014808790403	2.99568501094e-05	2.54239567913e-05	0.00028586889436	7.857158862e-05	8.28667445543e-06	8.28479422894e-05	9.63986417194e-06	0.000955749862864	1.95141666121e-05
k__Bacteria;p__Firmicutes;c__Clostridia;o__Clostridiales;f__Clostridiaceae;g__Clostridium;s__Clostridium saudiense	0.00471646519337	3.24472940438e-05	0	0.000411899679735	0.000392252798923	0	0	0	0.000120931714917	0.000359482240308	3.28427549642e-05	0	0	0	0.000258354094525	0	0.000141093000813	0.000164786566104	0	0	0	0	1.63699557903e-05	5.93867140751e-05	0	0	0	0	0	0	0	4.75381804725e-05	0.000313164747209	0	0	7.1140267622e-05	0	0	4.56133426286e-05	0	0	0	0.00220767135642	0	0
k__Bacteria;p__Firmicutes;c__Erysipelotrichia;o__Erysipelotrichales;f__Erysipelotrichaceae;g__Erysipelatoclostridium;s__[Clostridium] innocuum	0.000458400686376	0.000216534680333	0.000223820270619	0.000282154029467	0.000173364192896	0.000146524304405	0.000205321670806	7.19562162344e-05	0.000374073470685	7.47386209719e-05	0	0	0.000105441251895	0.000308157506484	8.47021644526e-05	0.000196688888845	7.57742051949e-05	0.00193482608525	0.000339765272415	7.1090064324e-05	0	0.000104661765653	0	0	0.000136986681925	0.000232411782557	8.4300223202e-05	0	9.39509459742e-05	3.3169623323e-05	6.36000089349e-05	0.00018920195828	9.38417148772e-05	0	0	0.000904695666819	0.000405893452668	0.000118070578997	5.03805328321e-05	0	0.000929283712156	7.83767834992e-05	1.99445465626e-05	0.000112168509609	0.000369319837605
k__Bacteria;p__Firmicutes;c__Clostridia;o__unclassified;f__unclassified;g__unclassified;s__Clostridia bacterium UC5.1-2H6	0	0	0	2.49839787945e-05	0	0	0	0	0	0	0	0	0	0.00465353068278	0.00142984249645	0.00112882550946	0	0	0	0	0	3.5368857305e-05	0	0	0	0	0	0	0	0	0	0	0	0	0	3.70219760074e-05	0.00200787427832	0	4.00877358019e-05	0	0	0	0	0	0
k__Archaea;p__Euryarchaeota;c__Methanobacteria;o__Methanobacteriales;f__Methanobacteriaceae;g__Methanosphaera;s__Methanosphaera stadtmanae	0	0.00305063798422	0	0	0	0.00239192687393	0	0	0	0	0	0	0	0	0	0	0	0.00207590987717	6.76363624848e-05	0	0	0	0	0	0.00021065294654	0	0	0	0	0	0	0	0	0	0	0	0	0	0	0.00154394058451	0	0	0	0	0
k__Bacteria;p__Bacteroidetes;c__Bacteroidia;o__Bacteroidales;f__Odoribacteraceae;g__Butyricimonas;s__Butyricimonas virosa	0.000496842628106	1.67172671138e-05	0.000234926080844	0	4.04047988654e-05	0.000317683461361	0	0	0	3.92991809805e-05	5.98003919868e-06	0	0.000255911635398	0	0	0	3.27419405163e-05	4.3571276072e-06	3.84554569311e-06	1.66114974425e-05	0	0	4.81980130695e-06	1.65403900456e-05	0.000489703439161	7.32911798002e-06	0.00294090217439	0.000379618484868	0.000611575919746	0	0	0	9.49188077309e-06	0	0	2.65951093244e-05	0.00277543656369	1.35430278307e-06	0	0.00016577481903	1.05320959208e-05	0	0	0.000345404848597	0
k__Bacteria;p__Firmicutes;c__Clostridia;o__Clostridiales;f__Clostridiaceae;g__Clostridium;s__Clostridium sp. OM04-12AA	0	0	9.48400936672e-05	0	0	0.000358350519541	0.000162346052571	0	0	0.00141219735464	0.000550590751936	0	0.000476577955741	0	0	0	0.00118608367376	0.000928503893094	0.00120237395338	7.61509147993e-05	0	0	0	8.83171379925e-05	0	0.000652473213891	0.000688236771227	0	8.12324165532e-05	0	0	0	0	0	0	0	0	0	0.000331915617916	5.1376004899e-05	0.000194977430574	0	6.79539193598e-05	0	0.000627662557925
k__Bacteria;p__Firmicutes;c__Clostridia;o__Clostridiales;f__unclassified;g__unclassified;s__Clostridiales bacterium VE202-21	4.80701260308e-05	0.000315719410807	0.000199140692341	0	7.57903680581e-05	0.000120995670355	0	0	0	6.97092615011e-05	0	0	0.000487363729412	0.000192591665882	0	0.0003622513873	0	0.00363741726904	0.000288868344124	0.000112469959387	0	9.42591605629e-05	0	0	0.000977969955085	3.1981605731e-05	0.000332398073969	6.54531236913e-05	8.18715386346e-05	0	0	0.000149196751021	0.000237431655934	0	0	0.000187155657677	0.000149456255838	0.000104896906471	0	0.000160335702285	6.90734412672e-05	0	0	0.000201779715632	0.000382674360114
k__Bacteria;p__Firmicutes;c__Clostridia;o__Clostridiales;f__Clostridiaceae;g__Butyricicoccus;s__Butyricicoccus sp. AM29-23AC	0	0.000122220334765	0.000897337713998	0.000193274593902	0.000125480741818	1.84901047495e-05	0.000656282927947	0.00105763963552	0.000457230888216	0	0	0	0.00280701233244	0.000323822857297	0.000191741713867	0.000209502497239	0	4.80155462313e-05	9.09358452136e-05	0.000272035597903	0	0	2.14068652642e-05	7.23870944431e-05	0.000649680892877	6.97174776447e-05	0.000210893925732	3.78558905235e-05	0.000152814089676	0	0	7.50371894843e-05	3.48035628347e-05	0	0	0	0	7.70721402004e-05	0	0.000181678323423	0	0	4.27383140628e-05	0	2.20504906545e-05
k__Bacteria;p__Bacteroidetes;c__Bacteroidia;o__Bacteroidales;f__Tannerellaceae;g__Parabacteroides;s__Parabacteroides sp. AT13	0	0	0	0	0	0	0	0	0	0	0	0	0	0	0	0	0	0.000780187269345	0.00830441822285	0	0	0	0	0	0	0	0	0	0	0	0	0	0	0	0	0	0	0	0	0	0	0	0	0	0
k__Bacteria;p__Firmicutes;c__unclassified;o__unclassified;f__unclassified;g__unclassified;s__Firmicutes bacterium AM41-5BH	0.000176422318216	0.000257867136031	0.000114407473587	0	2.96134550691e-05	9.52994522739e-05	0	0	0	0	3.25579911928e-05	0.000303223478971	0.000252728948085	0.000183756191201	0.000185445269784	0.000150239558417	0	2.77984741339e-05	0.000137384004958	3.25680612942e-05	0	0	7.82023617461e-05	0.000129210353234	0.000132484322449	0	0	0.000453692733754	0.000895282211705	1.00195138038e-05	0.000427980613353	0.00137553553589	0.00265301433523	0	0.000384213556569	0.000146174112043	0.000110752880149	0	0	0.000152413510506	0	0	3.30034758596e-05	2.74395692927e-05	0
k__Bacteria;p__Bacteroidetes;c__Bacteroidia;o__Bacteroidales;f__Bacteroidaceae;g__Bacteroides;s__Bacteroides acidifaciens	7.78750200794e-06	2.88274133695e-05	0.000303147486511	0.000337497513056	2.00769186909e-06	0.000259866970679	0.000642202758288	4.97219576782e-05	0.000299604141552	0.000282111977753	6.54482067856e-05	1.15388256985e-05	1.53240500238e-06	0	0	3.95086258809e-06	0.000543461184099	3.65998719004e-06	2.32994827289e-05	0	0.000133022281857	0	2.82240617074e-06	3.30197454416e-05	1.83926174333e-05	3.57370215555e-06	6.68810444282e-05	0	0	3.15683311626e-06	0	0	0	0	0	0	0.00564189165919	3.02871349669e-05	0	1.04643876492e-05	1.76425972277e-06	6.00537994373e-06	0	7.47790064058e-06	2.12223032121e-06
k__Bacteria;p__Bacteroidetes;c__Bacteroidia;o__Bacteroidales;f__Tannerellaceae;g__Parabacteroides;s__Parabacteroides sp. 20_3	0	0	0	0	0	0	0	0	0	6.00014281042e-05	0	0	0	5.08988388018e-05	0	0	9.184251886e-05	0.000377240108231	0.00017304955619	0	0	0	0	0	0	0.00132596464215	0.00643979154046	0	0.000267536503298	0	0	0	0	0	0	0	0	0	0	0	0	0	0	0	0
k__Bacteria;p__Bacteroidetes;c__Bacteroidia;o__Bacteroidales;f__Prevotellaceae;g__Prevotella;s__Prevotella sp. 885	0	0	0	0	0	5.69785705272e-06	0	0	0	0	0	0	0	0	0	0	0	0	0	0	0	0	0	0	3.44861576874e-05	2.18662114941e-05	0.000435622837074	0.00351915293736	0.00472221741105	8.69272887086e-07	0	2.70601950382e-06	1.68295758388e-06	9.33082330912e-07	0	5.01545486018e-06	0	0	0	1.01096626441e-05	1.49694764356e-06	0	2.08942868751e-06	0	0
k__Bacteria;p__Firmicutes;c__Clostridia;o__Clostridiales;f__Ruminococcaceae;g__Ruminococcus;s__Ruminococcus sp. AM29-12LB	0.00112019676611	0	0.000236042537956	0.000161326865517	0.000348585500771	0	0	0.000194642626215	0	0	0	0.000309493434487	0	0.000210858874269	0.000250058779304	0.000108061430788	4.48482042366e-05	9.04539691254e-05	0.000658417744946	0.000147419597375	0	0	0.000641815163225	0.000823479492602	0.000193601457462	0	0	0.000174686151309	9.37592093497e-05	5.27511388847e-05	0	0.000211362063947	7.162667477e-05	0	8.18781665367e-05	0	0.000209096627132	0.000124534296825	0.000141119664546	0	3.41624837227e-05	0	0.00199478706537	0	0
k__Bacteria;p__Bacteroidetes;c__Bacteroidia;o__Bacteroidales;f__Rikenellaceae;g__Alistipes;s__Alistipes indistinctus	6.52026304483e-05	0.000681590622956	3.9546086145e-05	1.09953940905e-06	1.05403823127e-06	0.00462682751084	0	0	0	1.06435281822e-05	2.08826765668e-06	0	1.82709827207e-05	0	5.99661341258e-07	0.000523222342747	7.70398600384e-07	0.000427434218266	6.18303425167e-05	4.76315338854e-06	0	0.000377672357007	0	0	0.000865027788658	0	0.000618488372268	9.49287025722e-05	3.16365430321e-05	0	0	0	0	0	0	3.69559831803e-06	0.000147542953367	0	0	6.03623716937e-05	0	0	1.80450659376e-06	3.51646732602e-05	0
k__Bacteria;p__Bacteroidetes;c__Bacteroidia;o__Bacteroidales;f__Bacteroidaceae;g__Bacteroides;s__Bacteroides congonensis	0	1.94157236165e-05	0.000321245843915	0	0	0.000210373820201	0	0	0	0	0	0	8.13353424342e-06	0	0	0	0	0	0	0	0	0	0	0	0	0	2.86735453068e-06	8.81377603791e-06	0	0	0	0	0	0	0	0	0.00810584258069	0	0	0	0	0	0	0	2.07046860605e-06
k__Bacteria;p__Firmicutes;c__Clostridia;o__Clostridiales;f__Ruminococcaceae;g__Ruminococcus;s__Ruminococcus sp. AM28-13	3.43358043077e-05	1.03989299369e-05	0	0.00108176352194	0	0.000199313274158	0	0	0	0	0	0	1.47346634845e-05	0	0	0	0	6.57054843165e-05	0.000395563386394	0	0	0.00639690862317	0	0	0	0	0.000232614136302	0	0	0	0	0	0	0	0	6.32211283691e-05	4.028868345e-05	0	0	0	0	0	0	0	0.000105128043472
k__Bacteria;p__Firmicutes;c__Clostridia;o__Clostridiales;f__Eubacteriaceae;g__Eubacterium;s__Eubacterium sp. 3_1_31	0	0	0	0	0	0	0	0	0	0	0	0	0.00765118029959	0.000186195432678	0	0	0	0	0	0	0	0	0	0	0	0	0	0	0	0.000442231143504	0	0	0	0	0	0	0	0	0	0	0	0	0	0	0.000315435892132
k__Bacteria;p__Bacteroidetes;c__Bacteroidia;o__Bacteroidales;f__Tannerellaceae;g__Parabacteroides;s__Parabacteroides johnsonii	0	1.4479522697e-06	0	1.30723018632e-05	0	1.28481090404e-06	4.94785078368e-05	4.13907438516e-05	2.60103019143e-05	1.57898495011e-06	0	0	0	5.36633124747e-06	0	0	7.15370128928e-07	0.00630885934756	0.000913128594973	0	0	0	0	0	2.83552852096e-05	1.07816776896e-05	2.98921709824e-05	0	0	0	0	4.09559708686e-06	1.21172946039e-06	0	0	3.13465928761e-05	0	0	0	0.000917614467246	0.000127828636277	0	1.06370915001e-05	5.83399851629e-05	9.21358529694e-06
k__Bacteria;p__Proteobacteria;c__Gammaproteobacteria;o__Enterobacterales;f__Enterobacteriaceae;g__Enterobacter;s__Enterobacter roggenkampii	0	0	0.000139204573666	0	0	0	0	0	0	0	9.28804500938e-05	0	0	0	0	0	0	0	0	0	0	0	0	0	0.000917714974014	0	0	0	0	0	0	0	0	0.0037006045244	0	0	5.61964268475e-05	0	0	0	0	0.00357254354317	6.30627567504e-05	0	0
k__Bacteria;p__Firmicutes;c__unclassified;o__unclassified;f__unclassified;g__unclassified;s__Firmicutes bacterium AF16-15	6.71141082139e-05	5.75231947145e-05	0.00124531976771	0.000370239353236	0.000339350118173	1.94956089353e-05	0.000297662703146	0.00180230156946	4.8405063936e-05	9.00021421562e-05	3.23681486786e-05	0	0.000380507949822	0.000103586454686	8.41025031114e-05	0.000411690559686	3.76945029474e-05	0	0.000426780169079	7.51387447043e-05	0	1.73376751495e-05	9.07512137975e-06	5.25508333183e-05	0.000292844955695	8.1165438787e-06	9.79201572228e-05	6.38637542419e-05	0.000249001962936	8.78423128003e-06	6.3866563876e-05	0.000266798895944	0.000440530977157	0	1.63340179749e-05	1.12187806083e-05	0	7.00543894154e-05	2.80614150613e-05	4.71193048383e-05	0.000284420052277	0	6.51046984223e-05	0.000507632031915	0
k__Bacteria;p__Firmicutes;c__Bacilli;o__Lactobacillales;f__Streptococcaceae;g__Streptococcus;s__Streptococcus gordonii	0.000217908465277	0	0.000233927145532	0.000210928309969	3.96519144145e-05	0	0.00033079916668	0.000258904409298	0.00108185587713	0.000840663283623	3.90126366771e-05	1.93894422695e-05	0.000243829211341	1.17625644515e-05	0	0	0	0	0	0.000110802855701	0	0	0	0	1.81052327859e-05	0	0	0.00194322088416	4.10316376295e-05	2.28756022917e-05	8.28985866671e-05	2.38422258985e-05	4.35549422709e-05	0	0.000106223136002	3.34583633436e-05	4.24753148449e-05	0	8.0933888227e-05	0.00121753445902	0	0.000858550157503	0	0.000172733324714	0.000129456049594
k__Bacteria;p__Firmicutes;c__Erysipelotrichia;o__Erysipelotrichales;f__Erysipelotrichaceae;g__Turicibacter;s__Turicibacter sanguinis	0.00225582694528	0	0.000588901746427	0.000152530550244	0.000130449779194	5.4744116781e-06	0	0	0	0.00017479948207	2.80966921081e-05	6.42802162197e-06	0	1.47980649552e-05	0.000207182993404	0.00010389700806	0.00222612178428	0.000128970977173	8.14350852659e-06	0.000346162172512	0	0	0.000153756003855	0.000122923784324	3.28576446855e-05	0	5.06088074665e-05	0	1.96849601089e-05	0	0	0.000843327321582	0.000109998107682	2.27377431164e-05	0.000295468860183	0.000106446430125	0	4.12446756663e-06	1.74435823354e-05	0.000214490386391	2.25076770693e-05	0	0	4.91934620653e-05	1.27851436424e-05
k__Bacteria;p__Firmicutes;c__Clostridia;o__Clostridiales;f__Lachnospiraceae;g__Blautia;s__Blautia sp. AF19-34	0.000387959190941	0.00197928493667	7.5625279151e-05	0	0.000680808312808	0.00074005108073	0	0	0	0	1.68959837677e-05	2.30249626951e-05	2.23966884964e-05	0.000168741304782	0.000242313153646	0.000168712510519	0	3.42470229926e-05	4.92380654432e-05	5.19779113525e-05	0	0.000260932011	0.000181762957395	0.000103819938995	7.18461618487e-05	0.000288137307694	9.53395381452e-05	4.11791175541e-05	3.63021342268e-05	0	7.17565901311e-05	0.000365824582651	0.000216226390377	0.00110187201361	0.0001321806996	0.000267138964132	4.64659171404e-05	3.43500433161e-05	0	2.54219586957e-05	0	0	1.29639552657e-05	0.000200543698997	0.000195969853563
k__Bacteria;p__Firmicutes;c__Clostridia;o__Clostridiales;f__Ruminococcaceae;g__Ruminococcus;s__Ruminococcus sp. AF17-11	0.00127828305687	2.07978598739e-05	0	0.000249473274809	1.15442282473e-05	0.000280535667831	7.13055981511e-05	0.000185886891939	0	0	0	0	0.000130313363856	0	0	0	0	0.00297269388129	0.000592214036739	3.45924014843e-05	0	1.60084533881e-05	7.15154302031e-05	5.6396016244e-05	0.00012165950073	0	2.0931688074e-05	0	7.6311176526e-05	9.9737625992e-06	7.98065493509e-05	8.26432983599e-06	0	0	0.000230861056601	0.000115355461784	0.00103608062066	0.000322508740024	0	0.000164296798175	0	0	0	0	0.000198713224466
k__Bacteria;p__Firmicutes;c__Clostridia;o__Clostridiales;f__Lachnospiraceae;g__unclassified;s__Lachnospiraceae bacterium AM21-21	0.000217696078858	0.000253852359284	0.000152073210911	0	0.000289960898193	0.000213055164697	0	0	8.99028277785e-05	0.000113511473636	0.000392974004485	0.000930851295044	3.16500571646e-05	0.000635232685749	0.000529550936109	0.000254937417002	0.000204650885345	0.000909419674174	0.000492154445862	4.06654220547e-05	0	0.000434424346997	0	2.94187011143e-05	8.59280095711e-05	9.80648099972e-05	0.000257345069129	1.88797825511e-05	4.10316376295e-05	1.38626149888e-05	7.94333724334e-05	0	0	0.000382858413252	0.000146329912622	0.000213156831558	0	0.000327679714286	0.000152062532967	3.77190922043e-05	2.41650119603e-05	0	4.69171714378e-05	0.000108522260536	0
k__Viruses;p__unclassified;c__unclassified;o__unclassified;f__unclassified;g__unclassified;s__uncultured crAssphage	0	0	0	0.00361693488607	0	0	0.00165077266203	0.0026839244135	1.64048377219e-05	0	0	8.83062642493e-05	0	0	0	0	0	0	0	0	0	0	0	0	0	0	0	0	0	0	0	0.000143565305027	4.47666717312e-05	0	0	0	0	0	0	0	0	0	0	0	0
k__Bacteria;p__Firmicutes;c__unclassified;o__unclassified;f__unclassified;g__unclassified;s__Firmicutes bacterium OM07-11	1.80528455639e-05	0.000346587120557	0.000203665281692	3.1092531067e-05	0	0.000215066173068	0.000122989433766	0	0	1.4971116564e-05	4.2809486962e-05	7.27104085108e-05	0.000905003031215	0	0	0	5.36527596696e-05	0	2.39781084394e-05	4.53094966085e-05	0	0.000284280080202	7.33825604391e-06	5.15742789244e-05	0.00013018524527	0.000106363067545	0.000198922720566	2.85123246691e-05	8.05293822636e-05	0.000178612702694	0.000345135337674	0.000110142307372	0.000143320667843	0	0.00193656949417	0.000203125921837	0	0.000278617018009	3.5753926526e-05	0.000114044089126	2.1598816e-05	0	0.000111357051641	7.48408072375e-05	0.00169369508147
k__Bacteria;p__Firmicutes;c__Clostridia;o__Clostridiales;f__Ruminococcaceae;g__Ruminococcus;s__Ruminococcus sp. OM08-9BH	0	0.000288537397744	1.61004867812e-05	6.45673975203e-05	2.89609552116e-05	0.00108968723066	0	0	0	0	0.000109681512604	0	0	0	7.20093327293e-05	0	4.57286597799e-05	0.00294010256678	0.000421200357681	0.00106569603127	0	0	0	0	0.000229332948621	2.18662114941e-05	7.42644823447e-05	2.29736129513e-05	0.000103793426029	0.000506420083534	0.000163025001947	2.45735825212e-05	4.61130377984e-05	0	2.85065027078e-05	8.34809262912e-05	0	0.000178337052844	0	2.25841586553e-05	1.86049207128e-05	2.17859403798e-05	0.00036375053969	3.6895096549e-05	0.000126971487266
k__Bacteria;p__Firmicutes;c__Clostridia;o__Clostridiales;f__Lachnospiraceae;g__unclassified;s__Lachnospiraceae bacterium 3_1_46FAA	0	0	0	0.000300418600762	0	0	0	8.29406828719e-05	7.06379361117e-05	0.00396377855309	0	0	0.000198210693193	0	5.70177991979e-05	0.000151307359117	0.000856573186684	0.000116161022008	0	0	0	0.0013563841192	0	0	0	6.31152143404e-05	0	3.15465754362e-05	0.000476912897183	2.94637757518e-05	0	0	0	0	0	0	0	0.000102249860122	0.000144261676271	0	9.70877471681e-05	0	0	0	6.69278976907e-05
k__Bacteria;p__Firmicutes;c__Clostridia;o__Clostridiales;f__Clostridiaceae;g__Clostridium;s__Clostridium sp. AM09-51	1.38759126687e-05	1.30315704273e-05	1.32212026488e-05	0	0	3.85443271213e-06	0	0	0	0	0	7.3237295529e-06	0	0	0	0.00383201637024	0	6.79711906723e-06	1.17628456495e-05	0.000186477455161	0	0	3.82110373884e-06	2.99069783112e-06	0.00205403386981	0	1.41934049269e-05	2.67784670878e-05	2.0196257774e-05	0	0	0	0	0	0	0	3.00115158942e-05	0	0	7.74482927706e-06	0	0	0	0.00180909574753	0
k__Bacteria;p__Firmicutes;c__Clostridia;o__Clostridiales;f__Lachnospiraceae;g__Roseburia;s__Roseburia sp. AF34-16	0	0	0.00027188668736	0	0	0	0	0	0	0	0	0	9.24158093745e-05	0	0	0	0	0	0	0	0	0.0012633385959	0	0	0	0	0.000337272576671	0	0.000210718550256	0	0	0	0	0	0	0.00587435150499	0	0	0	0	0	0	0	0	0
k__Bacteria;p__Firmicutes;c__Clostridia;o__unclassified;f__unclassified;g__unclassified;s__Clostridia bacterium UC5.1-2G4	0.000265766204889	5.68650345919e-05	0.000121987629773	5.1311839089e-05	0.000295783204614	0	0	0	0	0	0	0	0	0.000491967903051	2.70847039135e-05	4.3459488469e-05	3.3182168288e-05	0.000191365044508	0	0	0	0.000138065686441	0	0	0	0.00593894784151	3.40498350518e-05	0	4.8701102607e-05	0	0	0	0	0	0	0	5.90937134457e-05	0	0	0	0	3.44542236188e-05	0	0	0.000182460045908
k__Bacteria;p__Firmicutes;c__Clostridia;o__Clostridiales;f__Ruminococcaceae;g__Ruminococcus;s__Ruminococcus sp. AM41-2AC	0.000130546851842	0.000912407377949	0	0.000227910085287	0.000760112141637	6.19502301124e-05	0	0	0	0	0	0	5.18660154653e-05	0.000116107894264	0.000245211516796	0.000109983472047	0	0	0.000350924895211	0	0	0	0	0	0	0	0	0	0	0.000845116251066	0.000302113370188	0.000847057240357	0.000651775813086	0.00117204962682	0	0.00018207420999	0	0.000261380437133	0	8.52522428819e-05	2.29888388118e-05	0	0.00046057656455	8.59649569508e-05	8.69079197391e-05
k__Bacteria;p__Actinobacteria;c__Actinobacteria;o__Corynebacteriales;f__Corynebacteriaceae;g__Corynebacterium;s__Corynebacterium sp. HMSC064E10	0	0	0	0	0	0	0	0	0	0	0	0	0	0	0	0	0	0	0	0	0	0	0	0	0	0	0	0	0	0	0	0	0	0	0	0	0	0	0	0	0	0	0	0	0.007961728216
k__Bacteria;p__Firmicutes;c__Clostridia;o__Clostridiales;f__Lachnospiraceae;g__Lachnoclostridium;s__Lachnoclostridium sp. SNUG30386	5.90434243147e-05	0.000906813016907	0	4.42870039756e-05	0	0.00128106819402	0.000225339261405	0	0	0	0	0	5.79956354748e-05	0	0	0.000212652509302	0	0.000350487344723	0.000164679839093	0.000226785640712	0	0.000808802545726	0	0	0.000178465866032	0.00022453752357	0.000886801072477	0.000167269093878	0.000196274391215	7.0411103854e-05	3.85438444761e-05	0.000129742664859	4.73247672587e-05	0.000129698443997	0	0.000983029152595	9.79064207042e-05	0	8.58635962784e-05	0.000107008709859	0	0	0.00012982950072	9.67183016736e-05	0
k__Bacteria;p__Firmicutes;c__Clostridia;o__Clostridiales;f__Lachnospiraceae;g__Blautia;s__Blautia sp. AM22-22LB	6.32911526827e-05	0	0	0	0.000239417255389	0	0	0	0	0	0.000331512490498	0	0	3.92988904487e-05	2.30869616384e-05	0	0	0.000316937462147	0.00370288348818	3.32825343024e-05	0	8.80753897596e-05	0.000205427747596	6.12787882132e-05	0	3.23450330689e-05	0	5.71691374699e-05	4.85093659826e-05	0	0.000101237566611	0.000145320560921	9.84866778087e-05	0.000423521159041	0	9.15980440254e-05	0	0.000872663466039	0	0.000460787781568	0	0	0.00041845558169	0	0
k__Bacteria;p__Firmicutes;c__Clostridia;o__Clostridiales;f__Lachnospiraceae;g__Dorea;s__Dorea sp. AM10-31	0	0.000130644784334	0	0	0	8.03844735183e-05	0	0	0	0	7.07163365558e-05	0	0.000441922027226	0	0	0	3.49430793746e-05	0.000208619269833	0.000117251442212	0.000119793307722	0	0.000190945595647	0.000129049094453	0.000159849747341	0.00012280903932	0	0	4.89333139591e-05	6.03331244895e-05	0.000412767367752	0.000533909546926	0.000717533982485	0.000437703608416	0.000684784211697	0	0.000853419240156	0	0.000311304962455	0	0	0.00152127304277	0	3.50454175315e-05	0.000414436377651	1.56837996909e-05
k__Bacteria;p__Firmicutes;c__Clostridia;o__Clostridiales;f__Clostridiaceae;g__Clostridium;s__Clostridium sp. FS41	1.8690004819e-05	0	0.000111351906753	0	0.000633276207807	0	7.9278706271e-05	0	0	0.00035907287384	0.000453960912186	0	0.000388169974834	0	0	3.04857099703e-05	0.000652362529111	3.5118448514e-05	2.45813312932e-05	0.00100889542711	0	0	0	5.89594715278e-05	0	0	6.17198062729e-05	0	1.78954182808e-05	0	0	0.0018007462763	0.000475267221688	0	0	0	5.94763739398e-05	0	0	8.62572970629e-05	0.00026715169196	0	0	0.000814905767328	0.000348718674975
k__Bacteria;p__Firmicutes;c__Clostridia;o__Clostridiales;f__Clostridiaceae;g__Clostridium;s__Clostridium sp. AF23-8	0	0.000491711427588	0	0.000450444644574	0	0.00166438873417	0.000196387265962	0.000179784410473	0	0	0	0	0.00179963285934	0	0	0	0	0.00014918804927	0.000106091819416	0.00105736051284	0	0	0	5.98139566224e-06	0.000938694053274	0	0	0	0.000134726934771	0	0	3.0863249476e-05	2.76005043757e-05	0	0	3.41842844418e-05	0	0	0	0	0	0	2.75424690627e-05	0.000468635707087	0
k__Bacteria;p__Firmicutes;c__Clostridia;o__Clostridiales;f__Lachnospiraceae;g__Sellimonas;s__Sellimonas intestinalis	0.000219465965678	0	0	0.00192718715645	0.000644669859164	0	5.9883131199e-05	0.000162750527427	9.88607325872e-05	0	0	0	0	0	0	0	0	0	0	0	0	0	0	0	0	0	0	0	0	0	0	0	0	0	0.00323606026816	0	0.000868256661108	0	0	0	0	0	0	0	0.000518704147532
k__Bacteria;p__Firmicutes;c__Negativicutes;o__Veillonellales;f__Veillonellaceae;g__Megasphaera;s__Megasphaera elsdenii	0	4.37018321401e-05	0	0	5.42076804654e-06	0.00359182853562	5.82432720821e-06	0.0025935015577	0.000542438910462	0	0	0	0	0	0	0	4.07210688774e-06	0	0	3.7212135848e-05	0	0	0	0	0	0	0.000129174321607	1.2907606438e-05	2.43505513035e-05	0	0	1.53584890757e-06	0	0	0.00038629432319	0	0	0	0	0	0	0	0.000349409460971	0	0
k__Bacteria;p__Firmicutes;c__Clostridia;o__Clostridiales;f__Clostridiaceae;g__Butyricicoccus;s__Butyricicoccus sp. OF13-6	0	0.000278072651795	3.34349524762e-05	3.70178267714e-05	0	0.000109935124311	8.3802455559e-05	0	0	0	1.83672632531e-05	0	0.000449407236276	0	0	0	0	2.93670400725e-05	0.000130296136425	0.000508704781896	0	0.000120843595792	0.000287320948181	0.000320676049076	9.11967281066e-05	2.23507812779e-05	0.000218492415238	1.31965827016e-05	1.13763730499e-05	8.65155278673e-05	0.00025290732807	0.00130715369167	0.001199881439	3.77161700074e-05	0.000549842579601	0.000135219302744	3.00115158942e-05	0.000465203005986	0	0.000360459725971	0	0	2.48831961877e-05	0.000437364486226	2.99700330726e-05
k__Bacteria;p__Firmicutes;c__Clostridia;o__Clostridiales;f__Lachnospiraceae;g__Blautia;s__Blautia sp. TF11-31AT	0.000177696636727	0.000319273475469	2.62661225956e-05	0.000158455845949	0.00127031683787	0.000268637201633	1.29492323367e-05	6.73926213994e-06	0	0	3.90126366771e-05	0	2.31628909976e-05	0.000156219865204	0.000269347885782	0.000147837006844	0	4.53141271148e-05	9.25947080616e-05	0.000166888986851	0	0.000250124860157	0.000244159844585	0.000119017566749	0.000110930473894	0.000100669372585	7.56264757467e-05	0	0	1.35423565567e-05	0.000271726106908	0.000282669334656	0.000279505595531	0.00168986121088	0	0.000307064624532	0	0.000375141870911	0	3.63593130183e-05	0	0	2.2556332422e-05	0.000220814371808	9.51380324482e-05
k__Bacteria;p__Firmicutes;c__unclassified;o__unclassified;f__unclassified;g__unclassified;s__Firmicutes bacterium AF12-30	6.58397897035e-06	0.000472229887959	0	0	0	0.000184286572715	0	1.03476859629e-05	0	2.76029961649e-05	0.000255148339144	8.24578183474e-05	8.75239010976e-05	8.08202009089e-05	4.03272251996e-05	3.36357220338e-05	4.20417521924e-05	0.000925018191008	5.17263597152e-05	6.06111268692e-05	0	0.00158963364221	1.65870639572e-05	0.000232419945733	2.58646182655e-05	7.8742589868e-06	0.000667950237922	0	0	2.2189334223e-05	4.63272487548e-05	1.11897563266e-05	2.56482735784e-05	1.18354127237e-05	0.000130360028806	0.00175732299305	0	0.000487733679559	0	8.395158453e-06	0	0	9.44991610944e-06	0.000189048744294	4.56020710483e-05
k__Bacteria;p__Firmicutes;c__Clostridia;o__Clostridiales;f__Ruminococcaceae;g__unclassified;s__Ruminococcaceae bacterium cv2	0.000316809740777	0.000142557482553	0.000159888410699	6.46895685658e-05	4.3416336669e-05	0.000174175669514	0.000468094957569	0.0008847006173	0.000159947167788	0.000332288610612	0	0	0.000195440576458	0.00124862060895	0.000206933134512	0.000397168470173	0.000200413693043	9.95167945484e-05	0.000154726662005	3.69739781786e-05	0	0.000176381948521	3.50846797839e-05	2.91745625158e-05	0.00010882298648	4.54284172315e-05	0.000317201094957	0.000120406776474	0.000140798594545	4.4149912423e-05	2.05780414492e-05	4.33694477234e-05	5.91054703459e-05	0	0	0.000126310271084	7.25961623088e-05	0	0	0.00024180421178	0.000576004068276	0	0	8.80043843982e-05	9.61732667512e-05
k__Bacteria;p__Bacteroidetes;c__Bacteroidia;o__Bacteroidales;f__Bacteroidaceae;g__Bacteroides;s__Bacteroides sp. AF25-18	0	0	0.000349627358934	0.000791668374516	0	0	0.00215929862886	0.000204937247122	0.00274327740273	0	0	0	0	0.000458848424342	0	0	0	0.00052677672771	0.000218366673083	0	0	0	0	0	0	0	0	0	0	0	0	0	0	0	0	0	0	0	0	0.000144846043731	0	0	0	0	0
k__Bacteria;p__Firmicutes;c__Clostridia;o__Clostridiales;f__Clostridiaceae;g__Clostridium;s__Clostridium sp. AF32-12BH	0.000339251905655	2.19167320823e-05	0.00132200274308	6.78049302248e-06	0.000978649401587	0.000100494557234	1.34016072655e-05	9.76397034449e-06	1.59191681841e-05	0.000121581841158	5.77121243301e-05	0	0.000122120890959	0.00182027040022	0.000672770053113	0.000220127114199	0.000167946894884	1.22870998523e-05	5.48932796978e-05	6.13255998775e-06	0	8.26429182128e-06	4.73295804016e-06	1.91038453294e-05	2.37571308513e-05	0	4.13615891051e-05	0	0.000119451917024	3.56859395751e-06	4.05163510398e-06	1.37495045059e-05	1.91857164562e-05	0	0	6.24292144438e-05	0	7.87957982879e-06	2.97949387717e-05	0.000133613085238	0.000932651844354	0	0	0	0
k__Bacteria;p__Firmicutes;c__Clostridia;o__Clostridiales;f__Clostridiaceae;g__Clostridium;s__Clostridium sp. AM48-13	0	7.94399267968e-05	0	0	0	0.000387789447647	0	0	0	0.000148307623462	8.68529502666e-05	0	0.00175059589926	0.000717299610079	0.00160449386209	0.001262460767	0.000199698322914	0	0	0	0	0	0	0.000122679645726	0.000336527422099	6.59620618202e-05	0	6.82465609055e-05	0.00024471984499	0	0	8.56418605127e-05	0	0	0	0	0	0	0	0	0	0	0.000175322061689	0.000148383797008	0
k__Bacteria;p__Firmicutes;c__Clostridia;o__Clostridiales;f__Lachnospiraceae;g__Lachnoclostridium;s__[Clostridium] aldenense	1.9751936911e-05	1.73754272364e-05	0.000146549686249	3.40857216806e-05	8.29176741934e-05	1.58646215978e-05	0.000525037651731	2.97164314832e-05	0.000658190150309	7.4095330807e-05	3.65446839919e-06	0	0.000226383369775	0.000743047158994	3.6379454703e-05	0.00038243282052	0.000100316903464	0.000129319547382	2.17160227376e-05	2.32203727691e-06	0	0.00120415933139	1.99739513621e-06	5.24897986687e-06	3.69768246315e-05	0	0.000129317689334	4.86443376955e-06	7.77172451052e-05	5.38491677947e-05	4.42481202146e-06	0	2.69273213421e-06	0	0	1.91379198612e-05	0.00164932139535	1.32967909611e-05	6.50071391382e-07	0.000908509858783	2.48600233663e-05	0	0	6.05648151055e-06	6.55820930968e-05
k__Bacteria;p__Firmicutes;c__Clostridia;o__Clostridiales;f__Clostridiaceae;g__Butyricicoccus;s__Butyricicoccus sp. AF10-3	3.15039853957e-05	0.000167172671138	4.67736769263e-05	0.00138639702377	1.87217266793e-05	0.000132447245804	0.000101558171514	0.000161848421471	3.14066301123e-05	0.000118248428486	0.000133649130028	0.000578574634679	0.000507167117135	0	0	1.07847870648e-05	0.000193370048696	0.000254543394812	0.000294448155522	0.000363547682381	0	3.70448325695e-05	0	0	2.21286178494e-05	6.11769352051e-06	0.000778128335764	0	7.98902601821e-06	5.12413491335e-06	0	0.000473260870519	0.000316732617286	5.99628171602e-05	0	0.000480427781344	0	0	1.44099158423e-05	2.82597587362e-05	0	0	0.000232496428502	0.00013991708306	0.000278063933793
k__Bacteria;p__Firmicutes;c__Clostridia;o__Clostridiales;f__unclassified;g__unclassified;s__Clostridiales bacterium AF36-10	0	0	0	0.000127485485927	4.29144137018e-05	0	0.000307445310981	4.16560691327e-05	0.000154658766154	8.74874624209e-05	3.17986211359e-05	0	4.550064084e-05	0.00253659431371	0.00290760792842	0.000762676649607	0.000113303622728	0	2.09619941703e-05	0	0	0	0	0	7.07924181416e-05	0	4.85299754318e-05	0	0	0	0	0	0	0	0	0	0	0	0	6.8166321805e-05	0	0	0	3.00352042258e-05	0
k__Bacteria;p__Proteobacteria;c__Gammaproteobacteria;o__Enterobacterales;f__Enterobacteriaceae;g__Klebsiella;s__Klebsiella michiganensis	0	0	0.00188728260744	0	0	0	0	0.000704863141771	0	0.00207256394933	0	0	0	0	1.44418439686e-05	0	0	0	0	0.000215830387918	0	0	0	0	0	0	0	0	0	0.00191240035159	0	0	0	0.000165695778131	0	0	0	0	0	0.000393626513944	0	0	0	0	0
k__Bacteria;p__Actinobacteria;c__Coriobacteriia;o__Coriobacteriales;f__Coriobacteriaceae;g__Collinsella;s__Collinsella sp. AM44-11	0	0.00270023353496	0	0	0	0.00161383421817	0	0	0	0	0	0	0	0	0	0	0	0	0	0.00107563911397	0	0	0.000446765186011	0.000186460854573	7.05050334942e-05	0	0.000209603616193	0.000114868064756	0	0	0	0	0	0.00039125615423	0	0.000280997457824	6.363097359e-05	0	0	0.000188063373514	0	0	0	0	0
k__Bacteria;p__Firmicutes;c__Erysipelotrichia;o__Erysipelotrichales;f__Erysipelotrichaceae;g__Coprobacillus;s__Coprobacillus sp. AM17-34	0	0.000122220334765	0	0	0	0.000202218064028	0	0	0	0	0	0.000182777106612	9.70719630356e-05	0.000234329797806	4.64737539475e-05	0	0	0.00424645656597	0.000915918500671	5.12634383442e-05	0	0	9.09683219645e-05	0.000197080883606	0	0.000222538673212	9.72033185901e-05	0	0	0	0	7.20386273314e-05	0.000108988333132	0	0	0	7.24868307391e-05	0	0	0	0	0	5.48000160316e-05	0.000205178761378	0.000111442972721
k__Bacteria;p__Firmicutes;c__Erysipelotrichia;o__Erysipelotrichales;f__Erysipelotrichaceae;g__Erysipelatoclostridium;s__[Clostridium] spiroforme	0.00254049554141	0	0	2.37011828173e-05	0.000168646117003	0	0	0	0	6.79548337788e-05	3.39343494211e-05	0.000317291362356	0	0	0	0	0.00374540285271	0	0	2.42920822816e-05	0	0.000145578679006	0	0	1.38902579574e-05	0	0	9.15091501203e-07	2.36475170139e-05	0	2.66554941052e-06	0	0	0	2.39288161416e-06	1.33965439029e-05	1.74383853739e-05	6.80844944582e-05	8.78138104525e-05	0	0	0	9.16499401569e-06	7.53970147232e-06	0
k__Bacteria;p__Firmicutes;c__Clostridia;o__Clostridiales;f__Ruminococcaceae;g__Anaerotruncus;s__Anaerotruncus colihominis	3.35570541069e-05	1.67172671138e-05	5.28848105951e-06	3.8422793794e-05	1.28994202589e-05	0.000147250501872	0.000333287228789	5.41263573444e-06	0.000519936221876	3.62581729284e-05	0	1.57012331422e-05	8.92331220618e-05	0.00118698910765	0.00167950150153	0.00162209604259	8.36432766131e-06	3.95627186733e-05	5.64013368323e-05	2.23272815088e-05	0	0.000225100815691	1.22014789843e-05	3.64987204696e-05	8.50658556289e-05	1.10845338045e-05	8.98915645369e-05	8.12504927647e-05	7.75894206889e-05	5.5358957546e-06	0	7.29162552786e-05	7.31749957472e-05	2.69611684037e-05	0	2.42853603756e-05	0.000104247651749	4.85702225384e-05	0	5.42138049394e-05	0.000104839797465	3.19994697732e-06	5.65095485941e-06	2.08886811282e-05	0.00025151017392
k__Bacteria;p__Firmicutes;c__Clostridia;o__Clostridiales;f__Ruminococcaceae;g__Agathobaculum;s__Agathobaculum butyriciproducens	4.80701260308e-05	3.29738221418e-05	0.000130507960369	2.77328273172e-05	3.93005683374e-05	7.70886542427e-05	3.4776322651e-05	2.85490002464e-05	1.66206908498e-05	6.56155968157e-05	0.000128096236486	8.32481488747e-06	0.000102847951121	1.75625386281e-05	1.65906304415e-05	9.87715647023e-06	7.91859704252e-05	1.82999359502e-05	8.43003938216e-05	6.14446787122e-05	0	4.17260048599e-05	7.84628915464e-05	5.23066947198e-05	0.000146278785524	1.05393927977e-05	0.00353329762043	2.22511722924e-05	9.20335797298e-06	1.18038107825e-05	1.37542349583e-05	0.000748250960637	0.000534709283551	5.85386388657e-05	9.76919928563e-05	0.000108162243629	1.7821045868e-05	1.18193697432e-05	0.000226387362049	4.48727131396e-05	6.34598876038e-05	0	0.000109125161907	0.000196279441607	8.1058845927e-05
k__Bacteria;p__Firmicutes;c__Clostridia;o__Clostridiales;f__unclassified;g__unclassified;s__Clostridiales bacterium KLE1615	0	3.18549499334e-05	0.000145080663733	7.21420023382e-05	0.0013296441326	7.42397257163e-05	0.000113150279064	7.63075508444e-05	0	0.000153746349401	0.000149358598081	0.000602126484392	0.000483532716906	0	3.74288620502e-05	0.000129417444777	0.000173724884387	0.000170015119233	0.000771145015754	3.57831898314e-05	0	0.000418358101358	6.90403970995e-06	6.88470847654e-05	0.000309513265244	1.86559366764e-05	0.000210965609595	0.000125560186507	0.000571311228614	1.06600306679e-05	9.55332908729e-05	6.59683673634e-05	0.000114643070614	0	9.23860379727e-05	7.65516794449e-06	9.89450706167e-06	6.30366386303e-05	0.000355209842774	7.84533469516e-05	4.42134179009e-05	0	2.84922093752e-06	6.48908733273e-06	1.96694517575e-06
k__Bacteria;p__Proteobacteria;c__Gammaproteobacteria;o__Enterobacterales;f__Enterobacteriaceae;g__Citrobacter;s__Citrobacter koseri	0	0	0	0	0	0	0	0	0	0	0	0	0	0	1.31425777292e-05	0	0	0	0	0	0	0	0	0	0	0	0	0.00715351107846	0	0	0	0	0	0	0	0	0	0	0	0	0	2.66077782908e-05	0	0	0
k__Bacteria;p__Actinobacteria;c__Coriobacteriia;o__Coriobacteriales;f__Coriobacteriaceae;g__Collinsella;s__Collinsella sp. AM40-7AC	0	0	0	0	0	0	0	0	0	0.000886629289949	0.00145632938739	0	0	0	0	0	0.000505546567266	0	0	0.00120650675332	0	0	5.72297128158e-05	0	0	0	0	0	0	0	0	0.000571043250968	0.00052104366797	0	0	7.42419304961e-05	0	0	0	0.000276803745612	0	0	0.00155624447607	7.86106579737e-05	0
k__Bacteria;p__Firmicutes;c__Clostridia;o__Clostridiales;f__Lachnospiraceae;g__unclassified;s__Lachnospiraceae bacterium OF09-33XD	0.000732803938947	0.000360737563192	0.000275177297797	0.000243914492241	0.000210958223145	0.000347457557529	7.70168316271e-05	0.000202283994311	3.98249021012e-05	3.31002030282e-05	5.69527542732e-07	0	2.19841179188e-05	2.66148347728e-05	3.44805271223e-06	6.79655145222e-05	1.59582567222e-06	0.000376542967814	8.78443280878e-05	0.000205708686968	0	0.000505104269356	0.00011302651173	6.73822531747e-05	0.00030194546953	4.1915286299e-05	0.000141432262226	7.99500995788e-05	0.000430129160821	4.85420280631e-05	5.79490441846e-05	0.000302708506116	0.000485230330585	2.05769208764e-05	6.76249151828e-07	0.00016861167326	0.000129667241714	0	0	0.000390611351401	2.77469938217e-05	0	4.95289572972e-05	0.000215993906932	0.000217554488781
k__Bacteria;p__Bacteroidetes;c__Bacteroidia;o__Bacteroidales;f__Tannerellaceae;g__Parabacteroides;s__Parabacteroides sp. AM44-16	0	0	0	0	0	0	0	0	0	0	0	0	0	0.0050951418007	0.000245511347467	0.00154697626338	0	0	0	0	0	0	0	0	0	0	0	0	0	0	0	0	0	0	0	0	0	0	0	0	0.000189256952079	0	0	0	0
k__Bacteria;p__Actinobacteria;c__Coriobacteriia;o__Coriobacteriales;f__Coriobacteriaceae;g__Collinsella;s__Collinsella sp. AM09-41	0	0.00220727160314	0	0	0	0.00140122594422	0	0	0	0	0	0	0	0	0	0	0	0	0	0	0	0	0	0	0	0	0	0	0	0.0011978580384	0	0.000625236776707	0.000509936147916	0.000359433135787	0	0	0	0.000353473026382	0	0.000350882150835	0	0	0	0	0
k__Bacteria;p__Firmicutes;c__Clostridia;o__Clostridiales;f__Ruminococcaceae;g__Subdoligranulum;s__Subdoligranulum sp. 4_3_54A2FAA	0.000181024023948	2.7182013063e-05	4.74200468336e-05	0	0	2.78748104834e-05	7.13055981511e-05	0.000334309854186	0	3.62581729284e-05	0	0	0.000101256607465	0.00032588266121	0.000164307207505	0.000212599119267	0	0.000198685018888	3.49869255217e-05	1.44085390003e-05	0	7.3164989131e-05	0	0	0.000647477610581	0	7.92106689101e-05	9.87335567088e-05	0.000133065217359	1.78887209921e-05	1.6739650298e-05	0.00143894415507	0.0021988850608	0	0	8.07092275526e-05	1.48144277001e-05	0	0	4.22122756017e-05	0.000227856816316	0	0	7.55206163867e-05	6.20622964665e-05
k__Bacteria;p__Firmicutes;c__Erysipelotrichia;o__Erysipelotrichales;f__Erysipelotrichaceae;g__Coprobacillus;s__Coprobacillus sp. 3_3_56FAA	0	0	0	0	0	0	0.000356414897023	0	0.00153487762935	0	0	2.85045876843e-05	0	0.000164459080857	0.000143818778345	0	0	0	0	0	0	0.000102465660134	0	0	0	0	0	0	0	0	0	0	0	0	0	0	0.000253047918168	0	3.79750037799e-05	0	0.00369077787762	0.000664405429249	0	0	0
k__Bacteria;p__Bacteroidetes;c__Bacteroidia;o__Bacteroidales;f__Rikenellaceae;g__Alistipes;s__Alistipes sp. cv1	0	0	0	0	0	0.000104572435321	8.37459086929e-05	0	0	0	0	0	0.00011015634421	0	0	0	0	0.00578225690496	0.000192428090369	0	0	0	0	0	4.91427747045e-05	0	0	3.99268870788e-05	0.000158566188409	0	0	7.17460846823e-05	3.91119342494e-05	0	0	0	0	0	0	0.000230985099126	0	0	0	6.57560849717e-05	0
k__Bacteria;p__Firmicutes;c__Negativicutes;o__Veillonellales;f__Veillonellaceae;g__Veillonella;s__Veillonella atypica	0	0	0.000285049129108	0.00026205689249	4.0103645085e-05	0	0.000463118833352	2.9663366427e-05	0.000256055772995	0.000238017360998	9.91927136924e-06	0.000483155395684	0.000321863989154	0	7.76561436928e-05	0	0	0	0.000145150499201	1.45871572524e-05	0.00056466813699	0	4.20321411273e-05	0.000215818521038	0.00165562295364	0	0	1.44969758875e-05	0	0	0.000223639595542	0	0	0	0.000557385358602	0	1.74383853739e-05	0	0.000252119354624	6.85801676442e-05	0	0.000627233442444	4.26433400315e-05	0	0
k__Bacteria;p__Actinobacteria;c__Coriobacteriia;o__Coriobacteriales;f__Coriobacteriaceae;g__Collinsella;s__Collinsella sp. AF04-24	0	0.00170022504469	0	0	0	0.000885569880949	0	0	0	0	0	0	0	0	0	0	0	0	0	0	0	0	0.000446938872544	0.000172544954461	4.38740561689e-05	0	0.000509600583965	0.000241535993607	0.000229572651659	0	0	5.58756459707e-05	4.86038150225e-05	0.00201732399943	0	0	0	0	0.000330777992982	0.00013420429358	0	0	0	0	0
k__Bacteria;p__Proteobacteria;c__Betaproteobacteria;o__Burkholderiales;f__unclassified;g__unclassified;s__Burkholderiales bacterium 1_1_47	5.30966045996e-06	0	1.61592476818e-05	0.000210683967879	5.08447965847e-05	9.60815110851e-06	0.000311573232206	0.0011879674136	0.000410066979765	0.000895225985788	0.000478355675266	0.000518193382394	0	0	0	0	0.000679711679424	5.60326610285e-05	0.000400615377794	4.94772558235e-05	0	0	0	0	0	0	0	0.000395030552256	8.18076264265e-05	0.000127188348742	0	0	0	0	0	0	0	0.000151004760313	1.51683324656e-05	9.22285013146e-06	0.000717839857503	0	0	1.5944614589e-05	0
k__Bacteria;p__Bacteroidetes;c__Bacteroidia;o__Bacteroidales;f__Odoribacteraceae;g__Butyricimonas;s__Butyricimonas faecihominis	0	4.14640877233e-06	0	0	0	2.76513651088e-05	0	0	0	0.000234683948326	2.44896843375e-05	0	2.92925110071e-05	0	0	0	4.03908980487e-05	7.11083225494e-05	0.00358932678595	0	0	0	0	3.54000967765e-06	0.000278092543796	0	1.93546430821e-06	0.000541445192449	0.000588887085854	0	0	2.69139237137e-05	9.89579059322e-05	0	0	3.45142485773e-05	1.85863668562e-06	0	0	0.000359513792625	0	0	7.5029484688e-06	0.000758049002127	0
k__Bacteria;p__Firmicutes;c__Clostridia;o__Clostridiales;f__Ruminococcaceae;g__Subdoligranulum;s__Subdoligranulum sp. AM23-21AC	8.40342262129e-05	0	4.50108499065e-05	2.99319061353e-05	3.98526836014e-05	0	0.000257401334483	0.00030926314765	0	0.000806978271354	0	0	0.000251314420391	0.00264440878695	0.000401773098643	0.00090031615977	0	3.71227272133e-05	0	0	0	0.000126218275089	9.82197347416e-05	6.03022338193e-05	3.05585675063e-05	0	4.2150111601e-05	4.5658249639e-05	2.12827653125e-05	0	0	0	2.63214566119e-05	0	0	2.48792958196e-05	6.1936334259e-05	0	0	0	0.000243681691405	0	0	2.01470711473e-05	3.98565206665e-05
k__Bacteria;p__Firmicutes;c__Clostridia;o__Clostridiales;f__Ruminococcaceae;g__Subdoligranulum;s__Subdoligranulum sp. AF14-43	0.000102016276304	9.23398651996e-05	0.000128333807044	1.06899664769e-05	5.81728719068e-05	2.58638021119e-05	8.81000173825e-05	0.000167314122262	0.000170254154647	0.000243573048785	6.48786792428e-05	0.000268975822788	9.66004538041e-05	7.2472574524e-05	2.91335468294e-05	0.000214307600386	9.58595972763e-05	0.00204026857335	0.000204040130305	0	0	3.45019735476e-05	0	0	0.000795097524459	6.53563495904e-05	4.73113497562e-05	8.49590214801e-05	5.47088501727e-05	1.29018396925e-05	0	3.74454590799e-05	4.81999052024e-05	0	0.000291411365272	0.000100771046993	0.000119827400437	0	0	0.000186644473494	0.000326976135286	0	0	0.000155429091827	4.8552488812e-05
k__Bacteria;p__Firmicutes;c__Bacilli;o__Lactobacillales;f__Streptococcaceae;g__Streptococcus;s__Streptococcus infantis	3.39818269437e-06	0	4.64211115224e-06	0	0	7.15025198773e-06	4.01482749304e-06	0	5.6391629669e-05	0.000110061099115	9.20736194083e-06	1.93894422695e-05	0.000514534448877	5.31212588134e-06	4.59740361631e-06	0	0	0	0	1.1848344054e-05	0.0054939347356	0	0	0	0	1.81107956696e-05	0	0.000104753895532	0	0	0	0	3.36591516776e-06	1.66481531673e-05	2.31485286587e-05	8.71105317821e-06	0	0	6.51154843701e-05	1.54896585541e-05	0	0	0	4.64742254687e-05	0
k__Bacteria;p__Firmicutes;c__Clostridia;o__Clostridiales;f__unclassified;g__Lawsonibacter;s__Lawsonibacter asaccharolyticus	4.08489878053e-05	0.00245928111408	9.91884003162e-05	0.000113069302564	3.66403766109e-06	0.000670280262506	2.42020586904e-05	0	2.04520838704e-05	4.37437312104e-05	4.1290746848e-06	0	6.01763656705e-05	0	3.59796804755e-06	5.1788333925e-06	2.65787517132e-05	0.000979743713754	0.000142813010642	8.27597901259e-05	0	0	0	4.33346012265e-06	0.000120318372376	8.84339855441e-06	5.48381553993e-05	5.7747089997e-05	0.000163231779604	0	0	0	3.97177989796e-06	0	0	0.00010222288919	6.45056261479e-06	0.00091403126014	0	4.83017215218e-05	0	0	0	0.000104319803978	0.000139083728612
k__Bacteria;p__Actinobacteria;c__Coriobacteriia;o__Coriobacteriales;f__Coriobacteriaceae;g__Collinsella;s__Collinsella sp. AF38-3AC	0	0	0	0	0	0	0	0	0	0	0	0	0	0	0	0	0	0.00157065735984	0	0	0	0	0.0015757276543	0.000550532539525	7.35704697331e-05	0	0.0014310249624	0	0	0	0	0.000254365833359	0.00021488002431	0	0	4.54690578772e-05	0	0	0.000382729531676	0.000399538597362	0	0	0	0	0
k__Bacteria;p__Actinobacteria;c__Coriobacteriia;o__Coriobacteriales;f__Coriobacteriaceae;g__Collinsella;s__Collinsella sp. AF31-11	0	0	0	0	0	0	0	0	0	0	0	0	0	0.00021492427673	0	0	0	0.00514768484025	0.000185566430407	0	0	0	0	0	0	0	7.87088818672e-05	0	0	0	0	0	0	0	0	6.48049562197e-05	4.14366649323e-05	0	0	0	0	0	0.000726836261161	0	0
k__Bacteria;p__Actinobacteria;c__Coriobacteriia;o__Coriobacteriales;f__Coriobacteriaceae;g__Collinsella;s__Collinsella sp. TF10-11AT	0	0	0	0	0	0	0	0	0	0	0	0	0	0	0	0	0	0	0	0.00537587353256	0	0	0	0	0	0	0	0	0	0	0	0.000367506702883	0.000578802772249	0	0	0	0	0	0	0	0	0	0	0	0
k__Bacteria;p__Actinobacteria;c__Coriobacteriia;o__Coriobacteriales;f__Coriobacteriaceae;g__Collinsella;s__Collinsella sp. OF02-10	0	0.00069481964142	0	0	0	0.000443092177865	0	0	0	0	0	0	0.000468562298806	0	0	0	0	0	0	0.00125128039517	0	0	0.00091806359489	0.000390072445688	0.000106619704183	0	0	0.000369070851248	0.000437606889174	0	0	0	0	0	0	0.00037761095671	0	0	0.000415666482173	0.000416861001775	0	0	0	0	0
k__Bacteria;p__Firmicutes;c__Clostridia;o__Clostridiales;f__Lachnospiraceae;g__Lachnoclostridium;s__[Clostridium] citroniae	9.55738882792e-06	1.39529945989e-05	3.64905193106e-05	0.000108671144928	2.76559554967e-05	0.000500685223172	0.000707401294901	0.000133458616393	7.54946314899e-05	4.80128386681e-05	0	0	0.000312610620486	0.000327671438293	1.31425777292e-05	0.000260703540779	1.436243105e-05	0.000126618128265	9.90793537402e-05	0	0	0.000682006348132	0	0	6.06381606003e-05	3.90078675962e-05	0.000245230496237	1.24259793321e-05	7.73337718563e-06	2.01305300167e-05	0	0	1.33290240643e-05	0	0	5.99874798408e-05	0.00113322172038	0	4.13878785846e-05	0.000278872974808	0.000717572545424	0	0	7.22451723044e-05	7.84707601694e-05
k__Bacteria;p__Firmicutes;c__Clostridia;o__Clostridiales;f__Lachnospiraceae;g__Tyzzerella;s__Tyzzerella sp. Marseille-P3062	0	0	0	5.50380559752e-05	0	0	0.000843170320405	0	0.00180976658776	0	0	0.000433364572465	0.00010791667536	0.000988001208563	0.000274644894296	6.35341416193e-05	0.000345468743801	2.37899167353e-05	2.09619941703e-05	0	0	1.66441681435e-05	0	0	9.95308828811e-05	0	0	0	0	3.02415462297e-05	2.54293413763e-05	0	8.14551470599e-06	0	0.000806036969813	0.000191907141229	0	0	1.56017133932e-05	0	7.5863168079e-05	0	3.07240991096e-05	0	0
k__Bacteria;p__Firmicutes;c__Clostridia;o__Clostridiales;f__Lachnospiraceae;g__unclassified;s__Lachnospiraceae bacterium OF09-6	0.000481692396927	0.000253852359284	0.000316780015465	7.69677586335e-06	8.47245968755e-05	0.000567942280932	9.61296723686e-07	1.0613011244e-05	5.01858522413e-06	3.26908365597e-05	8.59037376954e-06	4.2309027561e-05	0.000126953860582	7.15510832997e-06	1.49915335314e-06	2.93645192358e-06	1.01252387479e-05	7.23283182795e-05	0.00034172574669	0.000255543179295	0	0	7.38167767731e-06	6.10346496147e-06	0.00108918781363	0.000685908528973	0.000182220380425	7.4411387861e-05	0.000551498444089	0.000151573740785	6.02414166777e-06	6.32623478595e-05	0.000156043827177	8.83972734549e-07	2.44490077968e-06	0.000172967199849	6.59816023394e-05	5.84812565418e-06	0	8.1586751163e-06	0	0	3.1816300469e-06	0.000398615364725	2.12223032121e-06
k__Bacteria;p__Bacteroidetes;c__Bacteroidia;o__Bacteroidales;f__Tannerellaceae;g__Parabacteroides;s__Parabacteroides sp. AF18-52	0	2.69845650263e-06	0	0	0	0	0	0	0	0	0	0	0	0	0	0	0	4.00855739862e-06	2.41289141529e-06	0	0	0	0	0	0	0	0	0	0	0	0	0	0	0	0	0	0	0	0	0.00617966431309	0	0	0	0	0
k__Bacteria;p__Firmicutes;c__Clostridia;o__Clostridiales;f__unclassified;g__unclassified;s__Clostridiales bacterium VE202-13	0	0.00223833676092	0	0	0	0.000408793312861	4.18446809134e-05	0	4.61386060928e-05	0	0	0	2.32807683054e-05	0	0	0	0	4.61855526363e-05	2.34502884423e-05	2.67331983932e-05	0	0.000104835142404	0	0	0	0	0.000176772406817	0.000661225853685	0.000976067242801	0	0	0	0	0	0	0.00103555944297	0	0.000220012643032	0	7.26003843682e-05	0	0	0	7.62004255358e-05	0
k__Bacteria;p__Firmicutes;c__Clostridia;o__Clostridiales;f__Clostridiaceae;g__Clostridium;s__Clostridium sp. AM28-20LB	0	0	7.27459950186e-05	0	0	0	0	0	0	5.07029611757e-05	0	0	0	0.00202440780909	0.00278742580128	0.000588464965486	0	0	0	0	0	0	0	0	0	0	0	0	0	3.72872317355e-05	0	8.103431379e-05	4.37568971809e-05	0.000187991534881	0	0	0	4.53075840156e-05	0	0	0	0	0	0.000102033173203	8.50962597088e-05
k__Bacteria;p__Bacteroidetes;c__Bacteroidia;o__Bacteroidales;f__Bacteroidaceae;g__Bacteroides;s__Bacteroides sp. AM54-2NS	0	0	0	0	0	0	0	0	0	5.00011900868e-05	0	0	0	0	0	0	0	4.09569995076e-05	0.00022281544163	0	0	0.00493753871358	0	0	7.96055473284e-05	8.45574272736e-05	0.000344871066178	3.73742634176e-05	0.000117406726364	0	0	0	0	0	0	0	0.00014836294014	0	0	0	9.73015968315e-06	0	0	0	0
k__Bacteria;p__Firmicutes;c__Clostridia;o__Clostridiales;f__Clostridiaceae;g__Clostridium;s__Clostridium sp. AF27-2AA	0	3.94896073555e-06	1.55128777746e-05	1.71650318857e-05	0.000211811492189	3.54719532204e-05	8.13143934506e-05	1.01884907942e-05	4.73797615783e-05	0.00057059837623	0.000199097336813	0	0.00010791667536	0.000866364366953	0.00055733524492	0.000258941669625	0.00117788443152	1.91713614717e-05	4.9011856873e-05	4.78101521375e-05	0	4.62338003987e-06	6.32653198579e-05	0.000141600387106	5.78601090088e-05	1.09028201356e-06	0.00111532922857	0	0	0	0	7.67924453786e-06	1.09728834469e-05	0	0	1.54423215432e-05	0	8.24893513327e-06	4.87553543536e-06	0.000309852291917	4.43738051484e-06	0	0	9.70273058323e-06	6.31492924846e-06
k__Bacteria;p__Firmicutes;c__Clostridia;o__Clostridiales;f__Lachnospiraceae;g__Blautia;s__Blautia sp. aa_0143	0	0	0	0	0	0	0	0	0	0	0	0	3.50095604391e-05	0	0	0	0	0.00054141667647	0.000253353598605	0	0	0	0	0	7.81686240914e-05	0.000319937199756	0.000477772948675	0.000129557691486	6.87695359648e-05	0	0	0	0	0.00272096629613	0.000261916498419	0.000303171047732	0	3.08411679236e-05	0	0	0	0	2.90620535627e-05	0	0.000786622785155
k__Bacteria;p__Firmicutes;c__Clostridia;o__Clostridiales;f__Clostridiaceae;g__Clostridium;s__Clostridium perfringens	9.83349117184e-05	2.54707967443e-05	0.000264130248472	4.54476289074e-05	9.5315171485e-05	1.24012182912e-05	1.13093732198e-06	1.96871358576e-05	2.32042112514e-06	0.000237257108985	1.87944089101e-05	6.32264421833e-07	0	4.60745612157e-06	0.0001606092959	1.70848111917e-05	0.00013377421411	2.1785638036e-06	0	3.63190445876e-06	0	0	0.000248458586291	0.00169780084833	6.80143665501e-06	0	8.60206359205e-07	2.29254502407e-05	6.13557198199e-06	0.000666229041144	0.00127615843578	1.71868806324e-05	3.52747909582e-05	0	0.000459797404077	0.000214872645062	8.19986773067e-07	0	0	9.94412430841e-05	0	0.000121510315358	5.69844187504e-07	1.68098262334e-05	9.83472587876e-07
k__Bacteria;p__Firmicutes;c__Clostridia;o__unclassified;f__unclassified;g__unclassified;s__Clostridia bacterium UC5.1-2H11	0	0	0	1.4660525454e-05	0	0	2.65770270666e-05	0	0	0	0	0.00204063342147	0	0.00274636908065	0.000799948229238	0.000354189492019	0	0	0	0	0	0	0	0	0	0	0	0	0	0	0	2.8669179608e-05	0	0	0	0	0	8.31049435068e-06	0	0	0	0	0	0	0
k__Bacteria;p__Bacteroidetes;c__Bacteroidia;o__Bacteroidales;f__Bacteroidaceae;g__Bacteroides;s__Bacteroides faecis	0	0	0	7.62958178835e-05	0	0	0.000400408358848	9.88601997379e-05	0.00023711466102	0	0	0.000114123728141	3.48327444772e-05	0.000157087151062	1.28427470586e-05	0.000188253263319	0	0	0	0	0	0.00304906134405	0	0	6.18834940724e-05	0	9.18270288451e-05	6.07813407641e-05	1.90458380274e-05	4.53851949468e-05	0	0	1.79739869959e-05	0	0	0	0	2.72091740963e-05	0	5.79384174925e-05	0	0	3.68499241252e-05	0.00113664089737	0
k__Bacteria;p__Firmicutes;c__Erysipelotrichia;o__Erysipelotrichales;f__Erysipelotrichaceae;g__Coprobacillus;s__Coprobacillus sp. AF16-47	0	0	8.06199557072e-05	0	0.000723521957323	5.9268885617e-05	0	7.76341772499e-05	0	6.65512916009e-05	4.85996836464e-05	0.000585213411108	0.000191845318568	0	0	0	0	8.78396925611e-05	0	7.78775579027e-05	0	0	0	0	0	0	0	0	0	0.000541465506245	0.000339111196006	0.000457975517106	0.00049236607074	0.000292251207961	0.000313155376462	0.000420440301503	0	0.000478746033817	0	0.000237192786714	0	0	0.000109077674891	0.000187565524332	0
k__Bacteria;p__Bacteroidetes;c__Bacteroidia;o__Bacteroidales;f__Tannerellaceae;g__Parabacteroides;s__Parabacteroides sp. AF19-14	0	0	0	0	0	0	0	0	0	0	0	0	0	0.000915745455503	3.84282976189e-05	0.00023817294602	0.000104884266595	0.00121023576417	0.000739098801645	0	0	0	0	0	0	2.51370575348e-05	0	0	0	0	0	0	0	0	0	0	0	0.00257009732697	0	0	0	0	0	0	0
k__Bacteria;p__Firmicutes;c__Bacilli;o__Lactobacillales;f__Streptococcaceae;g__Streptococcus;s__Streptococcus sp. HMSC10E12	0	0	0	0	0	0	0	9.54640361399e-05	6.51876446317e-05	0	0	0	0	0	0	0	0	0	0	0.000434340049618	0	0	9.26183440335e-05	0	0	0	0	0	0	0	0	0	5.01521359997e-05	0.00133484793876	0.00165733061363	0.000279875579763	0	9.27081814231e-05	7.83877752775e-05	0	0	0.000275063935379	0	0.00134379728536	0
k__Bacteria;p__Firmicutes;c__Clostridia;o__Clostridiales;f__Lachnospiraceae;g__Blautia;s__Blautia sp. SG-772	5.25302408172e-05	1.6256555028e-05	6.8867775575e-05	0	0.000271841479075	2.77630877961e-05	0	0	0	7.60252013016e-06	3.59276958207e-05	3.00325600371e-06	5.96459177851e-05	0.000329243393911	0.000435903823316	0.000251787404938	2.17362462251e-05	6.62283396294e-06	1.04809970852e-05	5.3228239117e-05	0	0.000474069830839	0.00019435523108	0.000131163462022	5.3357749533e-05	0.000351313093257	6.31534835383e-05	1.55565555205e-05	4.26294428332e-05	0	2.03647974963e-05	0.000645787897803	0.000454937094075	0.000592409060937	3.01711160046e-06	0.00025737202572	0	0.000384375753523	0	7.1181484348e-05	0	0	9.83930963757e-05	0.000236882588061	5.32628048907e-05
k__Bacteria;p__Actinobacteria;c__Coriobacteriia;o__Coriobacteriales;f__Coriobacteriaceae;g__Collinsella;s__Collinsella sp. AF29-7AC	0	0.00033065964559	0	0	0	0.000266514470574	0	0	0	0	0.000102467497063	0	0	0	0	0	5.25521902405e-05	0	0	0.000327943110801	0	0	0.00168358699166	0.000944328098839	0	0	0	0	0	4.84047744493e-05	0	0.000464484591047	0.000465102157881	2.60771956692e-05	0	0.00103588940711	0	0	0	0	0	0	0	0	0
k__Bacteria;p__Firmicutes;c__Clostridia;o__Clostridiales;f__Clostridiaceae;g__Clostridium;s__Clostridium sp. OM08-29	0	0.000192248571809	0	0.000311841593511	0	0.000637489653781	0	4.42031918313e-05	0	0.000111172236673	0.00018998489613	0	0.00129564842951	0	0	0	1.76091108659e-05	0.000135419526032	4.35074483319e-05	0.00107456740446	0	2.17298861874e-05	0	0	0.000496121696286	0	0	0	0	0	0	0.000170479228741	8.3003468037e-05	0	0.000463386726498	2.56052169178e-05	0	0	0	0	0	0	1.47209748438e-05	0.000336381927163	8.02824201997e-05
k__Bacteria;p__Firmicutes;c__Clostridia;o__Clostridiales;f__Clostridiaceae;g__Clostridium;s__Clostridium sp. AF50-3	0	6.1208891401e-05	2.42094910724e-05	0	0	0.000602576313997	2.61246521378e-05	8.96268799556e-05	0	0.00165167673874	0.000386946504658	0	0.000398366361966	0.000230589627543	0.000339408319152	8.63850765883e-05	0.000276573097538	9.09768244383e-05	0.000100210396591	0	0	0.000262319025012	1.99305297287e-05	4.29683933288e-05	5.76685192439e-05	8.54054243953e-06	3.74189766254e-05	4.41170429001e-05	5.18328008062e-05	0.000187900197224	4.96325300238e-05	2.03317141098e-05	8.07819640263e-06	0	0	0	0	6.55605665443e-05	0	0	0	0	0	0.000507570231083	0
k__Bacteria;p__Bacteroidetes;c__Bacteroidia;o__Bacteroidales;f__Rikenellaceae;g__Alistipes;s__Alistipes sp. AF17-16	2.35748924422e-05	3.16575018967e-05	0	0	0	0.000113789557023	0	0	0	3.50885544469e-05	0	0	0	0	0	0	0	0.00276172176255	0.000353639398053	7.03160518984e-05	0	0	0	0	0	0	0	0.00032505013377	0.000686736676526	0	0	0.000234765475872	0.000350862997088	0	0	0.000262717444715	0	0	0	0	0	0	0	0.000457820561532	0
k__Bacteria;p__Firmicutes;c__Clostridia;o__Clostridiales;f__Ruminococcaceae;g__Ruminococcus;s__Ruminococcus faecis	9.32376376768e-05	0.000264053841184	0.000104300598674	0	4.33661443723e-05	2.843342392e-05	0	5.00403480155e-05	0	0	0	0	0	6.57511091231e-05	0.00013822193916	4.59154300778e-05	0	0.000159122300215	0.000278311944182	2.71499743147e-05	0	3.87208078339e-05	0	0	0	1.78079395548e-05	0.000120285522562	0	0	0	0	0	0	0.00283607919001	0.000164588639722	0.000590569809786	0	6.16823358473e-05	9.4639560062e-05	0.000216736978089	0	0	0	0.000245658306168	1.91000728908e-05
k__Bacteria;p__Firmicutes;c__Clostridia;o__Clostridiales;f__Lachnospiraceae;g__unclassified;s__Lachnospiraceae bacterium TM07-2AC	0	0	9.34298320514e-05	0.000286002417398	0	0	0	0	0.000499214321596	0	0	0.00456326308718	0	8.79753092389e-05	0	0	0	0	0	0	0	0	0	0	0	0	0	0	0	0	0	0	0	0	0	0	0	0	0.000170535395006	0	0	0	0	0	0
k__Bacteria;p__Firmicutes;c__Bacilli;o__Lactobacillales;f__Streptococcaceae;g__Streptococcus;s__Streptococcus sp. SR4	0	0	0	0	0	0	0	0	0	0	0	2.81357667716e-05	0	0	0	0	0	0	0	0.00051334885645	0	0	0.000375423442341	0.000526362818277	0	0	0	0	0	0	0	0	0	0.00102314933064	0.000403928820303	0	0	0	0.00246377057334	0	0	0	8.69012385943e-05	0.000274581095422	0
k__Bacteria;p__Bacteroidetes;c__Bacteroidia;o__Bacteroidales;f__Bacteroidaceae;g__Bacteroides;s__Bacteroides nordii	0.000290544620369	3.20523979702e-05	0	0	0	0.000142446426318	0	0	0	6.1404970282e-06	0	0	3.70724133269e-05	3.25232196817e-06	0	0	2.82296058569e-05	0.0018169222122	0.000971565808937	0	0	0	0	0	0.000359135014361	3.89472963732e-05	0.000856980585358	0.000326254201534	0.000272713392158	0	0	3.51051178874e-06	2.53116820616e-05	0	0	0	0.000100475712593	2.25922327904e-05	0	0.000283307037372	3.71563790098e-05	0	0	7.47790064058e-06	4.81383950908e-06
k__Bacteria;p__Firmicutes;c__Erysipelotrichia;o__Erysipelotrichales;f__Erysipelotrichaceae;g__unclassified;s__Erysipelotrichaceae bacterium GAM147	0	0	0	0	0	0	0	0	0	0	0	0	0.00174381795406	0	0	0	0	0	0	0	0	0	0	0	0.00015585827377	0	0	0.000276453958785	5.31110449691e-05	0	0	0	2.28882231408e-05	0.00174923471288	0.00152541000986	4.60629933211e-05	0	7.05468631547e-05	0	0	0	0	0	0	0
k__Bacteria;p__Firmicutes;c__Clostridia;o__Clostridiales;f__Clostridiaceae;g__Clostridium;s__Clostridium sp. AF37-5	0.000834183055996	1.50718668073e-05	4.53046544098e-05	0	3.96519144145e-06	0.000637824821843	0	0	0	0	0	0	6.81330839521e-05	0	0	7.97113222165e-05	0	0.000456104117921	0.00276562597906	4.34637746705e-06	0	0.000213195612089	0	0	7.00260590819e-05	0	2.2006946023e-05	0	0	0	4.37150103325e-06	0	0	0	0	0	0	0	0	0	0	0	0	0.000381249331006	0
k__Bacteria;p__Firmicutes;c__Negativicutes;o__Veillonellales;f__Veillonellaceae;g__Dialister;s__Dialister succinatiphilus	0	0	0	6.41397988613e-06	0	0	0.000565581754724	0.00489111236191	2.48231097108e-06	0	6.9292517699e-06	0	0	0	8.54517411292e-06	2.56806068226e-05	0	0	0	0	0	0	0	0	0	0	0	0	0	0	0	0	0	0	0	0	0	1.26196395696e-05	0	0	0	0	0	0	0
k__Bacteria;p__Actinobacteria;c__Actinobacteria;o__Corynebacteriales;f__Corynebacteriaceae;g__Corynebacterium;s__Corynebacterium sp. HFH0082	0	0	0	0	0	0	0	0	0	0	0	0	0	0	0	0	0	0	0	0	0	0	0	0	0	0	0	0	0	0	0	0	0	0	0	0	0	0	0	0	0	0	0	0	0.00548793232549
k__Bacteria;p__Firmicutes;c__Erysipelotrichia;o__Erysipelotrichales;f__Erysipelotrichaceae;g__Coprobacillus;s__Coprobacillus sp. AM23-9LB	0	8.06246150175e-05	0.000375423394325	0	0.00265075557476	0	0	0	0	0.000410302163332	0.000217417139438	0	0.000112926460945	0	0	0	0.000287688848772	0	0	0.00012908145683	0	0	0	0	0	0	0	0	0	0	0	0	0	0.000979245351494	0	7.88614283936e-05	0	0	0	0	0	0	6.40599840786e-05	8.93640026965e-05	0
k__Bacteria;p__Proteobacteria;c__Gammaproteobacteria;o__Enterobacterales;f__Enterobacteriaceae;g__Klebsiella;s__Klebsiella quasipneumoniae	0	0	0.000787924916966	0	0	0	0.000725496292052	0.000176069856538	0	0	0	0	0	0	0	0	0	0	0	9.38341217543e-05	0	0	0	0	0	0	0	0	0	0.000617732764286	0	0	0	0.00188325480136	0	0	0	0	0.000718437232709	0	0	0.000471400408138	0	0	0
k__Bacteria;p__Firmicutes;c__Clostridia;o__Clostridiales;f__Clostridiaceae;g__Butyricicoccus;s__Butyricicoccus sp. GAM44	3.93622828765e-05	0.00129282392881	1.8039596503e-05	0	0	0.000397230014724	2.62942927361e-05	0	2.27725049955e-05	1.71349107549e-05	0	0	0.000158427101785	3.03550050362e-05	2.56854941172e-05	3.61450536775e-05	0	0.00103943636197	0.000195217996068	5.51335004724e-05	0	2.14409249349e-05	7.38167767731e-06	0	0.000470927642198	1.38102388384e-05	0.00015447872534	1.63753216005e-05	5.49644990053e-05	0	0	7.54028677956e-05	2.05320825234e-05	0.000262048806197	0	3.66260190447e-05	6.16083395497e-05	0.000545845580796	1.71727192557e-05	0.000159212406436	2.57154220197e-05	0	0	8.26895128685e-05	9.36369427088e-05
k__Bacteria;p__Bacteroidetes;c__Bacteroidia;o__Bacteroidales;f__Bacteroidaceae;g__Bacteroides;s__Bacteroides massiliensis	0	0	0	0	0	0.00113957141054	0	0	0	2.28075603905e-05	0	0	0.000172336624114	0	0	0	6.14668026163e-05	0.000568343725083	0.00252629731181	0	0	0	0	2.22166124598e-05	0	7.95905869897e-05	0.000108672736713	0	0	0	0	0	0	0	0	0	0	5.66344800194e-05	0	0	5.3943577584e-05	0	0	0.000616586898273	0
k__Bacteria;p__Firmicutes;c__Clostridia;o__Clostridiales;f__Clostridiaceae;g__Clostridium;s__Clostridium sp. TF11-13AC	0	0.000284851701058	0	0	0	0.0012468810517	0	0	0	0	0	0	0.000212886418023	0.000415917774362	0.000537296561767	0.000139241211213	0	0	0	0	0	2.28279389469e-05	0	0	0	0	0	7.86015436823e-05	0.000337264722385	0.000583602365667	0.00155977289306	0	0	0	0	0	0	0	0	0	0	0	0	0	0
k__Bacteria;p__Firmicutes;c__Clostridia;o__Clostridiales;f__Ruminococcaceae;g__Ruminococcus;s__Ruminococcus sp. AM43-6	0	0.00028695781345	0	0.000151919695017	0	0.00171539014093	0	0	0	0	0	0	7.07263847254e-06	0	0	0	0	9.22839627204e-05	0.000272882938498	0	0	6.17799157828e-05	0	0	0	0	0.000756408125194	0	0	0	0	6.72116736219e-05	5.86342422224e-05	0	0	0	0.000230252285877	0	0	0	3.48574951286e-05	0	0	0	0.00167174811424
k__Bacteria;p__Actinobacteria;c__Actinobacteria;o__Actinomycetales;f__Actinomycetaceae;g__Actinomyces;s__Actinomyces dentalis	4.08489878053e-05	7.93741107845e-05	3.70193674166e-06	7.12868050201e-05	1.84707651956e-05	2.19535080561e-05	4.07702904575e-05	5.51876584688e-06	0.000128540537676	2.26321176182e-05	1.92690151958e-05	5.37424758558e-06	1.76815961813e-05	1.05158410304e-05	7.98049301657e-05	2.25305947591e-05	9.13472626169e-06	6.98883268194e-05	3.295104839e-05	3.23894430421e-05	5.87046689884e-05	0.00012171047955	0.000544029644818	0.000176878414583	0.0002261717175	9.72773840985e-05	2.81717582639e-05	0.00106940482593	0.000123989683803	6.59274858048e-05	9.63329556961e-05	0.000100561535615	0.000116864574625	5.40205560002e-06	0.000249223822031	6.71147051685e-05	2.20849770879e-05	2.283846966e-05	6.48987939063e-05	0.00108859191968	9.4093851881e-06	0.000116337798326	8.64263684381e-05	8.1391695402e-05	2.73819473151e-05
k__Bacteria;p__Firmicutes;c__Clostridia;o__Clostridiales;f__Clostridiaceae;g__Butyricicoccus;s__Butyricicoccus sp. OM04-18BH	0	4.46232563117e-05	0.000173520939653	0.00011050371061	0	8.4462351605e-05	0	0.000360205601622	0	0	0	0	0.000753884322518	0.00104735608448	0.000656329338006	0.000805922577936	0	0	5.85880196774e-05	0	0	0	0	0	0	0.000359732493251	0.000343724124365	6.55494491125e-05	0	0	0	0	0	0	0	0	0.000192751557456	0	0	2.93830545855e-05	0	0	0.000305958841674	0	0
k__Bacteria;p__Firmicutes;c__Clostridia;o__Clostridiales;f__Ruminococcaceae;g__Ruminococcus;s__Ruminococcus sp. AM16-34	0	0.00105700515688	0.000143141554011	0.000353196492396	0	0.000740330387448	6.06747873244e-05	0.00020637000364	2.9625841807e-05	0.000328487350547	0.000100331768778	0	2.85852471598e-05	0	2.95832928354e-05	0	0.000233100605088	0	0	0	0	0	0	0	8.94724202223e-05	0	2.96054355293e-05	0	0	0	0	0.000113214005187	0.000226930000611	0.000593293033671	0	0.00015468718674	0	0.000668102186577	0	6.66883009506e-05	0	0	1.70478386095e-05	1.21747638528e-05	9.98483485269e-05
k__Bacteria;p__Firmicutes;c__Clostridia;o__Clostridiales;f__Oscillospiraceae;g__unclassified;s__Oscillospiraceae bacterium VE202-24	0.000170475498501	8.55608159369e-06	0	0.000422162047553	0	1.70377098145e-05	0.000747379929233	9.4296604903e-05	0.000114510084361	4.29834791974e-05	0	0	1.24360559809e-05	0.000274550179479	0	0.000292524001624	6.2512343574e-05	5.04555376913e-05	0	3.78075300216e-05	0	0.000396050292666	0	0	1.18785654257e-05	0	0.000490819411789	2.45148196901e-05	0.00075448361716	0	0	0	0	0	0	6.6190805589e-05	0.000248510658024	0.000315429430021	0	1.43072418706e-05	1.16013442376e-05	0	0	7.57678197136e-05	0.000527607162538
k__Bacteria;p__Firmicutes;c__Clostridia;o__Clostridiales;f__Lachnospiraceae;g__Roseburia;s__Roseburia sp. AF12-17LB	0.000130334465424	0.000116560157711	0.00274959882464	0	0	0	0	0	0	0	0	0	0	0	0	0	0	1.59470870423e-05	4.29796283348e-06	0	0	7.87130451789e-05	0	0	0	0	0.000614259024335	0	0.000132042622029	0	0	0	0	0	0	0.00141607408408	0	0	0	2.54219586957e-05	0	0	0	0	0
k__Bacteria;p__Firmicutes;c__Bacilli;o__Lactobacillales;f__Lactobacillaceae;g__Lactobacillus;s__Lactobacillus delbrueckii	0	0	0	0	0	0	0	0	0	0	2.51541331373e-06	0	0	0	0	0	0	0	0	0	0	0	0	0	0	0	0	0	0	0	0	0	0.00114912343827	0	0	0	0	0	0	0	0	0.00412797543563	0	0	0
k__Bacteria;p__Bacteroidetes;c__Bacteroidia;o__Bacteroidales;f__Prevotellaceae;g__Prevotella;s__Prevotella sp. P4-51	0	0	0	0	0	0	0	0	0	0	1.27194484543e-05	0	0	0	0	0	0	0	0	0	0	0	0	0	0.00435320684385	0	0	6.40082423736e-05	0.000235452574809	0	0	0	0	0	0	4.19714380405e-05	0	0	0	0.000568092095598	0	0	0	0	0
k__Bacteria;p__Firmicutes;c__Clostridia;o__Clostridiales;f__Lachnospiraceae;g__unclassified;s__Lachnospiraceae bacterium AM25-17	0	0	0	9.19337117011e-05	0	0	0	7.49278593827e-05	0	0	0	4.64187463029e-05	0.000219841179188	0.000231998967063	0.000112786303935	0.000118472487608	0	0	0	0	0	0	0	0	0	0	0	0	0	3.69669733034e-05	0	0	0	0	0	0	7.70787566683e-05	0	0.000433164237124	0	0.00383159788094	0	0	0	0
k__Bacteria;p__Firmicutes;c__Clostridia;o__Clostridiales;f__Lachnospiraceae;g__Lachnoclostridium;s__[Clostridium] symbiosum	0	0	0	0.000201948738129	0	0	0.00100133190488	4.26112401447e-05	0.000150773409852	6.90074904122e-05	3.46937194781e-05	8.34589036819e-05	7.51467837707e-05	0.00046519045218	0.000300880077976	0.000765986831775	5.23871048261e-05	0.000479022609135	0.000673649122005	0	0	8.68039602486e-05	2.94398674424e-05	0	0	1.42948086222e-05	3.36914157355e-05	0	1.39328613758e-05	0	0	0	0	0	0	0	0.00042644778778	5.19559794961e-05	0	0.000154719223039	0	0	0	2.94789967401e-05	3.48356342969e-05
k__Bacteria;p__Firmicutes;c__Clostridia;o__Clostridiales;f__Lachnospiraceae;g__Coprococcus;s__Coprococcus sp. HPP0074	0	0	0	0	0	0	0	0	2.55246323765e-05	0	0	0.00224100855448	0.000785888011607	2.79699689262e-05	5.22704802463e-05	8.43562552593e-06	0	0	0	0	0	6.01039405184e-05	0	0	1.35070784276e-05	0	0	1.17035386733e-05	5.73931629148e-05	0	0	0	0	0	3.78179333368e-05	2.37574177587e-05	0	6.05127107164e-05	0.000630785940104	0	0	0.00123373298187	0	0	0
k__Bacteria;p__Firmicutes;c__Clostridia;o__Clostridiales;f__Ruminococcaceae;g__Ruminococcus;s__Ruminococcus sp. AF26-25AA	0.000214368691637	0	0	0	0	8.28982339827e-05	0	0	0	0.000131523598252	0	0	1.73279642577e-05	0	0	0	0	0	0	0	0	5.4382507719e-05	0	0	0	0	0.00464855516514	0	0	0	0	0	0	0	0	0	0	0	0	0	1.67337361584e-05	0	0	1.53884071033e-05	8.25081739512e-05
k__Bacteria;p__Firmicutes;c__Clostridia;o__Clostridiales;f__Clostridiaceae;g__Clostridium;s__Clostridium sp. HGF2	0	0.000447943779436	0	0	0	0	0	0	0	0	0	0	0	0	0	0	0	0.0034120666292	0.00051062814576	0	0	0	0	0	0	0	0.000612036824574	0	0.000278721139723	0	0	0	0	0	0	0	0	0	0	0	0	0	0	0	0
k__Bacteria;p__Actinobacteria;c__Coriobacteriia;o__Coriobacteriales;f__Atopobiaceae;g__Olsenella;s__Olsenella sp. Marseille-P4518	0	0	0	0	0	0	0	0	0	0	0	0	0	0	0	0	0	0	0	0	0	0	0	0	0	0	0	0	0	0	0	0.00116322270833	0.00409806903505	0	0	0	0	0	0	0	0	0	0	0	0
k__Bacteria;p__Proteobacteria;c__Betaproteobacteria;o__Burkholderiales;f__unclassified;g__unclassified;s__Burkholderiales bacterium	0	0	4.75963295356e-06	2.22962157946e-05	8.03076747636e-06	3.01651255732e-06	3.74905722237e-05	0.000177927133506	4.97541459855e-05	0.000242754315848	9.82435011212e-05	0.000108380659643	5.59917212409e-06	0	0	0	0.000149347271532	6.18712120222e-06	4.63727568875e-05	1.03003192027e-05	0	0	0	0	0	0	4.12899052418e-05	0.000313972710334	9.89360982095e-05	2.53004161347e-05	0	0	0	0	0	0	0	1.71750216581e-05	3.14201172501e-06	0	0.00377022302756	0	0	3.39904574572e-06	0
k__Bacteria;p__Bacteroidetes;c__Bacteroidia;o__Bacteroidales;f__Prevotellaceae;g__Prevotella;s__Prevotella sp. AM42-24	0	0.000229632066772	0	2.74884852263e-06	1.30499971491e-06	0.00289495827353	2.99698390326e-06	1.22049629306e-06	3.88535630255e-06	0.000285211466729	0.000752820490234	0	0	0	0	0	0.000459322651243	0	0	7.74012425638e-07	0	0	0	0	1.96379509053e-05	6.35997841242e-06	1.799264968e-05	9.08348721721e-05	0.000349280217516	0	0	1.31644192078e-06	1.88491249395e-06	0	0	7.06123250052e-06	0	5.22637755832e-05	0	4.67054589991e-05	2.51273354455e-06	0	8.83258490631e-06	0	0
k__Bacteria;p__Bacteroidetes;c__Bacteroidia;o__Bacteroidales;f__Prevotellaceae;g__Prevotella;s__Prevotella sp. 109	0	1.05963779737e-05	0	0	0	0.000242661676834	0	0	0	0.00377839402376	0.000464307329212	0	2.51078665775e-05	0	0	0	0.000270464937206	6.36140630651e-06	3.61933712293e-06	0	0	0	0	0	0	0	0	0	0	0	0	0	0	0	0	0	0	0.000424573922494	0	0	0	0	0	6.55088816447e-06	0
k__Bacteria;p__Actinobacteria;c__Coriobacteriia;o__Coriobacteriales;f__Coriobacteriaceae;g__Collinsella;s__Collinsella sp. TF11-5AC	0	0.000422670430728	0	0	0	0.000258246991713	0	0	0	0	0	0	0.00212520998369	0	0	0	0	0	0	0.000491438350863	0	0	0	0	0.000153559196591	0	0.000109604626935	0	0	0	0	0	0.000105891691178	0	0.000444451750247	0.000469406979217	0.000289400665108	0.000188494323717	0	3.82511797119e-05	0	0	0.000111499512688	0	0
k__Bacteria;p__Firmicutes;c__Erysipelotrichia;o__Erysipelotrichales;f__Erysipelotrichaceae;g__Coprobacillus;s__Coprobacillus sp. AF36-10BH	0	0.000513891423719	0	0	0	0.000788259420303	0	0	0	0	4.92641324463e-05	0	0.000163554764677	0	0	0	3.60986772751e-05	0.000233890609954	0	0	0	0	0.000278680043135	0.00110729061331	0	0.000877374164799	0.000586589053114	0	0	0	0	0	0	0	0	0	0	0	0	0	0	0	0.000135243020501	0.000422717689104	0
k__Bacteria;p__Actinobacteria;c__Coriobacteriia;o__Coriobacteriales;f__Coriobacteriaceae;g__Collinsella;s__Collinsella sp. OM06-18AC	0	0	0	0	0	0	0	0	0	0	0	0	0	0	0.00026874822444	0.000210143177658	0	0	0	0.000163554779479	0	0	5.20191168083e-05	5.86542982798e-05	0.0001360287331	0	0	0	0	0	0	0.00118128721691	0.00116312564537	0	0	8.99482233477e-05	0	4.93704923648e-05	0.000591185757846	0.00059771163352	0	0	0	0.000551881427441	0
k__Bacteria;p__Firmicutes;c__Erysipelotrichia;o__Erysipelotrichales;f__Erysipelotrichaceae;g__Catenibacterium;s__Catenibacterium sp. co_0103	0	0	0	0	0	0	0	0	0	1.08774518785e-05	0	0	0	0	0	0	3.68690758755e-06	0	0	0	0	0	0	0	0.00157017391848	0	0	0.00226615185866	0.00119803434169	0	0	0	0	0	0	0	0	0	4.06294619614e-06	0	1.87118455445e-06	0	0	0	0
k__Bacteria;p__Bacteroidetes;c__Bacteroidia;o__Bacteroidales;f__Bacteroidaceae;g__Bacteroides;s__Bacteroides sp. 3_1_23	0	0	0	0	0	0	0	0	0	0	0	0	2.72885967732e-05	0	0	0	0	4.15669973727e-05	0	0	0	6.25890072898e-05	0	0	0	0	0	0.00016823234809	0.000503244726939	0	0	0	0	0	0	0	0.00410802440149	8.38436541157e-05	0	0	0	0	0	3.57208807459e-05	0
k__Bacteria;p__Firmicutes;c__Bacilli;o__Lactobacillales;f__Lactobacillaceae;g__Lactobacillus;s__Lactobacillus antri	0	0	0	0	0	0	0	9.55171011961e-07	1.29511876752e-06	0	0	0	0	0	0	0	0	0	0	0	4.05936540877e-06	0	0	0	0	0	0	0	0	0	0	0	0	0	0	0	0	0	0	3.84285422144e-06	9.78362209899e-06	0.00498613107912	1.89473192345e-05	0	0
k__Bacteria;p__Firmicutes;c__Bacilli;o__Lactobacillales;f__Streptococcaceae;g__Streptococcus;s__Streptococcus oralis	1.50086402335e-05	0.000119126982189	1.29861590461e-05	2.52894064082e-05	0	0	8.49899397471e-05	9.97092406375e-05	0.000286868807005	0.000393985985514	2.68152551369e-05	5.41639854704e-05	0.000131138505012	1.02990195659e-05	3.86781565111e-05	5.81951381219e-06	0	0	0	2.91147750875e-05	0.000653089442496	0	7.15154302031e-05	6.82977729189e-05	6.12129298951e-05	5.77243754955e-05	0	0.000217695451865	3.42569435661e-05	2.78624835913e-05	4.00898631342e-05	0	0	2.87291138728e-05	0.000151323752513	0	1.94063536292e-05	0	0.000143449087032	0.00112790727441	3.68356045148e-05	0.000216544357095	0	0.000696062767891	3.13158376666e-05
k__Bacteria;p__Firmicutes;c__Clostridia;o__Clostridiales;f__Ruminococcaceae;g__Ruminococcus;s__Ruminococcus sp. AF18-29	0.000130122079005	3.46192224483e-05	0	0.002478361828	0	0.000161774451222	0	1.19927027057e-05	0	0	0	0	1.16109148257e-05	0	0	8.275455421e-06	0	4.98455398263e-05	0.000131427179276	4.67979820424e-05	0	5.53649759775e-05	0	0	0	0	0.00129697613809	8.42847435319e-06	0	4.52936925376e-06	4.61673157901e-05	1.49196751021e-05	0	0	0	0	0.000220193781461	0	0	0	0	0	0	5.00586737097e-06	0.000286242284787
k__Bacteria;p__Firmicutes;c__Clostridia;o__Clostridiales;f__Ruminococcaceae;g__Ruminococcus;s__Ruminococcus sp. AM07-21	0.000483391488274	0	0	0.000421673363371	0	0	0	0	0	0.000403401414291	0	0	0	0	0	0	0.000129316907922	0	0.000742567333054	0	0	0	0	0	0	0	0	0	0	0	0	0	0.00032602254315	0.00247649872543	0	0	0	0	0	0	0	0	0	0	0
k__Bacteria;p__Proteobacteria;c__Gammaproteobacteria;o__Enterobacterales;f__Enterobacteriaceae;g__Enterobacter;s__Enterobacter asburiae	0	0	0.00013949837817	0	0	0	0.000412735575658	6.7764076793e-05	0	0	0	0	0	0	0	0	0	0	0	0.00231060570878	0	0	0	0	0	0	0	0	0	0	0	0	0	0.00134579937875	0	0	0	0	0	0	0	0.000694914512759	0	0	0
k__Bacteria;p__Firmicutes;c__Clostridia;o__Clostridiales;f__Lachnospiraceae;g__Coprococcus;s__Coprococcus sp. AM27-12LB	0	0	0	6.55447658839e-05	0	0	0	0	3.05971808826e-05	0	0	0.000165179080204	0	0.000599077706536	0.000562832140549	0.000142818343556	0	0	0	0	0	0.000113735148981	0	0	0	0	0	0	0	2.31501095192e-05	0	0	0	0	0.000128747434675	0	0	0	0.0028498588072	0	0	0.000273266704885	0	0	0
k__Bacteria;p__Firmicutes;c__Clostridia;o__Clostridiales;f__Clostridiaceae;g__Clostridium;s__Clostridium sp. AM16-23	0	0	0	0	6.99680616377e-05	0	8.42548304878e-06	0	0	0.000318077746061	0.000196676844757	0	0.000580840434557	0	0	0	0.000331216369694	0.000141955217442	0.000295503795516	0	0	0	1.08988299824e-05	0	0.00253367884632	1.26593856019e-05	7.36910114385e-05	1.04031454874e-05	0.000237050380012	0	0	0	0	5.82439812875e-05	0	3.82098468953e-05	0	7.26398765467e-06	0	0	0	0	0	0	0
k__Bacteria;p__Firmicutes;c__Negativicutes;o__Veillonellales;f__Veillonellaceae;g__Veillonella;s__Veillonella sp. 3_1_44	0	0	0.000203782803493	6.49949961794e-05	0	0	0.000239306337332	0	0.00119355987083	0.000140061813167	0	5.2530635714e-05	0	0	0.00066517434279	2.2797544934e-05	0	0	0	0	0.00100016518495	0	0	0	0.000293898699402	0	0	0.000123778166215	0	6.09863557098e-05	0.000541479707252	0	0	0	0	0	0	0	0.000265770853843	0	0	5.43990986144e-05	0	0	0
k__Bacteria;p__Firmicutes;c__Clostridia;o__Clostridiales;f__Ruminococcaceae;g__Ruminococcus;s__Ruminococcus bicirculans	0.000214014714273	6.97649729947e-06	0	0.00357240354	0	7.13349358463e-05	0	1.40091748421e-05	0	0	0	0	1.137516021e-05	0	0	0	0	0	4.07929454897e-05	0	0	0	0	0	0	0	0.000867446429395	1.31002572804e-05	0	0	0	1.14091633134e-05	2.49750905448e-05	0	0	0	0	0	0	0	4.17006843563e-06	0	0	0	6.21140581816e-05
k__Bacteria;p__Firmicutes;c__Negativicutes;o__Selenomonadales;f__Selenomonadaceae;g__Mitsuokella;s__Mitsuokella jalaludinii	0	8.16118552014e-06	0	0	0	0.00487691874638	0	2.9185780921e-06	0	0	0	0	0	0	0	0	0	0	0	0	0	0	0	0	0	0	0	0	0	0	0	0	0	0	0	4.09155528067e-06	0	0	0	0	0	0	0	0	0
k__Bacteria;p__Firmicutes;c__Negativicutes;o__Selenomonadales;f__Selenomonadaceae;g__Megamonas;s__Megamonas funiformis	0	0	0	0	0	0	0	7.80056326435e-05	0	0	0	0	0	0	0	0	0	0	0	0.000241075100878	0	0	0	0	0	0	0	0.00411916398589	0.000261528755732	0	0	0.000104730268364	3.49381994414e-05	0	0	4.85047279241e-05	0	0	0	0	0	0	0	0	0
k__Bacteria;p__Actinobacteria;c__Coriobacteriia;o__Coriobacteriales;f__Atopobiaceae;g__Olsenella;s__Olsenella sp. KCTC 15699	0	0	0	0	0	0	0	0	0	0	0	0	0	0	0	0	0	0	0	0	0	0	0	0	0	0	0	0	0	0	0	0.00116227194472	0.00369308212207	0	0	0	0	0	0	0	0	0	0	0	0
k__Bacteria;p__Firmicutes;c__Clostridia;o__Clostridiales;f__Lachnospiraceae;g__Blautia;s__Blautia sp. AM46-3MH	0.000980800480163	0	0.00110811306467	0	0.00225820162205	0	0	0	0	0	0	0	0	0	0	0	0	0	0	0	0	0	0	0	0	0	0	0	0	0	0	0	0	0	0	0	0	0	0	0	0	0	0	0.000484703923339	0
k__Bacteria;p__Bacteroidetes;c__Bacteroidia;o__Bacteroidales;f__Prevotellaceae;g__Prevotella;s__Prevotella sp. AM23-5	0	0	0	0	0	2.92713440748e-05	0	0	0	0.000433869975736	0.0010425676276	0	0	0	0	0	0.000560024754008	0	0	2.14341902484e-06	0	0	0	0	6.68648279605e-05	0	2.74549196313e-05	4.04566768953e-06	1.42524224165e-05	0	0	7.75238020013e-06	3.60152922951e-05	0	0	0.000319735247336	0	0.00109760084646	0	0.00117733229178	3.26120736633e-06	0	6.69566920317e-06	0	0
k__Bacteria;p__Firmicutes;c__Clostridia;o__Clostridiales;f__Clostridiaceae;g__Clostridium;s__Clostridium sp. AM42-36	0	0.000187246554877	0	0	0	0.000509008563376	0	0	0	0	0	0	0.00211424739406	0	0	0	0	0.000158338017246	7.63830938652e-05	0.000921193865344	0	0	0	0	0.000637419147922	0	0	0	0	0	0	1.85033225531e-05	8.07819640263e-06	0	0	1.4716400445e-05	0	0	0	8.395158453e-06	0	0	2.22239233126e-05	0.000152030046081	0
k__Bacteria;p__Bacteroidetes;c__Bacteroidia;o__Bacteroidales;f__Bacteroidaceae;g__Bacteroides;s__Bacteroides sp. AM22-3LB	0	0	0	0	0	0.000722343034792	0	0	0	0	0	0	0.000234399026711	0	0	0	0	0.00048895686008	0.00220048156788	0	0	0	0	2.53904142397e-05	0	0	0	0	0	0	0	0	0	0	0	0	0	4.83855448862e-05	0	0	0	0	0	0.00104690608968	0
k__Bacteria;p__Actinobacteria;c__Actinobacteria;o__Micrococcales;f__Micrococcaceae;g__Rothia;s__Rothia sp. HMSC071B01	0	0	0	0	0	0	0	0	0	0	0	0	0	0	0	0	0	0	0	0	0.00449486245673	0	0	0	0	0	0	0	0	0	0	0	0	0	0	0	0	0	0	0.000158325593923	0	0	0	8.21333053829e-05	0
k__Bacteria;p__Firmicutes;c__Clostridia;o__Clostridiales;f__Eubacteriaceae;g__Eubacterium;s__Eubacterium sp. TM05-53	0	0.00132546867089	0	0	0	0.000737034568173	0	0	0	0	0	0	0	0	0	0	0	0	0	0	0	0	0.000249283597326	0.000520747630513	3.89885171632e-05	0	0	0.000550403456618	0.000261209194691	0	0	8.92255079637e-06	1.91183981529e-05	0	0	8.1567134305e-05	0	0.000484101685731	0	0.000431345606148	0	0	0	0	0
k__Bacteria;p__Firmicutes;c__Bacilli;o__Lactobacillales;f__Streptococcaceae;g__Streptococcus;s__Streptococcus mitis	0.00010293661745	5.39033140402e-05	1.12233320263e-05	0	5.40571035752e-05	0	2.60115584056e-05	0	0.000175596519563	0.000467671949853	1.32415153685e-05	0.000133723925218	0.000422590148734	6.00595456788e-05	9.98436133194e-05	1.11051272746e-05	0	0	0	4.99535711623e-05	0.000272289741265	0	0.000263004833479	0.000292478040954	0	2.7014765447e-05	0	0.000875742566652	2.33279559732e-05	0.000128515133675	0	0	0	0	0.000108511979286	0.00012664023522	0	0	0.00011164976147	6.18403925481e-05	3.50178823762e-05	0.000199185740615	0	0.000472961765309	0
k__Bacteria;p__Firmicutes;c__Clostridia;o__Clostridiales;f__Clostridiaceae;g__Butyricicoccus;s__Butyricicoccus sp. OM06-6AC	0	0.000171779791996	0	0	0	0	0	0	0	0	0	0	0.000483768471521	0	8.4402333782e-05	0	0	5.32440993599e-05	5.9266645388e-05	0.000154564327458	0	0	0.000218801610682	0.000189085344506	0	0.00245592080676	0.000169532336627	0	0	0	0	0	0	0	0	3.70879688345e-05	0	0.000337406070638	0.000261653735031	0	0	0	0	0	0
k__Bacteria;p__Firmicutes;c__Erysipelotrichia;o__Erysipelotrichales;f__Erysipelotrichaceae;g__Coprobacillus;s__Coprobacillus sp. AF21-8LB	0.00176486034142	0	0.000953983222235	0	0.000100033247377	0	0	0	0	0	0	0	0	0	0	0	0	0	0	0.000484472239032	0	0	0	0	0	0	0	0	0	0	0	0	0	0	0	0	0	0	0	0.00104584755657	0	0	1.59081502345e-05	0.000263827750699	0
k__Bacteria;p__Actinobacteria;c__Actinobacteria;o__Actinomycetales;f__Actinomycetaceae;g__Actinobaculum;s__Actinobaculum sp. oral taxon 183	0.000132599920553	1.53351308564e-05	1.0400679417e-05	1.72261174085e-05	3.94511452276e-05	1.95514702789e-06	3.78864002864e-06	2.86551303588e-06	1.92648916668e-05	4.38606930586e-06	1.66112199963e-06	2.0127084095e-05	0.00019921265031	4.55325075543e-06	1.02941863583e-05	1.60170104923e-06	3.08159440154e-06	0.000162782287405	2.47321370067e-05	3.04841816867e-05	0.00296593890572	3.29415827841e-06	2.25792493659e-06	1.70897018921e-06	0	1.20536733721e-05	8.02859268591e-06	4.98484054603e-05	8.9029705947e-05	1.31305957155e-05	1.81257359915e-05	9.03225428977e-05	5.60088283916e-05	6.19272010148e-05	5.04065713939e-05	1.39244865197e-05	5.84377240272e-05	1.9698949572e-06	0.000117121195681	5.12577632306e-05	1.33656039604e-06	1.95503609847e-05	7.55043548443e-06	0.000212409458691	1.60461316969e-06
k__Bacteria;p__Firmicutes;c__Clostridia;o__Clostridiales;f__Clostridiaceae;g__Butyricicoccus;s__Butyricicoccus sp. AF22-28AC	1.86192093462e-05	6.14063394378e-05	2.5325948185e-05	0	1.25480741818e-05	3.38519742544e-05	0	0	0	0	7.0479033413e-05	7.42910695654e-05	0.000241353787875	0	0	0	0	5.97797907707e-05	0.000163548796242	9.75255656304e-05	0	3.08610617662e-05	0	0	0.000357027526947	0	0.000473902020058	1.95058977888e-05	0.000118173672861	0	0	0.000164701511422	6.07884279298e-05	9.90540558658e-05	4.19794665788e-05	3.27324422454e-05	2.34516217097e-05	3.9705695231e-05	0	2.36483336704e-05	0	0	3.96516580471e-05	6.63740932891e-05	0.00215287325657
k__Bacteria;p__Firmicutes;c__Bacilli;o__Lactobacillales;f__Lactobacillaceae;g__Lactobacillus;s__Lactobacillus plantarum	0	3.69885988896e-05	0	0	0	0	2.01306843313e-05	0	2.03441573064e-05	0	0	0	0	5.0194169042e-05	2.9883123506e-05	2.93111292008e-05	0	0	0	1.88739953021e-05	2.90921187629e-05	0	0	0	0	0	0	0	0	1.21698204192e-05	0	0	0	0.0013289056776	0	0	0	0	0	0	0	0.0029445210727	0	7.65094296945e-05	0
k__Bacteria;p__Firmicutes;c__Clostridia;o__Clostridiales;f__Lachnospiraceae;g__Coprococcus;s__Coprococcus sp. AF19-8AC	0	0.000184942994448	0	0	0	6.75363644778e-05	0	0	0	0	0	0	0	0	0	0	0	0	0	0.000498225844442	0	0	0	0	0	0	0	0	0	0	0	0.00191286324655	0.00190322307246	0	0	0	0	0	0	0	0	0	0	0	0
k__Bacteria;p__Bacteroidetes;c__Bacteroidia;o__Bacteroidales;f__Barnesiellaceae;g__Barnesiella;s__Barnesiella intestinihominis	0.000846501468263	1.2702490366e-05	0	0	5.77211412363e-06	7.85410491777e-05	7.46418632509e-06	4.82892011602e-06	2.26645784316e-06	2.65503395315e-05	2.0645373424e-05	0	2.68170875417e-05	0	0	0	4.875522571e-05	0.000574879416493	0.000786074781386	1.869537705e-05	0	0	1.95397350282e-06	2.02635036721e-05	0.000623433095082	0	0	1.25223047533e-05	1.96210479007e-05	0	3.14534830441e-06	5.68995452425e-05	4.46320351245e-05	0	0	6.66527553787e-06	0.00095850987193	0	0	0.0002970230709	0	0	2.80173392189e-06	8.52851478016e-06	0
k__Bacteria;p__Proteobacteria;c__Gammaproteobacteria;o__Enterobacterales;f__Enterobacteriaceae;g__Citrobacter;s__Citrobacter freundii	0	0	0.000211304198778	0	0	0	0	0.000690164121198	0	0	0	0	0	0	0	0	0	0	0	0.000433030182436	0	0	0	0	0.000558388369888	0	0	0	0	4.2182610626e-05	0.00177568239531	0.000124769439825	0	0.000229489143808	0	0	0	0	0	0	0	0.00041568626282	2.60703715783e-05	0	0
k__Bacteria;p__Firmicutes;c__Clostridia;o__Clostridiales;f__Oscillospiraceae;g__Oscillibacter;s__Oscillibacter sp. ER4	5.62116054027e-05	0.000434254048886	3.10845164498e-05	0	1.56098042822e-05	0.000184286572715	4.80648361843e-06	0	0	4.73695485033e-06	0	0	0.000571822820505	4.44484002316e-06	0	8.11528531608e-06	0	0.000191975042373	0.000175387044749	4.34042352531e-05	0	6.58831655682e-06	1.22449006177e-05	0	0.000691160076985	2.04125021427e-05	6.49455801199e-05	8.23582351083e-06	4.72311218197e-05	2.50716601117e-05	1.30611921115e-05	0.000277257295648	0.000354700140379	0	0	3.18085426659e-05	0.000368010063752	0.000409122558923	0	0.000166543389874	0	0	1.00197602969e-05	0.000146344369561	9.24981849755e-05
k__Bacteria;p__Firmicutes;c__Clostridia;o__Clostridiales;f__Ruminococcaceae;g__Ruminococcus;s__Ruminococcus sp. AM50-15BH	0	0	0	0.00121358607998	0	0	0.000291894922804	0.0011525730211	8.28876011211e-05	0	0	0	0	0	0	0	0	0	0	0	0	0	0	0	0	0	0	0	0	0	0	0	0	0	0	0	0	9.35700104669e-05	0.00130431407419	9.95003639183e-05	0.000219249367366	0	0	0	0
k__Bacteria;p__Firmicutes;c__Clostridia;o__Clostridiales;f__Clostridiaceae;g__Clostridium;s__Clostridium sp. AM51-4	0	0	0.000160123454302	5.82145031569e-05	0	0.000139150607042	3.6472728634e-05	0	0	0.000407378117128	0.000303700562162	0	0.000155303353126	0.000515709853419	0.000575425028715	9.305883096e-05	0.000549294202074	0.000213760680409	0.000203436907451	6.66246080222e-05	0	0	0.000223013509121	0.00053393111483	0	0	0.00011519596827	0	0	4.03525624426e-05	0	0	0	0	0	0	0	0	0	6.58606092721e-05	0	0	0	0	0
k__Bacteria;p__Firmicutes;c__Clostridia;o__Clostridiales;f__Clostridiaceae;g__Clostridium;s__Clostridium sp. AF20-7	0	0.000158879853594	3.67255629133e-05	7.91668374516e-05	3.95013375243e-05	0.000179370774473	3.59638068391e-05	2.03239165323e-05	0.00128475781738	2.41526216443e-05	0	0	0	2.64522186744e-05	1.67405457768e-05	0	0	0	0	0	0	0	0	0	0.000290162698986	0	5.51965747156e-05	0.000228483899037	0.000135174320228	0	3.6251471983e-05	0.00053754711765	0.000546489986638	9.68932336258e-05	0	0.000453898664846	8.04680353303e-05	0	2.36734331695e-05	5.88843508393e-05	0	0	0	0	0
k__Bacteria;p__Bacteroidetes;c__Bacteroidia;o__Bacteroidales;f__Bacteroidaceae;g__Bacteroides;s__Bacteroides sp. AF17-1	0	0	0	0	0	0	0	0	0	0	0	0	0.000682627489908	0	0	0	0	0	6.92952253328e-05	0	0	0	0	0	0.000251365771588	0	0	0.00256143743729	0.000805038173803	0	0	0	0	0	0	0	0	0	7.48665552408e-05	0	0	0	0	0	0
k__Bacteria;p__Bacteroidetes;c__Bacteroidia;o__Bacteroidales;f__Bacteroidaceae;g__Bacteroides;s__Bacteroides sp. AR20	0	0	0	0.000444275006779	0	0	0.00227680301662	0.000278909935493	0.000996809744733	0	0	0	7.88009803148e-05	0	0	0	5.39829304983e-05	3.44213080969e-05	0	0	0	0	0	0	0	1.61725165344e-05	0	3.51106160199e-05	3.86668859281e-05	0	0	0	0	0	0	0	0	0.000160300202142	0	0	0	0	0	0	0
k__Bacteria;p__Firmicutes;c__Bacilli;o__Bacillales;f__unclassified;g__Gemella;s__Gemella sanguinis	3.07960306677e-05	2.45493725727e-05	2.05663152314e-06	1.34999005222e-05	1.57101888756e-05	1.59763442851e-05	7.86001438778e-06	7.00458742105e-06	9.1197946546e-06	0.000105324144265	2.13572828524e-06	0.000121394768992	5.2160708735e-05	1.43102166599e-05	1.5741110208e-05	3.3101821684e-06	3.68690758755e-06	2.1785638036e-06	1.50805713455e-06	5.65624464889e-06	0.00295953759873	1.21363726047e-05	3.73426047205e-06	8.48381629645e-06	0	1.79290820007e-05	0	0.000301209592028	4.30768282902e-05	2.34703679513e-05	4.21156806862e-06	4.46127539819e-06	0	3.41802790692e-05	7.79247099567e-05	4.38852300266e-05	2.7551555575e-05	0	0.000314309517733	4.12072214207e-05	0	3.81363543872e-06	7.1230523438e-07	1.87874528491e-05	9.7829641636e-06
k__Bacteria;p__Bacteroidetes;c__Bacteroidia;o__Bacteroidales;f__Bacteroidaceae;g__Bacteroides;s__Bacteroides sp. AF35-22	0	0	0	0	0	0	0	0	0	0	0	0	0	0	0	0	0	0	0	0	0	0	0	0	0.00434084930402	0	0	0	0	0	0	0	0	0	0	0	0	0	0	0	0	0	0	0	0
k__Bacteria;p__Firmicutes;c__Clostridia;o__Clostridiales;f__Ruminococcaceae;g__Ruminococcus;s__Ruminococcus sp. AF16-50	3.70968277469e-05	2.22458121436e-05	0	0.00244647518514	0	0.000102282120231	0	2.30302343995e-05	0	0	0	0	0	0	5.94664163414e-06	0.000171168452127	0	0.000172019397932	0.000525633314249	0	0	0.000210826129818	0	0	0	0	0.000467952259407	0	0	0	0	0	0	0	0	0	7.70787566683e-05	0	0	0	0	0	0	0	7.4226299527e-05
k__Bacteria;p__Bacteroidetes;c__Bacteroidia;o__Bacteroidales;f__Bacteroidaceae;g__Bacteroides;s__Bacteroides sp. OF02-3LB	0.000379534529678	0	0.00101356677551	0	0	0.000800884083969	0	0	0	0	0	0	0	0	0	0	0	0.000278159026443	0	0	0	0	0	0	0	0	0	0	0	0	0	0	0	0	0	0	0	0.00148376181729	0	0.000357267200926	0	0	0	0	0
k__Bacteria;p__Firmicutes;c__Clostridia;o__Clostridiales;f__Lachnospiraceae;g__unclassified;s__Lachnospiraceae bacterium 5_1_63FAA	0.00029967723636	5.66675865551e-05	8.10312820118e-05	0.000239882847741	0.000224911681635	5.67551251526e-05	0	0.000193846650372	0.000254760654227	8.49143017615e-05	4.87420655321e-05	0.000289735171305	0	3.21979874848e-05	0	0	0	8.68811244875e-05	3.55147455188e-05	0.000256853046477	0	0.000148526083781	5.01519865723e-05	0.000204832284107	4.23413380495e-05	6.25700733336e-05	3.92827570703e-05	9.12683365674e-05	6.64686964715e-05	3.5914695598e-05	8.12459460325e-05	4.12485135177e-05	2.3494087871e-05	7.67091895203e-05	0.000263945245875	2.58031953991e-05	0	0	0.000288956733469	2.84962420729e-05	0.000111522599445	0	0	0.000356714400805	2.48973849878e-05
k__Bacteria;p__Firmicutes;c__Clostridia;o__Clostridiales;f__Ruminococcaceae;g__Ruminococcus;s__Ruminococcus sp. AF37-20	2.6831484191e-05	0	0	0.00229602154266	0	1.81549366876e-05	0	9.28638483851e-06	0	0	0	0	3.18268731264e-06	0	0	0	0	0.000253933396947	0.000407024620616	0	0	0	0	0	6.41825712515e-06	0	0.000873467873909	0	0	0	0	6.65534526615e-06	0	0	0	0.000317557484042	2.93555264758e-05	0	0	0	0	0	0	3.33724491398e-06	5.44533243392e-05
k__Bacteria;p__Firmicutes;c__Bacilli;o__Lactobacillales;f__Leuconostocaceae;g__Leuconostoc;s__Leuconostoc lactis	0	0	5.67042691381e-05	2.6877629999e-06	0	0	3.72078378933e-05	8.86186438875e-05	0	0	0	0	0	7.42613516065e-06	0	0	0	0	0	0.00158190277975	0	0	0	0	0	0	9.74900540432e-06	0	0	0	3.93968202874e-05	0	0	0.000224529074575	0	0	0	0	0	0	3.10082011881e-06	0.00206023983471	8.69012385943e-05	6.45818691686e-05	0
k__Bacteria;p__Firmicutes;c__Negativicutes;o__Veillonellales;f__Veillonellaceae;g__Veillonella;s__Veillonella sp. S13054-11	0	0	0.000261662290644	3.83006227486e-05	0	0	0.000156352084764	0	0.000727047298115	0.000157547609466	0	0.000115177502177	5.86439606681e-05	0	0.000110437630348	0	0	0	0	0	0.00150571230778	0	0	0	0.000306160444358	0	0	4.53211106649e-05	0	2.75879763638e-05	0.000300620662518	0	0	0	0	0	0	0	0.000262683014734	0	0	0.000187525659849	0	0	0
k__Bacteria;p__Firmicutes;c__Clostridia;o__Clostridiales;f__Eubacteriaceae;g__Eubacterium;s__Eubacterium sp. AF18-3	0	0	0	0	0	0	0	0	0	0	0	0	0.000941780751272	0	0	0	0	0.000199730729514	0.0020830039171	0	0	0.000322596342282	0	0	0	0	0.000243295031928	0	0	0	0	0	0	0	0	0	0	0.000111114387429	0	0.00016181372314	0	0	0	0.00019176798089	0
k__Bacteria;p__Firmicutes;c__Clostridia;o__Clostridiales;f__Eubacteriaceae;g__Eubacterium;s__Eubacterium sp. AM47-9	0.00108529459802	0.000199949045243	0.000464857485131	0	0.0020382589778	0	0	0	0	0	0	0	0.000371726090386	0	0	0	8.41935613277e-05	0	0	0	0	0	0	0	0	0	0	0	0	0	0	0	0	0	0	0	0	0	0	0	0	0	0	0	0
k__Bacteria;p__Bacteroidetes;c__Bacteroidia;o__Bacteroidales;f__Bacteroidaceae;g__Bacteroides;s__Bacteroides sp. AF14-46	0.000538470366112	3.55406466199e-06	0	0	7.98057517963e-06	4.81524782299e-05	3.56245256425e-06	0	0	1.90647812495e-05	1.54721649109e-05	0	1.53829886778e-05	0	0	0	4.29222077357e-05	0.000205394995403	0.00037422437794	2.79835261577e-06	0	0	1.56317880225e-06	1.39769347618e-05	0.00240339780616	0	0	3.61220329422e-06	7.03034289603e-06	0	4.6380559743e-06	2.44273111966e-05	2.41672709045e-05	0	0	2.83769156563e-06	0.000353468964977	0	0	0.000117886943347	0	0	0	0	0
k__Bacteria;p__Firmicutes;c__Clostridia;o__Clostridiales;f__Clostridiaceae;g__Clostridium;s__Clostridium sp. HMSC19A11	0	0	0	0	0	0	0.00417112303094	0	0	0	0	0	0	0	0	0	0	0	0	0	0	0	0	0	0	0	0	0	0	0	0	0	0	0	0	0	0	0	0	0	0	0	0	0	0
k__Bacteria;p__Firmicutes;c__Clostridia;o__Clostridiales;f__Ruminococcaceae;g__Ruminococcus;s__Ruminococcus sp. AF21-11	0	0	0	0.000474267998437	0	9.13332968745e-05	0	0	0	0	0	0	0	0	0	0	0	0.00124317564889	0.00214656852532	0	0	0	0	0	0	0	6.22932771791e-05	0	0	0	0	7.88402439221e-05	7.39828153874e-05	0	0	0	0	0	0	0	0	0	0	0	0
k__Bacteria;p__Firmicutes;c__Clostridia;o__Clostridiales;f__Clostridiaceae;g__Clostridium;s__Clostridium sp. OF09-10	0	0	4.23666093767e-05	0	1.03396131258e-05	0	6.48027085496e-05	0.00096514724253	0.000101828713096	0.00029626436138	5.70951361588e-05	0	0.000245538432305	0.00015600304374	0.000100942992445	8.93749185468e-05	0.00018973816958	0.000223869216458	0.000830034646859	0	0	0	0	0	4.77058514675e-05	1.21748158181e-05	8.54471650143e-05	7.01730693291e-05	0.000139648174798	0	0	0	0	0	0	0	0	0.000385914733959	4.03585988816e-05	0	0	0	0	0	0
k__Bacteria;p__Bacteroidetes;c__Bacteroidia;o__Bacteroidales;f__Bacteroidaceae;g__Bacteroides;s__Bacteroides sp. 3_1_13	0	0	3.35524742776e-05	0	0	0	0	0	0	0.000147196485905	2.42523811947e-05	0.000287469557127	0	0	0	0	0	0.00027354047118	0.00138371782381	0	0	0	0	2.22776471094e-05	6.33204173093e-05	0.000240104327874	0.00138170646447	8.55369740072e-05	0.000128847011622	0	0	0	0	0	0	0	0	0	0	0	0	0	0	7.9475869618e-05	0
k__Bacteria;p__Firmicutes;c__Bacilli;o__Lactobacillales;f__Streptococcaceae;g__Streptococcus;s__Streptococcus pseudopneumoniae	0	0	0	0	0	0	0	0	2.33121378153e-05	0.000120236779905	0	3.56702511317e-05	0	2.03812176672e-05	1.80398120162e-05	0	0	0	0	0	0.00340601575055	0	0	0	0	0	0	0.000117854152813	0	0	0	0	0	0	5.63367562638e-05	7.33840237437e-05	0	0	5.34683719412e-05	3.47630504955e-05	0	4.54129461438e-05	0	0.000131882974934	0
k__Bacteria;p__Firmicutes;c__Clostridia;o__Clostridiales;f__Ruminococcaceae;g__Ruminococcus;s__Ruminococcus sp. AF25-19	0	0.000193038363956	0	0.00101255362469	0	0.00112253370073	0	0	0	0	0	0	0	0	0	1.52695500026e-05	0	0	3.00857398344e-05	0	0	0	0	0	0	0	0.000242219773979	0	0	0	0	0	0	0	0	0	0	0	0	0	1.64664240792e-05	0	0	0	0.00148768345516
k__Bacteria;p__Firmicutes;c__Clostridia;o__Clostridiales;f__Clostridiaceae;g__Butyricicoccus;s__Butyricicoccus sp. AF24-19AC	0	0	0.000168232458593	0	0.000167642271069	0	0	0	0	0.000107838824	3.17036998787e-05	0	0.00020445819051	0	0	0	5.13415638684e-05	5.35055270164e-05	8.1962905263e-05	0.000241670495051	0	0	0	0	9.4357959228e-05	0	0	0.000700093161131	0.000293293123181	0	6.66920462511e-05	0.000548151788679	0.000521716851003	0	0	0	0.00018641032641	0.000322077825502	7.2537132755e-05	0	0	0	0	4.758664044e-05	0.000123037596915
k__Bacteria;p__Bacteroidetes;c__Bacteroidia;o__Bacteroidales;f__Prevotellaceae;g__Prevotella;s__Prevotella sp. Marseille-P8229	0	6.18670515236e-06	0	0	0	0.000150713905179	0	0	0	0.0022281816883	0.000268437315141	0	1.27896879045e-05	0	0	0	0.000154850118677	0	0	0	0	0	0	0	0.00112894268985	0	0	0	7.60555276934e-06	0	0	1.10434850021e-05	1.33963423677e-05	0	0	0	0	2.1791962964e-05	0	2.57175628666e-05	0	0	0	0	0
k__Bacteria;p__Firmicutes;c__Clostridia;o__Clostridiales;f__Lachnospiraceae;g__unclassified;s__Lachnospiraceae bacterium 9_1_43BFAA	0	0	0	0	0	0.000922996981197	8.29542525675e-05	0	0.000228426572621	0	0	0.000223347407012	0.00166142171585	0.000109928482524	0.000194939907687	4.47942393434e-05	0	2.81470443425e-05	0	0	0	4.80253601642e-05	0	0	0	0	0	0	0	0	0	0	0	0	5.88856953745e-05	0	0	0	0.000112895731637	0	4.59242152078e-05	0.000233859138685	0	0	2.12740649272e-05
k__Bacteria;p__Firmicutes;c__Erysipelotrichia;o__Erysipelotrichales;f__Erysipelotrichaceae;g__Coprobacillus;s__Coprobacillus sp. AM42-12AC	0	0	0	0.000336825572306	0.000151630928413	0	0	0.00025269579772	0	0.000302112453788	0.000264260779827	0.000474461759884	0.000152002788506	0	0	0	0.000217032291422	0	0	3.57236504141e-05	0	0	6.89535538327e-05	0.000191831903739	0.000659164586241	0.000125927572566	0.000118135006664	0	0	0	0	0	0	0.00052753528414	0	2.67930878057e-05	0	0	0	4.06160130789e-05	0	0	6.39650100473e-05	0	0
k__Bacteria;p__Proteobacteria;c__Deltaproteobacteria;o__Desulfovibrionales;f__Desulfovibrionaceae;g__Bilophila;s__Bilophila sp. 4_1_30	0	6.46313240385e-05	0	0	0	0.000107086195785	0	0	0	8.77213861172e-05	0	0	5.71115556657e-05	0.000568560085402	0	0.000272395958438	5.59089269993e-05	0.000474665481528	0.000346853140947	7.08519066546e-06	0	0.00033739115841	8.07642381164e-06	1.12914101787e-05	0.000133538066156	0	0.000772250258976	8.77524586943e-05	0.000119132355984	0	1.36476129818e-05	0	1.21846129073e-05	0	0	0	0.00029043931502	0	0	0.000154128014697	0	0	0	1.60682162525e-05	0
k__Bacteria;p__Bacteroidetes;c__Bacteroidia;o__Bacteroidales;f__Bacteroidaceae;g__Bacteroides;s__Bacteroides sp. AF32-8BH	0	0	0.000576679479089	0	0	0	0	0	0	0	0	0	0	0	0	5.80883580519e-05	0	0	0	0	0	0	0	0	0	0.000294557857329	0.00265072589589	0	0	0	0	0	0	0	0	0	0.000409938720748	0	0	0	0	0	0	0	0
k__Bacteria;p__Bacteroidetes;c__Bacteroidia;o__Bacteroidales;f__Bacteroidaceae;g__Bacteroides;s__Bacteroides sp. KFT8	0	0	1.31624417481e-05	0.000140924300927	0	1.15632981364e-05	0.0012091416378	6.28290265645e-05	0.00152289778075	0	0	0.000108433348344	0	0	0	2.2690764864e-05	0	0.000108492477419	0	0	0	0.000168291033451	0	0	0	3.4465025873e-05	7.54114241569e-05	0.000105717149744	0	0	0	0	0	0	0	0	1.45957645606e-05	0	0	0	0	9.76641351433e-05	0	0.000236449982238	4.32210321514e-05
k__Bacteria;p__Firmicutes;c__Clostridia;o__Clostridiales;f__unclassified;g__unclassified;s__Clostridiales bacterium VE202-07	0	0	0	0	0	0	0	0	0	0	0	0	0	0.00250857013941	0.000269947547123	0.000933684931629	0	0	0	0	0	0.000105008519156	0	0	0	0	0	0	0	0	0	0	0	0	0	0	0	0	0	0.000156788452235	0	0	0	0	0
k__Bacteria;p__Firmicutes;c__Bacilli;o__Lactobacillales;f__Streptococcaceae;g__Streptococcus;s__Streptococcus sp. FDAARGOS_192	0	0	0	0	0	0	0	5.55060488062e-05	8.13766292257e-05	0	0	1.30667980512e-05	0.000269231771188	0	0	0	0	0	0	0	0	0	0.0010159793782	0.000809746696439	0	0	0	0.000202090733634	0	0	0	0	0	0	0.000297497607639	0	0	0	0.000107153434346	4.35720547878e-05	0.00041898495295	0.000391007219694	0	0.000264074954026	0
k__Bacteria;p__Firmicutes;c__Clostridia;o__Clostridiales;f__Lachnospiraceae;g__Dorea;s__Dorea sp. AF24-7LB	3.62472820733e-05	6.82512047127e-05	1.58066822779e-05	0	0	4.20077304279e-05	0	0	0	0	0	0	0.000349800911121	0	0	0	0	8.19139990153e-05	4.26026140512e-05	0.000129438693334	0	0	6.3612692925e-05	0.000109862369307	0	0	0	2.86086500902e-05	3.18921918647e-05	0.000527602891257	0.000582315924221	0.000340373372183	0.000396302851852	0.000283411480616	0	0.000106446430125	0	8.53210753336e-05	0	4.50500756422e-05	0.000484743724435	0	2.71625729377e-05	5.1171088681e-05	3.05911736544e-05
k__Bacteria;p__Firmicutes;c__Clostridia;o__Clostridiales;f__Clostridiaceae;g__Clostridium;s__Clostridium sp. 1_1_41A1FAA	0.00017500640876	0	5.35311805024e-05	0.000100607855928	0	0	0.000839494774108	0	5.12651178809e-06	4.31004410456e-05	0	0.000216129054863	0	7.2093136961e-05	0.000449246288159	0	0.000339415611941	1.19385296437e-05	5.27819997094e-06	1.40513024962e-05	0	0.000140608545463	0	7.38519260338e-06	4.73226719377e-05	0	0	0	1.46358956654e-05	0	0	6.12145493161e-05	3.95831623729e-05	0	0.000127550993868	0.00108769377639	0	0	1.59267490889e-05	6.95852218252e-05	0	0	0	7.9723072945e-06	1.31992373636e-05
k__Bacteria;p__Bacteroidetes;c__Bacteroidia;o__Bacteroidales;f__Rikenellaceae;g__Alistipes;s__Alistipes senegalensis	0.000113768324789	1.04647459492e-05	1.00481140131e-05	2.01582224993e-06	1.75673038545e-06	7.4463171091e-05	0	0	0	1.046808541e-05	3.22732274215e-06	0	4.57953341097e-05	5.36633124747e-06	0	1.80992218563e-05	1.48576872931e-06	0.000253149113978	8.68640909503e-05	3.14368123644e-05	0	2.03428721754e-05	2.43161147017e-06	1.42821080098e-05	0.000748924391111	0	0.000160643537581	0.000299186758183	0.00139162442016	1.23528252375e-06	8.52975811365e-07	2.01854427852e-05	9.37743965739e-05	0	0	6.79726119209e-06	1.5251753979e-05	3.68739712301e-05	0	0.000424664951887	0	0	0	4.20245655834e-05	3.51979663029e-06
k__Bacteria;p__Bacteroidetes;c__Bacteroidia;o__Bacteroidales;f__Tannerellaceae;g__Parabacteroides;s__Parabacteroides sp. AF17-3	0	3.54748306077e-05	2.76176233108e-06	0	0	7.51335072148e-05	0	0	0	0	0	0	0	0	0	0	4.56736313085e-06	0.00125981987634	0.000219422313078	0	0	0	0	0	0	0	7.45512177977e-06	0	0	0	0	0	0	0	0	0	4.59739250766e-05	0	0	0.00217866186022	0.000113286859168	0	0	0	0
k__Bacteria;p__Proteobacteria;c__Gammaproteobacteria;o__Pseudomonadales;f__Pseudomonadaceae;g__Pseudomonas;s__Pseudomonas aeruginosa	0	0	0	0	0.000281829746123	6.11123099576e-05	0.00011524251311	0	0	0	0	0	0	0	2.49359174406e-05	2.55204367177e-05	7.48387211801e-05	0	0	0	0.0032491577077	0	0	0	0	0	0	0	0	0	0	0	0	0	0	0	0	0	0	0	5.22327802771e-05	3.77856752664e-05	0	0	0
k__Bacteria;p__Actinobacteria;c__Actinobacteria;o__Corynebacteriales;f__Corynebacteriaceae;g__Corynebacterium;s__Corynebacterium sp. HMSC073H12	0	0	0	0	0	0	0	0	0	0	0	0	0	0	0	0	0	0	0	0	0	0	0	0	0	0	0	0	0	0	0	0	0	0	0	0	0	0	0	0	0	0	0	0	0.00391546318091
k__Bacteria;p__Bacteroidetes;c__Bacteroidia;o__Bacteroidales;f__Bacteroidaceae;g__Bacteroides;s__Bacteroides sp. AM56-10ce	0	0	0	0	0	0	0	0	0	0	0	0	0	0.000230535422177	0	0.000474584020886	0	0.000263344792579	0.000297916686931	0	0	0	0	0	0	0	0	7.57599437575e-05	0	0	0	0	0	0	0	0	0.00128584859174	0	0	0	0	0	0	0	0.00124895842489
k__Bacteria;p__Firmicutes;c__Bacilli;o__Lactobacillales;f__Lactobacillaceae;g__Lactobacillus;s__Lactobacillus acidophilus	0	1.41504426357e-05	0	0	0	0	0	0	0	0	0	0	0	0	0	0	0	0	0	0.000441544319118	0.00159017833417	0.00038957756061	7.68562911108e-06	0.000481441316161	0	0	0.000694544951194	5.5868744284e-06	0	0	0	0	0	1.47819885055e-05	0	3.70879688345e-05	5.35724691737e-06	0	4.15503964325e-05	4.37494172903e-06	0.000139643830178	2.41091895551e-06	0	0	6.36669096362e-06
k__Bacteria;p__Firmicutes;c__Clostridia;o__Clostridiales;f__Lachnospiraceae;g__unclassified;s__Lachnospiraceae bacterium OM04-12BH	5.38045593276e-06	2.8432517296e-05	5.38249850057e-05	3.35970374988e-06	2.23355720436e-05	0.00010440485129	4.80648361843e-06	0	0	4.92409380738e-05	2.61033457085e-06	4.00434133828e-06	1.68564550262e-05	1.46354488567e-06	2.94833492785e-06	0	5.00759090249e-06	2.46613422567e-05	0.00085582242386	1.05384768722e-05	0	1.79155976545e-06	7.38167767731e-07	0	0.00162190315501	5.81483740564e-06	0.000354835123172	0	1.85345403623e-05	0	0	3.72991877553e-06	5.18350935835e-06	0	1.13401780845e-05	0.000123538572345	1.01131702012e-05	0.000180245388584	0	0.000151231093822	2.1598816e-05	0	0	8.1638898729e-05	7.66591001391e-05
k__Bacteria;p__Bacteroidetes;c__Bacteroidia;o__Bacteroidales;f__Bacteroidaceae;g__Bacteroides;s__Bacteroides sp. AF34-31BH	0	0	0	0	0	0	0	0	0	0	0	0	0	4.22801855862e-05	0	0.000213453359827	0	0	0	0	0	0	0	0	0.000485296874567	0.00103994732726	0.00207646646726	0	0	0	0	0	0	0	0	0	0	0	0	0	0	0	0	0	0
k__Bacteria;p__Bacteroidetes;c__Bacteroidia;o__Bacteroidales;f__Rikenellaceae;g__Alistipes;s__Alistipes sp. AF48-12	5.01939902148e-05	8.56266319492e-05	0	0	0	0.000288579701317	0	0	0	0	0	0	1.75637188735e-05	0	0	0	0	0.00212880540632	0.000303873512613	0	0	0	0	0	0	0	0	0.000147618707957	0.000268942571877	0	0	0.000196222981858	0.000180413052992	0	0	0	0	0	0	0	0	0	0	0.000176750378777	0
k__Bacteria;p__Bacteroidetes;c__Bacteroidia;o__Bacteroidales;f__Bacteroidaceae;g__Bacteroides;s__Bacteroides sp. AF33-23	0	0	0	0	0	0	0	0	0	0	0	0	0	0	0	0	0	0	0	0	0	0.00161760509145	0	0	0	0	0	0	0	0	0	0	0	0	0	0	0	0.00222567350555	0	0	0	0	0	0	0
k__Bacteria;p__Firmicutes;c__Bacilli;o__Lactobacillales;f__Streptococcaceae;g__Streptococcus;s__Streptococcus sp. 449_SSPC	8.05652480457e-05	0	0	0	0	0	0	0	0	0	0	0	0	0	0	0	0	0	0	9.11548479732e-05	0	0	0	0	0	0	0	0	0	0	0	7.46715111729e-05	0	0	0.000120372349025	8.23590482303e-05	0	0	0.000201197095633	0	0	0.00105260721598	0.000369211546487	0.0017301760854	0
k__Bacteria;p__Proteobacteria;c__Gammaproteobacteria;o__Enterobacterales;f__Enterobacteriaceae;g__Klebsiella;s__Klebsiella oxytoca	0	0	0.000721760142822	0	0	0	0	0.00015203138607	0	0	0	0	0	0	0	0	0	0	0	5.33473179517e-05	0	0	0	0	0	0	0	0.0023040559119	0.000140479033504	0	0	0	0	4.26762392401e-05	0	0	0	0	0	0	0	0.000364969294975	0	0	0
k__Bacteria;p__Actinobacteria;c__Coriobacteriia;o__Eggerthellales;f__Eggerthellaceae;g__Eggerthella;s__Eggerthella sinensis	0.000102016276304	0	3.76069764232e-06	0	7.52884450908e-07	0	0	0	0	0	0	0	0	0.00178465747467	0.000491672328053	0.00129582953886	0	0	0	0	0	0	0	0	0	0	0	0	0	0	0	0	0	0	5.87816570435e-06	1.14167590896e-05	5.41191270224e-05	0	1.19721481246e-05	0	0	0	0	0	0
k__Bacteria;p__Firmicutes;c__Clostridia;o__Clostridiales;f__Lachnospiraceae;g__Dorea;s__Dorea sp. OM02-2LB	7.15742230002e-05	0.000398910850303	9.11969178262e-05	0	0.000111527283328	9.88187169241e-05	1.84342783483e-05	0	0	8.92418901432e-05	1.21499209116e-05	0	0.000240175014797	0	8.53517975723e-05	2.45594160881e-05	6.60891942186e-05	0.000322253157828	3.92094854984e-05	0.000156350509979	0	5.07993881881e-05	1.35909712529e-05	1.53196970533e-05	0.000507138107769	1.30833841627e-05	0.000246879225092	2.61041891396e-05	0.000112293749712	1.09802891e-05	2.68154270698e-05	5.74846305406e-05	6.26733404237e-05	0	9.9148529491e-05	0.000132249625524	8.9487889834e-05	0	0	0.000185343815142	0	0	7.10880623911e-05	0.000171497308079	4.19787509877e-05
k__Bacteria;p__Bacteroidetes;c__Bacteroidia;o__Bacteroidales;f__Prevotellaceae;g__Prevotella;s__Prevotella sp. P4-76	0	0	0	0	0	0	0	0	0	0	0	0	0	0	0	0	0	0	0	0	0	0	0	0	0.000413738097366	7.42603193678e-05	0.00319552325672	0	0	0	0	0	0	0	0	0	0	0	0	7.14179676847e-05	0	0	0	0	0
k__Bacteria;p__Firmicutes;c__Clostridia;o__Clostridiales;f__Peptococcaceae;g__Desulfotomaculum;s__Desulfotomaculum sp. OF05-3	5.44417185828e-05	0.000587736989474	0.000182570118354	0.000149231932017	0	0.000320979280637	0.000132319666672	3.74639296913e-05	4.94303662936e-05	0.000167021519167	0.000215328871781	0	0.000152474297737	0.000279374457066	0.000349302731283	4.06832066503e-05	0.000192489593153	0	1.70410456205e-05	2.56614888808e-05	0	0	0	0	0.000217837562725	0	0.000161432060077	0	0	3.41303986193e-05	7.87936405749e-05	0	1.33290240643e-05	0	0	0	0	4.67850052335e-05	5.00554971364e-05	0.000122557489247	5.5975149386e-05	0	0	0	0
k__Bacteria;p__Actinobacteria;c__Coriobacteriia;o__Coriobacteriales;f__Coriobacteriaceae;g__Collinsella;s__Collinsella sp. AF14-35	0	0.000966771404075	0	0	0	0.000483926820076	0	0	0	0	0	0	0.000152768991007	8.66743804516e-05	0	0	0	0	0	0	0	0	0.00062179779023	0.000307431530109	0	0	0	0	0	0	0	4.93665720291e-05	0	0	5.3683778822e-05	0.000717012066524	0	0	0	0.000261727932897	0	0	2.95844107346e-05	0	0
k__Bacteria;p__Firmicutes;c__Bacilli;o__Lactobacillales;f__Streptococcaceae;g__Streptococcus;s__Streptococcus constellatus	0	0	0	0	0	0	5.21362105434e-05	0	6.48099016579e-05	0.000121055512842	0	1.13280708912e-05	0	0	0	1.6497520807e-05	0	0	0	0	0	0	0	0	0	0	0	0.000221789282265	0	0	0	5.52905606726e-05	0	0	0.00180074745299	5.00885557747e-05	0	0	0	0.000237370149217	0	0	0	0.00109820078003	0
k__Bacteria;p__Firmicutes;c__Bacilli;o__Lactobacillales;f__Streptococcaceae;g__Streptococcus;s__Streptococcus thermophilus	0	0	0	0	0	0	0	6.89845730861e-06	0.000352650047739	0	4.79352348466e-06	2.73981249461e-06	1.36148290596e-05	0	0	0	0	0	0	0.000165221883165	0.000701645697963	0.000185108578346	1.44594039208e-05	0.000150816619198	0	0	0.000104156653327	3.30396194645e-05	0	4.80387648126e-06	0	3.65678311327e-06	3.84387512159e-05	4.32655543965e-05	1.19123889053e-05	0	0	3.32419774027e-06	0.000646550171345	2.24659169869e-05	0	0.00101092023549	5.93587695316e-06	0.000193436603347	9.21358529694e-06
k__Bacteria;p__Firmicutes;c__Clostridia;o__Clostridiales;f__Clostridiaceae;g__Butyricicoccus;s__Butyricicoccus sp. AM32-19	0.000173165726467	9.33271053835e-05	0.00013685413764	0.00020891248772	5.75705643461e-05	0.000155853148795	0.000106195014534	0	0.000147535612933	5.02351137831e-05	0	0	0.000333003394749	0.000147547006622	0.000224423256966	8.12062431958e-05	3.70891897613e-05	0.000325826002466	0.000122303433612	2.34585304386e-05	0	0.000396108084916	0	0	2.96006186817e-05	0	0.000216198531613	2.37442163207e-05	0	0	0.00023888653817	2.99856215288e-05	0	0	2.44490077968e-05	0	5.37911323132e-05	6.90694419368e-05	0	4.23896381042e-05	0.000143920823445	0	0	0	1.26816202121e-05
k__Bacteria;p__Firmicutes;c__Clostridia;o__Clostridiales;f__Clostridiaceae;g__Butyricicoccus;s__Butyricicoccus sp. AF35-5AC	4.21941017885e-05	0	0.000299034223465	6.09022661568e-05	3.88990299636e-05	0	0	0	0	9.99438992495e-05	0.000130896413571	0	0.000148230714654	0	0	0	0.000154630004791	0	6.175493966e-05	0.00039081673553	0	0	0	0	0	0	0.000536768768144	0	0	0	0	0.000449199237634	0.000329253821711	0.000271674287085	0.000490384673406	3.04886861237e-05	2.51462610407e-05	0	4.3121402295e-05	0	0	0	0	8.21333053829e-05	0
k__Bacteria;p__Actinobacteria;c__Actinobacteria;o__Actinomycetales;f__Actinomycetaceae;g__Actinomyces;s__Actinomyces sp. oral taxon 414	0.000243394835484	0.00016546145482	1.55128777746e-05	1.34388149995e-05	0.000113986705868	1.53060081612e-05	1.3118872935e-05	1.8572769677e-06	2.62261550422e-05	5.33930836833e-05	3.63548414777e-05	1.1380759593e-05	8.19247289735e-06	4.06540246021e-06	3.60296522539e-05	2.75492580467e-05	3.80246737761e-05	1.0282821153e-05	1.2743082787e-05	6.5910135014e-05	2.98727659569e-05	6.06240707729e-05	0.000133130727992	5.26729026175e-05	9.61780619948e-05	0.000185529655974	5.46947876728e-05	0.000769110325406	9.63156976756e-05	2.7679478773e-05	0.000108914348914	0.000187519838048	0.00026604193486	7.85753541821e-06	0.000148722794237	9.29838933947e-05	1.14798148229e-05	3.50887539251e-06	0.000107911850969	0.000132430668554	0	9.73134560225e-06	1.02571953751e-05	0.000160064154207	1.10252453272e-05
k__Bacteria;p__Bacteroidetes;c__Bacteroidia;o__Bacteroidales;f__Bacteroidaceae;g__Bacteroides;s__Bacteroides sp. AM32-11AC	0	0	0	0	0	0	0	0	0	0.000799492713072	0.000105125292263	0.000308861170065	0	0	0	0	0	0	0	0	0	0	0	0	0	0	0	0	0	0	0	0	0	0	0	0	0	0.00243454393023	0	0	0	0	0	0	0
k__Bacteria;p__Proteobacteria;c__Gammaproteobacteria;o__Enterobacterales;f__Enterobacteriaceae;g__Enterobacter;s__Enterobacter cloacae complex sp.	0	0	0.000397987580179	0	0	0	0	0	0	0	0	0	0	0	0	0	0	0	0	0	0	0	0	0	0	0	0	0	0	0	0	0	0	0.00322050911035	0	0	0	0	0	0	0	0	0	0	0
k__Bacteria;p__Firmicutes;c__Erysipelotrichia;o__Erysipelotrichales;f__Erysipelotrichaceae;g__unclassified;s__Erysipelotrichaceae bacterium AM17-60	0	0	0	0	0	0	0	0	0	0.00226449834215	0	0	0	0	0	0	0.0013539205117	0	0	0	0	0	0	0	0	0	0	0	0	0	0	0	0	0	0	0	0	0	0	0	0	0	0	0	0
k__Bacteria;p__Firmicutes;c__Clostridia;o__Clostridiales;f__Clostridiaceae;g__Clostridium;s__Clostridium sp. AF43-10	0	0.000295579711056	1.4925268768e-05	0	0	0.000896015952212	0	0	0	0	0	0	0.000421647130271	0	0	0	0	6.98883268194e-05	4.67497711712e-05	0.000418681182853	0	0	0	0	0.00102193980614	0	0	0	0	0	0	2.80109586476e-05	1.46753901314e-05	0	0	2.77829802123e-05	2.94101922607e-05	6.36522308045e-05	0	0	0	0	0	0.000224337019217	0
k__Bacteria;p__Firmicutes;c__Erysipelotrichia;o__Erysipelotrichales;f__Erysipelotrichaceae;g__Holdemania;s__Holdemania filiformis	4.10613742237e-05	0.000241413132967	0.000309082337478	0.000128951538472	0.000152634774347	7.8485187834e-05	1.49849195163e-05	4.1231548683e-05	3.45365004671e-06	0.000341411634768	2.63406488513e-05	0	0.000420645173154	1.89718781476e-06	0	7.47460489639e-07	7.35730663367e-05	0.00023615631631	4.63727568875e-05	1.74450492855e-05	0	6.93507005981e-07	8.94485647956e-06	1.39769347618e-05	5.29745700031e-05	0	3.87092861642e-06	2.94755788809e-05	9.33118238927e-06	4.25486202626e-05	8.68969107828e-06	4.80501301083e-05	0.000128577959409	8.83972734549e-07	0	5.37181612656e-05	4.20926543508e-06	0	0	5.24401799142e-05	0.000598725595009	0	1.89948062501e-06	0.000130090750813	0.000188671451727
k__Bacteria;p__Actinobacteria;c__Coriobacteriia;o__Coriobacteriales;f__Coriobacteriaceae;g__Collinsella;s__Collinsella sp. TF05-9AC	0	0.000136963121511	0	0	0	7.17818265956e-05	0	0	0	0.000682647826764	0.000800423500681	0	3.35360940906e-05	0	0	0	0.000355428897134	0	0	0	0	0	0	0	4.56941589358e-05	0	0.00118213858914	7.95647978941e-05	0.000129741782536	0	0	0	0	0	0	6.86325401919e-06	0	0	0	0	0	0	4.74870156253e-06	1.60064154207e-05	0
k__Bacteria;p__Firmicutes;c__Clostridia;o__Clostridiales;f__Clostridiaceae;g__Clostridium;s__Clostridium sp. AF02-29	5.67779691851e-05	0	0.000199845823149	0.000784154855221	0.000103898054225	5.42972260318e-05	0	9.75335733324e-05	0	0	0	0	0.000884374502337	0	0	0	0	0	0	0	0	3.825846983e-05	1.60225827231e-05	0.000677118402826	0	0	0	0	7.68863863993e-05	0	0	3.29841836817e-05	0	0	0	0.000364214412807	0	0	0	0	0	0	0	0.000144861149599	0
k__Bacteria;p__Firmicutes;c__Clostridia;o__Clostridiales;f__Lachnospiraceae;g__Stomatobaculum;s__Stomatobaculum longum	0	0	0	1.34388149995e-06	0	0	0	0	0	0	6.16988171293e-07	0	0	1.24672342113e-06	1.24929446095e-06	0	0	0	0	7.74012425638e-07	0.00348959704345	0	0	0	3.8317952986e-06	0	0	3.61220329422e-06	0	0	0	0	0	0	0	0	0	0	0	2.06922919616e-06	0	3.85747032882e-06	0	0	0
k__Bacteria;p__Firmicutes;c__Clostridia;o__Clostridiales;f__Clostridiaceae;g__Clostridium;s__Clostridium sporogenes	5.74151284403e-05	0.000118008109981	0.000772588321894	4.00110173849e-05	0.00152634774347	0	2.08092467245e-05	2.44629909174e-05	0	0.000368663745389	1.85571057673e-05	0	3.8840572945e-05	0	0	0	0.000147476303502	0	0	0	0	0	0	0	3.87969273983e-05	0	0	0	0	0	0	7.83282942862e-05	4.97482261795e-05	1.72374683237e-05	2.70499660731e-06	0.000160692534007	0	0	0	1.51349335491e-05	0	0	0	0	0
k__Bacteria;p__Firmicutes;c__unclassified;o__unclassified;f__unclassified;g__unclassified;s__Firmicutes bacterium AM31-12AC	0	0.000736546993192	1.50427905693e-05	0	0	0.000236516929032	1.49849195163e-05	0	1.09545462419e-05	1.20470703601e-05	2.42523811947e-05	0	0	2.10858874269e-05	4.75231612947e-05	1.08915671347e-05	0	0	0	3.19131277032e-05	0	0	0	8.85002419414e-06	6.77269819027e-05	0	0	6.37674288207e-05	4.98515223536e-05	0	0.000392049007299	1.73331519569e-05	2.73985494656e-05	0	0	0	0	2.96099835754e-05	0	0.00141925474523	1.15478818218e-05	0	2.92520016252e-05	0.000214819691129	0
k__Bacteria;p__Firmicutes;c__Clostridia;o__Clostridiales;f__Lachnospiraceae;g__Roseburia;s__Roseburia sp. AF42-8	9.13261599113e-05	0.000402991443063	0.000780638565284	0	0	0	0	0	0	0	0	0	0	0	0.000103941299151	2.22102545493e-05	0	0	1.71918513339e-05	0	0	0	0	0	0	0.00129422532132	0.000601570980537	0	0	0	0	8.13999921013e-05	6.17308841768e-05	0	0	0	0	0	0	3.57089838423e-05	0	0	0	0	0
k__Bacteria;p__Firmicutes;c__Clostridia;o__Clostridiales;f__Clostridiaceae;g__Clostridium;s__Clostridium sp. AF29-8BH	0.000119148780721	0	3.34349524762e-05	0	0	5.02752092887e-05	0	0	0	3.93576619046e-05	0	0	0.00047610644651	0.000512132299254	0.00076466815366	0.00016550910842	0	2.84956145511e-05	0	0	0	0.000119918919784	0	0.000440303962321	0.000134304425216	0	1.92829592188e-05	0	0	8.46397284794e-06	0	0	7.55311363646e-05	0	0	6.8698533019e-05	0	1.9698949572e-05	0	1.18241668352e-05	0	0	0	0.000395834327297	0
k__Bacteria;p__Firmicutes;c__Bacilli;o__Lactobacillales;f__Lactobacillaceae;g__Lactobacillus;s__Lactobacillus mucosae	0	0	5.17095925819e-06	0	4.22619138443e-05	1.08371006689e-05	9.61296723686e-07	4.46807773373e-05	2.37438440712e-06	0	0	0	3.83101250596e-06	0	0	0	0	0	0	0.000102229179602	0	0	6.56535096946e-05	4.98042740856e-05	0	0.000159665743763	1.59855015086e-05	0	0	0.00107693760469	0	0	0	0	5.9822040354e-06	0	0	0	0	0.000645658630037	1.20290435643e-05	0.000187744834299	0.0010494155583	0	0
k__Bacteria;p__Firmicutes;c__Negativicutes;o__Veillonellales;f__Veillonellaceae;g__Veillonella;s__Veillonella tobetsuensis	0	4.80456889492e-06	0.00100769068544	1.57600648631e-05	6.67055623505e-05	3.91588019015e-05	1.60593099722e-05	0	8.52619855282e-06	4.73110675792e-05	0	0.000877319573995	5.24554020046e-06	1.77793600926e-05	7.74562565791e-06	0	0	0	2.34502884423e-05	0.000437793335824	1.7590583438e-05	0	0	6.28656891032e-06	1.93505662579e-05	0	0	0.000414054822939	1.91736624437e-05	0	6.54125825341e-05	1.22867912606e-05	2.76005043757e-06	0	2.49171802866e-05	0	0.000205762014255	0	5.41726159485e-06	9.99142097575e-06	0	7.49576620714e-06	0	2.8799187591e-05	2.86759901938e-05
k__Archaea;p__Euryarchaeota;c__Methanobacteria;o__Methanobacteriales;f__Methanobacteriaceae;g__Methanosphaera;s__Methanosphaera cuniculi	0	0	0	0	0	0	0	0	0	0	0	0	0	0	0	0	0	0	0	0	0	0	0	0	0	9.69139567606e-07	7.88522495937e-07	0	0.00340658460637	5.49014455002e-07	0	0	1.41368437046e-06	0	0	0	0	0	0	0	0	0	0	0	0
k__Bacteria;p__Bacteroidetes;c__Bacteroidia;o__Bacteroidales;f__Bacteroidaceae;g__Bacteroides;s__Bacteroides sp. OF03-11BH	0	0	0	0	0	0	0	0	0	0	0	0.000224401181049	2.12179154176e-05	3.53961040869e-05	0	5.1788333925e-05	0	0	0	0	0	0	0	0	0	2.87107596903e-05	0.00012286614164	0	3.40012947335e-05	0	0	0	0	0	0	0	0.00282277713339	0	0	0	0	0	0	0	6.04059215816e-05
k__Bacteria;p__Firmicutes;c__Clostridia;o__Clostridiales;f__Lachnospiraceae;g__Roseburia;s__Roseburia sp. AM16-25	2.66898932454e-05	8.62189760595e-05	6.66348613498e-05	0	0.000195599380346	0.000227076361954	9.27934072687e-05	0.000228922652533	0	0	0	0	0	0	0	0	0	2.15242103795e-05	1.49297656321e-05	1.16101863846e-05	0	0	1.19843708173e-05	0.00025817656787	6.70564177255e-05	0	3.15408998375e-05	0	0.00011408329154	1.87579938792e-06	0	0.000234838611534	0.000445041303482	0	0	2.5737202572e-05	0	0	2.02605583647e-05	0	0	0	0.000528435509879	0.000681354169937	0
k__Bacteria;p__Bacteroidetes;c__Bacteroidia;o__Bacteroidales;f__Odoribacteraceae;g__Butyricimonas;s__Butyricimonas sp. Marseille-P3923	0	2.46151885849e-05	0	0	0	0.000301818839763	0	0	0	0	0	0	5.36341750834e-06	0	0	0	0	0.000666640523901	0.000153444813441	0	0	0	0	0	0.00163847566968	0	0.000430031495739	5.53871171781e-06	2.87604936656e-05	0	0	0	0	0	0	8.57906752399e-07	1.76023827285e-05	0	0	2.84371212387e-05	3.04735770296e-06	0	0	3.80075115203e-05	0
k__Bacteria;p__Bacteroidetes;c__Bacteroidia;o__Bacteroidales;f__Prevotellaceae;g__Prevotella;s__Prevotella sp. P4-65	0	2.31672363152e-05	0	0	0	4.6029747171e-05	0	0	0	0	0	0	0	0	0	0	0	0	0	0	0	0	0	0	0.000820195783665	2.7014765447e-05	0.00134435917171	0	0	0	0	0	0	0	0	0	0	0.000900365113874	0	0.00016110427313	0	0	0	0	0
k__Bacteria;p__Bacteroidetes;c__Bacteroidia;o__Bacteroidales;f__Odoribacteraceae;g__Butyricimonas;s__Butyricimonas faecalis	0	0	0	0	0	0	0	0	0	0	0	0	8.09817105105e-05	0	0	0	0	0	0	0	0	0	0	0	0.00140962169547	0	0	0	0	0	0	0	0	0	0	0.000161814412068	0	0.00101197197504	0	0.000655236205173	0	0	0	0	0
k__Bacteria;p__Actinobacteria;c__Actinobacteria;o__Actinomycetales;f__Actinomycetaceae;g__Actinomyces;s__Actinomyces sp. ICM47	0.000300243600142	0.000108596420228	7.40387348332e-06	0	0.000133511509294	3.03327096042e-05	9.61296723686e-07	0	1.17100321896e-05	5.18725796573e-05	4.41383845617e-06	5.37951645576e-05	2.32218296515e-05	2.22784054819e-05	1.17933397114e-05	2.82967185363e-06	5.61290408851e-06	6.97140417151e-06	4.44876854693e-06	0.000226309325373	0.000149155657199	4.62338003987e-05	0.000145115098809	4.87056503926e-05	0.00046517994925	3.10124661634e-05	0.000131038102052	0.000421520043081	3.38095581091e-05	6.58817346002e-06	4.83530663068e-05	6.68459953105e-05	3.4668926228e-05	2.82380179092e-05	0.00011043668841	1.83460059359e-05	1.47597619152e-05	1.39739423526e-05	3.27202600329e-05	0.00022312202818	0	0.000205322625229	9.07001998444e-06	6.11828234229e-06	1.14911007636e-05
k__Bacteria;p__Bacteroidetes;c__Bacteroidia;o__Bacteroidales;f__Bacteroidaceae;g__Bacteroides;s__Bacteroides sp. 9_1_42FAA	0	0	0	0	0	0	0	0	0	0	0.000150307810653	0	0.00209084874844	0	0	0	0.000585612993235	0	0	0	0	0	0	0	7.03134437293e-05	0	0	0	0	0	0	0	0	0	0	0	0	0	0.000388092620655	0	0	0	0	0	0
k__Bacteria;p__Firmicutes;c__Clostridia;o__Clostridiales;f__Lachnospiraceae;g__Mediterraneibacter;s__Mediterraneibacter sp. KCTC 15684	6.15212658627e-05	0.000295382263019	4.61273070191e-05	1.60654924767e-05	3.69415303912e-05	0.000113007498212	0	0	1.16021056257e-05	3.5147035371e-05	1.07261020548e-05	0	4.16106896801e-05	0	3.36310068889e-05	1.91136325208e-05	2.69639510134e-05	0.000614006422406	4.59957426039e-05	8.77015617665e-05	0	0.000118647490273	0	1.01927864857e-05	0.000256442900359	2.65907668862e-05	0.000121217412785	0	2.26249216836e-05	1.05685282588e-05	2.45230545768e-05	0.000166237360329	0.000216630300197	0	0.000129891856316	0.000239421976747	7.58761094011e-05	5.24484532354e-05	0	0.000134559018585	0	0	5.08111067191e-05	7.75600438341e-05	3.91318566544e-05
k__Bacteria;p__Firmicutes;c__Clostridia;o__Clostridiales;f__Ruminococcaceae;g__Anaeromassilibacillus;s__Anaeromassilibacillus sp. An250	0.000104281731434	0.000472032439923	0	0.000173421799016	1.45557660509e-06	0.000299863692735	0	1.57603216974e-05	0	0.00105406017558	2.67203338798e-05	0	0	6.93828686542e-06	0	0.000146555646004	3.82998161334e-05	3.39855953361e-06	0	0.000157064982987	0	0.00011483320174	7.29483441052e-06	6.16449961109e-06	8.42994965692e-06	0	0.00013318861795	0	4.40355114124e-05	0	0	0	0	0	0	7.52318229027e-05	4.32406358331e-05	0.000127981613	0	0	0	0	1.59081502345e-05	3.5226474092e-06	0.000185565748818
k__Bacteria;p__Firmicutes;c__Bacilli;o__Lactobacillales;f__Leuconostocaceae;g__Leuconostoc;s__Leuconostoc citreum	0	0	1.31036808475e-05	1.16673348405e-05	1.24978818851e-05	0	0	2.17566730502e-06	9.71339075638e-07	0	4.22399594193e-06	0	0	0.000127599431884	0.000527002375408	1.85263421361e-05	0	0	0	0.000342887504558	0.000378926147965	0	2.49674392027e-05	1.71507365417e-05	0	0	5.01787042869e-06	0	0	0	1.0395642701e-05	3.87619010006e-05	1.81759419059e-05	3.72250740438e-05	7.33470233905e-06	3.76159114514e-06	2.02263404023e-06	0	0	0	3.7423691089e-06	0.00148026040379	4.11712425472e-05	0.000129349140832	0
k__Bacteria;p__Firmicutes;c__Clostridia;o__Clostridiales;f__Clostridiaceae;g__Clostridium;s__Clostridium sp. AM34-11AC	2.9309325739e-05	0.000107411732007	8.69661329786e-06	0.000253688175877	0	0.000246571970889	0	0	0	0.000358254140903	0.000146273657225	3.83573749245e-05	0.000151118708697	5.88128222577e-05	6.16651745926e-05	1.73517613666e-05	0.000301280881222	0	8.3621768111e-05	6.31713218156e-05	0	0	8.98827811296e-06	1.81883255852e-05	3.17081060959e-05	0	2.29388362455e-05	0	0.000292781825515	1.9444261948e-05	1.3434369029e-05	4.39545330215e-05	6.85300328157e-05	0	0	3.07526574322e-05	0	0	0.000115170981506	0.000166247785703	4.57638279603e-05	0	2.79698522033e-05	6.13682259181e-05	0.000361607342047
k__Bacteria;p__Firmicutes;c__Clostridia;o__Clostridiales;f__Ruminococcaceae;g__unclassified;s__Ruminococcaceae bacterium D5	0	5.85762509106e-06	0	0	0	1.73170165328e-06	0	0	0	0	0	0	6.48325193316e-07	0	0	0	0	0.00288311133768	7.2839159599e-05	1.72664310335e-06	0	6.64610880732e-06	0	0	0.000138423605162	0	7.89956173203e-05	0	0	0	0	1.02389927172e-06	1.75027588724e-06	0	0	0	8.19986773067e-07	0	0	2.84962420729e-05	0	0	0	8.09590895798e-06	5.6420269515e-06
k__Bacteria;p__Firmicutes;c__Clostridia;o__Clostridiales;f__Lachnospiraceae;g__unclassified;s__Lachnospiraceae bacterium 6_1_37FAA	9.27420693672e-06	0	0	0	0	0	0	0	0	0.000238602170239	6.05597620438e-05	5.59027126304e-05	0.000376617998663	0.000124834958211	0.000281940773948	0.000101227506311	0.000103068327037	0	8.3621768111e-05	0	0	6.91195315961e-05	0	0	0	0	0	0	0	0	0	1.69674736456e-05	3.63518838118e-05	0	0	3.88697751664e-05	0.00158798638472	0	1.60892669367e-05	0	0	2.75283109829e-05	0	0	0
k__Bacteria;p__Firmicutes;c__Erysipelotrichia;o__Erysipelotrichales;f__Erysipelotrichaceae;g__Holdemania;s__Holdemania massiliensis	9.14677508569e-05	5.99583871681e-05	0.000142965271309	0.000107266177905	4.83351817483e-05	8.68643893822e-05	0.000192372438469	1.96340708014e-06	0.000196426346407	0	2.99001959934e-06	0	0.000566577280304	0.000454783021882	4.37253061334e-05	0.000171595572407	3.04307447152e-05	0.000154416602399	7.46488281604e-05	3.33420737198e-06	0	0	2.51845473696e-06	2.25828203574e-06	0	0	0.000253044037333	0.000267303043773	3.86668859281e-05	4.75812527668e-06	2.98541533978e-05	0	0	0	0	2.71230519412e-05	0.00012097538192	0	0	2.60131670375e-06	0	0	2.37435078127e-06	2.8551984264e-05	4.14093721211e-06
k__Bacteria;p__Synergistetes;c__Synergistia;o__Synergistales;f__Synergistaceae;g__Cloacibacillus;s__Cloacibacillus porcorum	0	0.000271754314618	0	0	0	0.000139988527197	0	0	0	0	0	0	1.95676331074e-05	0	0	0	0	0.00201787293744	4.25272111944e-05	6.07302057039e-06	0	0	2.69214127055e-06	2.0751780869e-06	0.000496792260463	0	0	3.56404058363e-06	8.85184082818e-05	0	0	0	0	0	0	5.63578743499e-05	0	0	0	0	0	0	6.37750619848e-05	0	0
k__Bacteria;p__Firmicutes;c__Clostridia;o__Clostridiales;f__unclassified;g__Intestinimonas;s__Intestinimonas massiliensis	6.79636538874e-06	0.000100237786671	1.13996147283e-05	9.95694020418e-06	1.80692268218e-05	2.83775625763e-05	1.56634819095e-05	4.88198517224e-06	4.85669537819e-06	3.41528596616e-05	1.37635822827e-06	0	9.35945824532e-05	1.46354488567e-06	0	0.000172770153177	1.5573057422e-05	0.00128474264626	5.33852225632e-05	0	0	4.62338003987e-06	9.81328914748e-06	1.20238259741e-05	0.000252323720413	4.05827193935e-06	0.000332326390106	3.99750497894e-06	4.94680491048e-05	9.83650898545e-06	4.90461091535e-06	0.000182912291326	0.000163650795457	0	0	5.89975874342e-05	9.62117813732e-06	2.43158908779e-05	0	0.000168553498236	1.8551458297e-05	0	0	3.63388890633e-05	2.89865604848e-06
k__Bacteria;p__Firmicutes;c__Bacilli;o__Lactobacillales;f__Enterococcaceae;g__Enterococcus;s__Enterococcus durans	0	0	0	0.0010055898751	0	0	0.000287880095311	0	0	0	0	0	2.29860750357e-06	1.61531991086e-05	0	0	0	0	0	9.93712875685e-05	0	0	0	0	0.000210557151658	0	0	0	0	0	0	0	0.000296604444583	7.61198743639e-06	1.05078714361e-05	0	0.000172798545978	0	0	0	0	0.000906374022602	7.1990315688e-05	0.000105803023939	0
k__Bacteria;p__Firmicutes;c__Erysipelotrichia;o__Erysipelotrichales;f__Erysipelotrichaceae;g__Coprobacillus;s__Coprobacillus sp. AF09-1A	0	0	8.07962384092e-05	0	0	0	0.000576325659283	0	0.00160502989593	0	0	0	0	9.37210780493e-05	0.000253306944903	0	0	0	0	0	0	0	0	0	0	0	0	0	0	0	0	0	0	0	0	0	0	0	0.000134131397088	0	0.000305698093782	0	0	0.000101353364054	0
k__Bacteria;p__Bacteroidetes;c__Bacteroidia;o__Bacteroidales;f__Bacteroidaceae;g__Bacteroides;s__Bacteroides sp. D2	0	0	8.22652609257e-06	0	0	1.72052938455e-05	0	0	0	6.47968638786e-05	1.62789955964e-05	6.90221993834e-06	0	4.35811143734e-05	0	1.94873627656e-05	8.58444154713e-06	5.18498185256e-05	5.1500151145e-05	0	0	0.000188402736625	0	0	0.000195134175581	0.000147612070391	0.000237488639004	2.18658706077e-05	2.06436432311e-05	0	0	0	0	0	0	0	0.00017181456185	0.00154064253418	0	0.000138697476977	0	7.62727087744e-06	0	0	0.000191777154636
k__Bacteria;p__Firmicutes;c__Clostridia;o__Clostridiales;f__Lachnospiraceae;g__Blautia;s__Blautia sp. AM16-16B	0	0	0	0.000170611864971	5.74199874559e-05	0	0	4.4362387e-05	0.000178888279763	0	0	0	0	0.000173619787734	8.2003688417e-05	0	0	0	0	0	0	0	0.000393747371634	0.000549250811883	0	0	0	0.00016009285	0	0	0.000617341243476	0	0	0.000110398372626	0	5.86676232987e-05	8.34746534982e-05	0	0	0	0	0	7.83060887661e-05	0.000116000161177	0.000267711590763
k__Bacteria;p__Firmicutes;c__Clostridia;o__Clostridiales;f__Clostridiaceae;g__Clostridium;s__Clostridium sp. AF12-41	0	0	0.00012709982813	0.00032234830342	0	0	0.000220080402858	0.000114673586492	0	0	0	0	0.000502687779436	9.70818107498e-05	0.00150959745484	9.70630835831e-05	0	0	0	0	0	0	0	0	6.37035968392e-05	0	0	0	6.87695359648e-05	0	0	0	0	0	0	0	0	0	0	0	0	0	0	0	0
k__Bacteria;p__Firmicutes;c__Clostridia;o__Clostridiales;f__Lachnospiraceae;g__Dorea;s__Dorea sp. OM07-5	0	0.000113993333233	0	0	0	0.000120548779606	0	0	0	0	9.51585602647e-05	2.06539711132e-05	0.000162965378138	0	2.09381751656e-05	0	5.98709769441e-05	0.000411922843984	0.000244003644371	0.000173140625674	0	3.13233997701e-05	0	0	4.60773384656e-05	0	1.94263269454e-05	5.86140187876e-05	5.88631437022e-05	3.35813841643e-05	2.11644623195e-05	0.000233814712262	0.000237768247451	0.000265781135521	0	3.89357679935e-05	6.3193647311e-05	7.70721402004e-05	0	2.93830545855e-05	0.000293455200554	0	1.36762605001e-05	0.000136765240641	3.18334548181e-05
k__Bacteria;p__Candidatus Saccharibacteria;c__unclassified;o__unclassified;f__unclassified;g__unclassified;s__Candidatus Saccharibacteria bacterium	0.00100260548579	2.60631408546e-05	4.88303084495e-05	2.1990788181e-05	0.000273798978647	1.89369954987e-05	6.22015527091e-06	1.27356134928e-06	1.17100321896e-05	6.71945817658e-05	9.15990131227e-06	2.53432655751e-05	2.46952959999e-05	7.84351647989e-05	0.000150814827326	4.80510314768e-06	1.4967744236e-05	2.37027741831e-05	9.19914852078e-06	1.89335347195e-05	0.000182723486541	3.8489638832e-05	7.94615891145e-05	3.95504529503e-05	4.28203124618e-05	1.30228129397e-05	2.10033719372e-05	0.000260463938869	1.3165914878e-05	1.77514673784e-05	3.67312708769e-05	8.49105038901e-05	1.25885227274e-05	0.000100822001335	0.000105650925182	1.00969025475e-05	7.05188624837e-06	3.13952008803e-06	8.18006500822e-06	7.49652177352e-05	6.41548990098e-07	8.10507117953e-05	3.3715781094e-06	2.29281085757e-05	4.34798407271e-06
k__Bacteria;p__Firmicutes;c__Clostridia;o__Clostridiales;f__Lachnospiraceae;g__Coprococcus;s__Coprococcus sp. AF27-8	2.16634146766e-05	0	0	0	0	0	4.7329726925e-05	0	6.35687461723e-05	0	0	0.000250956286766	0.00193937640782	0.00010114721321	0.000162458251702	3.59314935376e-05	0	0	0	0	0	0	0	1.2512103171e-05	0	0	0	0	0	0	0	0	0	0	0	0	1.20811384565e-05	0	0.0001559087887	0	0	0.000291589688947	0	0	0
k__Bacteria;p__Firmicutes;c__Clostridia;o__Clostridiales;f__Ruminococcaceae;g__Ruminococcus;s__Ruminococcus sp. AF14-10	1.96103459654e-05	0.000241149868918	3.22009735624e-05	0	2.76559554967e-05	9.56904816795e-05	2.22794652431e-05	1.97932659701e-05	0	0	0	3.70928460809e-05	3.3123523513e-05	0	5.73176298685e-05	1.8579732171e-05	2.53681253412e-05	6.30912077522e-05	3.06135598315e-05	8.43673543946e-05	0	0.000275264489124	9.85671078088e-06	0	0.000320817061375	2.9619328035e-05	0.000108672736713	5.47128392298e-05	9.45261558475e-05	0	1.16217954299e-05	0.000109849764723	0.000180816962812	0.000223497773052	0.00015101163752	0.00014261049938	0.000107363601487	0.000192803468936	0	8.77944387514e-05	4.31976319999e-05	0	2.53580663439e-05	6.89697282222e-05	2.85724667635e-05
k__Bacteria;p__Firmicutes;c__Clostridia;o__Clostridiales;f__Lachnospiraceae;g__unclassified;s__Lachnospiraceae bacterium 1_4_56FAA	1.24600032127e-05	3.26447420805e-05	9.75430950976e-06	0.000167252161221	2.29378796043e-05	6.47991586388e-06	0.000165795411403	8.38427888277e-06	0.000477629008804	0	0	0	4.27894627588e-05	0.000347510602299	0.000150864799105	8.11528531608e-05	0	0	0	0	0	0	4.22492492942e-05	6.09125803155e-05	1.13037961309e-05	0	0	9.00642688026e-06	6.88334481729e-05	7.77770477919e-06	0	0	0	0.000110447482222	0.000389311434791	3.89357679935e-06	2.21396428728e-05	0	0.000118096302768	0.00049082116533	0.000190326200396	0	0	0	0
k__Bacteria;p__Firmicutes;c__Clostridia;o__Clostridiales;f__Clostridiaceae;g__Clostridium;s__Clostridium sp. AF22-10	0.0001785461824	0	0.000272415535465	0	7.99061363897e-05	6.49667426697e-05	0	0	0	0.000105441106113	3.52157863922e-05	0	0.000374673023083	0	0.000113036162827	0	0	4.18284250291e-05	7.33669795961e-05	0.000107528187746	0	5.57117294805e-05	0	0	0.000116486577077	8.3588287706e-05	9.20420804349e-05	0	3.69412563082e-05	0	0	3.62752884836e-05	8.06473274196e-05	0	0	0.000379854712832	5.71804109752e-05	9.85563070773e-05	0	3.09793171083e-05	0	0	0	0.000299857635604	0.000219780242533
k__Bacteria;p__Fusobacteria;c__Fusobacteriia;o__Fusobacteriales;f__Fusobacteriaceae;g__Fusobacterium;s__Fusobacterium nucleatum	0	0	0	0	1.7667688448e-05	0	0.000336962775085	0	0.00215178586895	2.17549037571e-05	0	7.95599397473e-06	1.76815961813e-05	0	1.01942428014e-05	0	0	0	0	0	0	0	0	0	0.000117827705432	0	0	0.000291528887199	0	0	0	0	0	0	0	0	2.0772998251e-05	0	0	0	0	2.16544357095e-05	0	0	0
k__Bacteria;p__Firmicutes;c__Bacilli;o__Lactobacillales;f__Enterococcaceae;g__Enterococcus;s__Enterococcus sp. 2F9_DIV0599	0	0	0	0	0	0	0	0	0	0	0	0	0	0	0	0	0	0	0	0	0	0	0	0	0	0	0	0	0	0	0	0	0	0	0	0	0	0	0	0	0	0	0	0.00300864989161	0
k__Bacteria;p__Firmicutes;c__Clostridia;o__Clostridiales;f__Clostridiaceae;g__Butyricicoccus;s__Butyricicoccus sp. AM27-36	5.05479675788e-05	0.00023713509217	4.85365039462e-05	0	2.10305723287e-05	7.80382970848e-05	0	0	0	2.57900875185e-05	3.11816329646e-05	0	3.64830267875e-05	0	0	0	4.24269514926e-05	6.93654715066e-05	0.000138590450666	2.02434019013e-05	0	0	0	0	0.00156576735389	4.78512661506e-06	6.15764385464e-05	8.62112519555e-06	4.01368667155e-05	3.61892028255e-05	2.19108161544e-05	6.72848092841e-05	7.11554466465e-05	4.75380892802e-05	7.90691315983e-06	4.76468211717e-05	2.70048977263e-05	7.75646139397e-06	5.01096697524e-05	5.55735841255e-05	0	0	0	4.40021921991e-05	3.82519074968e-05
k__Bacteria;p__Actinobacteria;c__Actinobacteria;o__Bifidobacteriales;f__Bifidobacteriaceae;g__Bifidobacterium;s__Bifidobacterium breve	0	1.18468822066e-05	0	0.000121254762609	0	1.42446426318e-05	0	0	4.5760863119e-05	0	0	1.51216574222e-05	0	0	2.32868487522e-05	1.54297201075e-05	0	0.000187879342422	0	1.42894601656e-05	0	0	0	0	0	4.77301237046e-05	5.08955429196e-06	0	0	0	0	0	0	0	0.00104844628116	8.31509621556e-06	3.66260758636e-06	4.12446756663e-06	3.82458668596e-05	2.7195583721e-06	0.001344526296	0	2.5975397547e-05	9.88813307845e-06	4.76207779392e-06
k__Bacteria;p__Firmicutes;c__Clostridia;o__Clostridiales;f__Clostridiaceae;g__Clostridium;s__Clostridium sp. TM06-18	0.000141095377289	3.4290142387e-05	0.000327298216683	3.94001621576e-05	5.53119109934e-05	0.000112504746119	0	0	0	0.000147547371449	0.000114902181746	0	8.6227250711e-05	0.000107109803485	7.49576676572e-05	1.79924417863e-05	0.000204155629102	0	3.4609911238e-05	0.000283705323705	0	0	2.57490286038e-05	8.70354103506e-05	0	0.000119022453147	9.61280606411e-05	0	2.39031658465e-05	1.27188348742e-05	0	3.51782535496e-05	1.12421566603e-05	2.83362371019e-05	0	0	0.000371344676629	0.000159561491533	7.51374183206e-05	4.51683173105e-05	0	0	0	0.000107780650555	0
k__Bacteria;p__Firmicutes;c__Clostridia;o__Clostridiales;f__Clostridiaceae;g__Clostridium;s__Clostridium sp. AF36-4	0.00100090639444	8.16118552014e-06	0	0	5.37057574981e-06	0.000339357662699	0	0	0	0	0	0	3.34771554367e-05	0	0	0	0	0.000182127933981	0.000968700500381	0	0	8.87111045151e-05	0	6.83588075685e-06	6.07339554828e-05	0	1.01074247207e-05	0	0	0	0	0	0	0	0	0	1.19171411019e-05	3.57043460992e-06	0	0	0	0	0	0.000241208646282	1.21122413454e-05
k__Bacteria;p__Actinobacteria;c__Actinobacteria;o__Actinomycetales;f__Actinomycetaceae;g__Actinomyces;s__Actinomyces sp. oral taxon 180	0	3.75151269877e-05	0	0	0	0	0.00024411282095	0	0.000440124527828	0	0	0	0	0	1.59909691002e-05	0	0	0	0	0	0	0	6.51324500939e-05	3.66207897688e-05	0.00086119599336	0	0	0.000121370030686	0	0	0	0	0	0	0	0	0	0	0	0.000656477742691	0	0.000349451743879	0	0.000136827041473	0
k__Bacteria;p__Bacteroidetes;c__Bacteroidia;o__Bacteroidales;f__Tannerellaceae;g__Tannerella;s__Tannerella sp. AF04-6	0	0	0	0	0	6.90446207565e-05	0	0	0	0	0	0	0.000101963871312	0	0	0	0	0	0	0	0	0	0	0	0.000928635590615	0	0	0	0	0	0	0	0	0	0	0	0	0.00181692030193	0	0	0	0	0	2.75631709562e-05	0
k__Bacteria;p__Firmicutes;c__Erysipelotrichia;o__Erysipelotrichales;f__Erysipelotrichaceae;g__unclassified;s__Erysipelotrichaceae bacterium 21_3	0.00178638216515	0	0	0	0	0	0	0	0	0	0	0.000193472913081	0	7.71342360117e-05	0	0	0	0	0	3.18535882859e-05	0	0	0	0	0	0.0005826345938	0	0	0	0	0	0	0	0	0	0	9.23851764322e-05	5.5218618019e-05	0	0	6.93942157622e-05	0	0	0	4.97947699756e-05
k__Eukaryota;p__Ascomycota;c__Saccharomycetes;o__Saccharomycetales;f__Debaryomycetaceae;g__Candida;s__Candida albicans	0	0	0	0	0	0	0	2.33486247368e-05	0	0	0	0	0	0	0	0	0	0	0	0	0.00243572333156	0	0	0	0	8.17711510168e-06	0	0	0	0	0	1.24330625851e-06	0	0	0	0	0	0	0	0	0.000442134179009	7.45193131704e-07	7.1230523438e-07	0	0
k__Bacteria;p__Firmicutes;c__Erysipelotrichia;o__Erysipelotrichales;f__Erysipelotrichaceae;g__Massiliomicrobiota;s__Massiliomicrobiota timonensis	0	0	0	6.41397988613e-06	0	0	0	1.44867603481e-05	0	2.37432551757e-05	0	2.68712379279e-06	0	0	0	0	0	0	0	0	0	0.000457656831697	0.000530047878864	0.00159904678526	0	0	0	2.78862094314e-05	1.68728229505e-05	0	0	0	0	0	0	0	0	0.000105512498645	0.00011793378492	0	0	0	0	0	0
k__Bacteria;p__Actinobacteria;c__Actinobacteria;o__Corynebacteriales;f__Corynebacteriaceae;g__Corynebacterium;s__Corynebacterium sp. HMSC065H09	0	0	0	0	0	0	0	0	0	0	0	0	0	0	0	0	0	0	0	0	0	0	0	0	0	0	0	0	0	0	0	0	0	0	0	0	0	0	0	0	0	0	0	0	0.0028932728301
k__Bacteria;p__Firmicutes;c__Clostridia;o__Clostridiales;f__Lachnospiraceae;g__unclassified;s__Lachnospiraceae bacterium 3_1_57FAA_CT1	0	0	0.000168114936792	0.000747747883677	0	0	0.000555120584496	0	0.000761637761864	0	0	0	0	0	0	0	0	0	0	0	0	0	0	0	0.000645561712931	0	0	0	0	0	0	0	0	0	0	0	0	0	0	0	0	0	0	0	0
k__Bacteria;p__Bacteroidetes;c__Bacteroidia;o__Bacteroidales;f__Tannerellaceae;g__Parabacteroides;s__Parabacteroides sp. CT06	0	0	0	0	0	0	0	0	0	0	0	0	0	0	0	0.000270580697249	0	0.0014186807489	0	0	0	0	0	0	0	0	0	0	0	0	0	0	0	0	0	0	0	0.00118002863858	0	0	0	0	0	0	0
k__Bacteria;p__Firmicutes;c__Bacilli;o__Lactobacillales;f__Streptococcaceae;g__Streptococcus;s__Streptococcus australis	8.66536587065e-05	0	1.72757047944e-05	0	1.2146535808e-05	0	0	0	0	0.000443928694677	0	2.45529350478e-05	0	2.81325850246e-05	0	6.51358426685e-06	0	0	0	5.20374507698e-05	0.000210566569794	0	0	0	0	0	0	0.000869481414275	0	7.2927420106e-05	0	0	0	9.35046714767e-05	4.61930189864e-05	0.000216324487259	3.60247522301e-05	0	4.77260746506e-05	0.000128351330996	0	0	0	0.000338606757105	0.000103368145157
k__Bacteria;p__Actinobacteria;c__Coriobacteriia;o__Eggerthellales;f__Eggerthellaceae;g__Slackia;s__Slackia equolifaciens	0	6.64741723817e-06	0	0	0	2.51376046444e-06	0	0	0	0	0	0	0	0	0	0	0	0	0	0	0	1.04026050897e-06	1.12896246829e-06	0	2.38529257338e-05	2.36227769604e-06	0	0	0	0	0	0.000790596509089	0.00151775846745	0	0	0	0	0.000398472814311	0	2.83780004045e-06	0	0	4.03639632815e-06	6.18008317403e-05	0
k__Bacteria;p__Firmicutes;c__Clostridia;o__Clostridiales;f__Lachnospiraceae;g__Dorea;s__Dorea sp. AGR2135	1.95395504926e-05	0	2.98505375359e-05	0.000427843001166	0	0	0	0.000183392834296	0.000421669085391	0	0	0	0	0	0	0	0	2.64913358518e-05	0	1.82786011285e-05	0	3.29415827841e-05	0	0	5.42199034752e-05	0	0	0	0	0	0	0	1.77047137824e-05	0	0.000487887753461	7.08103034865e-05	0	0	0.000813347655851	0.000105235084833	9.88520068909e-05	0	0	0	0
k__Bacteria;p__Firmicutes;c__Clostridia;o__Clostridiales;f__Ruminococcaceae;g__Ruthenibacterium;s__Ruthenibacterium lactatiformans	0.000305128487766	7.8979214711e-05	7.60366054556e-05	2.0891248772e-05	5.20996040029e-05	2.87685919819e-05	8.93440484367e-05	0.000278963000549	0	0.000167196961939	0	0	7.8624164353e-05	3.29568626108e-05	0	4.5541699833e-05	0	4.14798548205e-05	7.93238052776e-05	6.79344752041e-05	0	0.000111539043462	0	1.43431426595e-05	9.1675702519e-05	8.75254171994e-05	8.19346557142e-05	3.83375176294e-05	4.49302823264e-05	0	0	0.000106997473894	9.0206526496e-05	0	0	0.000205369677959	4.03980150198e-05	0	0	0.000199828419515	0.000160547634772	0	0	4.50528063387e-05	3.20405016787e-05
k__Bacteria;p__Firmicutes;c__Bacilli;o__Lactobacillales;f__Enterococcaceae;g__Enterococcus;s__Enterococcus casseliflavus	0	0	0.000358852820338	0	0	0	0.000391982875799	0.0015672233704	0	0	0	0	0	0	0	0	0	0	2.26208570183e-06	4.19752892365e-05	0	0	0	0	6.03507759529e-06	0	0	0	0	0	0	0	0	0.000175272149422	0	0	2.79342160691e-05	0	0	0	2.72658320791e-06	4.1555475815e-05	5.55598082816e-06	0.000150855830278	2.12223032121e-06
k__Bacteria;p__Proteobacteria;c__Deltaproteobacteria;o__Desulfovibrionales;f__Desulfovibrionaceae;g__Desulfovibrio;s__Desulfovibrio piger	0	1.4479522697e-06	0	0	0	2.79306718271e-06	0	0	0	0	0	0	0	0	0	0	0	0	0	0	0	0	0	0	0.00139046271898	0	0	0	1.15041974662e-06	0	0	6.80161659068e-06	2.89468704428e-06	0	0	2.38234105859e-05	0	8.31049435068e-06	0	0.00133483019403	0	0	0	0	0
[truncated: 1,405 more rows]
