# Supplementary material for: Gut microbiota as a prognostic biomarker for unresectable hepatocellular carcinoma treated with anti-PD-1 therapy
Source: Front Genet. 2024 Oct 3;15:1366131. doi: 10.3389/fgene.2024.1366131 (PMC11484251; doi:10.3389/fgene.2024.1366131)
Supplement: Supplementary file 1 [file DataSheet1.ZIP › raw data/Figure-original data/Figure3A-original data.txt]

Taxon	R	NR
k__Bacteria;p__Firmicutes	0.615256857726	0.544385835622
k__Bacteria;p__Bacteroidetes	0.132460535849	0.269778586358
k__Bacteria;p__Actinobacteria	0.163513799059	0.0800223053341
k__Bacteria;p__Proteobacteria	0.080569529811	0.0883718212745
k__Bacteria;p__Verrucomicrobia	0.00642626007749	0.0121984249327
k__Archaea;p__Euryarchaeota	0.001241828025	0.00200343344961
k__Eukaryota;p__Ascomycota	2.5326838229e-05	0.00181007173252
k__Bacteria;p__Fusobacteria	0.000135955050124	0.00133427567432
k__Bacteria;p__Synergistetes	0.000141763159452	4.00498441781e-05
k__Bacteria;p__Candidatus Saccharibacteria	0.000120736692181	5.36278557468e-05
k__Bacteria;p__Lentisphaerae	7.91297653548e-05	8.96527355414e-07
k__Bacteria;p__Candidatus Melainabacteria	2.53500655462e-05	3.19823156813e-07
k__Bacteria;p__Spirochaetes	2.45705004348e-06	3.86362377493e-08
k__Bacteria;p__Chloroflexi	3.21194606207e-07	1.55937531518e-07
k__Eukaryota;p__Basidiomycota	5.84764031633e-08	1.12978271664e-07
k__Bacteria;p__Deinococcus-Thermus	6.4953136312e-08	0.0
k__Archaea;p__Thaumarchaeota	2.62075797562e-08	0.0
k__Bacteria;p__Cyanobacteria	0.0	4.40196208656e-08
