# Supplementary material for: Gut microbiota as a prognostic biomarker for unresectable hepatocellular carcinoma treated with anti-PD-1 therapy
Source: Front Genet. 2024 Oct 3;15:1366131. doi: 10.3389/fgene.2024.1366131 (PMC11484251; doi:10.3389/fgene.2024.1366131)
Supplement: Supplementary file 1 [file DataSheet1.ZIP › raw data/Figure-original data/Figure5-original data.txt]

	simpson	chao1	ACE	shannon
F93606_1	0.927752437634	552.0	551.0	5.37251195744
F94343_1	0.945003053677	664.0	663.0	5.68648230031
F93606_2	0.936274136379	570.0	569.0	5.41778403671
F03884_1	0.96138519444	517.0	516.0	5.77584557411
F93606_3	0.946474175723	487.0	487.0	5.29669602181
F94343_2	0.931735981166	698.0	698.0	5.96306867414
F03884_2	0.914861413669	549.0	547.0	5.2009397692
F03884_3	0.911034451278	451.0	451.0	4.9018351252
F03884_4	0.919417303469	499.0	499.0	4.80028317229
F12364_1	0.936554704916	618.0	618.0	5.51430554909
F12364_2	0.780512459399	496.0	494.0	3.99678909583
F16438_1	0.843847050892	403.0	402.0	4.22126480843
F16438_2	0.95360540776	624.0	622.0	5.90455987143
F37110_1	0.958504133723	512.0	511.0	5.65735943484
F37110_2	0.939607893081	497.0	497.0	5.30904101632
F37110_3	0.94675593939	464.0	464.0	5.37327062683
F12364	0.915099009513	478.0	477.0	4.9358540469
F10947_1	0.967451128286	600.0	600.0	6.28024135796
F10947_2	0.976591190791	580.0	580.0	6.38955294799
F31784_1	0.959263705601	625.0	625.0	5.96729820943
F31784_2	0.755688473831	270.0	270.0	3.18340074209
F40474_1	0.954566654191	448.0	448.0	5.47305512809
F50952_1	0.853304234008	467.0	467.0	4.22888472991
F50952_2	0.875385458008	514.0	512.0	4.68871027157
F00962_2	0.965520419568	747.0	746.0	6.2790107927
F48537_1	0.861877672796	471.0	471.0	4.50533517842
F48537_2	0.970402347238	630.0	628.0	6.40634449827
F28491_1	0.947213832968	678.0	676.0	5.58816371647
F28491_2	0.954139875964	647.0	647.0	5.90218404602
F39064_1	0.677552064802	448.0	447.0	2.87376760924
F39064_2	0.708525425022	442.0	442.0	3.53703780018
F10922_1	0.96025965003	566.0	566.0	5.99935674511
F10922_2	0.959369862109	590.0	590.0	5.95243726827
F93189_3	0.946007411292	406.0	404.0	5.31363039138
F03852_4	0.934257695519	422.0	422.0	5.10093381575
F79603_3	0.95274691729	641.0	641.0	5.79592908851
F19416_1	0.95863320392	515.0	513.0	5.75048623024
F02648_1	0.914420100713	566.0	564.0	5.20120878302
F26743_1	0.924638282802	451.0	451.0	4.98399580116
F93187_1	0.949040257312	737.0	736.0	5.85882731595
F80863_1	0.940283377286	495.0	495.0	5.21976037554
F76380_1	0.873151210231	428.0	428.0	4.11633770814
F61450_1	0.915578032712	539.0	539.0	4.62126151032
F69297_1	0.972932422155	716.0	714.0	6.30036791809
F15272_1	0.909331983235	622.0	622.0	5.03245858643
