# Supplementary material for: Gut microbiota as a prognostic biomarker for unresectable hepatocellular carcinoma treated with anti-PD-1 therapy
Source: Front Genet. 2024 Oct 3;15:1366131. doi: 10.3389/fgene.2024.1366131 (PMC11484251; doi:10.3389/fgene.2024.1366131)
Supplement: Supplementary file 1 [file DataSheet1.ZIP › raw data/Figure-original data/Figure6-2-original data.txt]

	F93606_1	F94343_1	F93606_2	F03884_1	F93606_3	F94343_2	F03884_2	F03884_3	F03884_4	F12364_1	F12364_2	F16438_1	F16438_2	F37110_1	F37110_2	F37110_3	F12364	F10947_1	F10947_2	F31784_1	F31784_2	F40474_1	F50952_1	F50952_2	F00962_2	F48537_1	F48537_2	F28491_1	F28491_2	F39064_1	F39064_2	F10922_1	F10922_2	F93189_3	F03852_4	F79603_3	F19416_1	F02648_1	F26743_1	F93187_1	F80863_1	F76380_1	F61450_1	F69297_1	F15272_1
F93606_1	0.0	0.741062836572	0.586564257845	0.697927123675	0.633638950986	0.782875413565	0.888276491939	0.878510123946	0.918208618894	0.824118543965	0.85635117622	0.893168707831	0.747417056023	0.878034741182	0.80750365386	0.827482523227	0.887732113925	0.817610475109	0.750773901857	0.640970892435	0.988029922176	0.789964014283	0.790351390837	0.777491236205	0.759139425259	0.762981244548	0.761304040643	0.790480451209	0.671933874481	0.882998216836	0.80969986033	0.738063433816	0.661348842469	0.789630709252	0.820007280518	0.583210714356	0.733276127047	0.756765020851	0.846570621137	0.754501717702	0.835530962594	0.97700944973	0.759939767376	0.682473826889	0.802513919116
F94343_1	0.741062836572	0.0	0.757101483932	0.819913500578	0.788816651429	0.414374026289	0.885005356277	0.881078717647	0.940643341181	0.848557540346	0.864326575719	0.894933797486	0.751679023515	0.898378571163	0.812108178601	0.849651718627	0.899656064715	0.831985063355	0.797983185396	0.606214418897	0.992867359608	0.828251751003	0.641219390244	0.624067182566	0.786466273164	0.823743217706	0.774216878989	0.795726954774	0.767157850176	0.887142629673	0.812230034107	0.728808083716	0.702441610432	0.847207259237	0.85346288306	0.690577155485	0.809270964593	0.616422035053	0.805420536755	0.804682920825	0.82528429207	0.990710680348	0.647739904233	0.679615245075	0.846587698702
F93606_2	0.586564257845	0.757101483932	0.0	0.730043228967	0.590041499953	0.796163591879	0.803982281764	0.809443433435	0.898737041502	0.795159579438	0.821852158621	0.851977025618	0.644167266592	0.796210795782	0.755917578511	0.769617089866	0.861814846523	0.823431091034	0.769434685593	0.619572108158	0.92344466685	0.763263969906	0.637862622973	0.603793801133	0.765870878197	0.722650991586	0.749922545007	0.712118360591	0.751367772674	0.622776657734	0.675753205072	0.708743713274	0.698297473893	0.726681543846	0.849291580274	0.67229302898	0.746898772655	0.574662297627	0.883826463614	0.51425705557	0.745546187561	0.950482913779	0.702643501096	0.615998356657	0.772571403251
F03884_1	0.697927123675	0.819913500578	0.730043228967	0.0	0.74165303455	0.754650242281	0.621131986157	0.509179722588	0.710264652754	0.730915002999	0.775216114914	0.83720392658	0.693895880837	0.739549211741	0.727561057723	0.721363133981	0.75683996838	0.777010811091	0.748643081987	0.692470830949	0.968829614698	0.618432605875	0.848133528663	0.815809710677	0.741200977303	0.735961923851	0.635479519238	0.748780922646	0.735913404007	0.874981486453	0.851038513096	0.728792354533	0.767181881411	0.818369208095	0.864233025595	0.763147529411	0.636681387399	0.725381006969	0.873672616364	0.7730588657	0.825736997163	0.969979704128	0.804966259028	0.705982894778	0.714174850868
F93606_3	0.633638950986	0.788816651429	0.590041499953	0.74165303455	0.0	0.778797861056	0.85295715169	0.802160863382	0.83213814068	0.795153611826	0.803814065728	0.764427896807	0.708463240718	0.787236243673	0.767364921326	0.841414531888	0.846282299009	0.823037713796	0.782024487495	0.665103209371	0.94727456093	0.804546308164	0.780315788707	0.734747606704	0.817387147176	0.78463995685	0.727895390529	0.761605193127	0.775901905396	0.785526826221	0.727951498757	0.681252978812	0.64874935802	0.756413103991	0.861484401996	0.576314172223	0.795951805383	0.788665484431	0.769628619454	0.666160923164	0.799295666866	0.980626523004	0.663792992795	0.717154375101	0.686890891293
F94343_2	0.782875413565	0.414374026289	0.796163591879	0.754650242281	0.778797861056	0.0	0.823409597385	0.81407231953	0.898878588729	0.783345054673	0.824798437177	0.850492396907	0.735200692584	0.840847072104	0.763741416947	0.805139727881	0.819942834443	0.757791487282	0.721174539896	0.589575004676	0.970935167311	0.782281192656	0.609699015122	0.640955138726	0.755240837816	0.800082353631	0.696861385837	0.759295190972	0.71574204901	0.87878979924	0.856611742824	0.721933321198	0.702194134001	0.849365445197	0.886243660126	0.690772372564	0.77478355883	0.563733893423	0.826052459798	0.768754722319	0.846115769785	0.988787294665	0.655185698893	0.711398714416	0.763387494747
F03884_2	0.888276491939	0.885005356277	0.803982281764	0.621131986157	0.85295715169	0.823409597385	0.0	0.714279661452	0.507827900123	0.816763931272	0.871185910952	0.851892115737	0.788829610562	0.616378233748	0.766063032159	0.572444295069	0.795986149236	0.797602302593	0.79191848243	0.839996605226	0.884681769611	0.737852716471	0.940844457531	0.910125599338	0.824996826455	0.887278916182	0.820009128259	0.787908566313	0.813998330776	0.890865407249	0.865793557371	0.854421621906	0.869494483189	0.844618168141	0.937902043913	0.890446866365	0.723205249117	0.825171063754	0.928413427521	0.821954972684	0.883942339445	0.94452532446	0.890147272484	0.778608381108	0.798878875206
F03884_3	0.878510123946	0.881078717647	0.809443433435	0.509179722588	0.802160863382	0.81407231953	0.714279661452	0.0	0.809943784631	0.808005468343	0.85150102967	0.832543526456	0.780554048677	0.787507684431	0.751554182114	0.780564811066	0.799149149215	0.822049847511	0.760064549697	0.755735178842	0.90758260508	0.748247502699	0.907260047785	0.864825359294	0.830364027433	0.582923665345	0.682922216983	0.749287844494	0.785769921744	0.878501722781	0.881403480428	0.738527310649	0.76937585232	0.8054472915	0.874843953055	0.873168299543	0.751531766535	0.876668079731	0.881610840535	0.797581965002	0.822375417725	0.939604354148	0.781734244995	0.752642528588	0.751653978581
F03884_4	0.918208618894	0.940643341181	0.898737041502	0.710264652754	0.83213814068	0.898878588729	0.507827900123	0.809943784631	0.0	0.868452563346	0.907081853891	0.81951534946	0.853061828009	0.622197796468	0.810633017048	0.700834729423	0.872537913971	0.817781130658	0.861790394396	0.91003554494	0.920976767606	0.780825870271	0.938568741269	0.929310042955	0.876911354678	0.905916476715	0.866071710445	0.864675651009	0.897388571197	0.953121761913	0.930981510065	0.920144458984	0.924329255696	0.914711561191	0.910732656877	0.929966788574	0.799681741917	0.88350892401	0.790645234741	0.88621539144	0.894162873065	0.948806598761	0.908510026002	0.874474324508	0.726949688812
F12364_1	0.824118543965	0.848557540346	0.795159579438	0.730915002999	0.795153611826	0.783345054673	0.816763931272	0.808005468343	0.868452563346	0.0	0.424211871242	0.870978110436	0.706319363007	0.832294055494	0.714703417262	0.834410888734	0.35648502549	0.820069494171	0.768585105235	0.804854083056	0.965323930781	0.840244534378	0.868173675033	0.776913705446	0.789016478224	0.745916048174	0.689594824363	0.762365451612	0.677463474458	0.872514761599	0.828738570629	0.740800627463	0.773007560533	0.883134908284	0.904561858745	0.794620212811	0.759394448724	0.792991018411	0.827920488574	0.76444889972	0.794812516944	0.967003343058	0.821369493038	0.784344371078	0.751578101922
F12364_2	0.85635117622	0.864326575719	0.821852158621	0.775216114914	0.803814065728	0.824798437177	0.871185910952	0.85150102967	0.907081853891	0.424211871242	0.0	0.895938931746	0.757027161837	0.874003103954	0.7593725849	0.842292915465	0.414206311704	0.851899296595	0.820292405487	0.786768330949	0.98653338466	0.889064081716	0.839995587469	0.752798699634	0.861733114271	0.76662458907	0.755810139563	0.854063260138	0.757645648367	0.857401089219	0.830775125301	0.730361222713	0.798368565779	0.863400334755	0.868323982423	0.809347223188	0.827432369724	0.803531961672	0.863793005876	0.794360356938	0.789493208752	0.984134494663	0.809850749902	0.824369274683	0.800481812734
F16438_1	0.893168707831	0.894933797486	0.851977025618	0.83720392658	0.764427896807	0.850492396907	0.851892115737	0.832543526456	0.81951534946	0.870978110436	0.895938931746	0.0	0.851930230201	0.691942204841	0.75126581098	0.783600757304	0.804587936558	0.92006215186	0.872004503163	0.889247992674	0.780777348274	0.888135447872	0.939584792596	0.924975980691	0.89468587139	0.916084645887	0.910631682816	0.833363763139	0.906184909895	0.930588696125	0.914006497557	0.890476062922	0.884996180075	0.863619024647	0.907314816897	0.909941857226	0.748965186263	0.925417509009	0.855686188983	0.880207081469	0.899556342875	0.977439528146	0.915851460204	0.841965581623	0.782307757356
F16438_2	0.747417056023	0.751679023515	0.644167266592	0.693895880837	0.708463240718	0.735200692584	0.788829610562	0.780554048677	0.853061828009	0.706319363007	0.757027161837	0.851930230201	0.0	0.788514236811	0.721571154835	0.781518031579	0.772572671252	0.792006385473	0.674776642475	0.707193923707	0.979674846879	0.771293393167	0.80138640088	0.757728468287	0.752920577832	0.704409559451	0.647224218701	0.742794410176	0.688943631198	0.843803478959	0.784278370892	0.618843332167	0.662978332872	0.842045411619	0.853751862313	0.725741936937	0.675349381709	0.748633627443	0.839614628181	0.685454370351	0.787121584008	0.969870691406	0.77314128929	0.60840654634	0.742102481757
F37110_1	0.878034741182	0.898378571163	0.796210795782	0.739549211741	0.787236243673	0.840847072104	0.616378233748	0.787507684431	0.622197796468	0.832294055494	0.874003103954	0.691942204841	0.788514236811	0.0	0.562081642921	0.386965486009	0.786172341456	0.826584750529	0.79063316973	0.858946345762	0.869147931308	0.707724417865	0.918610150872	0.898742972578	0.852241002712	0.857036681795	0.810580500105	0.734552137161	0.843829109825	0.854382812511	0.866459348374	0.862955751175	0.874372924193	0.820737979412	0.888294564665	0.884804003904	0.65391422896	0.821550681309	0.836385636984	0.775454600605	0.861348359572	0.955167278792	0.845538407627	0.749121082323	0.725309011254
F37110_2	0.80750365386	0.812108178601	0.755917578511	0.727561057723	0.767364921326	0.763741416947	0.766063032159	0.751554182114	0.810633017048	0.714703417262	0.7593725849	0.75126581098	0.721571154835	0.562081642921	0.0	0.544949212363	0.742540592732	0.704568361656	0.812981705946	0.72835076773	0.898131088831	0.790372936594	0.811637485049	0.808467345885	0.816715464861	0.765376784507	0.810327545562	0.737291978506	0.81460651518	0.842251975576	0.831221634027	0.770541722788	0.783477431658	0.783388476292	0.583919030885	0.817191021239	0.686049840309	0.854886516379	0.64350104744	0.790265320239	0.690366666441	0.95952460535	0.72475754971	0.756208441894	0.791561679988
F37110_3	0.827482523227	0.849651718627	0.769617089866	0.721363133981	0.841414531888	0.805139727881	0.572444295069	0.780564811066	0.700834729423	0.834410888734	0.842292915465	0.783600757304	0.781518031579	0.386965486009	0.544949212363	0.0	0.809613802499	0.718954561714	0.746022112126	0.792344589558	0.918369043996	0.713978449149	0.856872142869	0.854239092991	0.793043624575	0.840523469581	0.796644897622	0.773903227641	0.806617763813	0.846627630548	0.867015856856	0.838461468432	0.835131547683	0.813576060633	0.820801909648	0.860274749855	0.693449723562	0.763955921649	0.857458645608	0.776858827536	0.79736396436	0.967119605544	0.83122072032	0.706283773337	0.792753138252
F12364	0.887732113925	0.899656064715	0.861814846523	0.75683996838	0.846282299009	0.819942834443	0.795986149236	0.799149149215	0.872537913971	0.35648502549	0.414206311704	0.804587936558	0.772572671252	0.786172341456	0.742540592732	0.809613802499	0.0	0.872371289156	0.807608187625	0.867815599031	0.919235821042	0.869236756312	0.931060123777	0.837994940335	0.856839160495	0.836471538631	0.747086107945	0.807609345179	0.748444501124	0.909077254707	0.882623113447	0.808684549538	0.844785067609	0.903488116305	0.924751416417	0.879097659808	0.783352369147	0.863581197474	0.870916833115	0.838875273543	0.85009170327	0.980430857593	0.873485988764	0.831624591136	0.763912369969
F10947_1	0.817610475109	0.831985063355	0.823431091034	0.777010811091	0.823037713796	0.757791487282	0.797602302593	0.822049847511	0.817781130658	0.820069494171	0.851899296595	0.92006215186	0.792006385473	0.826584750529	0.704568361656	0.718954561714	0.872371289156	0.0	0.613203802706	0.781272762171	0.979981554746	0.788101925711	0.860036109218	0.859844440862	0.750016388671	0.826853519387	0.681586706915	0.846924567279	0.782117429072	0.875433575336	0.887228045215	0.837917565102	0.827517386373	0.88258412462	0.767360495091	0.80570052028	0.782310473793	0.788047824786	0.763935762011	0.761739338429	0.778223575539	0.98327521463	0.850987952914	0.791371602768	0.794401110098
F10947_2	0.750773901857	0.797983185396	0.769434685593	0.748643081987	0.782024487495	0.721174539896	0.79191848243	0.760064549697	0.861790394396	0.768585105235	0.820292405487	0.872004503163	0.674776642475	0.79063316973	0.812981705946	0.746022112126	0.807608187625	0.613203802706	0.0	0.776008706544	0.949632198058	0.806662745133	0.843299821197	0.834889162793	0.725469046617	0.782933935563	0.666998429696	0.749782151004	0.632750619404	0.870544467859	0.847354333318	0.720462039468	0.764874840831	0.899249846082	0.920429014107	0.733369041574	0.704333762036	0.743626271787	0.93246210786	0.762495839633	0.844858055336	0.986791670761	0.827784648838	0.641014958155	0.712094401445
F31784_1	0.640970892435	0.606214418897	0.619572108158	0.692470830949	0.665103209371	0.589575004676	0.839996605226	0.755735178842	0.91003554494	0.804854083056	0.786768330949	0.889247992674	0.707193923707	0.858946345762	0.72835076773	0.792344589558	0.867815599031	0.781272762171	0.776008706544	0.0	0.957515774584	0.775198751966	0.624090979966	0.60944004305	0.784689005168	0.690129923485	0.679798739928	0.728411803715	0.711269229822	0.803912440574	0.771384295406	0.674306183006	0.641507915609	0.714787794977	0.768706918517	0.563637964017	0.68238434035	0.609781286685	0.781597594119	0.699538475411	0.744254280325	0.954344063447	0.513964101629	0.624979599402	0.741256762818
F31784_2	0.988029922176	0.992867359608	0.92344466685	0.968829614698	0.94727456093	0.970935167311	0.884681769611	0.90758260508	0.920976767606	0.965323930781	0.98653338466	0.780777348274	0.979674846879	0.869147931308	0.898131088831	0.918369043996	0.919235821042	0.979981554746	0.949632198058	0.957515774584	0.0	0.995847402462	0.991442710185	0.989890902622	0.960549923452	0.983340123392	0.980476411137	0.760315174019	0.977080432756	0.544557070718	0.942997899673	0.988837675887	0.993915356341	0.811846201046	0.985903159471	0.986564825748	0.851946540211	0.99266342329	0.983412681771	0.908462430435	0.962655270444	0.970854090946	0.921903588158	0.901969113596	0.75770813709
F40474_1	0.789964014283	0.828251751003	0.763263969906	0.618432605875	0.804546308164	0.782281192656	0.737852716471	0.748247502699	0.780825870271	0.840244534378	0.889064081716	0.888135447872	0.771293393167	0.707724417865	0.790372936594	0.713978449149	0.869236756312	0.788101925711	0.806662745133	0.775198751966	0.995847402462	0.0	0.862330750899	0.816542297293	0.814586811992	0.793022912817	0.666958219852	0.830714219321	0.773153639696	0.915839844846	0.872765427908	0.776030992583	0.754012454065	0.864146310333	0.892466059702	0.797352087125	0.762512187374	0.820187626122	0.910962245165	0.822238160114	0.889277397339	0.98756900469	0.855362353413	0.769438352066	0.833145540166
F50952_1	0.790351390837	0.641219390244	0.637862622973	0.848133528663	0.780315788707	0.609699015122	0.940844457531	0.907260047785	0.938568741269	0.868173675033	0.839995587469	0.939584792596	0.80138640088	0.918610150872	0.811637485049	0.856872142869	0.931060123777	0.860036109218	0.843299821197	0.624090979966	0.991442710185	0.862330750899	0.0	0.271251044328	0.874370759585	0.827736367355	0.825718255259	0.834255256306	0.836823194221	0.684553709337	0.810515436652	0.750407368323	0.810060546282	0.857333369135	0.838529324855	0.690457358088	0.857715108214	0.466899295219	0.823352055315	0.683286932459	0.745499449497	0.959470471377	0.614164939538	0.779248975196	0.880921939453
F50952_2	0.777491236205	0.624067182566	0.603793801133	0.815809710677	0.734747606704	0.640955138726	0.910125599338	0.864825359294	0.929310042955	0.776913705446	0.752798699634	0.924975980691	0.757728468287	0.898742972578	0.808467345885	0.854239092991	0.837994940335	0.859844440862	0.834889162793	0.60944004305	0.989890902622	0.816542297293	0.271251044328	0.0	0.842749131774	0.77262270779	0.770430957286	0.807976374413	0.806251194223	0.667618478796	0.772769410563	0.715913073774	0.762578959088	0.844288447548	0.851637127984	0.68460444277	0.843447981888	0.480321467864	0.827025610188	0.6667091322	0.738030917767	0.960104295024	0.636934096395	0.753841467239	0.821478015058
F00962_2	0.759139425259	0.786466273164	0.765870878197	0.741200977303	0.817387147176	0.755240837816	0.824996826455	0.830364027433	0.876911354678	0.789016478224	0.861733114271	0.89468587139	0.752920577832	0.852241002712	0.816715464861	0.793043624575	0.856839160495	0.750016388671	0.725469046617	0.784689005168	0.960549923452	0.814586811992	0.874370759585	0.842749131774	0.0	0.843990374456	0.727538713167	0.73029037102	0.733995460777	0.887980661324	0.815793051542	0.746413342931	0.719280706987	0.831335377631	0.903583441498	0.781155427754	0.818013509436	0.798751595308	0.891269496191	0.75687019035	0.832031273595	0.89068613593	0.840917303131	0.71836188701	0.798722160917
F48537_1	0.762981244548	0.823743217706	0.722650991586	0.735961923851	0.78463995685	0.800082353631	0.887278916182	0.582923665345	0.905916476715	0.745916048174	0.76662458907	0.916084645887	0.704409559451	0.857036681795	0.765376784507	0.840523469581	0.836471538631	0.826853519387	0.782933935563	0.690129923485	0.983340123392	0.793022912817	0.827736367355	0.77262270779	0.843990374456	0.0	0.597094489535	0.786852567571	0.749011811136	0.867928830657	0.863441758636	0.614282384837	0.668099356728	0.862225111233	0.859258595404	0.790803492317	0.736834126938	0.728453293072	0.873147530149	0.777073463701	0.731025498511	0.983675131531	0.740593638956	0.656335221023	0.74223589863
F48537_2	0.761304040643	0.774216878989	0.749922545007	0.635479519238	0.727895390529	0.696861385837	0.820009128259	0.682922216983	0.866071710445	0.689594824363	0.755810139563	0.910631682816	0.647224218701	0.810580500105	0.810327545562	0.796644897622	0.747086107945	0.681586706915	0.666998429696	0.679798739928	0.980476411137	0.666958219852	0.825718255259	0.770430957286	0.727538713167	0.597094489535	0.0	0.733645990286	0.629373816537	0.891187809575	0.853474195813	0.639892639867	0.631854590564	0.8380224408	0.885850479963	0.695460824735	0.709168012774	0.746375324654	0.889491034272	0.694078795543	0.829218574312	0.990173594121	0.774998641489	0.654982230176	0.713333624219
F28491_1	0.790480451209	0.795726954774	0.712118360591	0.748780922646	0.761605193127	0.759295190972	0.787908566313	0.749287844494	0.864675651009	0.762365451612	0.854063260138	0.833363763139	0.742794410176	0.734552137161	0.737291978506	0.773903227641	0.807609345179	0.846924567279	0.749782151004	0.728411803715	0.760315174019	0.830714219321	0.834255256306	0.807976374413	0.73029037102	0.786852567571	0.733645990286	0.0	0.598248651266	0.674206177485	0.756283007699	0.723884005644	0.693923244381	0.640165755291	0.879273676962	0.777106735138	0.729273658644	0.824678135214	0.884157378825	0.694369297305	0.820213997845	0.88228155521	0.748662210944	0.662000991106	0.658527875334
F28491_2	0.671933874481	0.767157850176	0.751367772674	0.735913404007	0.775901905396	0.71574204901	0.813998330776	0.785769921744	0.897388571197	0.677463474458	0.757645648367	0.906184909895	0.688943631198	0.843829109825	0.81460651518	0.806617763813	0.748444501124	0.782117429072	0.632750619404	0.711269229822	0.977080432756	0.773153639696	0.836823194221	0.806251194223	0.733995460777	0.749011811136	0.629373816537	0.598248651266	0.0	0.864036491661	0.847270294756	0.690612154009	0.668030487024	0.860862276791	0.892200910411	0.745464398442	0.700514135199	0.76810720682	0.895133098907	0.753290907557	0.847080740485	0.983847040526	0.821323402459	0.660837068871	0.758988918785
F39064_1	0.882998216836	0.887142629673	0.622776657734	0.874981486453	0.785526826221	0.87878979924	0.890865407249	0.878501722781	0.953121761913	0.872514761599	0.857401089219	0.930588696125	0.843803478959	0.854382812511	0.842251975576	0.846627630548	0.909077254707	0.875433575336	0.870544467859	0.803912440574	0.544557070718	0.915839844846	0.684553709337	0.667618478796	0.887980661324	0.867928830657	0.891187809575	0.674206177485	0.864036491661	0.0	0.722988762365	0.83695985309	0.880228214626	0.712668370954	0.897015076957	0.833757988683	0.893019443807	0.71736218979	0.912052816258	0.670780266582	0.78755034398	0.928563654166	0.813964833546	0.813303536822	0.697243738889
F39064_2	0.80969986033	0.812230034107	0.675753205072	0.851038513096	0.727951498757	0.856611742824	0.865793557371	0.881403480428	0.930981510065	0.828738570629	0.830775125301	0.914006497557	0.784278370892	0.866459348374	0.831221634027	0.867015856856	0.882623113447	0.887228045215	0.847354333318	0.771384295406	0.942997899673	0.872765427908	0.810515436652	0.772769410563	0.815793051542	0.863441758636	0.853474195813	0.756283007699	0.847270294756	0.722988762365	0.0	0.747926779522	0.773319225804	0.808795118416	0.866627423395	0.786555101313	0.859095532846	0.820335206867	0.885067466772	0.754391570507	0.792507655425	0.825311180624	0.79755352912	0.768732974568	0.867576623529
F10922_1	0.738063433816	0.728808083716	0.708743713274	0.728792354533	0.681252978812	0.721933321198	0.854421621906	0.738527310649	0.920144458984	0.740800627463	0.730361222713	0.890476062922	0.618843332167	0.862955751175	0.770541722788	0.838461468432	0.808684549538	0.837917565102	0.720462039468	0.674306183006	0.988837675887	0.776030992583	0.750407368323	0.715913073774	0.746413342931	0.614282384837	0.639892639867	0.723884005644	0.690612154009	0.83695985309	0.747926779522	0.0	0.275952823351	0.821781575384	0.814262241436	0.611670066119	0.734733277398	0.755848396398	0.856492348021	0.691687374351	0.794393547081	0.985063970384	0.680636547564	0.619307438235	0.773169536393
F10922_2	0.661348842469	0.702441610432	0.698297473893	0.767181881411	0.64874935802	0.702194134001	0.869494483189	0.76937585232	0.924329255696	0.773007560533	0.798368565779	0.884996180075	0.662978332872	0.874372924193	0.783477431658	0.835131547683	0.844785067609	0.827517386373	0.764874840831	0.641507915609	0.993915356341	0.754012454065	0.810060546282	0.762578959088	0.719280706987	0.668099356728	0.631854590564	0.693923244381	0.668030487024	0.880228214626	0.773319225804	0.275952823351	0.0	0.78975604358	0.816214702692	0.584920432233	0.746336838659	0.792673769423	0.859328907194	0.706143995235	0.827970942773	0.988601978052	0.675128183976	0.63086502963	0.783306004199
F93189_3	0.789630709252	0.847207259237	0.726681543846	0.818369208095	0.756413103991	0.849365445197	0.844618168141	0.8054472915	0.914711561191	0.883134908284	0.863400334755	0.863619024647	0.842045411619	0.820737979412	0.783388476292	0.813576060633	0.903488116305	0.88258412462	0.899249846082	0.714787794977	0.811846201046	0.864146310333	0.857333369135	0.844288447548	0.831335377631	0.862225111233	0.8380224408	0.640165755291	0.860862276791	0.712668370954	0.808795118416	0.821781575384	0.78975604358	0.0	0.819975236425	0.771981316393	0.864468891444	0.880134983193	0.878050101689	0.767062190373	0.816437048257	0.90215933754	0.745163010659	0.778431381034	0.766817023761
F03852_4	0.820007280518	0.85346288306	0.849291580274	0.864233025595	0.861484401996	0.886243660126	0.937902043913	0.874843953055	0.910732656877	0.904561858745	0.868323982423	0.907314816897	0.853751862313	0.888294564665	0.583919030885	0.820801909648	0.924751416417	0.767360495091	0.920429014107	0.768706918517	0.985903159471	0.892466059702	0.838529324855	0.851637127984	0.903583441498	0.859258595404	0.885850479963	0.879273676962	0.892200910411	0.897015076957	0.866627423395	0.814262241436	0.816214702692	0.819975236425	0.0	0.835030573787	0.832670248768	0.892014408315	0.647736626737	0.867000345831	0.723386534564	0.95024625876	0.762930278595	0.852279279361	0.905780210773
F79603_3	0.583210714356	0.690577155485	0.67229302898	0.763147529411	0.576314172223	0.690772372564	0.890446866365	0.873168299543	0.929966788574	0.794620212811	0.809347223188	0.909941857226	0.725741936937	0.884804003904	0.817191021239	0.860274749855	0.879097659808	0.80570052028	0.733369041574	0.563637964017	0.986564825748	0.797352087125	0.690457358088	0.68460444277	0.781155427754	0.790803492317	0.695460824735	0.777106735138	0.745464398442	0.833757988683	0.786555101313	0.611670066119	0.584920432233	0.771981316393	0.835030573787	0.0	0.77148650091	0.699092419641	0.863559958385	0.719931266488	0.781520880869	0.986383612515	0.598697305475	0.687326575752	0.811874196966
F19416_1	0.733276127047	0.809270964593	0.746898772655	0.636681387399	0.795951805383	0.77478355883	0.723205249117	0.751531766535	0.799681741917	0.759394448724	0.827432369724	0.748965186263	0.675349381709	0.65391422896	0.686049840309	0.693449723562	0.783352369147	0.782310473793	0.704333762036	0.68238434035	0.851946540211	0.762512187374	0.857715108214	0.843447981888	0.818013509436	0.736834126938	0.709168012774	0.729273658644	0.700514135199	0.893019443807	0.859095532846	0.734733277398	0.746336838659	0.864468891444	0.832670248768	0.77148650091	0.0	0.755067583716	0.838612363206	0.78621483135	0.821614949012	0.978879328993	0.841359966293	0.651232058455	0.718911268898
F02648_1	0.756765020851	0.616422035053	0.574662297627	0.725381006969	0.788665484431	0.563733893423	0.825171063754	0.876668079731	0.88350892401	0.792991018411	0.803531961672	0.925417509009	0.748633627443	0.821550681309	0.854886516379	0.763955921649	0.863581197474	0.788047824786	0.743626271787	0.609781286685	0.99266342329	0.820187626122	0.466899295219	0.480321467864	0.798751595308	0.728453293072	0.746375324654	0.824678135214	0.76810720682	0.71736218979	0.820335206867	0.755848396398	0.792673769423	0.880134983193	0.892014408315	0.699092419641	0.755067583716	0.0	0.909407633812	0.623093000489	0.77425601003	0.988846425612	0.645717695579	0.656062780435	0.768462272157
F26743_1	0.846570621137	0.805420536755	0.883826463614	0.873672616364	0.769628619454	0.826052459798	0.928413427521	0.881610840535	0.790645234741	0.827920488574	0.863793005876	0.855686188983	0.839614628181	0.836385636984	0.64350104744	0.857458645608	0.870916833115	0.763935762011	0.93246210786	0.781597594119	0.983412681771	0.910962245165	0.823352055315	0.827025610188	0.891269496191	0.873147530149	0.889491034272	0.884157378825	0.895133098907	0.912052816258	0.885067466772	0.856492348021	0.859328907194	0.878050101689	0.647736626737	0.863559958385	0.838612363206	0.909407633812	0.0	0.897215824883	0.732757482222	0.948458957768	0.832789729027	0.867177448816	0.80048338241
F93187_1	0.754501717702	0.804682920825	0.51425705557	0.7730588657	0.666160923164	0.768754722319	0.821954972684	0.797581965002	0.88621539144	0.76444889972	0.794360356938	0.880207081469	0.685454370351	0.775454600605	0.790265320239	0.776858827536	0.838875273543	0.761739338429	0.762495839633	0.699538475411	0.908462430435	0.822238160114	0.683286932459	0.6667091322	0.75687019035	0.777073463701	0.694078795543	0.694369297305	0.753290907557	0.670780266582	0.754391570507	0.691687374351	0.706143995235	0.767062190373	0.867000345831	0.719931266488	0.78621483135	0.623093000489	0.897215824883	0.0	0.774100462667	0.956266260948	0.691684497078	0.685586837553	0.757190153901
F80863_1	0.835530962594	0.82528429207	0.745546187561	0.825736997163	0.799295666866	0.846115769785	0.883942339445	0.822375417725	0.894162873065	0.794812516944	0.789493208752	0.899556342875	0.787121584008	0.861348359572	0.690366666441	0.79736396436	0.85009170327	0.778223575539	0.844858055336	0.744254280325	0.962655270444	0.889277397339	0.745499449497	0.738030917767	0.832031273595	0.731025498511	0.829218574312	0.820213997845	0.847080740485	0.78755034398	0.792507655425	0.794393547081	0.827970942773	0.816437048257	0.723386534564	0.781520880869	0.821614949012	0.77425601003	0.732757482222	0.774100462667	0.0	0.939427727359	0.75746192576	0.736832569827	0.882237497701
F76380_1	0.97700944973	0.990710680348	0.950482913779	0.969979704128	0.980626523004	0.988787294665	0.94452532446	0.939604354148	0.948806598761	0.967003343058	0.984134494663	0.977439528146	0.969870691406	0.955167278792	0.95952460535	0.967119605544	0.980430857593	0.98327521463	0.986791670761	0.954344063447	0.970854090946	0.98756900469	0.959470471377	0.960104295024	0.89068613593	0.983675131531	0.990173594121	0.88228155521	0.983847040526	0.928563654166	0.825311180624	0.985063970384	0.988601978052	0.90215933754	0.95024625876	0.986383612515	0.978879328993	0.988846425612	0.948458957768	0.956266260948	0.939427727359	0.0	0.972938974213	0.931103399876	0.980686835292
F61450_1	0.759939767376	0.647739904233	0.702643501096	0.804966259028	0.663792992795	0.655185698893	0.890147272484	0.781734244995	0.908510026002	0.821369493038	0.809850749902	0.915851460204	0.77314128929	0.845538407627	0.72475754971	0.83122072032	0.873485988764	0.850987952914	0.827784648838	0.513964101629	0.921903588158	0.855362353413	0.614164939538	0.636934096395	0.840917303131	0.740593638956	0.774998641489	0.748662210944	0.821323402459	0.813964833546	0.79755352912	0.680636547564	0.675128183976	0.745163010659	0.762930278595	0.598697305475	0.841359966293	0.645717695579	0.832789729027	0.691684497078	0.75746192576	0.972938974213	0.0	0.756198728118	0.795588768042
F69297_1	0.682473826889	0.679615245075	0.615998356657	0.705982894778	0.717154375101	0.711398714416	0.778608381108	0.752642528588	0.874474324508	0.784344371078	0.824369274683	0.841965581623	0.60840654634	0.749121082323	0.756208441894	0.706283773337	0.831624591136	0.791371602768	0.641014958155	0.624979599402	0.901969113596	0.769438352066	0.779248975196	0.753841467239	0.71836188701	0.656335221023	0.654982230176	0.662000991106	0.660837068871	0.813303536822	0.768732974568	0.619307438235	0.63086502963	0.778431381034	0.852279279361	0.687326575752	0.651232058455	0.656062780435	0.867177448816	0.685586837553	0.736832569827	0.931103399876	0.756198728118	0.0	0.685136812012
F15272_1	0.802513919116	0.846587698702	0.772571403251	0.714174850868	0.686890891293	0.763387494747	0.798878875206	0.751653978581	0.726949688812	0.751578101922	0.800481812734	0.782307757356	0.742102481757	0.725309011254	0.791561679988	0.792753138252	0.763912369969	0.794401110098	0.712094401445	0.741256762818	0.75770813709	0.833145540166	0.880921939453	0.821478015058	0.798722160917	0.74223589863	0.713333624219	0.658527875334	0.758988918785	0.697243738889	0.867576623529	0.773169536393	0.783306004199	0.766817023761	0.905780210773	0.811874196966	0.718911268898	0.768462272157	0.80048338241	0.757190153901	0.882237497701	0.980686835292	0.795588768042	0.685136812012	0.0
