# Supplementary material for: Gut microbiota as a prognostic biomarker for unresectable hepatocellular carcinoma treated with anti-PD-1 therapy
Source: Front Genet. 2024 Oct 3;15:1366131. doi: 10.3389/fgene.2024.1366131 (PMC11484251; doi:10.3389/fgene.2024.1366131)
Supplement: Supplementary file 1 [file DataSheet1.ZIP › raw data/Figure-original data/Figure6-3-original data.txt]

Call:
adonis(formula = as.dist(qiime.data$distmat) ~ qiime.data$map[[opts$category]],      permutations = opts$num_permutations) 

Permutation: free
Number of permutations: 999

Terms added sequentially (first to last)

                                Df SumsOfSqs MeanSqs F.Model    R2 Pr(>F)   
qiime.data$map[[opts$category]]  1    0.6081 0.60806  1.9323 0.043  0.006 **
Residuals                       43   13.5314 0.31468         0.957          
Total                           44   14.1394                 1.000          
---
Signif. codes:  0 ‘***’ 0.001 ‘**’ 0.01 ‘*’ 0.05 ‘.’ 0.1 ‘ ’ 1
