# Supplementary material for: Gut microbiota as a prognostic biomarker for unresectable hepatocellular carcinoma treated with anti-PD-1 therapy
Source: Front Genet. 2024 Oct 3;15:1366131. doi: 10.3389/fgene.2024.1366131 (PMC11484251; doi:10.3389/fgene.2024.1366131)
Supplement: Supplementary file 1 [file DataSheet1.ZIP › raw data/Figure-original data/Figure7B-original data.xls]

Taxon	F93606_1	F94343_1	F93606_2	F03884_1	F93606_3	F94343_2	F03884_2	F03884_3	F03884_4	F12364_1	F12364_2	F16438_1	F16438_2	F37110_1	F37110_2	F37110_3	F12364	F10947_1	F10947_2	F31784_1	F31784_2	F40474_1	F50952_1	F50952_2	F00962_2	F48537_1	F48537_2	F28491_1	F28491_2	F39064_1	F39064_2	F10922_1	F10922_2	F93189_3	F03852_4	F79603_3	F19416_1	F02648_1	F26743_1	F93187_1	F80863_1	F76380_1	F61450_1	F69297_1	F15272_1
Enterococcus_faecium	0.000273766093315	0.000322103563996	0.000430893684549	0.000373537971463	0	3.70360708427e-05	0.045990188214	0.00521321725317	0.00712288340494	0.000438606930586	0.000294255897078	0.000637059093698	0.00030936899452	5.00857583098e-05	3.07826155179e-05	5.13612136452e-05	0.00016706643934	0.000183173644607	0.000171315290485	0.0070496456333	0.0300526791135	0.000291793072767	0	0	0.0012701443466	0.00231739441982	0.000798414869068	9.25205670427e-05	0.000261337019108	0	5.18715915286e-05	0.000178012201954	0.000167084028928	0.0506044924771	0.00360440797924	0.000418658495171	0.00129454045153	0.000298993118972	0	0.00029560417088	0.000317940987009	0.00355676298273	0.000398511035128	0.00965860478937	0.000506591906186
Ruminococcus_sp.TF12-19AC	0	0	0	0	0.0711287083073	0	0	0	0	0	0	0	0	0	0	0	0	0.0307933022234	0.00715867181487	0	0	0	0.000252670484731	0.000182859810246	0	0.00120185420628	0.0243055607825	6.01552255265e-05	0.00223705510952	0.00155531219981	0	0	0	0	4.57248464966e-05	0.000375169222107	0.00858263755633	0	0	0	0	0	0.000282500255955	0	0.000100624774254
Bacteroides_sp.AF20-13LB	0	0	0	0.00285855812144	0	0	0.0106508849641	0.0087974434105	0.00560635329146	0	0	0	0.00199342315348	0	0	0	0	0.000105965343407	0.000147186376332	0	0	0	0	0	0.00776005604384	0	0	6.65127033243e-05	0	0	0	0	0	0	0	0	0	0	0	0.000318070087867	0	0	0	0	0.00520847082539
Bifidobacterium_sp.MSTE12	0	0	0	0.000102073908473	0	0	0.00111510419948	2.44629909174e-05	0.000482215887772	0	0	0	0	0	0	0	0	0	0	0	0	0	0	0	0.00732629681604	0	0	0	0	0	0	0	0	0	0	0	0	0	0	0	0	0.0105889752271	0	0	0
Clostridium_sp.AM33-3	0	6.91068128721e-06	0.000121400020766	0.000360893268259	1.29998048524e-05	3.03885709478e-05	0.00201103274595	0.000258532953904	0.00159056773636	0.000425624165441	0.000564117031076	0	0.00132959709418	0	0	7.52265592787e-05	0.00152494900099	0.000216287814421	0.000718890836042	1.09552527936e-05	0	0	6.90403970995e-06	2.70993844289e-05	0.000844240299164	0	0.000521141685951	7.4652201414e-06	1.32298270862e-05	2.56206745667e-06	2.49495424824e-05	1.45539967908e-05	2.03301276133e-05	0	0	7.91913925292e-06	0	0.000160915794316	1.9935522669e-05	5.0370950718e-05	4.46411172276e-05	0	1.32963643751e-06	3.26926399906e-05	0.000168639667963
Clostridiales_bacterium_CCNA10	8.21935439201e-05	0.000128012143844	0.000155422582249	0.000287285213376	1.67140348102e-05	3.23995793194e-05	0.00398417909162	0.00108979705959	0.000851756442771	0.00181659294464	1.35262791399e-05	0	0.000168564550262	4.22801855862e-06	0	2.50933164379e-06	0.000805726879059	0.000202170720974	0.000137082393531	0.000127176195474	0	4.73896454087e-06	0	0	5.67105704192e-05	2.50764863118e-05	8.13611848081e-05	5.7506276444e-05	0.000254114939587	2.34703679513e-05	1.012908776e-05	4.60754672272e-06	8.34746961605e-06	0	0	3.84078253766e-05	9.12918607348e-06	0.000224937380425	4.27963665993e-06	5.39773216027e-05	3.8118702495e-05	0	3.41906512502e-06	5.66095618741e-05	2.04458774848e-05
Burkholderiales_bacterium_1_1_47	5.30966045996e-06	0	1.61592476818e-05	0.000210683967879	5.08447965847e-05	9.60815110851e-06	0.000311573232206	0.0011879674136	0.000410066979765	0.000895225985788	0.000478355675266	0.000518193382394	0	0	0	0	0.000679711679424	5.60326610285e-05	0.000400615377794	4.94772558235e-05	0	0	0	0	0	0	0	0.000395030552256	8.18076264265e-05	0.000127188348742	0	0	0	0	0	0	0	0.000151004760313	1.51683324656e-05	9.22285013146e-06	0.000717839857503	0	0	1.5944614589e-05	0
Prevotella_intermedia	0	0	0	0	0	0	2.26187464397e-06	0	3.83139302057e-06	0.000257725432412	0.000851443676384	0	0	0	0	0	0.000391637631352	0	0	0	0	0	0	0	4.88553900571e-06	0	0	0	0	0	0	0	0	0	0	0	0	0	0	0	3.52851944554e-06	0	0	0	0
Veillonella_sp.HPA0037	0	0	0	1.7103946363e-05	0	0	2.48240742175e-05	0	2.59563386323e-05	0.00010497325872	0	2.52378881715e-05	0	0	0	0	0	0	0	0	0.000115067396395	0	0	0	9.18672922839e-05	0	0	0	0	0	0	0	0	0	0.000189921973332	0	0	0	0	0	0	5.50566219659e-05	0	0	0
Coprococcus_sp.AF21-14LB	1.06193209199e-06	4.54130484588e-06	2.09188806354e-05	8.5519731815e-07	4.6176912989e-06	0	0	0	0	0	0	0	0	3.99493548423e-05	2.41863407641e-05	4.68764507074e-05	0	0	0	0	0	0	1.30264900188e-05	2.82590427716e-05	0	0	0	0	0	0	1.06621976421e-06	0	0	0	1.99753595617e-05	0	0	7.57178374173e-06	1.95021417415e-06	0	0	0	4.65372753128e-06	0	0
Parabacteroides_sp.D13	0	0	0	0	0	0	0	0	0	1.91817430976e-05	2.3350629252e-05	0	0	0	0	0	8.21024794123e-05	0	0	0	0	0	0	0	0	0	0	0	0	0	0	0	0	0	0	0	0	0	0	0	0	0	0	5.79073793407e-05	0
