# Supplementary material for: Gut microbiota as a prognostic biomarker for unresectable hepatocellular carcinoma treated with anti-PD-1 therapy
Source: Front Genet. 2024 Oct 3;15:1366131. doi: 10.3389/fgene.2024.1366131 (PMC11484251; doi:10.3389/fgene.2024.1366131)
Supplement: Supplementary file 1 [file DataSheet1.ZIP › raw data/Figure-original data/Figure8-1-original data.txt]

#OTU_ID	R	NR	R	NR	R	NR	R	NR	R	NR	R	NR	R	NR	R
Archaea.Euryarchaeota.Methanobacteria.Methanobacteriales.Methanobacteriaceae.Methanobrevibacter.Methanobrevibacter_smithii	0	0	0.000106843	2.6004e-06	0	0	0.0103925	0	0	0.0211444	0.000304188	0	0.000442616	0.00206882	0
Archaea.Euryarchaeota.Methanobacteria.Methanobacteriales.Methanobacteriaceae.Methanosphaera.Methanosphaera_stadtmanae	0.00104758	0	0.00125568	0	0	0	0.00115353	0	0	0.000226065	0.000107861	0	0	0	0
Bacteria.Actinobacteria.Actinobacteria.Actinomycetales.Actinomycetaceae.Actinomyces.Actinomyces_bouchesdurhonensis	0.000746155	0	0.000292283	1.16925e-05	3.52716e-05	2.21643e-05	7.09081e-06	0.000126737	0.00054024	0.00175208	0.000211274	0	6.7575e-06	2.58699e-05	0
Bacteria.Actinobacteria.Actinobacteria.Actinomycetales.Actinomycetaceae.Actinomyces.Actinomyces_graevenitzii	0.000742957	0.000116766	0.000154397	8.69272e-05	3.37512e-05	8.94989e-05	2.30417e-05	0.000689625	0.000414483	0.000456652	0.000199491	2.26292e-05	0.000115746	1.14548e-05	2.52265e-05
Bacteria.Actinobacteria.Actinobacteria.Actinomycetales.Actinomycetaceae.Actinomyces.Actinomyces_naeslundii	0.000189654	7.56995e-06	6.75588e-05	2.60847e-05	0.000102918	0	0.000336778	0.000361838	1.72535e-05	6.32241e-05	0.000521885	0.00102539	3.23394e-06	0.000804349	2.34016e-05
Bacteria.Actinobacteria.Actinobacteria.Actinomycetales.Actinomycetaceae.Actinomyces.Actinomyces_oris	0.000411504	0.000557337	0.000242491	0.000456909	9.31667e-05	4.33747e-05	0.000555774	0.000192084	0.0002351	0.00287305	0.000971982	0.000739479	0.00061778	0.000803512	3.46193e-05
Bacteria.Actinobacteria.Actinobacteria.Actinomycetales.Actinomycetaceae.Schaalia.Schaalia_odontolytica	0.000234392	0.000198396	0.000128102	0.000239427	2.28575e-05	9.82524e-05	0.000265634	0.000127384	0.000266751	0.00066668	0.000477257	9.50002e-05	0.000144466	0.00205338	4.43342e-05
Bacteria.Actinobacteria.Actinobacteria.Bifidobacteriales.Bifidobacteriaceae.Bifidobacterium.Bifidobacterium_adolescentis	0.0609384	0.00733351	0.125345	5.49126e-05	4.37521e-05	3.47334e-05	0.0002449	0.0713843	0.155367	0.000124186	0.017464	0.000128787	0.18275	5.50219e-05	5.54983e-05
Bacteria.Actinobacteria.Actinobacteria.Bifidobacteriales.Bifidobacteriaceae.Bifidobacterium.Bifidobacterium_bifidum	4.57127e-06	0.00458089	4.09803e-05	0.000788507	5.71573e-06	1.06613e-06	0.000144057	7.57882e-05	4.55792e-05	6.7439e-05	0.00149542	1.84925e-05	0.146671	1.84693e-05	1.72292e-05
Bacteria.Actinobacteria.Actinobacteria.Bifidobacteriales.Bifidobacteriaceae.Bifidobacterium.Bifidobacterium_dentium	0.000980717	0.000144334	2.99117e-06	0.000282487	0.000516356	0	0.000115038	4.04904e-06	3.22261e-05	0.0763671	0.000735072	0.0600409	0.000165752	7.22685e-05	1.04663e-05
Bacteria.Actinobacteria.Actinobacteria.Bifidobacteriales.Bifidobacteriaceae.Bifidobacterium.Bifidobacterium_gallinarum	0	0	0	0	0.000123854	0	0	0	0	0	0.000732587	0	0	0	0
Bacteria.Actinobacteria.Actinobacteria.Bifidobacteriales.Bifidobacteriaceae.Bifidobacterium.Bifidobacterium_longum	0.00112323	0.0221899	0.00209356	0.0201895	0.0459614	0.00148282	0.0210641	0.0251971	0.000894816	0.000522241	0.0265956	0.0634704	0.0942121	0.000534066	0.00483613
Bacteria.Actinobacteria.Actinobacteria.Bifidobacteriales.Bifidobacteriaceae.Bifidobacterium.Bifidobacterium_pseudocatenulatum	0.000208274	0.00134133	0.000440091	0.00203362	0.0717489	0.000313779	0.064784	0.0110869	0.0251249	9.71492e-05	0.0279621	0.033471	3.06501e-05	6.54471e-05	2.88763e-05
Bacteria.Actinobacteria.Actinobacteria.Bifidobacteriales.Bifidobacteriaceae.Bifidobacterium.Bifidobacterium_sp_MSTE12	0	0.000105412	0	0.000238536	0	0	0	0	0	0.0078623	0	0.00552708	0	0	0
Bacteria.Actinobacteria.Actinobacteria.Bifidobacteriales.Bifidobacteriaceae.Parascardovia.Parascardovia_denticolens	0.000168406	0	7.29377e-06	1.74391e-05	0.000164775	0	0	0.00224018	0.000494073	0.000702352	0.000103305	0.00688596	0.00132273	0	0
Bacteria.Actinobacteria.Actinobacteria.Corynebacteriales.Corynebacteriaceae.Corynebacterium.Corynebacterium_sp_HFH0082	0	0	0	0	0	0	0	0	0	0	0	0	0	0	0.00569061
Bacteria.Actinobacteria.Actinobacteria.Corynebacteriales.Corynebacteriaceae.Corynebacterium.Corynebacterium_sp_HMSC064E10	0	0	0	0	0	0	0	0	0	0	0	0	0	0	0.00825577
Bacteria.Actinobacteria.Actinobacteria.Micrococcales.Micrococcaceae.Rothia.Rothia_mucilaginosa	6.71014e-05	0	5.50203e-05	0.000249015	8.71888e-06	0	0.000126968	0.00517446	0	0.000382634	0.000415512	0.00118385	0.000481761	0.000190807	8.41599e-05
Bacteria.Actinobacteria.Coriobacteriia.Coriobacteriales.Coriobacteriaceae.Collinsella.Collinsella_aerofaciens	0.00520579	0	0.00459951	0.000295403	0.000716234	0.000341948	2.39361e-05	0.0012351	0.000789621	0.000791586	0.00180034	2.09726e-05	9.27225e-05	0.00302356	0
Bacteria.Actinobacteria.Coriobacteriia.Coriobacteriales.Coriobacteriaceae.Collinsella.Collinsella_sp_AF02_46_1	0.000135199	0	0.000107799	0.000387416	1.81516e-05	0.000380777	0	0.00012233	0.00116338	0	0.00467233	5.87014e-05	0.0126685	0.000730665	0
Bacteria.Actinobacteria.Coriobacteriia.Coriobacteriales.Coriobacteriaceae.Collinsella.Collinsella_sp_AF04_24	0.000583853	0	0.000464892	0	0	0	0	0	0.000208946	4.70839e-05	0.00024552	0	0	0	0
Bacteria.Actinobacteria.Coriobacteriia.Coriobacteriales.Coriobacteriaceae.Collinsella.Collinsella_sp_AF15_51	0.00276334	0	0.000108415	3.48677e-05	0	8.92745e-05	0	0	1.66348e-05	0	0.000545956	0	0	4.26661e-05	0
Bacteria.Actinobacteria.Coriobacteriia.Coriobacteriales.Coriobacteriaceae.Collinsella.Collinsella_sp_AF16_8	0	0	0	1.23175e-05	0	0	0	8.55574e-05	2.2926e-05	0	0.000762817	0	0	0	0
Bacteria.Actinobacteria.Coriobacteriia.Coriobacteriales.Coriobacteriaceae.Collinsella.Collinsella_sp_AF20_14LB	0	0	0	3.88816e-05	3.16938e-05	6.72785e-05	0	0.000698591	0.00153312	0.00114564	0.00112086	0	0.00168083	0	0
Bacteria.Actinobacteria.Coriobacteriia.Coriobacteriales.Coriobacteriaceae.Collinsella.Collinsella_sp_AF25_2LB	0.0309533	0	0.0278193	0	0.000192003	0	0.000479474	0	0	0.00506409	0.00562012	0.00291969	0.00052945	0	0
Bacteria.Actinobacteria.Coriobacteriia.Coriobacteriales.Coriobacteriaceae.Collinsella.Collinsella_sp_AF28_5AC	0.00499526	0	0.00444418	0	0	0	0.000565926	0	0	0.00754741	0.00112583	0.00158703	0	0.000898819	0
Bacteria.Actinobacteria.Coriobacteriia.Coriobacteriales.Coriobacteriaceae.Collinsella.Collinsella_sp_AF33_16	0.000345773	0	0.000329263	0	0	0	0	0.00037848	0.000833178	0	0.00070652	0	0	0	0
Bacteria.Actinobacteria.Coriobacteriia.Coriobacteriales.Coriobacteriaceae.Collinsella.Collinsella_sp_AF36_3AT	0.00239304	0	0.00207625	2.58571e-05	0	0	0	0.000172282	3.75269e-05	5.41774e-05	0.000435141	0	0.000639018	0	0
Bacteria.Actinobacteria.Coriobacteriia.Coriobacteriales.Coriobacteriaceae.Collinsella.Collinsella_sp_AF37_9	9.04946e-05	0	9.77116e-05	0.000395425	0	0.000555567	0	0.000182942	0	0	0.000614022	0	0.000715377	0.000785944	0
Bacteria.Actinobacteria.Coriobacteriia.Coriobacteriales.Coriobacteriaceae.Collinsella.Collinsella_sp_AF38_3AC	0	0	0	0	0	0	0.000845932	0	0.000717115	7.8953e-05	0.000189085	0	0	0	0
Bacteria.Actinobacteria.Coriobacteriia.Coriobacteriales.Coriobacteriaceae.Collinsella.Collinsella_sp_AF39_11AT	0	0	0	3.81475e-05	0.000121084	0	0	0.00181462	0	0.000252485	0.0010163	0.00035422	0	0.000721591	0
Bacteria.Actinobacteria.Coriobacteriia.Coriobacteriales.Coriobacteriaceae.Collinsella.Collinsella_sp_AM09_41	0.000757971	0	0.000735593	0	0	0	0	0	0	0	0.000231739	0	0	0	0
Bacteria.Actinobacteria.Coriobacteriia.Coriobacteriales.Coriobacteriaceae.Collinsella.Collinsella_sp_AM12_1	0	0	0	0.000141423	0	0.000206212	0	0.00558996	0.000562296	0	9.58563e-05	0	0.000207166	0	0
Bacteria.Actinobacteria.Coriobacteriia.Coriobacteriales.Coriobacteriaceae.Collinsella.Collinsella_sp_AM13_34	0	0	0	7.15255e-06	0	0	0	0.00603473	8.68068e-05	0	0.00191681	0	0.0570652	0	0
Bacteria.Actinobacteria.Coriobacteriia.Coriobacteriales.Coriobacteriaceae.Collinsella.Collinsella_sp_AM15_2	0.000394185	0	0.00042762	0.000564153	0.0155699	0.000108465	0	0	2.10533e-05	0	0.00483624	0	0.0115244	0.00056946	0
Bacteria.Actinobacteria.Coriobacteriia.Coriobacteriales.Coriobacteriaceae.Collinsella.Collinsella_sp_AM16_21	0.000313657	0	0.0003368	8.77563e-06	6.09228e-05	0	0	0	0	0.000214448	0.0010835	0	0.000290283	0.00221329	0
Bacteria.Actinobacteria.Coriobacteriia.Coriobacteriales.Coriobacteriaceae.Collinsella.Collinsella_sp_AM18_10	0.000179678	0	0.000195482	6.55605e-06	4.49814e-05	0	0	0.00125482	0.00222902	0	0.00405238	6.16778e-05	0.00225044	0	0
Bacteria.Actinobacteria.Coriobacteriia.Coriobacteriales.Coriobacteriaceae.Collinsella.Collinsella_sp_AM20_15AC	1.02282e-05	2.61163e-05	4.09318e-05	3.77036e-05	0	0	0	0	0.00158257	0.000403503	0.000488812	0	0.000234437	0	5.71622e-05
Bacteria.Actinobacteria.Coriobacteriia.Coriobacteriales.Coriobacteriaceae.Collinsella.Collinsella_sp_AM23_17	0.000717922	0	0.000769053	0	0	0	0	0.00571069	0.000246065	0	0.00214098	0	0.00053389	0.000664317	0
Bacteria.Actinobacteria.Coriobacteriia.Coriobacteriales.Coriobacteriaceae.Collinsella.Collinsella_sp_AM24_1	0	0	0	0.000210881	0.00332878	0.000381114	0	0	3.37086e-05	0	0.00247353	0	0.00188891	0	0
Bacteria.Actinobacteria.Coriobacteriia.Coriobacteriales.Coriobacteriaceae.Collinsella.Collinsella_sp_AM31_2AC	0.000266941	0	0.00025595	0.000173265	0	0.000304914	0	8.24853e-05	0.00139526	0	0.00180302	0	0.000318519	0	0
Bacteria.Actinobacteria.Coriobacteriia.Coriobacteriales.Coriobacteriaceae.Collinsella.Collinsella_sp_AM33_4BH	0.000434053	0	0.000405538	0.000751689	0.000635589	0.0013004	0	0.000263185	0.0128284	0	0.0015952	0	0.000162856	9.06735e-05	0
Bacteria.Actinobacteria.Coriobacteriia.Coriobacteriales.Coriobacteriaceae.Collinsella.Collinsella_sp_AM34_10	0.00119148	0	0.00109823	0	0	0	0	0.00471911	5.76441e-06	0.0211723	0.00129496	6.11817e-06	0.000106189	0.016239	0
Bacteria.Actinobacteria.Coriobacteriia.Coriobacteriales.Coriobacteriaceae.Collinsella.Collinsella_sp_AM36_4AA	0.00605466	0	0.00552478	0.00017521	0	0	0	0.00190945	0.000889486	0	0.000442681	4.16697e-05	0.00145402	0	0
Bacteria.Actinobacteria.Coriobacteriia.Coriobacteriales.Coriobacteriaceae.Collinsella.Collinsella_sp_AM38_1BH	0	0	0	0	0.000475231	0	0	0	0	0.000600577	0.00153718	0.000574199	0	0	0
Bacteria.Actinobacteria.Coriobacteriia.Coriobacteriales.Coriobacteriaceae.Collinsella.Collinsella_sp_AM40_7AC	0	0	0	0.000342134	0	0.000515503	0	0.000622526	1.9283e-05	0	9.91623e-05	0	0.00158183	8.18571e-05	0
Bacteria.Actinobacteria.Coriobacteriia.Coriobacteriales.Coriobacteriaceae.Collinsella.Collinsella_sp_AM41_2BH	3.30653e-05	0	0	9.72044e-06	0	0	0	0.00201445	1.5757e-05	0	0.00296295	0	0	6.29373e-05	0
Bacteria.Actinobacteria.Coriobacteriia.Coriobacteriales.Coriobacteriaceae.Collinsella.Collinsella_sp_AM42_18AC	0	0	0	0.000230472	0	0.000451759	0	7.60647e-05	3.43297e-05	0	0.00059128	0	0.000661269	2.66422e-05	0
Bacteria.Actinobacteria.Coriobacteriia.Coriobacteriales.Coriobacteriaceae.Collinsella.Collinsella_sp_AM43_1	0	0	0	0	6.36912e-05	0	0	0.00166792	6.69344e-05	0.000215579	0.001472	0	0	5.33487e-05	0
Bacteria.Actinobacteria.Coriobacteriia.Coriobacteriales.Coriobacteriaceae.Collinsella.Collinsella_sp_AM44_11	0.000927253	0	0.000847205	0	0	0	0	0.000555002	0.000213594	7.56633e-05	8.61542e-05	0	0	0	0
Bacteria.Actinobacteria.Coriobacteriia.Coriobacteriales.Coriobacteriaceae.Collinsella.Collinsella_sp_OF02_10	0.000238599	0	0.000232608	6.94942e-05	0	0	0	0.000645628	0.000441255	0.00011442	0.000139116	0	0	0	0
Bacteria.Actinobacteria.Coriobacteriia.Coriobacteriales.Coriobacteriaceae.Collinsella.Collinsella_sp_OF03_4AA	0	0	0	0.000829331	0.000231127	0.0015304	0	0.00109298	2.9378e-05	5.93175e-05	0.000596826	0	0.000218895	0	0
Bacteria.Actinobacteria.Coriobacteriia.Coriobacteriales.Coriobacteriaceae.Collinsella.Collinsella_sp_OM04_5	5.78813e-05	0	4.71842e-05	1.63172e-05	0.000239938	0	0	0.00107151	0.00918128	0	0.000749226	0	0	0.00114355	0
Bacteria.Actinobacteria.Coriobacteriia.Coriobacteriales.Coriobacteriaceae.Collinsella.Collinsella_sp_OM07_12	0	0	0	0	0	0	0.00144063	0.000835729	0.00509777	0	0.0008444	0	0	0.00354219	0
Bacteria.Actinobacteria.Coriobacteriia.Coriobacteriales.Coriobacteriaceae.Collinsella.Collinsella_sp_OM08_14AT	0.000140013	0	8.29317e-05	0	8.5363e-05	0	0.000265832	0.000984878	4.07786e-05	0	0.00175895	0	0.000209144	0.000807116	0
Bacteria.Actinobacteria.Coriobacteriia.Coriobacteriales.Coriobacteriaceae.Collinsella.Collinsella_sp_TF07_1	0	0	0	0	0	0	0	0.00468093	0.00144653	7.54577e-05	0.000351032	0	0	0	0
Bacteria.Actinobacteria.Coriobacteriia.Coriobacteriales.Coriobacteriaceae.Collinsella.Collinsella_sp_TF08_11AT	4.88408e-05	0	9.15533e-05	2.85617e-05	0	0	0	0.00241484	0.00371616	0	0.000115851	0	0.000376779	0	0
Bacteria.Actinobacteria.Coriobacteriia.Coriobacteriales.Coriobacteriaceae.Collinsella.Collinsella_sp_TF09_1AT	0.000176085	0	0.000298882	0	0	0	0.00415293	0	0	0.000330307	0.000567787	0	0	0	0
Bacteria.Actinobacteria.Coriobacteriia.Coriobacteriales.Coriobacteriaceae.Collinsella.Collinsella_sp_TF12_2AT	0.000163564	0	0	0	0	0	0	0.000738897	4.06581e-05	0.000185971	0.000472251	0	0.000209965	0.00171115	0
Bacteria.Actinobacteria.Coriobacteriia.Coriobacteriales.Coriobacteriaceae.Collinsella.Collinsella_sp_TM05_38	0	0	0	0	0	0	0.000206743	0	0.000560105	0	0.00561948	0	0.00907918	0.000150007	0
Bacteria.Actinobacteria.Coriobacteriia.Coriobacteriales.Coriobacteriaceae.Collinsella.Collinsella_sp_TM06_3	0	0	0	5.36067e-05	0	0	0	0.00490749	3.52887e-05	0	0.000285691	0	0.000611988	0.000187975	0
Bacteria.Actinobacteria.Coriobacteriia.Coriobacteriales.Coriobacteriaceae.Collinsella.Collinsella_sp_TM09_10AT	0	0	0	0	0	0	0	0	0.00235512	0.000175485	0.00105395	0	5.72939e-05	0	0
Bacteria.Actinobacteria.Coriobacteriia.Coriobacteriales.Coriobacteriaceae.Senegalimassilia.Senegalimassilia_anaerobia	0.000435386	0	0.000277592	8.78932e-07	0	0	0	0	0	0.00335375	0.000412331	0	0	0.000727769	0
Bacteria.Actinobacteria.Coriobacteriia.Coriobacteriales.Coriobacteriaceae.Senegalimassilia.Senegalimassilia_sp_KGMB04484	0.00217153	3.09106e-06	0.00144907	8.41958e-07	1.0962e-06	0	6.71151e-06	0	1.78009e-06	0.000112775	0.000196299	1.18505e-06	0	0	3.2204e-06
Bacteria.Actinobacteria.Coriobacteriia.Eggerthellales.Eggerthellaceae.Adlercreutzia.Adlercreutzia_equolifaciens	2.72569e-05	0.000830549	4.2111e-05	9.16098e-05	0	0	0.00116981	0.000201621	0.000990943	0.000217018	0.000855592	3.00948e-05	0.00122571	0.000510127	0.0013348
Bacteria.Actinobacteria.Coriobacteriia.Eggerthellales.Eggerthellaceae.Asaccharobacter.Asaccharobacter_celatus	4.58123e-05	0.00147135	8.1876e-05	0.000166633	0	0	0.00201575	0.000446373	0.00133	0.000452026	0.00109349	5.98037e-05	0.00108385	0.000836461	0.00223271
Bacteria.Actinobacteria.Coriobacteriia.Eggerthellales.Eggerthellaceae.Eggerthella.Eggerthella_lenta	0.00775121	0.00238062	0.00254109	0.00182976	0.000186234	0.000572737	0.00285535	0.000610484	0.00113131	0.000522755	0.00382474	0.00571994	0.000865539	0.000254066	0.00111421
Bacteria.Actinobacteria.Coriobacteriia.Eggerthellales.Eggerthellaceae.Eggerthella.Eggerthella_sp_AM16_19	0.00308846	0.000190321	0.00200948	4.63407e-05	0.000131599	0	2.30332e-05	3.60969e-05	0.000720845	0.000708007	0.00161159	0.000293176	0.000164304	0.0036606	0.000119906
Bacteria.Actinobacteria.Coriobacteriia.Eggerthellales.Eggerthellaceae.Gordonibacter.Gordonibacter_pamelaeae	0.00198137	0.000711575	0.000388674	0.000114181	0	1.30741e-05	0.00334499	0.0016474	0.000876825	0.001045	0.00072772	0.000205923	0	9.02873e-05	0.0011441
Bacteria.Bacteroidetes.Bacteroidia.Bacteroidales.Bacteroidaceae.Bacteroides.Bacteroides_acidifaciens	0.000116454	0.000348533	0.000137441	0.000198891	1.34125e-06	0.000554164	1.41934e-05	7.0886e-05	1.21183e-05	1.97382e-05	0.000394998	4.04406e-06	0	7.78672e-06	2.20061e-06
Bacteria.Bacteroidetes.Bacteroidia.Bacteroidales.Bacteroidaceae.Bacteroides.Bacteroides_caccae	0.00139918	8.80006e-05	0.00460753	0.0031873	0.0215427	0.00206353	0.00997262	0.000179553	0.0201287	0.000225653	0.00578031	0.000204706	6.90713e-05	0.00119883	0.000128655
Bacteria.Bacteroidetes.Bacteroidia.Bacteroidales.Bacteroidaceae.Bacteroides.Bacteroides_cellulosilyticus	2.46351e-06	0	0.000394776	1.98543e-05	2.99127e-06	3.13106e-05	0.0188434	7.71092e-06	0	9.63267e-05	0.000659134	4.73194e-05	0	0.002407	0.00100235
Bacteria.Bacteroidetes.Bacteroidia.Bacteroidales.Bacteroidaceae.Bacteroides.Bacteroides_congonensis	0.000116742	0	0.000110439	1.20631e-06	0	0	0	0	0	0	0.000556897	0	0	0	2.14694e-06
Bacteria.Bacteroidetes.Bacteroidia.Bacteroidales.Bacteroidaceae.Bacteroides.Bacteroides_coprocola	8.8591e-07	6.6237e-06	1.2111e-05	0.00962609	4.92574e-06	0.0546227	2.15112e-05	2.17942e-06	0.00269932	0.000302139	0.00316777	0.0161365	0.000384936	2.32958e-05	1.21302e-05
Bacteria.Bacteroidetes.Bacteroidia.Bacteroidales.Bacteroidaceae.Bacteroides.Bacteroides_coprophilus	5.67841e-06	0	0	8.86772e-05	0	4.18597e-05	5.94403e-06	5.52974e-07	9.56728e-06	5.85979e-06	0.000998018	7.71661e-06	0	0	2.44214e-05
Bacteria.Bacteroidetes.Bacteroidia.Bacteroidales.Bacteroidaceae.Bacteroides.Bacteroides_dorei	0.000783924	0.000151273	0.00127342	0.00125548	0.000666125	9.96552e-05	0.000481836	8.31919e-05	1.45732e-05	0.00459366	0.000230339	0.000125285	0	0.00270006	0.00504492
Bacteria.Bacteroidetes.Bacteroidia.Bacteroidales.Bacteroidaceae.Bacteroides.Bacteroides_eggerthii	4.14503e-05	0	0.00026073	2.61773e-06	0.000274954	7.46292e-06	5.0923e-05	0	5.40941e-06	0.000818417	5.31236e-05	0	0	0.0125833	0
Bacteria.Bacteroidetes.Bacteroidia.Bacteroidales.Bacteroidaceae.Bacteroides.Bacteroides_finegoldii	0.00221986	2.77565e-06	0.000293215	0.000287669	1.46302e-05	0.000114749	0.011045	6.32848e-06	6.47439e-06	0.00215856	0.00112621	7.02212e-05	0	0.00597866	2.57632e-06
Bacteria.Bacteroidetes.Bacteroidia.Bacteroidales.Bacteroidaceae.Bacteroides.Bacteroides_fragilis	0.00101189	0.0406922	0.000509584	0.0358405	0.00452687	0.000374044	0.0308945	5.3462e-06	0.0162624	0.00319533	0.000852643	0.000816693	0.000520762	0.000399954	3.03255e-05
Bacteria.Bacteroidetes.Bacteroidia.Bacteroidales.Bacteroidaceae.Bacteroides.Bacteroides_intestinalis	0.0105677	0.000567809	0.000268084	0.000412261	1.50171e-05	0.000156609	0.00341406	2.88161e-05	0.00153877	0.00888159	0.000413802	4.44807e-05	0	0.00847176	0.000201007
Bacteria.Bacteroidetes.Bacteroidia.Bacteroidales.Bacteroidaceae.Bacteroides.Bacteroides_ovatus	0.000455883	0.00121189	0.000222492	0.00366553	0.0185836	0.000805266	0.00129868	1.92927e-05	0.00479313	0.00885939	0.00371262	0.000343785	4.29101e-05	0.00106189	0.0016533
Bacteria.Bacteroidetes.Bacteroidia.Bacteroidales.Bacteroidaceae.Bacteroides.Bacteroides_plebeius	1.95564e-06	2.57378e-05	4.25985e-05	0.0307212	1.5465e-05	0.132345	4.52259e-05	1.48348e-05	0.018123	0.000279111	0.00597815	0.0047157	0.000400961	0.00115906	0.0831043
Bacteria.Bacteroidetes.Bacteroidia.Bacteroidales.Bacteroidaceae.Bacteroides.Bacteroides_salyersiae	1.66821e-06	1.07241e-06	4.39878e-07	0.000658338	0	0	0.00747123	0	3.25679e-05	0.0012064	0.00178523	7.96158e-05	3.04087e-06	0.00257045	0.00205929
Bacteria.Bacteroidetes.Bacteroidia.Bacteroidales.Bacteroidaceae.Bacteroides.Bacteroides_sp_1_1_30	0	0.00663689	8.87381e-05	0.0176343	0	0	0.00105627	0	0	0	2.22177e-06	0	0	0	0
Bacteria.Bacteroidetes.Bacteroidia.Bacteroidales.Bacteroidaceae.Bacteroides.Bacteroides_sp_3_1_33FAA	0.000429539	0	0	0.00624824	0	0.00250535	0	0	0	0	0.00122847	0	0	0	0
Bacteria.Bacteroidetes.Bacteroidia.Bacteroidales.Bacteroidaceae.Bacteroides.Bacteroides_sp_AF20_13LB	0	0.00295203	0	0.00396973	0	0	0.000134281	0	0	0.00832779	2.68736e-05	0	0	0	0.00540083
Bacteria.Bacteroidetes.Bacteroidia.Bacteroidales.Bacteroidaceae.Bacteroides.Bacteroides_sp_AF25_18	0.000119799	0.000817554	0	0.000751286	0.000157277	0	0.000398262	0	0	0	1.01191e-05	0	0	0	0
Bacteria.Bacteroidetes.Bacteroidia.Bacteroidales.Bacteroidaceae.Bacteroides.Bacteroides_sp_AF32_15BH	0	0	0	0.0100857	0.0318734	0	0	0	0	0	0.000894029	0	0	0.000722041	0
Bacteria.Bacteroidetes.Bacteroidia.Bacteroidales.Bacteroidaceae.Bacteroides.Bacteroides_sp_AF39_10AT	0	0	0	0	0	0	0	0	6.98935e-05	0.000697007	0.000478567	0	0	0.00497462	0.000127635
Bacteria.Bacteroidetes.Bacteroidia.Bacteroidales.Bacteroidaceae.Bacteroides.Bacteroides_sp_AM16_15	0	0	0.000238942	0.00119134	0	0.0134	0.000309566	0	0	0	5.01511e-05	0	0	0.000383222	0
Bacteria.Bacteroidetes.Bacteroidia.Bacteroidales.Bacteroidaceae.Bacteroides.Bacteroides_sp_AM26_11	0	0	0.000383896	0	0.00803254	0	0	0	0	0	7.2955e-05	4.78981e-05	0	0.00111196	0
Bacteria.Bacteroidetes.Bacteroidia.Bacteroidales.Bacteroidaceae.Bacteroides.Bacteroides_sp_AM27_13	0	0	0	0	0	0	0	0	0	0	0.00374271	0	0	0	0
Bacteria.Bacteroidetes.Bacteroidia.Bacteroidales.Bacteroidaceae.Bacteroides.Bacteroides_sp_AM37_9	0	0.000810363	0	0.00249428	0.000212712	0	3.8203e-05	0	0	0.00297626	0.00088724	5.15359e-06	0	3.13399e-05	4.42806e-05
Bacteria.Bacteroidetes.Bacteroidia.Bacteroidales.Bacteroidaceae.Bacteroides.Bacteroides_sp_AR29	0	0	0	0	0	0	0.0259716	0	3.82907e-05	0	7.97364e-06	0	0	0.000225815	0
Bacteria.Bacteroidetes.Bacteroidia.Bacteroidales.Bacteroidaceae.Bacteroides.Bacteroides_sp_CF01_10NS	0.00119022	0.00101387	4.36096e-05	0.00284951	0.00351772	1.76753e-05	6.2938e-05	0	0.0183784	0.000105271	7.20262e-05	3.87209e-05	0	0	0.000150608
Bacteria.Bacteroidetes.Bacteroidia.Bacteroidales.Bacteroidaceae.Bacteroides.Bacteroides_sp_D22	0.00028774	0.000577272	0	0.00165279	0.000219897	0	0	0	0	0	5.84627e-06	0	0	0	0
Bacteria.Bacteroidetes.Bacteroidia.Bacteroidales.Bacteroidaceae.Bacteroides.Bacteroides_sp_NMBE5	0	0	0	0	0	0.000144545	0	0	0	0	0.000342623	0.0109122	0	0	0
Bacteria.Bacteroidetes.Bacteroidia.Bacteroidales.Bacteroidaceae.Bacteroides.Bacteroides_stercoris	7.12259e-05	0.0641354	0.000799604	0.0631277	0.0925987	0.00189193	0.0180356	4.68048e-05	0.0270093	0.00127199	0.00447825	0.000621312	1.27427e-05	0.000345898	0.0129012
Bacteria.Bacteroidetes.Bacteroidia.Bacteroidales.Bacteroidaceae.Bacteroides.Bacteroides_thetaiotaomicron	0.000496644	0.00486363	0.000549469	0.00764693	0.0070373	0.00204164	0.00230601	4.48524e-06	0.000289349	0.00723386	0.0047783	0.00129485	1.57353e-05	0.000133854	0.00379916
Bacteria.Bacteroidetes.Bacteroidia.Bacteroidales.Bacteroidaceae.Bacteroides.Bacteroides_uniformis	0.00111359	0.0203557	0.0013964	0.0122028	0.043998	0.0132247	0.010499	0.000376115	0.00133877	0.00658435	0.00590124	6.854e-05	7.67941e-05	0.0549358	0.00636829
Bacteria.Bacteroidetes.Bacteroidia.Bacteroidales.Bacteroidaceae.Bacteroides.Bacteroides_vulgatus	0.00393722	0.0109311	0.0142122	0.0699438	0.0626045	0.0573285	0.0317383	0.0950493	0.000547213	0.00775538	0.0186734	0.00382437	0.000305391	0.0357232	0.0239619
Bacteria.Bacteroidetes.Bacteroidia.Bacteroidales.Bacteroidaceae.Bacteroides.Bacteroides_xylanisolvens	6.95632e-05	0.000682999	0.000144493	0.00194109	5.66309e-05	2.9515e-05	0.000766585	9.06263e-06	0.000896241	0.00155212	0.00089704	2.82483e-05	0	0.000345769	0.000579351
Bacteria.Bacteroidetes.Bacteroidia.Bacteroidales.Odoribacteraceae.Butyricimonas.Butyricimonas_virosa	0.00025736	0	0.000187302	4.46326e-05	0	3.33867e-05	4.36394e-06	8.5711e-06	7.21794e-06	0.000525531	0.000478961	5.42919e-06	0	0.000359669	0
Bacteria.Bacteroidetes.Bacteroidia.Bacteroidales.Odoribacteraceae.Odoribacter.Odoribacter_splanchnicus	0.000531854	1.40044e-05	0.000377167	0.00147309	0.00150579	4.72465e-05	0.00611838	6.4698e-05	0.000198152	0.0717805	0.000940667	5.60713e-05	5.26119e-06	0.00142162	0.00868559
Bacteria.Bacteroidetes.Bacteroidia.Bacteroidales.Prevotellaceae.Paraprevotella.Paraprevotella_clara	7.23233e-06	0	0.00480875	0.000446021	0	0.00400703	5.25981e-06	0	0.000132836	0.0024938	0.00108804	0	0	0.001528	0
Bacteria.Bacteroidetes.Bacteroidia.Bacteroidales.Prevotellaceae.Prevotella.Prevotella_copri	6.79655e-05	0.00011582	0.0050083	0.0865342	5.2101e-05	0.223057	1.04488e-05	0.00119336	6.46081e-06	0.00220493	0.0136752	0.00122394	0.011913	6.56401e-06	6.49448e-06
Bacteria.Bacteroidetes.Bacteroidia.Bacteroidales.Prevotellaceae.Prevotella.Prevotella_sp_885	0	0	2.99117e-06	0	0	0	0	0	0	3.70092e-05	0.00060439	7.71661e-07	2.12378e-06	0	0
Bacteria.Bacteroidetes.Bacteroidia.Bacteroidales.Prevotellaceae.Prevotella.Prevotella_stercorea	1.16805e-06	0	4.10553e-07	6.80561e-07	0	0	0	0	0	1.75794e-05	0.00270546	3.59488e-05	3.18568e-06	1.80189e-06	2.09326e-06
Bacteria.Bacteroidetes.Bacteroidia.Bacteroidales.Rikenellaceae.Alistipes.Alistipes_finegoldii	0.00178096	0.00506493	0.00302298	0.001708	7.08375e-05	6.67735e-05	0.011983	8.04885e-06	0.0060066	0.00754278	0.000963647	5.05438e-05	0	0.00176585	0.0113051
Bacteria.Bacteroidetes.Bacteroidia.Bacteroidales.Rikenellaceae.Alistipes.Alistipes_ihumii	0.000149382	0	0.000610478	2.45238e-05	2.9e-07	5.61122e-07	0.00435435	1.07523e-06	3.4779e-06	2.77569e-06	7.64785e-05	9.34261e-06	2.99261e-06	0.00112541	0
Bacteria.Bacteroidetes.Bacteroidia.Bacteroidales.Rikenellaceae.Alistipes.Alistipes_indistinctus	0.000270064	1.13549e-06	0.00242945	4.58623e-06	0.000177829	7.85571e-07	0.000262644	2.45766e-06	0.000129254	0.000928314	6.65826e-05	0	1.83418e-06	3.66169e-05	0
Bacteria.Bacteroidetes.Bacteroidia.Bacteroidales.Rikenellaceae.Alistipes.Alistipes_obesi	7.60842e-05	1.57707e-06	0.000933224	7.5976e-06	0.000389552	0	4.41214e-05	2.2334e-05	1.60642e-05	0.000624942	0.000494865	9.31505e-06	6.95057e-06	0.000168219	1.26132e-05
Bacteria.Bacteroidetes.Bacteroidia.Bacteroidales.Rikenellaceae.Alistipes.Alistipes_onderdonkii	0.000133293	0.000395971	0.000304014	0.000133243	0.00023528	0.000136745	0.00177168	0	0.000736319	0.00468187	0.000197431	1.09411e-05	0	0.00021539	0.000640646
Bacteria.Bacteroidetes.Bacteroidia.Bacteroidales.Rikenellaceae.Alistipes.Alistipes_putredinis	0.00961217	1.28058e-05	0.00202978	0.00171538	0.0127205	0.000355527	0.0382675	0.000173112	0.000797241	0.0896744	0.0023215	6.08698e-05	4.01588e-05	0.00749842	0.0123301
Bacteria.Bacteroidetes.Bacteroidia.Bacteroidales.Rikenellaceae.Alistipes.Alistipes_shahii	0.000609767	4.39688e-05	0.000380052	9.60732e-05	0.000925961	4.28697e-05	0.00547519	0	0.000129381	0.0077342	0.000434383	1.25946e-05	0	0.0015652	9.69342e-05
Bacteria.Bacteroidetes.Bacteroidia.Bacteroidales.Rikenellaceae.Alistipes.Alistipes_sp_AF14_19	0.00136144	0	0.000755779	0.000167654	0.00135574	5.3026e-05	0.0080547	0	0.000918967	0.00871855	0.000949473	0.000108088	8.88128e-06	0.0034705	2.68904e-05
Bacteria.Bacteroidetes.Bacteroidia.Bacteroidales.Rikenellaceae.Alistipes.Alistipes_sp_AM16_43	0.00504665	0.000659847	0.000392835	0.000168314	0	4.76954e-05	0.00342257	7.04735e-05	0.000983351	5.11961e-05	9.77808e-05	6.07959e-05	0	0.00457254	0.00134377
Bacteria.Bacteroidetes.Bacteroidia.Bacteroidales.Rikenellaceae.Alistipes.Alistipes_sp_HGB5	0.000853442	0	0.000975412	5.13606e-05	8.8292e-05	0	0.00682867	6.2056e-06	0.000182518	0.000873417	0.000114947	1.8327e-05	0	0.000911304	0
Bacteria.Bacteroidetes.Bacteroidia.Bacteroidales.Tannerellaceae.Parabacteroides.Parabacteroides_distasonis	0.000521747	0.000452431	0.00207508	0.000728062	0.00416612	0.00490101	0.00131061	0	0.00286623	0.0027761	0.00225855	0.000506733	0	0.00374155	0.00210137
Bacteria.Bacteroidetes.Bacteroidia.Bacteroidales.Tannerellaceae.Parabacteroides.Parabacteroides_goldsteinii	0.000198699	0	8.41927e-05	1.83177e-06	0	5.66733e-06	0.0084696	0	0	2.89905e-05	0.00237466	0.000140222	0	3.94484e-05	0
Bacteria.Bacteroidetes.Bacteroidia.Bacteroidales.Tannerellaceae.Parabacteroides.Parabacteroides_johnsonii	4.97223e-07	1.34997e-05	6.7448e-07	1.73725e-05	1.83939e-06	7.29458e-07	0.00387685	0	0	3.04298e-05	6.94245e-05	6.58943e-05	1.0812e-05	6.07493e-05	9.55386e-06
Bacteria.Bacteroidetes.Bacteroidia.Bacteroidales.Tannerellaceae.Parabacteroides.Parabacteroides_merdae	0.000740587	3.48218e-05	0.00452886	0.000876233	2.9229e-06	0.00169577	6.21365e-05	0.000929028	0.00068262	0.00250347	0.00261545	0.000687627	0.000216385	0.00120952	0.0307889
Bacteria.Bacteroidetes.Bacteroidia.Bacteroidales.Tannerellaceae.Parabacteroides.Parabacteroides_sp_20_3	0	0	0	8.87199e-06	1.74463e-05	9.36512e-05	0.000293952	0	0	0	0.000557791	0	0	0	0
Bacteria.Bacteroidetes.Bacteroidia.Bacteroidales.Tannerellaceae.Parabacteroides.Parabacteroides_sp_AF14_59	0	0	2.46332e-06	1.55649e-07	0	2.10421e-05	0	0	0	0	0.00117971	3.43205e-07	0	0	1.55653e-06
Bacteria.Bacteroidetes.Bacteroidia.Bacteroidales.Tannerellaceae.Parabacteroides.Parabacteroides_sp_AF18_52	9.26643e-07	0	0	0	0	0	3.42467e-06	0	0	0	0.000431716	0	0	0	0
Bacteria.Bacteroidetes.Bacteroidia.Bacteroidales.Tannerellaceae.Parabacteroides.Parabacteroides_sp_AF21_43	0	0	0	0.00128279	0	0	0	0	0	0	0.000471172	0	0	0	0
Bacteria.Bacteroidetes.Bacteroidia.Bacteroidales.Tannerellaceae.Parabacteroides.Parabacteroides_sp_AM44_16	0	0	0	0	0.00235511	0	0	0	0	0	0	9.756e-05	0	0	0
Bacteria.Bacteroidetes.Bacteroidia.Bacteroidales.Tannerellaceae.Parabacteroides.Parabacteroides_sp_AT13	0	0	0	0	0	0	0.00477644	0	0	0	0	0	0	0	0
Bacteria.Firmicutes.Bacilli.Lactobacillales.Enterococcaceae.Enterococcus.Enterococcus_faecalis	0.000356697	0.00391221	0.00011194	0.00328544	0	0	0.000576065	0.000169579	0	0.000356316	0.00291141	0.00893103	2.42787e-05	0.00470447	0
Bacteria.Firmicutes.Bacilli.Lactobacillales.Enterococcaceae.Enterococcus.Enterococcus_faecium	0.000352545	0.000385752	1.94426e-05	0.00881717	4.50734e-05	0.000170357	0.000188521	0.0196522	9.98628e-05	0.00136307	0.00413444	0.0020204	0.000405064	0.0100575	0.000525302
Bacteria.Firmicutes.Bacilli.Lactobacillales.Enterococcaceae.Enterococcus.Enterococcus_hirae	0	9.71477e-06	1.05552e-05	0.0127766	4.29325e-06	0	0	0.000236885	0	0	1.76581e-06	4.68509e-07	2.0369e-05	8.95795e-05	0
Bacteria.Firmicutes.Bacilli.Lactobacillales.Enterococcaceae.Enterococcus.Enterococcus_sp_HMSC063D12	0	0	0	0	0	0	0	0	0	0	0.000910623	0	0	0	0
Bacteria.Firmicutes.Bacilli.Lactobacillales.Enterococcaceae.Enterococcus.Enterococcus_sp_HMSC063H10	0	0	0	0	0	0	0	0	0	0	0.00549651	0	0	0	0
Bacteria.Firmicutes.Bacilli.Lactobacillales.Enterococcaceae.Melissococcus.Melissococcus_sp_OM08_11BH	0	0	0	0	0	0	0	9.43128e-05	0	0	0.000842367	0	0	0	0
Bacteria.Firmicutes.Bacilli.Lactobacillales.Lactobacillaceae.Lactobacillus.Lactobacillus_antri	0	0	0	3.29921e-07	0	0	0	2.16319e-06	0	0	2.68465e-07	0.00260763	1.92589e-05	0	0
Bacteria.Firmicutes.Bacilli.Lactobacillales.Lactobacillaceae.Lactobacillus.Lactobacillus_crispatus	0	4.21394e-05	0	2.83624e-05	0	0	0	0	0.000181806	0.000868174	0.00133571	0.000340841	0.00176322	0	0
Bacteria.Firmicutes.Bacilli.Lactobacillales.Lactobacillaceae.Lactobacillus.Lactobacillus_delbrueckii	0	0	0	3.64505e-07	0	0	0	0	0	0	7.89492e-05	0.00215466	0	0	0
Bacteria.Firmicutes.Bacilli.Lactobacillales.Lactobacillaceae.Lactobacillus.Lactobacillus_fermentum	0	0	0	0	0	0	0	7.07196e-06	0	0	1.30386e-05	0.0113768	2.73196e-05	0	0
Bacteria.Firmicutes.Bacilli.Lactobacillales.Lactobacillaceae.Lactobacillus.Lactobacillus_gasseri	0	0	0	2.95741e-06	0	0	0	1.55306e-05	0	0	4.82745e-06	0.0263496	7.59253e-05	0	0
Bacteria.Firmicutes.Bacilli.Lactobacillales.Lactobacillaceae.Lactobacillus.Lactobacillus_oris	0	3.46956e-06	0	1.13656e-05	0	0	0	0.000124744	5.98615e-07	2.69345e-05	1.83335e-05	0.146001	0.00151122	4.39531e-05	3.58002e-05
Bacteria.Firmicutes.Bacilli.Lactobacillales.Lactobacillaceae.Lactobacillus.Lactobacillus_paracasei	0	0	0	0	0	0	0	0	0	0	0.000197971	0.00354725	3.8566e-05	0	0
Bacteria.Firmicutes.Bacilli.Lactobacillales.Lactobacillaceae.Lactobacillus.Lactobacillus_paragasseri	0	0	0	0	0	0	0	0	0	0	0	0.0132363	0	0	0
Bacteria.Firmicutes.Bacilli.Lactobacillales.Lactobacillaceae.Lactobacillus.Lactobacillus_salivarius	0	0.000783679	2.16773e-06	0.00514634	1.0962e-06	2.24449e-06	0	5.12343e-06	0.0174104	0.000614558	0.000272884	0.00570115	0.00207653	2.70283e-06	2.63e-06
Bacteria.Firmicutes.Bacilli.Lactobacillales.Leuconostocaceae.Weissella.Weissella_cibaria	0.000151571	5.5513e-06	0	6.57531e-07	0.000105529	0	0	0.00127118	0	5.85979e-06	0.000124382	0.00179308	0.000138577	0.00147388	0
Bacteria.Firmicutes.Bacilli.Lactobacillales.Leuconostocaceae.Weissella.Weissella_confusa	1.91679e-05	9.77785e-06	1.45365e-06	1.9961e-05	8.87224e-05	0	2.2044e-06	0.000882616	4.3348e-07	1.54205e-05	4.35335e-05	0.00726135	8.04625e-05	0.00237566	1.86783e-05
Bacteria.Firmicutes.Bacilli.Lactobacillales.Streptococcaceae.Lactococcus.Lactococcus_garvieae	1.95303e-06	0	5.0586e-05	2.75062e-06	0	0	0	0.00171861	0	0.000648175	0.00324058	6.22532e-05	3.93383e-05	8.79706e-05	0
Bacteria.Firmicutes.Bacilli.Lactobacillales.Streptococcaceae.Lactococcus.Lactococcus_lactis	0.00314354	2.03758e-05	4.19365e-05	5.59695e-05	0.000402766	7.85571e-06	4.50563e-06	0.00433146	5.09137e-05	0.000227093	0.000117325	0.00138582	0.000357858	0.000112553	9.17815e-06
Bacteria.Firmicutes.Bacilli.Lactobacillales.Streptococcaceae.Streptococcus.Streptococcus_agalactiae	0	0	0	4.61546e-05	0	0	0	0.000551585	0.00206501	0	4.99282e-05	0.00926455	0	0.000288173	0
Bacteria.Firmicutes.Bacilli.Lactobacillales.Streptococcaceae.Streptococcus.Streptococcus_anginosus	0.00147157	0.00111896	0.000209782	0.00110354	0.000338398	0	0	0.000234031	0.00118528	0.00147132	0.00265656	0.0460373	0.000167827	0.00911271	7.66456e-05
Bacteria.Firmicutes.Bacilli.Lactobacillales.Streptococcaceae.Streptococcus.Streptococcus_cristatus	0.000109009	0.000112666	3.58495e-05	0.000299648	2.38036e-05	4.19158e-05	8.58885e-06	5.56046e-06	1.00905e-05	0	0.000283005	0.000673067	4.15103e-05	0.00245526	5.86113e-05
Bacteria.Firmicutes.Bacilli.Lactobacillales.Streptococcaceae.Streptococcus.Streptococcus_gallolyticus	0	1.87356e-05	0	0.00128625	0.000321236	1.58236e-05	0	0	0	0	1.84233e-05	0.000280777	0	0.000392168	0
Bacteria.Firmicutes.Bacilli.Lactobacillales.Streptococcaceae.Streptococcus.Streptococcus_gordonii	0.000155207	0.000217825	2.01471e-05	0.000414597	4.03179e-06	0	0	5.71714e-05	0	1.94298e-05	0.000253488	0.000448134	0	0.000179867	0.000134237
Bacteria.Firmicutes.Bacilli.Lactobacillales.Streptococcaceae.Streptococcus.Streptococcus_infantarius	0	0	0	4.05298e-05	0	0	0	0	0	0	0.000130564	0.00471199	0	0.00887686	0
Bacteria.Firmicutes.Bacilli.Lactobacillales.Streptococcaceae.Streptococcus.Streptococcus_infantis	2.76101e-06	0	3.75363e-06	0.000105624	3.38443e-06	0	0	0.00293377	0	0	1.76069e-05	0	0	4.83935e-05	0
Bacteria.Firmicutes.Bacilli.Lactobacillales.Streptococcaceae.Streptococcus.Streptococcus_macedonicus	0	0	0	2.85987e-05	0	0	0	0	0	0	1.33808e-05	0.00651393	0	0.000479816	0
Bacteria.Firmicutes.Bacilli.Lactobacillales.Streptococcaceae.Streptococcus.Streptococcus_mutans	1.18475e-05	1.47614e-05	1.8872e-06	0.000205826	1.41286e-06	0	0	6.25542e-06	9.05866e-06	3.15606e-05	1.03058e-05	0.00516009	2.10448e-05	1.55734e-05	1.77122e-06
Bacteria.Firmicutes.Bacilli.Lactobacillales.Streptococcaceae.Streptococcus.Streptococcus_parasanguinis	0.0015845	0.00041395	0.00016683	0.00320313	0.000123429	0.000178717	8.15208e-05	0.00125392	0.000929961	4.2355e-05	0.00165111	0.0137429	0.00106488	0.000920635	0.00016526
Bacteria.Firmicutes.Bacilli.Lactobacillales.Streptococcaceae.Streptococcus.Streptococcus_pasteurianus	2.51149e-05	0	0	0.00150189	0.000203802	0	0	0	0	0.000136728	0.000188904	0	0	0.000310825	0
Bacteria.Firmicutes.Bacilli.Lactobacillales.Streptococcaceae.Streptococcus.Streptococcus_salivarius	0.00180019	9.12179e-05	8.0563e-05	0.00179879	0.000568719	0	3.6749e-05	0.0026561	0.0110915	0	0.00248259	0.0211112	0.00103872	0.0186824	0.000244429
Bacteria.Firmicutes.Bacilli.Lactobacillales.Streptococcaceae.Streptococcus.Streptococcus_sanguinis	9.59477e-06	2.40346e-05	4.46297e-06	8.24002e-05	2.043e-05	0	0	0.000734563	7.03463e-06	0	0.000437061	4.75155e-05	9.79837e-06	0.00099522	2.02349e-05
Bacteria.Firmicutes.Bacilli.Lactobacillales.Streptococcaceae.Streptococcus.Streptococcus_sp_HMSC064D12	0	0	0	0	0	0	0	0	0.00454464	0	0.000401435	0.000583238	0	0	0
Bacteria.Firmicutes.Bacilli.Lactobacillales.Streptococcaceae.Streptococcus.Streptococcus_sp_HMSC10E12	0	0	0	2.3514e-05	0	0	0	0.000224108	3.12068e-05	0	0.000238132	0.000143574	0	0.00139929	0
Bacteria.Firmicutes.Bacilli.Lactobacillales.Streptococcaceae.Streptococcus.Streptococcus_sp_SR4	0	0	0	4.07891e-06	0	0	0	0.000264875	0.000304511	0	0.000265231	0	8.83301e-05	0.000285921	0
Bacteria.Firmicutes.Bacilli.Lactobacillales.Streptococcaceae.Streptococcus.Streptococcus_vestibularis	0.000634133	5.58284e-05	4.7792e-05	0.000257179	0.000138133	0	0	3.72029e-05	0.00050709	0	0.000253063	0.00369213	7.89662e-05	0.000900814	5.37271e-05
Bacteria.Firmicutes.Clostridia.Clostridiales.Clostridiaceae.Butyricicoccus.Butyricicoccus_sp_AF10_3	8.42842e-05	0.00143173	7.90426e-05	0.0002391	3.66125e-06	0.000197178	0.000291552	0.000187581	1.26782e-05	2.37476e-05	0.000149528	0	0.000236319	0.000145695	0.000288333
Bacteria.Firmicutes.Clostridia.Clostridiales.Clostridiaceae.Butyricicoccus.Butyricicoccus_sp_AM28_25	0.00207573	2.5864e-05	0.000200728	0.000215763	3.58698e-05	0	7.3034e-05	0.000284966	0.000171015	0.000166541	0.000180843	0	4.17034e-05	5.79821e-05	5.18485e-05
Bacteria.Firmicutes.Clostridia.Clostridiales.Clostridiaceae.Butyricicoccus.Butyricicoccus_sp_AM29_23AC	0.000349441	0.000199594	7.34634e-05	0.00073432	0.000247331	0	7.35626e-05	0.000140363	3.16941e-05	0.000697212	5.8143e-05	0	4.3441e-05	0	2.28649e-05
Bacteria.Firmicutes.Clostridia.Clostridiales.Clostridiaceae.Butyricicoccus.Butyricicoccus_sp_AM42_5AC	0.000402138	0.000480061	6.56885e-06	0.000608679	0.000616254	0.000177483	2.16172e-05	1.29335e-05	2.95773e-05	8.22427e-05	0.000250131	0	0	3.29488e-05	0
Bacteria.Firmicutes.Clostridia.Clostridiales.Clostridiaceae.Butyricicoccus.Butyricicoccus_sp_OF10_2	3.90998e-06	4.031e-05	1.19354e-05	3.89965e-05	0.000985889	9.06212e-05	4.20203e-05	4.26712e-05	7.68589e-05	0.00583635	0.000190175	0.000803437	8.94885e-05	4.36957e-05	0
Bacteria.Firmicutes.Clostridia.Clostridiales.Clostridiaceae.Butyricicoccus.Butyricicoccus_sp_OF13_6	0.000106946	3.82282e-05	5.7712e-05	8.16378e-05	0	0	8.4166e-05	0.000262478	0.00024662	9.78688e-05	0.000321522	0	2.52923e-05	0.000455427	3.10769e-05
Bacteria.Firmicutes.Clostridia.Clostridiales.Clostridiaceae.Clostridium.Clostridium_disporicum	0.00191494	0.000730879	0.000987694	0.000114582	0.000211676	0.000252	3.36298e-05	4.02442e-06	2.46523e-05	8.64576e-05	1.18224e-05	0	0.000927321	0	3.75714e-06
Bacteria.Firmicutes.Clostridia.Clostridiales.Clostridiaceae.Clostridium.Clostridium_perfringens	0.000133119	4.69337e-05	5.49398e-05	4.12745e-05	6.2004e-05	0.000136409	1.17334e-06	1.87397e-06	0.000657912	7.29904e-06	0.000189498	6.34242e-05	5.79214e-07	1.7504e-05	1.01979e-06
Bacteria.Firmicutes.Clostridia.Clostridiales.Clostridiaceae.Clostridium.Clostridium_saudiense	0.00163559	0.000425368	0.000199304	7.5718e-05	8.78686e-05	0.000143872	8.87515e-05	0	2.56003e-05	0	3.27198e-05	0	0.00224397	0	0
Bacteria.Firmicutes.Clostridia.Clostridiales.Clostridiaceae.Clostridium.Clostridium_sp_AF23_6LB	0.00104406	8.89469e-05	0.000967996	7.83551e-05	0	0	0.000119326	0.00192564	0.00155007	0	0.000796504	5.23627e-06	0	0	0
Bacteria.Firmicutes.Clostridia.Clostridiales.Clostridiaceae.Clostridium.Clostridium_sp_AF23_8	0.000168852	0.000465173	0.000873744	0.000321997	0	0	0.000136003	0.000545571	2.02291e-06	0.00100737	1.56028e-05	0	2.79953e-05	0.000487989	0
Bacteria.Firmicutes.Clostridia.Clostridiales.Clostridiaceae.Clostridium.Clostridium_sp_AF27_2AA	6.67152e-06	1.77263e-05	0.000126243	0.000149645	0.00057442	0.00120108	3.60355e-05	2.46688e-05	7.07881e-05	6.20932e-05	0.000102812	2.28742e-06	0	1.01034e-05	6.54815e-06
Bacteria.Firmicutes.Clostridia.Clostridiales.Clostridiaceae.Clostridium.Clostridium_sp_AF27_5AA	0.000521519	0	0.000431051	7.52093e-05	0	0.000517579	0.000308165	0.000151146	0.000279166	0	0.00150738	0	0	0.000281866	0.00182946
Bacteria.Firmicutes.Clostridia.Clostridiales.Clostridiaceae.Clostridium.Clostridium_sp_AF28_12	0.00125325	0.000731699	0.000486923	0.000210538	0.000317478	0	0	0	0	0	0.000204873	0	0	0	0
Bacteria.Firmicutes.Clostridia.Clostridiales.Clostridiaceae.Clostridium.Clostridium_sp_AF32_12BH	0.000577353	7.0022e-06	0.000550007	5.01904e-05	0.000927469	0.000171254	3.5413e-05	3.16424e-06	1.0884e-05	2.54952e-05	3.0043e-05	0.000480772	0	0	0
Bacteria.Firmicutes.Clostridia.Clostridiales.Clostridiaceae.Clostridium.Clostridium_sp_AF34_10BH	0.000654726	0.00199336	9.04862e-05	0.0091974	0.0115604	0.000146902	9.1172e-05	1.46845e-05	0.000183212	0.00036526	0.000172511	8.54339e-06	0	0.000334958	1.64241e-05
Bacteria.Firmicutes.Clostridia.Clostridiales.Clostridiaceae.Clostridium.Clostridium_sp_AF36_18BH	0.000730862	0.000258009	7.9269e-05	0.000919093	0.00201881	0.00045333	4.52102e-05	0	5.51518e-05	0.000150504	0.000120504	0	0	6.64124e-05	0
Bacteria.Firmicutes.Clostridia.Clostridiales.Clostridiaceae.Clostridium.Clostridium_sp_AM09_51	1.37844e-05	0	2.02344e-06	1.06174e-06	0.00130091	0	9.83125e-06	9.62175e-05	2.29894e-06	0.00220431	6.85333e-06	0	0	0.00188381	0
Bacteria.Firmicutes.Clostridia.Clostridiales.Clostridiaceae.Clostridium.Clostridium_sp_AM22_11AC	4.15781e-05	0.000119858	0.000207325	0.000873327	0.00149954	0.00369504	0.00015773	7.04428e-05	0.000372544	0.00127034	0.000146758	2.99294e-05	8.92472e-05	0.000197435	0
Bacteria.Firmicutes.Clostridia.Clostridiales.Clostridiaceae.Clostridium.Clostridium_sp_AM25_23AC	3.57689e-05	7.20407e-05	0.000108981	0.000863219	0.00193719	0	0	0	7.94713e-06	0	1.09316e-05	0	0	0	0
Bacteria.Firmicutes.Clostridia.Clostridiales.Clostridiaceae.Clostridium.Clostridium_sp_AM28_20LB	2.49263e-05	0	0	7.49709e-06	0.0018417	0	0	0	0	0	2.70542e-05	0	0	0.000106247	8.82391e-05
Bacteria.Firmicutes.Clostridia.Clostridiales.Clostridiaceae.Clostridium.Clostridium_sp_AM32_2	5.45237e-05	0.00011008	0.00011932	0.000406008	0.000946181	0.001809	0.00322946	3.708e-05	0.000175205	8.471e-05	6.53548e-05	0.000185557	4.04002e-05	0	0
Bacteria.Firmicutes.Clostridia.Clostridiales.Clostridiaceae.Clostridium.Clostridium_sp_AM33_3	4.39706e-05	0.000372694	2.25581e-05	0.000909461	2.55382e-05	0.00155498	0.000493597	5.65263e-06	1.14913e-05	0.000906006	5.86122e-05	2.3012e-05	1.3515e-06	3.40428e-05	0.000174868
Bacteria.Firmicutes.Clostridia.Clostridiales.Clostridiaceae.Clostridium.Clostridium_sp_AM34_9AC	0.000265637	6.83819e-05	1.42814e-05	0.00144418	0.0016002	0.00179851	0.000359829	4.29784e-05	3.39996e-05	0.00253102	0.000122309	0	0	0.000690894	2.83396e-05
Bacteria.Firmicutes.Clostridia.Clostridiales.Clostridiaceae.Clostridium.Clostridium_sp_AM48_13	2.72795e-05	0	0.000203576	0.000294152	0.00122015	0.000203631	0	0	4.14902e-05	0.000361148	3.19212e-05	0	0.000178205	0.000154512	0
Bacteria.Firmicutes.Clostridia.Clostridiales.Clostridiaceae.Clostridium.Clostridium_sp_AT4	9.7058e-07	0.000156635	3.48103e-06	9.15721e-05	0.00606737	0.00287564	0	0	0.000215933	0	0.000123885	0.000147608	0	0	8.2657e-06
Bacteria.Firmicutes.Clostridia.Clostridiales.Clostridiaceae.Clostridium.Clostridium_sp_ATCC_BAA_442	0.000426037	0.000566548	0.000368525	0.000917956	0.00152609	0.000971807	0.00261353	6.36535e-05	0.00022638	0.00097108	0.000308993	9.60167e-05	0.000135826	0.000186495	0.000601088
Bacteria.Firmicutes.Clostridia.Clostridiales.Clostridiaceae.Clostridium.Clostridium_sp_FS41	4.45918e-05	0	0.000321767	0.000188105	1.03494e-05	0.00066521	3.18089e-05	0.000520564	1.99401e-05	0	0.000171156	0.000137714	0	0.000848559	0.000361598
Bacteria.Firmicutes.Clostridia.Clostridiales.Clostridiaceae.Clostridium.Clostridium_sp_OM04_12AA	3.24968e-05	0	0.000188121	0.000383153	0	0.00120944	0.00113081	3.92919e-05	2.98688e-05	0	0.000124031	0.000100509	6.90713e-05	0	0.000650844
Bacteria.Firmicutes.Clostridia.Clostridiales.Clostridiaceae.Clostridium.Clostridium_sp_OM04_7	2.06347e-05	0.000372946	6.77606e-05	0.000761278	0.000255321	0.00114065	0	0	0.000565573	0	1.78938e-05	0	0	0.000332255	0
Bacteria.Firmicutes.Clostridia.Clostridiales.Clostridiaceae.Clostridium.Clostridium_sp_SS2/1	4.49309e-05	0	0.000339498	3.97085e-05	0.00508484	3.01884e-05	3.65984e-05	0	0.000677696	0	0.00045457	1.62876e-05	0	0.000105861	0.000346032
Bacteria.Firmicutes.Clostridia.Clostridiales.Clostridiaceae.Clostridium.Clostridium_sp_TF08_15	3.31702e-05	8.30171e-05	2.60994e-05	0.000499103	0.0013652	0.000383471	0	0	0.000169425	0.000314475	0.000777693	0	0	0.00108467	0
Bacteria.Firmicutes.Clostridia.Clostridiales.Clostridiaceae.Hungatella.Hungatella_hathewayi	0.000746051	0.000681043	0.000114505	0.00101023	0.00196811	0.000306934	0.00186719	6.08272e-06	0.000167858	0.000261429	0.000230766	0.000155269	8.59167e-06	6.31304e-05	0.00972014
Bacteria.Firmicutes.Clostridia.Clostridiales.Clostridiaceae.unclassified_Clostridiaceae.unclassified_Clostridiaceae	0.000116096	0.000494822	0.000392366	0.00199111	0.000509141	0.00572086	0.000770996	8.35606e-06	0.00119244	0.00026112	0.000238141	7.84063e-05	0.000140073	0.000148591	0
Bacteria.Firmicutes.Clostridia.Clostridiales.Clostridiales_Family_XIII_Incertae_Sedis.Mogibacterium.Mogibacterium_diversum	0.000175095	5.54499e-05	0.000120048	6.66636e-05	2.3066e-05	1.06052e-05	4.46294e-05	0.00679795	0.000101794	0.000419643	6.945e-05	0.000116232	1.91623e-05	2.89589e-05	2.26502e-05
Bacteria.Firmicutes.Clostridia.Clostridiales.Eubacteriaceae.Eubacterium.Eubacterium_limosum	0	0	9.59666e-05	0	0	0	0	0	0	0	0.000913032	3.88586e-06	0	0	0
Bacteria.Firmicutes.Clostridia.Clostridiales.Eubacteriaceae.Eubacterium.Eubacterium_ramulus	0.0169967	2.25206e-05	0.0140747	0.00465593	9.12427e-06	0.000338356	0.00217822	0.00159323	0.00176791	0.00524492	0.00378737	0.000135019	3.20498e-05	0.00820392	0.000224194
Bacteria.Firmicutes.Clostridia.Clostridiales.Eubacteriaceae.Eubacterium.Eubacterium_sp_3_1_31	0	0	0	0.00113477	6.38212e-05	0	0	0	0	0	2.96993e-05	0	0	0	0.000327086
Bacteria.Firmicutes.Clostridia.Clostridiales.Eubacteriaceae.Eubacterium.Eubacterium_sp_AF17_7	3.89423e-05	2.46023e-05	0.00312261	2.5927e-05	1.30568e-05	0	0.00014889	1.29642e-05	0.000679869	6.17848e-05	5.9388e-05	0	0	0.00120212	3.55318e-05
Bacteria.Firmicutes.Clostridia.Clostridiales.Eubacteriaceae.Eubacterium.Eubacterium_sp_AF19_12LB	3.87128e-05	9.0524e-05	0.00270663	4.65332e-05	0	1.12224e-05	0.000177493	4.60812e-05	0.000700336	5.07849e-05	0.000125777	0	6.80576e-06	0.00131197	2.07179e-05
Bacteria.Firmicutes.Clostridia.Clostridiales.Eubacteriaceae.Eubacterium.Eubacterium_sp_AF34_35BH	0.00280289	0.000838624	0.00158007	0.000209739	0.00384626	0	0.000288383	0.00068661	0	0.000263279	0.000208155	0	6.86851e-05	0.0013601	5.29756e-05
Bacteria.Firmicutes.Clostridia.Clostridiales.Eubacteriaceae.Eubacterium.Eubacterium_sp_AF36_5BH	0.002392	0.000405875	0.00130878	0.000130579	0.000911814	0	0.000181742	0.000534265	0	0.000190289	0.000436086	0	0	0.000919927	0
Bacteria.Firmicutes.Clostridia.Clostridiales.Eubacteriaceae.Eubacterium.Eubacterium_sp_AM28_29	0.00899444	0	0.00482995	0	0	0	0	0	0.0061637	4.26634e-05	0.000621096	0	0	0	0
Bacteria.Firmicutes.Clostridia.Clostridiales.Eubacteriaceae.Eubacterium.Eubacterium_sp_OM08_24	0.0103624	1.57707e-06	0.000333393	1.18714e-05	3.47797e-05	0	7.90264e-05	3.99309e-05	0.00867398	5.46914e-05	0.00129786	0	1.30323e-06	9.31189e-05	4.99163e-05
Bacteria.Firmicutes.Clostridia.Clostridiales.Eubacteriaceae.Eubacterium.Eubacterium_sp_TF12_12	0.000544888	0	0.000629817	0.000228116	0.000405809	0	0.00203551	0	0	0	0.000201419	0.00324828	0	0.000619269	0.000268474
Bacteria.Firmicutes.Clostridia.Clostridiales.Eubacteriaceae.Eubacterium.Eubacterium_sp_TM06_47	0.00196455	0	0.00116685	6.48537e-07	1.82387e-06	0	0	0	0.000852483	2.72429e-05	0.00145908	5.78746e-07	0	2.83153e-06	0
Bacteria.Firmicutes.Clostridia.Clostridiales.Eubacteriaceae.Eubacterium.Eubacterium_ventriosum	0.00088713	0.000335412	0.00422381	0.000428546	0.000122236	0.00144814	0.00322745	9.2316e-05	0.000828935	0.000255775	0.00171374	5.45478e-06	0.00168392	0.00021436	0.00246125
Bacteria.Firmicutes.Clostridia.Clostridiales.Eubacteriaceae.Eubacterium.[Eubacterium]_eligens	0.0026995	0.000816734	0.00238111	0.00707655	0.0004381	0.00309644	0.0259256	1.87447e-05	0.004609	0.00204671	0.00232779	6.44613e-05	3.59113e-05	0.000473188	0.000158551
Bacteria.Firmicutes.Clostridia.Clostridiales.Eubacteriaceae.Eubacterium.[Eubacterium]_hallii	0.0401884	0.0224537	0.0229978	0.0121804	0.0182602	0.00224045	0.0114112	0.00815272	0.0225954	0.0228897	0.0117577	0.0081553	0.0100584	0.0141694	0.00660473
Bacteria.Firmicutes.Clostridia.Clostridiales.Lachnospiraceae.Anaerostipes.Anaerostipes_hadrus	0.00647582	0.00709392	0.00829277	0.00418235	0.0260588	0.00282575	0.00209746	0.0010293	0.00660938	0.00085224	0.0041033	0.000673302	0.00262818	0.0144495	0.00130845
Bacteria.Firmicutes.Clostridia.Clostridiales.Lachnospiraceae.Anaerotignum.Anaerotignum_sp_KCTC_15736	0.000188063	0	0.000112228	0.0010236	0.000269536	0.000177483	0.000230363	0	0	0.00041841	7.79806e-05	0	0	0.000207152	0
Bacteria.Firmicutes.Clostridia.Clostridiales.Lachnospiraceae.Blautia.Blautia_massiliensis	0.000210118	0.000203758	0.000313118	0.00014888	0.000978066	0.000161266	0.000554944	0.000290004	1.66684e-05	0.000169112	0.00102773	1.19056e-05	5.17431e-05	0.000184693	0.000999774
Bacteria.Firmicutes.Clostridia.Clostridiales.Lachnospiraceae.Blautia.Blautia_obeum	0.0858446	0.0133333	0.0795091	0.00849612	0.0128744	0.00175569	0.0119812	0.0405105	0.0264408	0.0364467	0.0409081	0.00808331	0.0856957	0.028022	0.0137236
Bacteria.Firmicutes.Clostridia.Clostridiales.Lachnospiraceae.Blautia.Blautia_sp_AF14_40	0.000204091	0.0018981	0.0006612	0.000530056	0	0.000888761	0.000455932	0	0.000491307	0	0.000617506	0.000199204	4.28136e-05	0	7.31568e-05
Bacteria.Firmicutes.Clostridia.Clostridiales.Lachnospiraceae.Blautia.Blautia_sp_AF17_9LB	0.00431091	0.000632722	0.00298044	0.00115497	0	0.00135264	1.76015e-05	0.000138612	0.000149834	0.00268204	0.00138526	0.000112993	0.00019394	0	0
Bacteria.Firmicutes.Clostridia.Clostridiales.Lachnospiraceae.Blautia.Blautia_sp_AF19_1	0.000223033	4.90785e-05	0.00490021	7.49856e-05	0	5.13988e-05	0.000211166	6.84459e-05	0.000242182	0.00019471	0.000530224	1.89449e-05	0.00102579	0.00138752	0.00010418
Bacteria.Firmicutes.Clostridia.Clostridiales.Lachnospiraceae.Blautia.Blautia_sp_AF19_10LB	0.00218429	6.54801e-05	0.000524538	0.00209787	3.3075e-05	0	0.00227073	3.14581e-05	0.000302197	7.5252e-05	0.00256383	0.0634922	4.48408e-05	0.0152403	0.000752608
Bacteria.Firmicutes.Clostridia.Clostridiales.Lachnospiraceae.Blautia.Blautia_sp_AF19_13LB	0	0	0.000342747	0.000245055	0	0.000553771	0	2.63892e-05	0.000865103	0.00131465	0.000654095	0.00139429	0.000117725	0.00376768	0
Bacteria.Firmicutes.Clostridia.Clostridiales.Lachnospiraceae.Blautia.Blautia_sp_AF19_34	0.000839215	0	0.000734419	9.10809e-06	0.000197527	0	4.42737e-05	2.68193e-05	0.000185656	7.71025e-05	0.000186247	0	1.31771e-05	0.000208826	0.000203207
Bacteria.Firmicutes.Clostridia.Clostridiales.Lachnospiraceae.Blautia.Blautia_sp_AF22_5LB	0.000179787	0.00153027	0.00181575	2.61155e-05	3.58083e-05	0	2.34328e-05	5.14573e-05	5.76149e-05	0.000223392	0.000631814	0.000100013	2.34099e-05	0.000787231	0.000158337
Bacteria.Firmicutes.Clostridia.Clostridiales.Lachnospiraceae.Blautia.Blautia_sp_AF25_12LB	0.000233735	0	0.00160369	1.23978e-05	0.000300601	0	0.000140063	0.000241527	0.000312287	0.000283634	0.000617449	0	9.46049e-06	0.000243576	0.000110782
Bacteria.Firmicutes.Clostridia.Clostridiales.Lachnospiraceae.Blautia.Blautia_sp_AF26_2	0.00192971	0.00295228	0.0173531	0.000605598	8.86075e-05	0.00155341	0.0015563	0.000417649	0.000277443	0.000135495	0.000545794	7.04485e-05	0.00265116	0.000258957	0.00126149
Bacteria.Firmicutes.Clostridia.Clostridiales.Lachnospiraceae.Blautia.Blautia_sp_AF32_4BH	0.000424635	0.000504726	0.00569992	0.00526393	0	0.017143	3.01402e-05	0	0.00500248	0.000164383	0.0021699	0	0.00414596	4.69134e-05	0.00100804
Bacteria.Firmicutes.Clostridia.Clostridiales.Lachnospiraceae.Blautia.Blautia_sp_AF34_10	0.00220948	7.0779e-05	0.0234704	0.000280547	0	0.000227198	6.91009e-05	0.00237601	0.000429628	8.12146e-05	0.000449314	0.000323657	5.51701e-05	0.000149492	0.00137356
Bacteria.Firmicutes.Clostridia.Clostridiales.Lachnospiraceae.Blautia.Blautia_sp_AM22_22LB	2.17987e-05	0	0.000121648	4.8039e-05	2.13224e-05	0	0.00211312	1.71729e-05	0.000120084	0	0.000160903	0	0.000425336	0	0
Bacteria.Firmicutes.Clostridia.Clostridiales.Lachnospiraceae.Blautia.Blautia_sp_AM23_13AC	9.16601e-05	0.000746523	0.000987102	0.00130139	0	0.000177932	0.00150174	0.00435507	0.00115596	0.00287654	0.001469	0.000308306	0.00218837	0.000357674	0.00030041
Bacteria.Firmicutes.Clostridia.Clostridiales.Lachnospiraceae.Blautia.Blautia_sp_AM29_29	0.000286659	0	0.0027484	0.000399301	0	0.00114441	0	0.000391168	0.000356993	4.53363e-05	9.09736e-05	0.000754712	0.00246243	0	0.000450212
Bacteria.Firmicutes.Clostridia.Clostridiales.Lachnospiraceae.Blautia.Blautia_sp_AM42_2	5.55533e-05	3.15415e-05	2.69499e-05	0.000709186	0	6.24529e-05	0.000323669	0	0.000325583	4.3383e-05	0.000243134	0.000127542	0.00011454	0.000104638	5.3405e-05
Bacteria.Firmicutes.Clostridia.Clostridiales.Lachnospiraceae.Blautia.Blautia_sp_AM47_4	0.000132736	0.000262803	0.000171232	0.000371938	2.3e-05	7.89498e-05	7.93026e-05	0.00445138	0.000474492	4.24578e-05	0.000856687	0.00455503	4.33445e-05	0.0129434	0.000226877
Bacteria.Firmicutes.Clostridia.Clostridiales.Lachnospiraceae.Blautia.Blautia_sp_BCRC_81119	0.00202573	0.000263623	0.00310412	0.000137548	0.00496639	0.000294757	4.13989e-05	0.00052723	0.000484587	6.58969e-05	0.000961157	0.000399693	0.00352572	0.000244799	0.0005808
Bacteria.Firmicutes.Clostridia.Clostridiales.Lachnospiraceae.Blautia.Blautia_sp_KGMB01111	0.00361553	7.88536e-06	0.00173336	0.000333093	0.0174724	1.51503e-06	5.17099e-05	0.00105241	0.0080989	0.000304298	0.0064283	2.98633e-06	6.66096e-06	0.0193573	9.71488e-06
Bacteria.Firmicutes.Clostridia.Clostridiales.Lachnospiraceae.Blautia.Blautia_sp_KLE_1732	0.000667575	0	8.27262e-05	0.00015541	5.82958e-06	0.000249755	0	0.000131792	1.83477e-05	3.62896e-05	0.00113475	0	0.000210786	8.29511e-05	0.000911267
Bacteria.Firmicutes.Clostridia.Clostridiales.Lachnospiraceae.Blautia.Blautia_sp_Marseille_P2398	0.00201087	0.00220576	0.00152898	0.000673783	0.000644805	0	1.23804e-05	0.000162083	0	0.00196046	0.00138271	1.80238e-05	0.000465978	0.000453625	0.000546986
Bacteria.Firmicutes.Clostridia.Clostridiales.Lachnospiraceae.Blautia.Blautia_sp_Marseille_P3087	0.00036454	9.97972e-05	0.000315664	2.01126e-05	6.68745e-05	3.01884e-05	0.000168886	0.000314612	3.45536e-05	0.00209328	0.000417822	1.04174e-05	0.000127524	0.000518686	0.000914863
Bacteria.Firmicutes.Clostridia.Clostridiales.Lachnospiraceae.Blautia.Blautia_sp_OF03_13	0.000352965	0.00272928	0.000386628	0.000500193	0	5.03326e-05	0.000473936	0.000750079	0.000140338	0	0.000965057	0.00122542	0.000130758	0.00140637	0.000372493
Bacteria.Firmicutes.Clostridia.Clostridiales.Lachnospiraceae.Blautia.Blautia_sp_OF03_15BH	0.000359795	1.94295e-05	0.000403363	0.000106543	0.000307633	7.21603e-05	0.000160498	0.00111083	2.109e-06	0.00101025	0.000273484	9.70088e-06	0.000344246	0.000446868	0.000155438
Bacteria.Firmicutes.Clostridia.Clostridiales.Lachnospiraceae.Blautia.Blautia_sp_OF09_25XD	0.000239051	0.000105538	0.000351554	0.000670279	0	0.000109868	0.000905635	0.00191415	0.00205437	0.000133028	0.000173694	4.7019e-05	0.000218653	0.000575509	0.000767261
Bacteria.Firmicutes.Clostridia.Clostridiales.Lachnospiraceae.Blautia.Blautia_sp_OF11_22	0.000544143	0	9.34887e-05	0.000464904	1.79986e-05	0	0.000137055	0.000480688	2.51006e-05	0.00318197	0.000151559	0	0	0.000445902	0
Bacteria.Firmicutes.Clostridia.Clostridiales.Lachnospiraceae.Blautia.Blautia_sp_OM05_6	0.00231076	0.000697381	0.00432314	0.00122007	1.95569e-05	0.000957386	0.00272408	0.0005805	0.000318037	0.000295251	0.00109834	5.70635e-05	0.000163676	0.000341972	0.000649824
Bacteria.Firmicutes.Clostridia.Clostridiales.Lachnospiraceae.Blautia.Blautia_sp_OM06_15AC	0.000292096	0.00148945	0.00149218	0.00737032	0	0.00520519	0.00101342	0	0.000408345	0	0.00168246	0	0.000511542	0.00028251	6.84336e-05
Bacteria.Firmicutes.Clostridia.Clostridiales.Lachnospiraceae.Blautia.Blautia_sp_OM07_19	0.0206376	0.000155562	0.00617085	0.000855758	0	0	0.00443583	7.1518e-05	0.000945744	8.1009e-05	0.00261609	0.0202751	7.56357e-05	0.0334645	0.00251009
Bacteria.Firmicutes.Clostridia.Clostridiales.Lachnospiraceae.Blautia.Blautia_sp_SF_50	0.000364176	0.000499364	0.000233531	0.000112085	5.13745e-05	2.88978e-05	0.000419348	0.000261557	3.08953e-05	0.00016685	0.00038401	0.000413913	0.000107348	0.000402657	0.000209112
Bacteria.Firmicutes.Clostridia.Clostridiales.Lachnospiraceae.Blautia.Blautia_sp_TF11_31AT	0.00017984	0.000163637	0.000786472	1.19752e-05	0.000195343	0	7.29778e-05	8.61104e-05	0.000208121	0.000119046	0.000235092	0	2.29272e-05	0.000229933	9.86517e-05
Bacteria.Firmicutes.Clostridia.Clostridiales.Lachnospiraceae.Blautia.Blautia_sp_TM10_2	0.000333466	0	0.000979396	0.000162053	0.000212848	0	0.00153567	0.00652414	0.000938132	0.000473204	0.000393956	0.000228329	0	0.000119761	0.00406163
Bacteria.Firmicutes.Clostridia.Clostridiales.Lachnospiraceae.Blautia.Blautia_sp_aa_0143	0	0	0	5.19239e-06	0	0	0.0004245	0	0	8.38875e-05	0.000295827	0	2.95399e-05	0	0.000815675
Bacteria.Firmicutes.Clostridia.Clostridiales.Lachnospiraceae.Blautia.Blautia_wexlerae	0.00583343	0.000577145	0.00113773	0.00265427	0.00692408	0.000217266	0.000399048	0.000962083	0.00372466	0.00163971	0.00173075	0.00380164	0.00100431	0.000755119	0.000909925
Bacteria.Firmicutes.Clostridia.Clostridiales.Lachnospiraceae.Blautia.[Ruminococcus]_gnavus	0.00168451	0.0207595	0.0556159	0.0417623	0.03996	0.0196618	0.000344447	0.000648577	0.0024673	0.000698446	0.0122509	0.00476311	0.00735968	0.000432581	0.177795
Bacteria.Firmicutes.Clostridia.Clostridiales.Lachnospiraceae.Blautia.[Ruminococcus]_torques	0.00285345	0.00267156	0.00223922	0.00445001	0.000910783	0.00446911	0.00547714	0.000289974	0.000940977	0.000849772	0.00662587	0.00409793	0.000242256	0.000592177	0.00114802
Bacteria.Firmicutes.Clostridia.Clostridiales.Lachnospiraceae.Butyrivibrio.Butyrivibrio_crossotus	1.97771e-05	0	9.95089e-06	2.81222e-06	4.21497e-06	0	8.9192e-05	7.6802e-07	0	0.00655783	0.000332714	0	0	2.89589e-06	0
Bacteria.Firmicutes.Clostridia.Clostridiales.Lachnospiraceae.Coprococcus.Coprococcus_catus	0.00605177	5.23588e-06	0.000764686	0.00136264	0.00151735	0.00223932	0.00268537	0.000770325	0.000295292	0.0143776	0.00536073	0.00148469	0.00307621	0.00357513	0.00446611
Bacteria.Firmicutes.Clostridia.Clostridiales.Lachnospiraceae.Coprococcus.Coprococcus_comes	0.00895147	0.00582255	0.00392329	0.00496959	0.000178949	0.00223192	0.00136191	0.00510758	0.00581509	0.00608318	0.0111406	0.0115702	0.0134454	0.00839486	0.000111855
Bacteria.Firmicutes.Clostridia.Clostridiales.Lachnospiraceae.Coprococcus.Coprococcus_eutactus	0.000669978	0	0.000252021	9.25079e-06	0	0	7.36587e-05	0.000145739	6.22958e-06	3.10466e-05	0.00099862	0	7.33671e-06	7.85107e-06	0
Bacteria.Firmicutes.Clostridia.Clostridiales.Lachnospiraceae.Coprococcus.Coprococcus_sp_AF16_22	0.000675025	0	0.000236185	0	0	0	0	6.26704e-05	0	0	0.000734062	0	0	0	0
Bacteria.Firmicutes.Clostridia.Clostridiales.Lachnospiraceae.Coprococcus.Coprococcus_sp_AF16_5	0.000402592	0	0.000160702	0	0	0	6.35633e-05	0.000125587	0	6.97007e-05	0.000693384	0	0	1.49943e-05	2.47971e-05
Bacteria.Firmicutes.Clostridia.Clostridiales.Lachnospiraceae.Coprococcus.Coprococcus_sp_AF38_1	0.000583084	0	0.000219939	6.26118e-06	0	0	0	0	0	1.07944e-05	0.00106304	0	0	0	0
Bacteria.Firmicutes.Clostridia.Clostridiales.Lachnospiraceae.Coprococcus.Coprococcus_sp_AM14_16	0.00093288	0	0.000716737	0	0	0	0	0	0	0	0.0005641	0	0	2.83153e-05	0
Bacteria.Firmicutes.Clostridia.Clostridiales.Lachnospiraceae.Coprococcus.Coprococcus_sp_OM04_5BH	1.45637e-05	0	2.19939e-05	1.47002e-07	0	0	0.022758	8.20245e-06	5.93362e-07	0.000170037	8.67111e-07	0	1.09568e-05	0	0
Bacteria.Firmicutes.Clostridia.Clostridiales.Lachnospiraceae.Dorea.Dorea_formicigenerans	0.00632926	0.0114748	0.00773168	0.00464397	0.00288236	0.00206151	0.00529666	0.0024052	0.00401413	0.0120513	0.0117532	0.00663399	0.00465818	0.0153712	0.00161176
Bacteria.Firmicutes.Clostridia.Clostridiales.Lachnospiraceae.Dorea.Dorea_longicatena	0.0482161	0.0198904	0.0389426	0.0142665	0.0207362	0.013479	0.0127832	0.0191772	0.0376977	0.018793	0.0383575	0.00830322	0.0664986	0.0321795	0.00219218
Bacteria.Firmicutes.Clostridia.Clostridiales.Lachnospiraceae.Dorea.Dorea_sp_AF36_15AT	0.000447988	0	4.71256e-05	0.000111606	0	2.46894e-05	0.000362385	0.000117016	0.000183929	0.000574979	0.000586482	0.00261882	3.40771e-05	0.00176057	0
Bacteria.Firmicutes.Clostridia.Clostridiales.Lachnospiraceae.Dorea.Dorea_sp_AM10_31	4.48631e-05	0	4.2199e-05	7.57904e-05	0	3.56312e-05	0.000173866	6.18102e-05	0.000162892	0.000131794	0.000277101	0.000784201	3.56217e-05	0.000431552	1.6263e-05
Bacteria.Firmicutes.Clostridia.Clostridiales.Lachnospiraceae.Dorea.Dorea_sp_AM13_35	0.000285687	0	0.000418852	0.000168167	0	0	9.79167e-05	3.44073e-05	0.000510603	0.00197639	0.000285805	7.67527e-05	0.000893437	4.72351e-05	1.73365e-05
Bacteria.Firmicutes.Clostridia.Clostridiales.Lachnospiraceae.Dorea.Dorea_sp_AM58_8	0.000410396	0	9.03041e-05	6.03327e-05	0.000113812	2.60922e-05	0.000363446	2.4208e-05	5.71666e-05	0.00112436	0.000680895	0.00124433	2.13344e-05	0.00101845	2.95204e-06
Bacteria.Firmicutes.Clostridia.Clostridiales.Lachnospiraceae.Dorea.Dorea_sp_Marseille_P4042	0.000201293	0	0.000283153	0.000121837	8.84134e-05	4.7527e-05	0	0	2.11691e-05	0.000293915	0.000217978	3.6704e-05	0.0010269	0.000842188	0.00818691
Bacteria.Firmicutes.Clostridia.Clostridiales.Lachnospiraceae.Eisenbergiella.Eisenbergiella_massiliensis	0.000354533	0	0.00016153	1.77267e-06	0.00187531	0	5.75928e-05	0	0.000258591	0	0.000195223	0	0	0.000140547	0
Bacteria.Firmicutes.Clostridia.Clostridiales.Lachnospiraceae.Eisenbergiella.Eisenbergiella_tayi	0.000486246	0	0.000494215	7.91554e-05	1.45725e-05	5.30821e-05	0.00382107	0.000142698	1.59614e-05	0.00110267	0.000525042	6.34967e-05	0	0.000905576	6.98828e-05
Bacteria.Firmicutes.Clostridia.Clostridiales.Lachnospiraceae.Fusicatenibacter.Fusicatenibacter_saccharivorans	0.00146861	0.000789546	0.00680784	0.00135983	0.000363217	0.000319559	0.00174049	0.00187256	0.00181565	0.000104654	0.00206153	0.000670667	0.00132939	0.000478529	0.000619767
Bacteria.Firmicutes.Clostridia.Clostridiales.Lachnospiraceae.Fusicatenibacter.Fusicatenibacter_sp_2789STDY5834925	0	0	0	0	0	0	0.00793183	0	0	0	0	0	0	0	0
Bacteria.Firmicutes.Clostridia.Clostridiales.Lachnospiraceae.Lachnoclostridium.Lachnoclostridium_sp_SNUG30386	0.000331733	4.57351e-05	0.000672515	4.17373e-05	7.2192e-05	0	0.000275153	0.000117016	0.000276803	0.000191523	0.000217774	0	0.000131964	0.000100713	0
Bacteria.Firmicutes.Clostridia.Clostridiales.Lachnospiraceae.Lachnoclostridium.[Clostridium]_aldenense	6.29846e-05	3.52003e-05	5.04588e-05	0.000223504	0.000396893	0.000102293	8.1041e-05	1.19811e-06	0.000414558	3.96821e-05	0.000197701	1.28151e-05	0	6.3066e-06	6.80042e-05
Bacteria.Firmicutes.Clostridia.Clostridiales.Lachnospiraceae.Lachnoclostridium.[Clostridium]_bolteae	7.39783e-06	5.19803e-05	5.81952e-05	0.000105232	0.00107708	0.00012412	0.00788146	2.88775e-05	0.000211207	6.17848e-05	0.000329854	0.000233355	0.000136694	0.00175993	0.000289353
Bacteria.Firmicutes.Clostridia.Clostridiales.Lachnospiraceae.Lachnoclostridium.[Clostridium]_citroniae	2.05866e-05	0.000112224	0.000276894	0.000188056	0.000205289	1.46453e-05	0.000120169	0	0.000233409	6.50745e-05	0.000127567	0.000369901	0	7.52287e-05	8.13689e-05
Bacteria.Firmicutes.Clostridia.Clostridiales.Lachnospiraceae.Lachnoclostridium.[Clostridium]_clostridioforme	0.000307838	0.000133294	0.000823705	0.000314079	0.00352696	0.000390485	0.000675613	1.8924e-05	0.000594433	0.000533035	0.000315083	0.000136746	0.00216954	2.76075e-05	0.000534802
Bacteria.Firmicutes.Clostridia.Clostridiales.Lachnospiraceae.Lachnospira.Lachnospira_pectinoschiza	0.000155375	0.00457376	7.41262e-05	0.00690239	8.3625e-06	0.0860148	1.27792e-05	0.000162724	0.00404409	3.06354e-05	0.000717689	4.07878e-06	6.66096e-06	0.000132889	0.00139862
Bacteria.Firmicutes.Clostridia.Clostridiales.Lachnospiraceae.unclassified_Lachnospiraceae.unclassified_Lachnospiraceae	0.0775494	0.0307473	0.0380285	0.0316717	0.0607043	0.0112055	0.0371571	0.0300024	0.182646	0.00294172	0.0632459	0.0440363	0.027626	0.0386916	0.00537067
Bacteria.Firmicutes.Clostridia.Clostridiales.Lachnospiraceae.Roseburia.Roseburia_faecis	0.000466853	0.00724375	0.0120745	0.00221431	4.43212e-05	8.64128e-06	1.41603e-05	0.000115563	0.0168781	0.000702866	0.00296229	0	0.000850672	1.7504e-05	0.00894413
Bacteria.Firmicutes.Clostridia.Clostridiales.Lachnospiraceae.Roseburia.Roseburia_hominis	0.00468451	0.000688298	0.00777873	0.00205638	0.00663997	2.71583e-05	0.00114196	0.0001564	0.000877295	0.0104492	0.000702502	1.40553e-06	3.9821e-05	0.000852678	0.000783417
Bacteria.Firmicutes.Clostridia.Clostridiales.Lachnospiraceae.Roseburia.Roseburia_intestinalis	0.00338441	0.0967526	0.000180869	0.0168953	2.08769e-05	0.0208904	0.000227698	4.66609e-05	0.0335178	0.000197999	0.00760791	7.63393e-06	0.000272424	0.000155863	0.00126374
Bacteria.Firmicutes.Clostridia.Clostridiales.Lachnospiraceae.Roseburia.Roseburia_inulinivorans	0.004881	0.0436554	0.0156228	0.048194	0.0407214	0.0501375	0.000405848	0.0062399	0.00102287	0.00660244	0.00611889	0.000449776	0.00155726	0.000102257	0.00770052
Bacteria.Firmicutes.Clostridia.Clostridiales.Lachnospiraceae.Roseburia.Roseburia_sp_AF15_21	0.00309949	0.000495453	0.000513455	2.12542e-05	0	0	0	8.69399e-06	3.61753e-05	0.000329176	0.000121332	0	0	0.00140489	0
Bacteria.Firmicutes.Clostridia.Clostridiales.Lachnospiraceae.Roseburia.Roseburia_sp_AF25_13LB	0	0	0	0	0.000913612	0	0.00451637	0	0	0	4.39004e-05	0	0	0	0
Bacteria.Firmicutes.Clostridia.Clostridiales.Lachnospiraceae.Roseburia.Roseburia_sp_AF34_16	9.31615e-05	0	0	1.37065e-05	0	0	0	0	0.000432363	0	0.000438959	0	0	0	0
Bacteria.Firmicutes.Clostridia.Clostridiales.Lachnospiraceae.Roseburia.Roseburia_sp_AM23_20	0.00868878	0.000530212	0.000258209	0.00039573	0	0.000346324	0.000181459	6.11344e-06	0.00013415	0.000118429	0.000241932	0	0	4.5562e-05	2.57632e-05
Bacteria.Firmicutes.Clostridia.Clostridiales.Lachnospiraceae.Roseburia.Roseburia_sp_OF03_24	0.00591049	0.000739773	0.000204371	7.40759e-05	3.7531e-06	4.13547e-05	3.06137e-05	0	0.000770934	0	4.25259e-05	0	1.47217e-05	0	3.84302e-05
Bacteria.Firmicutes.Clostridia.Clostridiales.Lachnospiraceae.Roseburia.Roseburia_sp_OM02_15	0.00160416	0	0.000446867	0.00436952	0.000328522	0.000424601	4.85334e-05	0.00040573	0.0044783	0.00016942	0.000357415	9.37017e-05	7.83387e-05	0.000427047	0.000351883
Bacteria.Firmicutes.Clostridia.Clostridiales.Lachnospiraceae.Roseburia.Roseburia_sp_TF10_5	0.000220789	0.00308091	0.0116618	0.000348134	3.34236e-06	3.36673e-06	1.06796e-06	3.56361e-05	0.00835268	0.000409363	0.0018296	0	0.000376586	0	0.00208001
Bacteria.Firmicutes.Clostridia.Clostridiales.Lachnospiraceae.Sellimonas.Sellimonas_intestinalis	7.55885e-05	0.0019902	0.000327557	4.70861e-05	0	0	0	0	0	0	0.000278994	0	0	0	0.000537861
Bacteria.Firmicutes.Clostridia.Clostridiales.Lachnospiraceae.Tyzzerella.Tyzzerella_nexilis	0.000155569	0.00207713	9.37865e-05	0.00557554	0.00817255	0.00816825	0.000351472	3.66499e-05	0.000101578	0.000231308	0.00095249	0.00300204	9.90456e-05	1.12618e-05	6.69307e-05
Bacteria.Firmicutes.Clostridia.Clostridiales.Lachnospiraceae.Tyzzerella.Tyzzerella_sp_Marseille_P3062	0	5.68377e-05	0	0.000469268	0.00045363	0.000352272	2.38089e-05	0	5.69627e-06	0.000106813	7.31241e-05	3.91067e-05	3.12293e-05	0	0
Bacteria.Firmicutes.Clostridia.Clostridiales.Oscillospiraceae.Oscillibacter.Oscillibacter_sp_PEA192	0.000106108	0.00030223	5.1812e-05	0.000186813	0.000403365	7.34508e-05	0.000246231	3.61277e-05	0.00039729	9.37567e-05	0.000353547	1.15474e-05	0	0.000222082	0.000727382
Bacteria.Firmicutes.Clostridia.Clostridiales.unclassified_Clostridiales.unclassified_Clostridiales.unclassified_Clostridiales	0.003908	0.000923597	0.00428276	0.0034168	0.00337005	0.00186893	0.00313488	0.000943743	0.00118449	0.00323286	0.00283416	0.00131922	0.000181149	0.000510963	0.00112881
Bacteria.Firmicutes.Clostridia.Clostridiales.Peptostreptococcaceae.Clostridioides.Clostridioides_difficile	0.00116999	0.00131547	0.00137344	0.00124897	0.000860259	0.000608032	0.00144079	0.000289156	0.00153077	0.000996781	0.00112203	0.000328698	0.0011939	0.000310632	0.00158159
Bacteria.Firmicutes.Clostridia.Clostridiales.Peptostreptococcaceae.Intestinibacter.Intestinibacter_bartlettii	0.00140843	0.00196491	0	0.000489849	0.000561477	0.00104206	3.68936e-05	2.47302e-05	4.78576e-05	7.4224e-05	0.000393536	0	2.75127e-05	2.99242e-05	2.57096e-05
Bacteria.Firmicutes.Clostridia.Clostridiales.Peptostreptococcaceae.Romboutsia.Romboutsia_timonensis	0.00158985	0.000572793	2.42621e-05	0.000127963	0.001427	0.00092456	0.00113638	0.000138087	0.000698001	7.32988e-05	0.000751976	8.92332e-06	0.00103607	0.000326334	5.67865e-05
Bacteria.Firmicutes.Clostridia.Clostridiales.Ruminococcaceae.Agathobaculum.Agathobaculum_butyriciproducens	7.25978e-05	2.86396e-05	6.04374e-05	5.64476e-05	1.50156e-05	8.07454e-05	5.40774e-05	3.17039e-05	5.84076e-05	0.000156981	0.000377665	3.27129e-05	0.000110919	0.000204385	8.40525e-05
Bacteria.Firmicutes.Clostridia.Clostridiales.Ruminococcaceae.Anaeromassilibacillus.Anaeromassilibacillus_sp_Marseille_P3876	0.000106011	6.6237e-06	8.85594e-05	4.43233e-06	0.00136021	0	0.000670474	0.000323275	2.413e-06	0.0021892	2.04099e-05	0	0	0.00159776	3.54781e-05
Bacteria.Firmicutes.Clostridia.Clostridiales.Ruminococcaceae.Anaerotruncus.Anaerotruncus_colihominis	1.91105e-05	3.96791e-05	8.38554e-05	0.00014722	0.00152875	8.52905e-06	5.08943e-05	1.15203e-05	9.34932e-05	9.12894e-05	4.62265e-05	5.57141e-05	5.74387e-06	2.17513e-05	0.000260799
Bacteria.Firmicutes.Clostridia.Clostridiales.Ruminococcaceae.Faecalibacterium.Faecalibacterium_prausnitzii	0.0189427	0.0539494	0.0330133	0.0608819	0.0170949	0.014133	0.0311759	0.0282541	0.0120561	0.0116032	0.064789	0.000377662	0.0176947	0.0950298	0.0589112
Bacteria.Firmicutes.Clostridia.Clostridiales.Ruminococcaceae.Faecalibacterium.Faecalibacterium_sp_AF10_46	0.000116257	0.000211012	0.000305153	0.000588252	0.000815685	0.00147395	0.00406648	9.31455e-05	4.22869e-05	0.00039641	0.0012477	0	0.000312486	0.000423507	0.00117051
Bacteria.Firmicutes.Clostridia.Clostridiales.Ruminococcaceae.Faecalibacterium.Faecalibacterium_sp_AF27_11BH	9.6154e-05	0.00243412	0.000465723	0.00207365	0.00215079	0.00167484	0.000338801	0.000196091	0.000299186	7.2682e-05	0.00239562	3.16381e-05	0.00119072	0.000142413	0.000684336
Bacteria.Firmicutes.Clostridia.Clostridiales.Ruminococcaceae.Faecalibacterium.Faecalibacterium_sp_AF28_13AC	0.000819913	0.000409093	0.0014267	0.00852458	0.00018639	0.0388621	0.00865979	0.000360536	4.12946e-05	0.00010856	0.00538024	0.000425819	0.000236561	0.00239342	0.000661364
Bacteria.Firmicutes.Clostridia.Clostridiales.Ruminococcaceae.Faecalibacterium.Faecalibacterium_sp_AM43_5AT	0.000111618	0.000281539	0.000180373	0.00107519	0.000606861	0.00191578	0.00259447	0.000150501	0.000289194	0.000203242	0.00201038	2.86617e-05	0.000966805	0.000155413	0.00104223
Bacteria.Firmicutes.Clostridia.Clostridiales.Ruminococcaceae.Faecalibacterium.Faecalibacterium_sp_OF03_6AC	0.000132189	0.00405263	0.000265432	0.00215947	0.00312905	0.00144264	0.00192698	0.000153758	0.00014892	8.44015e-05	0.00177031	0	0.0006855	8.3659e-05	0.00218059
Bacteria.Firmicutes.Clostridia.Clostridiales.Ruminococcaceae.Faecalibacterium.Faecalibacterium_sp_OF04_11AC	5.39619e-05	0.00217011	0.000318484	0.0013464	0.000699666	0.00257067	0.00068263	0.000194432	8.02875e-05	3.41307e-05	0.00085944	2.54097e-05	0.000117098	0.000293321	8.41062e-05
Bacteria.Firmicutes.Clostridia.Clostridiales.Ruminococcaceae.Faecalibacterium.Faecalibacterium_sp_OM04_11BH	4.35763e-05	0.000722236	9.31014e-05	0.000513059	0.000980456	0.000696689	0.000458672	0.000129949	4.58423e-05	0.000107224	0.000633525	1.65356e-05	0.00024689	6.22294e-05	0.000226502
Bacteria.Firmicutes.Clostridia.Clostridiales.Ruminococcaceae.Flavonifractor.Flavonifractor_plautii	4.98565e-05	0.00191444	7.02031e-05	0.000457949	0.000233408	9.94308e-05	0.000545041	6.23632e-06	0.000126297	0.000269448	0.000203056	2.89924e-05	3.21946e-05	6.13285e-05	0.000218934
Bacteria.Firmicutes.Clostridia.Clostridiales.Ruminococcaceae.Gemmiger.Gemmiger_formicilis	0.00857361	0.00049293	0.0147735	0.0049758	0.000290862	0.000197795	0.0353472	0.0060267	0.0184438	0.00724435	0.0158551	0.00264191	0.036756	0.0177591	0.0272588
Bacteria.Firmicutes.Clostridia.Clostridiales.Ruminococcaceae.unclassified_Ruminococcaceae.unclassified_Ruminococcaceae	0.0353937	0.000589699	0.003397	0.00443959	0.000675476	0.000247342	0.0226156	0.0003755	0.00039411	0.0254142	0.0135014	0.000459526	0.000196836	0.0145184	0.00539257
Bacteria.Firmicutes.Clostridia.Clostridiales.Ruminococcaceae.Ruminococcus.Ruminococcus_bromii	0.00354127	0.00889639	0.0255632	0.00283542	1.64664e-05	0	0.0497699	0.0127223	0.0014425	0.000785418	0.00900301	2.20475e-06	0.00020842	2.20087e-05	0.0118319
Bacteria.Firmicutes.Clostridia.Clostridiales.Ruminococcaceae.Ruminococcus.Ruminococcus_callidus	0.000215541	0.00205726	0.00137661	4.63421e-05	0.000547576	0	0.00129636	0.000348988	0.000610728	0.000260812	0.000256596	0	2.50993e-06	8.19858e-05	0.000392192
Bacteria.Firmicutes.Clostridia.Clostridiales.Ruminococcaceae.Ruminococcus.Ruminococcus_lactaris	0.00160992	1.31843e-05	0.00593563	0.00149297	5.52785e-05	2.3511e-05	0.00938563	0.00204264	3.83213e-05	0.0503918	0.0123457	0.00102828	5.21293e-05	0.00440838	0.00623363
Bacteria.Firmicutes.Clostridia.Clostridiales.Ruminococcaceae.Ruminococcus.Ruminococcus_sp_5_1_39BFAA	0	6.68679e-05	0	2.30214e-05	0.00497555	0	0	3.03829e-05	3.93333e-05	8.19343e-05	0.000212813	0	5.38186e-05	0	0
Bacteria.Firmicutes.Clostridia.Clostridiales.Ruminococcaceae.Ruminococcus.Ruminococcus_sp_AF12_5	0.000755975	0.00376441	0.00016337	0.0010999	0.000956268	0.0028092	0.000924214	2.36857e-05	5.97232e-05	0.00658538	0.00114286	0	2.70782e-05	0.000592112	0
Bacteria.Firmicutes.Clostridia.Clostridiales.Ruminococcaceae.Ruminococcus.Ruminococcus_sp_AF14_5	0.00115837	0.000228865	0.000306308	3.67975e-05	0.00463015	4.05691e-05	0.00415481	5.16724e-05	0.000226944	0.000221438	0.000867787	0	3.59595e-05	0.00395733	0.00671497
Bacteria.Firmicutes.Clostridia.Clostridiales.Ruminococcaceae.Ruminococcus.Ruminococcus_sp_AF16_40	0.000127977	0.00100542	0.000892041	0.000131358	0	0	0	0.00612109	1.14223e-05	0	0.000495509	0	3.62974e-05	0	0.000220276
Bacteria.Firmicutes.Clostridia.Clostridiales.Ruminococcaceae.Ruminococcus.Ruminococcus_sp_AF17_11	0.000447408	0.000257631	0.000153137	5.69106e-05	0	0	0.0019117	1.78488e-05	4.86482e-05	0.00013056	0.000141739	0	0	0	0.000206052
Bacteria.Firmicutes.Clostridia.Clostridiales.Ruminococcaceae.Ruminococcus.Ruminococcus_sp_AF17_12	0.000771288	0	0.00149677	0.00013438	0.000310724	0.000395759	0.00210274	0.0015502	0.00016087	0.000571175	0.000737142	7.20434e-05	9.64874e-05	0.00022678	0.000496908
Bacteria.Firmicutes.Clostridia.Clostridiales.Ruminococcaceae.Ruminococcus.Ruminococcus_sp_AF17_22AC	0.000524819	7.39332e-05	0.000312635	3.72947e-05	2.02402e-05	5.87495e-05	0.000168711	0.000376944	0.000174101	0.00202708	0.000644319	0.000232876	0.000195823	0.000128835	0.0031904
Bacteria.Firmicutes.Clostridia.Clostridiales.Ruminococcaceae.Ruminococcus.Ruminococcus_sp_AF19_29	6.3236e-05	0	0.000580183	0.00358597	0	0	0.000107547	0.000555217	7.45658e-05	0	0.000910574	0.000173651	0	0	0.000313614
Bacteria.Firmicutes.Clostridia.Clostridiales.Ruminococcaceae.Ruminococcus.Ruminococcus_sp_AF20_12LB	0.00205697	0.00180354	0.000943562	0.000285849	0.000712703	5.00521e-05	0.000147624	0.000576998	0.00173536	2.28223e-05	0.00167692	0.00060512	0.000821036	0.000113776	0.000275828
Bacteria.Firmicutes.Clostridia.Clostridiales.Ruminococcaceae.Ruminococcus.Ruminococcus_sp_AF21_3	0.00132089	0	0.00012613	7.40711e-05	0.00284361	4.78076e-05	0	0.000232495	0	0.000189775	0.000315594	0	0	3.86118e-05	0
Bacteria.Firmicutes.Clostridia.Clostridiales.Ruminococcaceae.Ruminococcus.Ruminococcus_sp_AF21_42	0.000694077	0.00024003	0.00306705	7.31924e-05	4.35058e-05	2.24449e-06	0.00482022	0.00200251	0.000254706	0.000723222	0.00180054	3.33786e-06	0.00473855	0.00275232	0.00251401
Bacteria.Firmicutes.Clostridia.Clostridiales.Ruminococcaceae.Ruminococcus.Ruminococcus_sp_AF24_16	0.000350292	0	0.00395865	0.000740964	0.000159186	0.00185153	0	0	0	0	0.000180583	0	0	0	0
Bacteria.Firmicutes.Clostridia.Clostridiales.Ruminococcaceae.Ruminococcus.Ruminococcus_sp_AF24_32LB	0.00136762	0	0	0.000673186	0	0.00232742	0.000797325	0.000162482	0.0035521	0	0.00130633	3.04531e-05	0	7.31051e-05	0
Bacteria.Firmicutes.Clostridia.Clostridiales.Ruminococcaceae.Ruminococcus.Ruminococcus_sp_AF25_13	0	0.0124605	0	0.0011029	0	0	0	0	0	0.00997778	0.000160805	0	0	0	0
Bacteria.Firmicutes.Clostridia.Clostridiales.Ruminococcaceae.Ruminococcus.Ruminococcus_sp_AF25_23LB	0.000479237	0.000183067	0.00105206	0.000290097	0	0	6.67672e-05	0.000342537	0	0.000353027	0.000266109	0.000435355	8.51927e-05	8.28867e-05	0.000424342
Bacteria.Firmicutes.Clostridia.Clostridiales.Ruminococcaceae.Ruminococcus.Ruminococcus_sp_AF25_28AC	0.00301403	0	0.00110037	2.91731e-05	0.000285382	0	0.00362536	0.000274644	0.0018818	0.000712324	0.000816668	2.54648e-05	0.00010841	0.00215061	0.000138853
Bacteria.Firmicutes.Clostridia.Clostridiales.Ruminococcaceae.Ruminococcus.Ruminococcus_sp_AF25_3LB	9.02233e-05	0	0	0	0	0	0	0	0.00216649	0	0.000227073	0	0	0	0
Bacteria.Firmicutes.Clostridia.Clostridiales.Ruminococcaceae.Ruminococcus.Ruminococcus_sp_AF31_14BH	5.07619e-05	0.000134114	0.000188434	6.64098e-05	0.000658803	6.13306e-05	0.000361759	0	0.00590179	0.000821707	0.0032735	1.25671e-05	0.00010421	3.76465e-05	0.000735111
Bacteria.Firmicutes.Clostridia.Clostridiales.Ruminococcaceae.Ruminococcus.Ruminococcus_sp_AF31_8BH	0.00193728	0.000799071	0.000854978	0.00169034	0.000123647	0.00118155	0.00791239	0.000412205	0.00103538	0.0396338	0.00294998	0.000292965	5.85971e-05	0.0044013	0.0116443
Bacteria.Firmicutes.Clostridia.Clostridiales.Ruminococcaceae.Ruminococcus.Ruminococcus_sp_AF32_2AC	0.000743889	0.000776172	0.0061836	0.000251741	0.000286809	8.02404e-05	0	0	0	0.000368447	0.00218771	0	0.00442524	0.000617403	0.000237075
Bacteria.Firmicutes.Clostridia.Clostridiales.Ruminococcaceae.Ruminococcus.Ruminococcus_sp_AF33_11BH	4.8401e-05	0.00628545	0	0.00209504	3.03594e-05	5.903e-05	0	0.000269298	0	0.000228532	0.00179467	0.000286727	0.000189306	0	0.000622343
Bacteria.Firmicutes.Clostridia.Clostridiales.Ruminococcaceae.Ruminococcus.Ruminococcus_sp_AF37_3AC	0.000337862	2.79457e-05	0.000667389	1.68107e-05	0	0	0.000923766	0.0105863	0.0410232	8.94389e-06	0.0014573	0	0.000481375	0	3.9772e-05
Bacteria.Firmicutes.Clostridia.Clostridiales.Ruminococcaceae.Ruminococcus.Ruminococcus_sp_AF37_6AT	0.00259571	0.000378182	0.00556176	0.000483343	0.000888611	0.000157787	0	0.00297838	0.00232632	0.000922454	0.000975963	0.00121385	0	0.0131394	0
Bacteria.Firmicutes.Clostridia.Clostridiales.Ruminococcaceae.Ruminococcus.Ruminococcus_sp_AF41_9	0.00150804	0.00324126	0.000139686	0.00309487	3.7568e-05	0.000822997	0.0153056	3.00546e-05	1.68182e-05	0.00184254	0.00108349	0	1.49148e-05	2.27166e-05	2.60316e-05
Bacteria.Firmicutes.Clostridia.Clostridiales.Ruminococcaceae.Ruminococcus.Ruminococcus_sp_AF42_10	0.00273784	0.0368774	0.000539613	0.0054571	3.83888e-05	0	6.28621e-05	0	3.02615e-05	0	0.000920653	0	0	6.69272e-06	7.12246e-05
Bacteria.Firmicutes.Clostridia.Clostridiales.Ruminococcaceae.Ruminococcus.Ruminococcus_sp_AF42_9BH	0.000159304	0.000121939	8.15241e-05	0.000115562	0	5.8525e-05	0.000812267	0.000146876	9.56957e-05	0.00103081	0.000283762	0.000193963	0	9.91681e-05	0.000217216
Bacteria.Firmicutes.Clostridia.Clostridiales.Ruminococcaceae.Ruminococcus.Ruminococcus_sp_AF43_11	0.000170372	0.00224991	0.000913448	0.000303504	0.00146617	0	0.00696949	0.000152775	0.000268606	0	0.00160297	0	4.17517e-05	4.96806e-05	2.03422e-05
Bacteria.Firmicutes.Clostridia.Clostridiales.Ruminococcaceae.Ruminococcus.Ruminococcus_sp_AF45_4BH	0.000379729	2.42238e-05	0.000130331	1.23133e-05	2.18579e-05	1.1503e-05	0.000190934	0.000212434	6.82537e-05	0.00113269	0.000425728	6.06305e-06	0.000174006	0.00179037	0.00198141
Bacteria.Firmicutes.Clostridia.Clostridiales.Ruminococcaceae.Ruminococcus.Ruminococcus_sp_AF46_10NS	0.0161325	0.000103645	0.00128031	0.000188443	4.34119e-06	0.000402156	0.00190532	3.19496e-06	9.61384e-05	0.00518715	0.000656963	4.22064e-05	0.000472639	0.0408964	0.0031758
Bacteria.Firmicutes.Clostridia.Clostridiales.Ruminococcaceae.Ruminococcus.Ruminococcus_sp_AM12_48	0.00032581	0	0.000354043	3.40915e-05	0	0	0	0.00048502	0	0.000829006	0.000818898	0	0	0	0
Bacteria.Firmicutes.Clostridia.Clostridiales.Ruminococcaceae.Ruminococcus.Ruminococcus_sp_AM18_44	0	0	0	1.54548e-05	0	0	0	0	0	0	0.000312827	0.00353997	0	0	0
Bacteria.Firmicutes.Clostridia.Clostridiales.Ruminococcaceae.Ruminococcus.Ruminococcus_sp_AM22_13	0.00991814	0.000274348	0.000564088	0.000399748	0	0.00142845	0	0.00333376	0.00086412	0.00044298	0.00512421	5.58076e-05	0	0.000369773	0
Bacteria.Firmicutes.Clostridia.Clostridiales.Ruminococcaceae.Ruminococcus.Ruminococcus_sp_AM22_14LB	0.000114398	0	0.000188567	0.00075215	0.00134502	0.00231996	0	0.000203771	0.000214579	0.0028017	0.000495156	7.74394e-05	0	0	0
Bacteria.Firmicutes.Clostridia.Clostridiales.Ruminococcaceae.Ruminococcus.Ruminococcus_sp_AM23_1	0.000480784	0.000765006	0.00113569	0.000290905	0.000914479	0.000221811	0.000553034	0.000111332	0.00095063	0.00026955	0.000334526	5.00753e-05	0.00231497	0.000181283	6.98828e-05
Bacteria.Firmicutes.Clostridia.Clostridiales.Ruminococcaceae.Ruminococcus.Ruminococcus_sp_AM23_1LB	0.00028767	0.000293903	0.000348672	0.00026459	0	0.0015464	0.000105688	0.000104205	0	0.000351485	0.000444682	0	0	0	0
Bacteria.Firmicutes.Clostridia.Clostridiales.Ruminococcaceae.Ruminococcus.Ruminococcus_sp_AM26_12LB	0.00089912	0	0.00177658	0.000155406	0.00053145	0.000245715	0	0.000284137	0	0	0.00167999	0	0.000228645	0.000164165	0.00169538
Bacteria.Firmicutes.Clostridia.Clostridiales.Ruminococcaceae.Ruminococcus.Ruminococcus_sp_AM27_16	0.000443465	0.000686847	0.00119048	0.000656014	0	6.51462e-05	0	0.000594755	0.000378275	0.000119046	0.000563597	0.000338539	0.000544509	0.000214231	0.00056604
Bacteria.Firmicutes.Clostridia.Clostridiales.Ruminococcaceae.Ruminococcus.Ruminococcus_sp_AM28_13	1.53969e-05	0.00111714	0.000104632	2.18535e-06	0	0	0.000242888	0	0.00218927	0	2.33166e-05	0	0	0	0.000109011
Bacteria.Firmicutes.Clostridia.Clostridiales.Ruminococcaceae.Ruminococcus.Ruminococcus_sp_AM28_29LB	0.000103605	0.00927924	0.000148783	0.00372375	0	0	2.93335e-05	0.0014017	0.000785156	0	0.000474836	0	3.14224e-05	0	0.00157225
Bacteria.Firmicutes.Clostridia.Clostridiales.Ruminococcaceae.Ruminococcus.Ruminococcus_sp_AM28_41	0.000393283	0	0.00017428	4.7584e-05	0	0	0.00109779	0.00260961	3.70653e-05	0.000237065	0.00259307	8.25126e-05	0.00180522	0.00118036	0.00150758
Bacteria.Firmicutes.Clostridia.Clostridiales.Ruminococcaceae.Ruminococcus.Ruminococcus_sp_AM29_12LB	0.000466698	0.000166602	0.000177116	7.32423e-05	0.000194007	4.57314e-05	0.000394103	7.60647e-05	0.000494754	0.000207766	7.96774e-05	1.76104e-05	0.00202759	0	0
Bacteria.Firmicutes.Clostridia.Clostridiales.Ruminococcaceae.Ruminococcus.Ruminococcus_sp_AM29_26	0.000341083	0	5.4193e-05	0.000189769	5.08268e-05	0.000609434	0	7.29312e-05	0	0.000161607	0.000502674	0	0.00117947	5.11607e-05	0
Bacteria.Firmicutes.Clostridia.Clostridiales.Ruminococcaceae.Ruminococcus.Ruminococcus_sp_AM30_15AC	0.000527061	0	0.00047891	0.000233683	0	0.000168729	0.00221941	0.000427664	0	0.000192448	0.000407009	0	0	7.70306e-05	0.00106703
Bacteria.Firmicutes.Clostridia.Clostridiales.Ruminococcaceae.Ruminococcus.Ruminococcus_sp_AM31_32	0.000735446	0	0.000221532	0	0	0	2.33729e-05	0.00389365	0.00157579	0.000109794	0.000183713	0	1.68937e-05	1.71179e-05	0
Bacteria.Firmicutes.Clostridia.Clostridiales.Ruminococcaceae.Ruminococcus.Ruminococcus_sp_AM32_17LB	0.00189272	0.00271099	0.000953149	0.00372035	0.000146544	0	8.48433e-05	0.00130785	7.2541e-05	0.00173296	0.00119192	0	0.000124434	8.92577e-05	0.000953937
Bacteria.Firmicutes.Clostridia.Clostridiales.Ruminococcaceae.Ruminococcus.Ruminococcus_sp_AM33_14	0.00104236	0.00519002	0.00178832	0.00183905	7.05328e-06	0.00365414	0.000162009	0.000131393	5.90395e-05	0.000204373	0.00255256	3.53862e-05	0.000182452	0.00017755	0
Bacteria.Firmicutes.Clostridia.Clostridiales.Ruminococcaceae.Ruminococcus.Ruminococcus_sp_AM34_10LB	0.000156128	0	0.0121566	3.78503e-06	0	0	0	0.00151887	0	0.000178055	0.000115932	0	0	0	0.000301859
Bacteria.Firmicutes.Clostridia.Clostridiales.Ruminococcaceae.Ruminococcus.Ruminococcus_sp_AM34_9LB	0.000565624	7.53841e-05	0.000414109	0.000929533	0.000907623	0.000734228	0	0.000722184	0.000642448	0.000227709	0.000284041	6.60321e-05	0.000176805	0.000166417	0.000879653
Bacteria.Firmicutes.Clostridia.Clostridiales.Ruminococcaceae.Ruminococcus.Ruminococcus_sp_AM36_17	0.00123375	6.01811e-05	4.93987e-05	0	0	0	0.0040616	0.000422472	0	0	0.000647725	0	3.25325e-05	0.00490924	0.00533718
Bacteria.Firmicutes.Clostridia.Clostridiales.Ruminococcaceae.Ruminococcus.Ruminococcus_sp_AM36_18	0.000144865	0.000717379	0.00857934	0.00018177	0	0	0.00291609	0.00146213	6.20323e-05	0	0.00110063	0	0	0	0.000871763
Bacteria.Firmicutes.Clostridia.Clostridiales.Ruminococcaceae.Ruminococcus.Ruminococcus_sp_AM40_10AC	0.00134643	0.000309737	0.000551323	6.80921e-05	0	0	0.00184212	0.00035716	0.000923695	0.000300083	0.000879302	0.000101694	0.00177809	0.00382103	0.00389223
Bacteria.Firmicutes.Clostridia.Clostridiales.Ruminococcaceae.Ruminococcus.Ruminococcus_sp_AM41_10BH	0.000158801	3.79759e-05	0.000933411	5.08407e-05	3.86458e-06	0.000202958	0.00241842	0.000266104	9.28105e-05	0.000223186	0.000203569	8.35048e-06	8.05107e-05	1.10687e-05	0.000181684
Bacteria.Firmicutes.Clostridia.Clostridiales.Ruminococcaceae.Ruminococcus.Ruminococcus_sp_AM41_2AC	0.000358281	0.000235362	0.000418734	7.69243e-06	0.000160534	0	0.000184084	0	0	0	0.00029651	1.18505e-05	0.00046815	8.95151e-05	9.01176e-05
Bacteria.Firmicutes.Clostridia.Clostridiales.Ruminococcaceae.Ruminococcus.Ruminococcus_sp_AM42_10AC	0.00136296	0.000326959	0.000456116	0.0022029	0.00208463	7.59759e-05	0.00103968	0.000242879	0.000536323	0.000214448	0.00152573	0.000566702	0.000476259	0.000318934	0.00139486
Bacteria.Firmicutes.Clostridia.Clostridiales.Ruminococcaceae.Ruminococcus.Ruminococcus_sp_AM42_11	0.0350893	0.00498626	0.00795347	0.00363316	0.0109174	0.00482817	0.00270106	0.0153329	0.00835731	0.0089077	0.0137469	0.00142581	0.00431379	0.0138788	0.00642304
Bacteria.Firmicutes.Clostridia.Clostridiales.Ruminococcaceae.Ruminococcus.Ruminococcus_sp_AM44_9AT	0.000303715	6.18843e-05	0.000585595	6.19642e-05	0.00341255	0	0	0	0.000523005	6.57941e-05	0.000653728	0.000373456	0	8.46886e-05	0
Bacteria.Firmicutes.Clostridia.Clostridiales.Ruminococcaceae.Ruminococcus.Ruminococcus_sp_AM46_18	0.00101024	0	0.00124399	0.000137357	0.00988285	0.000110485	0.000763649	0.000657271	0.000326577	0.000235317	0.000941734	0.000609392	2.85263e-05	0.000535096	4.29387e-05
Bacteria.Firmicutes.Clostridia.Clostridiales.Ruminococcaceae.Ruminococcus.Ruminococcus_sp_AM54_14NS	0.000367199	0.000225269	0.000605565	4.36094e-05	0.000691361	0	0.000400643	0.000107277	0.001829	0.00153784	0.000705538	2.95987e-05	0.00153839	0	0.00011996
Bacteria.Firmicutes.Clostridia.Clostridiales.Ruminococcaceae.Ruminococcus.Ruminococcus_sp_AM57_5	0.00021732	0.00533953	0.000245556	0.000522761	0.00133016	0.000190781	0.00116638	0	1.06512e-05	3.19718e-05	0.000586045	1.91813e-05	2.28307e-05	0.000801839	6.85946e-05
Bacteria.Firmicutes.Clostridia.Clostridiales.Ruminococcaceae.Ruminococcus.Ruminococcus_sp_AM58_7XD	0.00178017	8.88207e-05	0.000695828	0.000574643	0	0.000788039	4.91261e-05	7.01356e-05	0	0	0.00214351	1.41379e-05	0	4.23443e-05	0.000753091
Bacteria.Firmicutes.Clostridia.Clostridiales.Ruminococcaceae.Ruminococcus.Ruminococcus_sp_OF02_6	0.00130497	0.000845752	0.000126315	0.000150477	2.65287e-05	4.04008e-05	0.000450444	0.000308252	0.00149791	3.814e-05	0.00103967	0.00089667	3.41736e-05	6.03632e-05	0.000212869
Bacteria.Firmicutes.Clostridia.Clostridiales.Ruminococcaceae.Ruminococcus.Ruminococcus_sp_OF03_6AA	0.00188827	0	0.0135715	0.000134312	0.000562263	0.00065943	0.00624533	0.00307199	1.80823e-05	0.000891716	0.000664586	0.000120352	0.00332662	6.06849e-05	0.000238417
Bacteria.Firmicutes.Clostridia.Clostridiales.Ruminococcaceae.Ruminococcus.Ruminococcus_sp_OF05_2BH	0.00150436	0	0.000463426	0.000461439	0	0	0.00293878	0	0	0	0.00292378	0.000744867	0.00166167	0.005587	0
Bacteria.Firmicutes.Clostridia.Clostridiales.Ruminococcaceae.Ruminococcus.Ruminococcus_sp_OM02_16LB	0.000965634	0	0.00014225	0.00389789	0.00625942	0	0	0.0023643	0.00546921	0.00022113	0.00776792	0.000496619	0.000182018	0.000515468	0.00270063
Bacteria.Firmicutes.Clostridia.Clostridiales.Ruminococcaceae.Ruminococcus.Ruminococcus_sp_OM04_4AA	0.00048202	0.0599244	0.0031146	0.00965455	0.00320264	0.0135915	0.000511785	0.00111566	0.000126158	0.10367	0.00430476	9.23237e-06	0.000827407	8.90003e-05	8.36232e-05
Bacteria.Firmicutes.Clostridia.Clostridiales.Ruminococcaceae.Ruminococcus.Ruminococcus_sp_OM05_7	0.000924688	0	0.00181493	0.000585144	0.00443222	0	0	0.000374118	0.00784041	0	0.0022674	0.000299625	0	0.000287143	0
Bacteria.Firmicutes.Clostridia.Clostridiales.Ruminococcaceae.Ruminococcus.Ruminococcus_sp_OM06_36AC	0.000122327	0.00235514	0.000416661	2.46805e-05	0.000482843	0	0.000670488	0.000132161	0.000259319	0.000197485	0.000218873	0	3.13741e-06	8.35303e-05	0.000321611
Bacteria.Firmicutes.Clostridia.Clostridiales.Ruminococcaceae.Ruminococcus.Ruminococcus_sp_OM07_7	6.72882e-05	0	0.000305708	0.000196027	0	0.000312713	0.000235738	0.000866173	4.24451e-05	5.33549e-05	0.000576822	0.00013369	4.74473e-05	0.0014018	0.00060549
Bacteria.Firmicutes.Clostridia.Clostridiales.Ruminococcaceae.Ruminococcus.Ruminococcus_sp_OM08_7	0.0017267	0.00393139	0.000344419	0.000717618	0	3.81563e-05	0.00156539	0.000424715	0.000170502	0.000343363	0.00103131	0.000175112	4.04484e-05	0.000729828	0.00155041
Bacteria.Firmicutes.Clostridia.Clostridiales.Ruminococcaceae.Ruminococcus.Ruminococcus_sp_OM08_9BH	0.0001046	6.66786e-05	0.000586762	1.58938e-05	2.4491e-05	4.66292e-05	0.00180444	0.000549872	0	0.000246111	8.68334e-05	2.09622e-05	0.000369732	3.84188e-05	0.000131661
Bacteria.Firmicutes.Clostridia.Clostridiales.Ruminococcaceae.Ruminococcus.Ruminococcus_sp_TF06_23	0.000574889	7.87905e-05	0.00230065	0.000228258	0.000847085	0	0	0.000142882	0.000380454	0.00202913	0.000807809	0	0.00295167	0	0.0001074
Bacteria.Firmicutes.Clostridia.Clostridiales.Ruminococcaceae.Ruminococcus.Ruminococcus_sp_TF08_4	0.000506255	5.65223e-05	0.00238481	0.000345354	0.00156706	0.000960641	0.000152909	0	0	2.74485e-05	0.000409189	0	0	0	0.00256188
Bacteria.Firmicutes.Clostridia.Clostridiales.Ruminococcaceae.Ruminococcus.Ruminococcus_sp_TF11_2AC	0.00652401	6.54801e-05	0.000608438	0.000543403	0	0	0	7.23782e-05	0.00114191	0.000103009	0.000575723	0	3.79868e-05	0.000316681	0
Bacteria.Firmicutes.Clostridia.Clostridiales.Ruminococcaceae.Ruminococcus.Ruminococcus_sp_TF12_19AC	0	0	0.0361405	0	0	0	0.02034	0	0.000146978	0	0.00265816	0	0.000287145	0	0.000104341
Bacteria.Firmicutes.Clostridia.Clostridiales.Ruminococcaceae.Ruminococcus.Ruminococcus_sp_TF12_2	0.000118181	0.0365613	0.00162028	2.34468e-05	0	0	0	0	0	0	0.000568759	0	0	0	0.00124683
Bacteria.Firmicutes.Clostridia.Clostridiales.Ruminococcaceae.Ruminococcus.Ruminococcus_sp_TM09_4	0.000245809	0	0.000377591	2.35763e-05	0.000145577	0	0	3.50524e-05	0.000733599	0.000202009	0.000426078	9.67883e-05	5.19844e-05	6.08136e-05	0.000872568
Bacteria.Firmicutes.Clostridia.Clostridiales.Ruminococcaceae.Ruminococcus.Ruminococcus_sp_TM10_9AT	0.0015823	0.000108376	0.00137749	0.000198834	0	0	0.000366705	0.00124892	7.12869e-05	0	0.000302811	0	0	0	0
Bacteria.Firmicutes.Clostridia.Clostridiales.Ruminococcaceae.Subdoligranulum.Subdoligranulum_sp_4_3_54A2FAA	8.79309e-05	0	1.46333e-05	7.9599e-05	0.000239757	0	0.000125362	7.43443e-06	2.50399e-05	0.000694848	0.000282641	0.000117458	0	7.86394e-05	6.43544e-05
Bacteria.Firmicutes.Clostridia.Clostridiales.Ruminococcaceae.Subdoligranulum.Subdoligranulum_sp_AM16_9	0.000407755	0	0.000134179	0.000154078	0.000207144	6.6549e-05	0.00236433	0.000207458	3.78434e-05	0.00126458	0.000301644	0.00017536	6.79611e-05	0.000141963	0.000127152
Bacteria.Firmicutes.Clostridia.Clostridiales.Ruminococcaceae.Subdoligranulum.Subdoligranulum_sp_AM23_21AC	4.4366e-05	3.09106e-05	2.02491e-05	0.000239529	0.0013487	0	1.99937e-05	0	9.66851e-05	3.27943e-05	1.53558e-05	0.000125615	0	2.09791e-05	4.13285e-05
Bacteria.Firmicutes.Clostridia.Clostridiales.Ruminococcaceae.Subdoligranulum.Subdoligranulum_sp_APC924/74	0.0818147	0.101126	0.00456541	0.00129709	3.20629e-05	0.000116208	0.00131056	0.0271151	0.0178435	0.00418142	0.0176773	0.000120051	0.00547227	0.0490558	0.0435837
Bacteria.Firmicutes.Clostridia.Clostridiales.Ruminococcaceae.Subdoligranulum.Subdoligranulum_sp_OF01_18	0.00160397	0.00132133	0.000654234	0.000499682	0.000165612	0.000211262	0.0017003	0.000314919	0.000493413	0.000592661	0.00192716	0.000613471	0.00203473	0.00136609	0.00100815
Bacteria.Firmicutes.Clostridia.unclassified_Clostridia.unclassified_Clostridia.unclassified_Clostridia.unclassified_Clostridia	0.000152861	9.39304e-05	0.000150287	0.000299743	0.00399085	3.38356e-05	0.000103066	0	5.9356e-05	0	0.000557743	1.79839e-05	0	0	0.000189199
Bacteria.Firmicutes.Erysipelotrichia.Erysipelotrichales.Erysipelotrichaceae.Absiella.Absiella_sp_AM22_9	0	0	0	0	0	0	0	0	0	0	0.000685444	0	0	0	0
Bacteria.Firmicutes.Erysipelotrichia.Erysipelotrichales.Erysipelotrichaceae.Coprobacillus.Coprobacillus_cateniformis	1.68046e-05	0.000702302	3.72339e-06	4.10718e-05	0.000358022	0	0	1.60977e-05	0	0.000262971	0.00206641	3.74241e-06	6.7575e-06	7.20754e-06	2.96277e-05
Bacteria.Firmicutes.Erysipelotrichia.Erysipelotrichales.Erysipelotrichaceae.Coprobacillus.Coprobacillus_sp_3_3_56FAA	0	0	0	0.000282521	0.000105285	0	0	0	3.50677e-05	0	1.99452e-05	0.00224935	0	0	0
Bacteria.Firmicutes.Erysipelotrichia.Erysipelotrichales.Erysipelotrichaceae.Coprobacillus.Coprobacillus_sp_AF02_13	0.000968792	0	0.00490771	0.001056	4.74864e-05	0	0	0	0	0	0.00026352	0	0	0	0
Bacteria.Firmicutes.Erysipelotrichia.Erysipelotrichales.Erysipelotrichaceae.Coprobacillus.Coprobacillus_sp_AF16_47	2.76243e-05	0	0.000398735	0.000141493	0	0	4.73091e-05	4.01828e-05	0	0	0.000244005	0	0.000110871	0.000195312	0
Bacteria.Firmicutes.Erysipelotrichia.Erysipelotrichales.Erysipelotrichaceae.Coprobacillus.Coprobacillus_sp_AF24_1LB	3.47152e-05	0	0.000149471	0.000391003	0	7.23847e-05	0.000642936	0	0.000219762	0	0.000429126	0	0	0.000484064	0
Bacteria.Firmicutes.Erysipelotrichia.Erysipelotrichales.Erysipelotrichaceae.Coprobacillus.Coprobacillus_sp_AF27_24BH	0.000116296	0.00180613	0.00165852	0.000594253	0	0.00055321	0	0	0	0	8.63628e-05	0	0	0	0
Bacteria.Firmicutes.Erysipelotrichia.Erysipelotrichales.Erysipelotrichaceae.Coprobacillus.Coprobacillus_sp_AF31_1BH	0	0	0	0.00152726	0	8.905e-05	7.23247e-05	2.76487e-05	0	0	0.000243331	0	0	0	0
Bacteria.Firmicutes.Erysipelotrichia.Erysipelotrichales.Erysipelotrichaceae.Coprobacillus.Coprobacillus_sp_AF37_2	0	0	0	0.00103909	0	0	0	0	0	0	0.00022028	0	0	0.000660906	0
Bacteria.Firmicutes.Erysipelotrichia.Erysipelotrichales.Erysipelotrichaceae.Coprobacillus.Coprobacillus_sp_AM23_9LB	0.000156324	0	0.00134685	0.000108923	0	0.000293354	0	6.66027e-05	0	0	7.24714e-05	0	6.51133e-05	9.30545e-05	0
Bacteria.Firmicutes.Erysipelotrichia.Erysipelotrichales.Erysipelotrichaceae.Coprobacillus.Coprobacillus_sp_AM26_5AC	0.00014702	0	9.65092e-05	0.000981437	0	0.00237057	0	0	0	0	1.25666e-05	0	0	0	0
Bacteria.Firmicutes.Erysipelotrichia.Erysipelotrichales.Erysipelotrichaceae.Coprobacillus.Coprobacillus_sp_AM28_15LB	0.000254134	0	0.00079423	0.00105962	3.03206e-05	0.00105536	0.000507006	0	0	0	0.00010971	0	0.000331166	0.000306578	0
Bacteria.Firmicutes.Erysipelotrichia.Erysipelotrichales.Erysipelotrichaceae.Coprobacillus.Coprobacillus_sp_AM32_11LB	0.000431365	0	0.000622995	0.00262749	0	0.005981	0.0010127	5.1826e-05	0	0	0.000346357	0.000231912	0.000244477	0.000134176	0.000142503
Bacteria.Firmicutes.Erysipelotrichia.Erysipelotrichales.Erysipelotrichaceae.Coprobacillus.Coprobacillus_sp_AM37_9BH	0.00169639	0.0102438	7.83569e-05	0.00123866	0	0	0	0	0.000156344	0	0.000849352	0	0	0	0
Bacteria.Firmicutes.Erysipelotrichia.Erysipelotrichales.Erysipelotrichaceae.Coprobacillus.Coprobacillus_sp_OF03_2AA	1.33346e-05	0	0	4.16877e-05	0	0	0.0205131	0	0	0	0.0016779	0	6.75267e-05	0.000135463	0
Bacteria.Firmicutes.Erysipelotrichia.Erysipelotrichales.Erysipelotrichaceae.Coprobacillus.Coprobacillus_sp_OM08_19	0.00158455	0	0.000883418	5.93704e-05	0	8.27094e-05	0.00248746	0	0.000318146	0	7.03549e-05	0	0	0.00146693	0.00102387
Bacteria.Firmicutes.Erysipelotrichia.Erysipelotrichales.Erysipelotrichaceae.Coprobacillus.Coprobacillus_sp_TM10_10	0.00156623	0.01402	0.0101949	0.00276611	0	0	0	0.000170838	0	0	0.000563277	0	0	0	0
Bacteria.Firmicutes.Erysipelotrichia.Erysipelotrichales.Erysipelotrichaceae.Erysipelatoclostridium.Erysipelatoclostridium_ramosum	0.000256724	0.000107683	7.42638e-05	0.00269144	0.00644076	0.00045002	4.09261e-05	0	0.000261653	0	0.000235378	0.00335858	0	2.75431e-05	0
Bacteria.Firmicutes.Erysipelotrichia.Erysipelotrichales.Erysipelotrichaceae.Erysipelatoclostridium.[Clostridium]_innocuum	0.000308931	0.00029138	0.000165006	0.000122446	0.000201206	7.72665e-05	0.0012203	3.66806e-05	3.58193e-05	0.000147009	0.000155168	0.000519946	2.02725e-05	0.000116801	0.00038296
Bacteria.Firmicutes.Erysipelotrichia.Erysipelotrichales.Erysipelotrichaceae.Erysipelatoclostridium.[Clostridium]_spiroforme	0.000874998	2.44762e-05	8.5689e-05	6.09638e-05	0	0.00381916	0	1.25341e-05	4.98226e-05	1.49065e-05	1.48344e-05	0	9.31569e-06	7.85107e-06	0
Bacteria.Firmicutes.Erysipelotrichia.Erysipelotrichales.Erysipelotrichaceae.Holdemanella.Holdemanella_biformis	0.00160631	2.08174e-06	0.000881516	1.37972e-05	1.8036e-06	0	3.03503e-06	1.67916e-05	0.000950224	7.91586e-05	0.0147649	2.60204e-06	0	2.70283e-06	1.34183e-06
Bacteria.Firmicutes.Erysipelotrichia.Erysipelotrichales.Erysipelotrichaceae.unclassified_Erysipelotrichaceae.unclassified_Erysipelotrichaceae	0.00180518	0.000875338	0.000570724	0.000473559	3.71594e-05	0.000106725	0.0038238	3.19189e-05	5.3869e-05	0.00216452	0.00053718	0.000285426	0	0.000305613	0.0018695
Bacteria.Firmicutes.Erysipelotrichia.Erysipelotrichales.Erysipelotrichaceae.Turicibacter.Turicibacter_sanguinis	0.000978738	0.000157518	6.91554e-05	3.08497e-05	0.000110808	0.00226996	7.37336e-05	0.000178611	9.33793e-05	3.52615e-05	0.000115296	1.16025e-05	0	5.1225e-05	1.32573e-05
Bacteria.Firmicutes.Negativicutes.Acidaminococcales.Acidaminococcaceae.Phascolarctobacterium.Phascolarctobacterium_faecium	0.000809098	0	4.82511e-05	0.00268694	0	0.0161023	0.00562514	0	0.000436726	0	0.00151677	2.85239e-05	0.000125593	0.000895602	0
Bacteria.Firmicutes.Negativicutes.Acidaminococcales.Acidaminococcaceae.Phascolarctobacterium.Phascolarctobacterium_succinatutens	6.11784e-05	0	0.000907141	0.000322144	0	0.000212385	0.000488617	1.41994e-05	0.00013776	0.00503449	0.0015923	7.92361e-06	1.72316e-05	0.000266615	2.84469e-06
Bacteria.Firmicutes.Negativicutes.Veillonellales.Veillonellaceae.Dialister.Dialister_invisus	9.06044e-07	0.00142359	8.64016e-06	2.66505e-05	0.00785403	2.02004e-06	1.54261e-06	4.81369e-06	0.00606734	9.85884e-05	1.10781e-05	4.75911e-06	8.28276e-05	1.9692e-05	0
Bacteria.Firmicutes.Negativicutes.Veillonellales.Veillonellaceae.Dialister.Dialister_sp_Marseille_P5638	3.26176e-06	0	1.40761e-06	2.61199e-06	0	0	0	0.00469833	6.6243e-06	0	3.44257e-05	1.53298e-06	0	0	0.00304194
Bacteria.Firmicutes.Negativicutes.Veillonellales.Veillonellaceae.Megasphaera.Megasphaera_elsdenii	1.50071e-05	0	0.00188834	0.000458792	0	4.1523e-06	0	1.92005e-05	0	0	3.78937e-05	0	0.000355155	0	0
Bacteria.Firmicutes.Negativicutes.Veillonellales.Veillonellaceae.Veillonella.Veillonella_atypica	9.76716e-05	0.000270626	2.03766e-05	0.000264536	2.64116e-05	0	7.61415e-05	0.000308432	8.71521e-05	0.00177675	7.70728e-05	0.000327394	4.33445e-05	0	0
Bacteria.Firmicutes.Negativicutes.Veillonellales.Veillonellaceae.Veillonella.Veillonella_dispar	0.000485821	0.000132096	9.27533e-05	0.00059346	1.93922e-05	0	3.61919e-05	0.000538214	0.000224551	0.00167559	6.73504e-05	0.000167301	0.000240712	0	0
Bacteria.Firmicutes.Negativicutes.Veillonellales.Veillonellaceae.Veillonella.Veillonella_parvula	0.00292916	0.00111587	0.000311592	0.00696758	0.000697652	7.45731e-05	0.000122815	0.0188895	0.000303001	0.00441335	0.00103317	0.000677844	0.000100638	0.000129993	4.35291e-05
Bacteria.Firmicutes.Negativicutes.Veillonellales.Veillonellaceae.Veillonella.Veillonella_sp_6_1_27	0.000324908	0.000126166	3.55507e-05	0.000799065	9.56436e-05	0	0	0.00151559	0	0.000476596	0.000126802	3.36341e-05	0	0	0
Bacteria.Firmicutes.Negativicutes.Veillonellales.Veillonellaceae.Veillonella.Veillonella_sp_AF13_2	8.60944e-05	4.42211e-05	0	0.000484852	6.68957e-05	0	0	0.0031156	0	0.000927903	0.000119153	2.67013e-05	0	0	0
Bacteria.Firmicutes.Negativicutes.Veillonellales.Veillonellaceae.Veillonella.Veillonella_sp_AF36_20BH	0.000196894	4.35272e-05	2.18813e-05	0.000275371	0.00325559	0	0	0.000340536	9.86094e-06	0.000157598	6.48814e-05	7.50017e-05	0	0	0
Bacteria.Firmicutes.unclassified_Firmicutes.unclassified_Firmicutes.unclassified_Firmicutes.unclassified_Firmicutes.unclassified_Firmicutes	0.00967558	0.0113756	0.0111968	0.008981	0.00707205	0.00982603	0.0353796	0.00406792	0.00652689	0.0104731	0.0174721	0.00651591	0.00173011	0.075563	0.00317602
Bacteria.Fusobacteria.Fusobacteriia.Fusobacteriales.Fusobacteriaceae.Fusobacterium.Fusobacterium_mortiferum	4.63284e-07	7.44378e-06	1.65762e-06	0.00250462	4.98959e-06	0	0	0	7.11738e-05	0	5.8511e-05	1.55586e-06	0	0	0
Bacteria.Proteobacteria.Betaproteobacteria.Burkholderiales.Burkholderiaceae.Ralstonia.Ralstonia_pickettii	0	0	0	0	0	0	4.04264e-05	0.0190749	0.000139928	0.00011771	0.000132745	0.000836167	0.000219763	4.56907e-05	0.00012098
Bacteria.Proteobacteria.Betaproteobacteria.Burkholderiales.unclassified_Burkholderiales.unclassified_Burkholderiales.unclassified_Burkholderiales	7.36569e-06	0.000217573	3.08782e-05	0.00055618	0	0.000693098	0.000240329	2.5529e-05	0	0	5.39318e-05	0.000370039	0	1.66031e-05	0
Bacteria.Proteobacteria.Betaproteobacteria.Burkholderiales.Sutterellaceae.Parasutterella.Parasutterella_excrementihominis	1.94095e-05	0.000262677	6.84649e-05	0.000598251	0	0.0012591	0.000401022	1.24726e-05	0	2.11775e-05	7.78788e-05	0.00340741	0	1.15836e-05	0
Bacteria.Proteobacteria.Betaproteobacteria.Burkholderiales.Sutterellaceae.Sutterella.Sutterella_wadsworthensis	5.49205e-06	0	0.000163635	2.38553e-05	0	0	0	0	0	3.93737e-05	0.00069606	0	4.0545e-06	0	0.000210239
Bacteria.Proteobacteria.Deltaproteobacteria.Desulfovibrionales.Desulfovibrionaceae.Bilophila.Bilophila_wadsworthia	5.15124e-05	0	0.000105219	5.84688e-05	0.000576857	0.000130292	0.00324497	4.16574e-05	0.000246879	0.000297307	0.0001998	4.07878e-06	0	0.000104831	0
Bacteria.Proteobacteria.Gammaproteobacteria.Enterobacterales.Enterobacteriaceae.Citrobacter.Citrobacter_koseri	0	0	0	0	4.46991e-06	0	0	0	0	0	0.000500433	1.38884e-05	0	0	0
Bacteria.Proteobacteria.Gammaproteobacteria.Enterobacterales.Enterobacteriaceae.Enterobacter.Enterobacter_cloacae	0.000223692	0	0	7.13391e-05	2.87985e-06	0	9.41385e-06	0.000836896	0	0.000599446	0.000460691	0.0104311	5.24671e-05	0	0
Bacteria.Proteobacteria.Gammaproteobacteria.Enterobacterales.Enterobacteriaceae.Enterobacter.Enterobacter_hormaechei	0.000206941	0	0	0.000129634	6.87449e-06	4.66853e-05	0	0.00129353	0	0.00434354	0.000135517	0.0585821	0.000193264	0.000213652	0
Bacteria.Proteobacteria.Gammaproteobacteria.Enterobacterales.Enterobacteriaceae.Enterobacter.Enterobacter_roggenkampii	4.76982e-05	0	0	1.34592e-05	0	0	0	0	0	0.000984856	0.000257388	0.00186475	6.40997e-05	0	0
Bacteria.Proteobacteria.Gammaproteobacteria.Enterobacterales.Enterobacteriaceae.Escherichia.Escherichia_coli	0.0174567	0.0158152	0.0232936	0.0203031	0.0394662	0.0224247	0.00125321	0.251066	6.2834e-05	0.0109975	0.0656116	0.00846856	0.069805	0.0464205	0.222064
Bacteria.Proteobacteria.Gammaproteobacteria.Enterobacterales.Enterobacteriaceae.Klebsiella.Klebsiella_aerogenes	0	0	0	8.68259e-06	0	0	0	0.000126232	0	0	5.79903e-05	0.00558859	0	0	0
Bacteria.Proteobacteria.Gammaproteobacteria.Enterobacterales.Enterobacteriaceae.Klebsiella.Klebsiella_michiganensis	0.000646674	0	0	0.000409208	4.9118e-06	0	0	0.000111363	0	0	0.000167284	0	0	0	0
Bacteria.Proteobacteria.Gammaproteobacteria.Enterobacterales.Enterobacteriaceae.Klebsiella.Klebsiella_pneumoniae	0.0074506	0.000197639	0.00144275	0.00505408	0.0183981	0.00309919	0.00350755	0.0043739	0	0.0051122	0.0486651	0.0831279	0.000272424	0.000153611	0.00243463
Bacteria.Proteobacteria.Gammaproteobacteria.Enterobacterales.Enterobacteriaceae.Klebsiella.Klebsiella_quasipneumoniae	0.000269981	0	0	0.00013235	0	0	0	4.8416e-05	0	0	0.000219424	0.000246055	0	0	0
Bacteria.Proteobacteria.Gammaproteobacteria.Enterobacterales.Enterobacteriaceae.Klebsiella.Klebsiella_variicola	0.000326136	0	0	0.000861315	4.71633e-06	0	0	0.000492147	0	0	0.000391051	0.00108631	0	0	0
Bacteria.Proteobacteria.Gammaproteobacteria.Enterobacterales.Enterobacteriaceae.Salmonella.Salmonella_enterica	0.000103895	1.08503e-05	0	5.81293e-05	0	0	0.00012577	3.07208e-05	0	0.0018227	0.000638345	0.000644584	0.000193409	0	0.000258115
Bacteria.Proteobacteria.Gammaproteobacteria.Enterobacterales.unclassified_Enterobacterales.unclassified_Enterobacterales.unclassified_Enterobacterales	0	0	0	0	0	0	0	0.00718157	0.000132976	0	1.60378e-05	0	0	0	0
Bacteria.Proteobacteria.Gammaproteobacteria.Pasteurellales.Pasteurellaceae.Haemophilus.Haemophilus_parainfluenzae	0	0.00187609	0.000249747	0.00279734	0.0012503	0.000120248	0.000151136	1.364e-05	3.8442e-05	0.000766605	0.00200938	0.00045189	0	4.65916e-05	0
Bacteria.Proteobacteria.Gammaproteobacteria.Pseudomonadales.Moraxellaceae.Acinetobacter.Acinetobacter_baumannii	0.000595729	0	0.000429287	5.48388e-05	5.15278e-06	0.000143759	0.000716074	0.0409188	2.4915e-05	0.00632724	0.00011425	0.00380283	0.00153641	6.33234e-05	0.00171342
Bacteria.Verrucomicrobia.Verrucomicrobiae.Verrucomicrobiales.Akkermansiaceae.Akkermansia.Akkermansia_muciniphila	0.0230063	9.84093e-05	0.00173631	0.0250663	0.00618318	4.93787e-06	0.0148993	0.000574786	0.000345683	1.95326e-06	0.00521037	7.06417e-06	6.17828e-06	0.0132328	9.8759e-06
Eukaryota.Ascomycota.Saccharomycetes.Saccharomycetales.Saccharomycetaceae.Saccharomyces.Saccharomyces_cerevisiae	0	0	0	1.47742e-05	0	0	4.08322e-06	0.0168863	1.26143e-05	0	4.56485e-05	0.000662326	0	0	0
Viruses.unclassified_Viruses.unclassified_Viruses.unclassified_Viruses.unclassified_Viruses.unclassified_Viruses.unclassified_Viruses	0	0.0037352	0	0.000649214	0	0	0	0	0	0	1.28705e-05	0	0	0	0
