# Supplementary material for: Gut microbiota as a prognostic biomarker for unresectable hepatocellular carcinoma treated with anti-PD-1 therapy
Source: Front Genet. 2024 Oct 3;15:1366131. doi: 10.3389/fgene.2024.1366131 (PMC11484251; doi:10.3389/fgene.2024.1366131)
Supplement: Supplementary file 1 [file DataSheet1.ZIP › raw data/Figure-original data/Figure8-2-original data.txt]

k__Bacteria|p__Firmicutes|c__Bacilli|o__Lactobacillales|f__Streptococcaceae	4.40530324318	NR	3.84856823192	0.0361964378577	f__Streptococcaceae
k__Bacteria|p__Firmicutes|c__Clostridia|o__Clostridiales|f__Eubacteriaceae	4.55752369002	R	3.83554606041	0.0361964378577	f__Eubacteriaceae
k__Bacteria|p__Proteobacteria|c__Gammaproteobacteria|o__Enterobacterales|f__Enterobacteriaceae|g__Klebsiella|s__Klebsiella_quasipneumoniae	2.13580049509			-	s__Klebsiella_quasipneumoniae
k__Bacteria|p__Firmicutes|c__Bacilli|o__Lactobacillales|f__Streptococcaceae|g__Streptococcus	4.38608354207	NR	3.8643098777	0.0267532222549	g__Streptococcus
k__Bacteria|p__Firmicutes|c__Clostridia|o__Clostridiales|f__Lachnospiraceae|g__Blautia|s__[Ruminococcus_]gnavus	4.36136507384			-	s__[Ruminococcus_]gnavus
k__Bacteria|p__Firmicutes|c__Clostridia|o__Clostridiales|f__Lachnospiraceae|g__Blautia|s__Blautia_sp_AF17_9LB	3.1287340139			-	s__Blautia_sp_AF17_9LB
k__Bacteria|p__Firmicutes|c__Clostridia|o__Clostridiales|f__Lachnospiraceae|g__Anaerostipes	3.83186656173			-	g__Anaerostipes
k__Bacteria|p__Bacteroidetes|c__Bacteroidia|o__Bacteroidales|f__Tannerellaceae|g__Parabacteroides|s__Parabacteroides_johnsonii	2.46853446067			-	s__Parabacteroides_johnsonii
k__Bacteria|p__Proteobacteria|c__Gammaproteobacteria|o__Enterobacterales|f__Enterobacteriaceae|g__Enterobacter	4.01060088544	NR	3.61653848739	0.00297441644923	g__Enterobacter
k__Archaea|p__Euryarchaeota|c__Methanobacteria|o__Methanobacteriales	3.19419023988			-	o__Methanobacteriales
k__Bacteria|p__Firmicutes|c__Clostridia|o__Clostridiales|f__Ruminococcaceae|g__Subdoligranulum|s__Subdoligranulum_sp_OF01_18	3.16085200557			-	s__Subdoligranulum_sp_OF01_18
k__Bacteria|p__Firmicutes|c__Clostridia|o__Clostridiales|f__Lachnospiraceae|g__Roseburia|s__Roseburia_sp_AM23_20	3.01427995251			-	s__Roseburia_sp_AM23_20
k__Bacteria|p__Firmicutes|c__Erysipelotrichia|o__Erysipelotrichales|f__Erysipelotrichaceae|g__Coprobacillus|s__Coprobacillus_sp_AF16_47	2.19919762115			-	s__Coprobacillus_sp_AF16_47
k__Bacteria|p__Bacteroidetes|c__Bacteroidia|o__Bacteroidales|f__Bacteroidaceae|g__Bacteroides	5.29047013309	NR	4.7488200652	0.0236200338133	g__Bacteroides
k__Bacteria|p__Firmicutes|c__Clostridia|o__Clostridiales|f__Ruminococcaceae|g__Ruminococcus|s__Ruminococcus_sp_AM27_16	2.70150769193			-	s__Ruminococcus_sp_AM27_16
k__Bacteria|p__Firmicutes|c__Clostridia|o__Clostridiales|f__Ruminococcaceae|g__Ruminococcus|s__Ruminococcus_sp_AM23_1	2.77373470675			-	s__Ruminococcus_sp_AM23_1
k__Bacteria|p__Actinobacteria|c__Actinobacteria|o__Micrococcales|f__Micrococcaceae|g__Rothia	3.00096047958			-	g__Rothia
k__Bacteria|p__Bacteroidetes	5.43477717709	NR	4.88572297968	0.0302390210161	p__Bacteroidetes
k__Bacteria|p__Firmicutes|c__Clostridia|o__Clostridiales|f__Ruminococcaceae|g__Ruminococcus|s__Ruminococcus_sp_AF17_11	2.42324499551			-	s__Ruminococcus_sp_AF17_11
k__Bacteria|p__Firmicutes|c__Clostridia|o__Clostridiales|f__Ruminococcaceae|g__Ruminococcus|s__Ruminococcus_sp_AF17_12	2.8765681322	R	2.6311917123	0.0225121307431	s__Ruminococcus_sp_AF17_12
k__Bacteria|p__Firmicutes|c__Bacilli|o__Lactobacillales|f__Enterococcaceae|g__Enterococcus|s__Enterococcus_sp_HMSC063D12	2.65830718885			-	s__Enterococcus_sp_HMSC063D12
k__Bacteria|p__Firmicutes|c__Clostridia|o__Clostridiales|f__Clostridiaceae|g__Clostridium|s__Clostridium_sp_OM04_7	2.67971829829	NR	2.91585513052	0.0141397720293	s__Clostridium_sp_OM04_7
k__Bacteria|p__Firmicutes|c__Erysipelotrichia|o__Erysipelotrichales|f__Erysipelotrichaceae|g__Coprobacillus|s__Coprobacillus_sp_AF37_2	2.72342896224			-	s__Coprobacillus_sp_AF37_2
k__Bacteria|p__Bacteroidetes|c__Bacteroidia|o__Bacteroidales|f__Bacteroidaceae|g__Bacteroides|s__Bacteroides_sp_CF01_10NS	3.37231817793			-	s__Bacteroides_sp_CF01_10NS
k__Bacteria|p__Firmicutes|c__Clostridia|o__Clostridiales|f__Ruminococcaceae	5.34856631884			-	f__Ruminococcaceae
k__Bacteria|p__Firmicutes|c__Bacilli|o__Lactobacillales|f__Lactobacillaceae|g__Lactobacillus	4.48822701208	NR	4.09283355353	0.00763288178779	g__Lactobacillus
k__Bacteria|p__Firmicutes|c__Clostridia|o__Clostridiales|f__Lachnospiraceae|g__Eisenbergiella|s__Eisenbergiella_tayi	2.78119059464			-	s__Eisenbergiella_tayi
k__Bacteria|p__Firmicutes|c__Clostridia|o__Clostridiales|f__Lachnospiraceae|g__Blautia|s__Blautia_sp_OF03_13	2.88980012468			-	s__Blautia_sp_OF03_13
k__Bacteria|p__Verrucomicrobia|c__Verrucomicrobiae|o__Verrucomicrobiales|f__Akkermansiaceae	4.1025847414			-	f__Akkermansiaceae
k__Bacteria|p__Proteobacteria|c__Gammaproteobacteria|o__Enterobacterales|f__Enterobacteriaceae|g__Enterobacter|s__Enterobacter_cloacae	3.19746324508			-	s__Enterobacter_cloacae
k__Bacteria|p__Actinobacteria|c__Actinobacteria|o__Actinomycetales|f__Actinomycetaceae|g__Actinomyces|s__Actinomyces_oris	2.80272751664			-	s__Actinomyces_oris
k__Bacteria|p__Actinobacteria|c__Coriobacteriia|o__Coriobacteriales|f__Coriobacteriaceae|g__Collinsella|s__Collinsella_sp_AM34_10	3.49472739481			-	s__Collinsella_sp_AM34_10
k__Bacteria|p__Firmicutes|c__Bacilli|o__Lactobacillales|f__Lactobacillaceae|g__Lactobacillus|s__Lactobacillus_paracasei	2.67483053399			-	s__Lactobacillus_paracasei
k__Bacteria|p__Bacteroidetes|c__Bacteroidia|o__Bacteroidales|f__Bacteroidaceae|g__Bacteroides|s__Bacteroides_fragilis	4.29694203624			-	s__Bacteroides_fragilis
k__Bacteria|p__Firmicutes|c__Clostridia|o__Clostridiales|f__Eubacteriaceae|g__Eubacterium|s__Eubacterium_ramulus	3.6869165508			-	s__Eubacterium_ramulus
k__Bacteria|p__Bacteroidetes|c__Bacteroidia|o__Bacteroidales|f__Rikenellaceae|g__Alistipes|s__Alistipes_shahii	2.89057942355			-	s__Alistipes_shahii
k__Bacteria|p__Firmicutes|c__Clostridia|o__Clostridiales|f__Ruminococcaceae|g__Ruminococcus|s__Ruminococcus_sp_TF12_2	3.3888755949			-	s__Ruminococcus_sp_TF12_2
k__Bacteria|p__Firmicutes|c__Clostridia|o__Clostridiales|f__Ruminococcaceae|g__Ruminococcus|s__Ruminococcus_sp_AF19_29	3.24812839056			-	s__Ruminococcus_sp_AF19_29
k__Bacteria|p__Firmicutes|c__Clostridia|o__Clostridiales|f__Lachnospiraceae|g__Blautia|s__Blautia_sp_AF22_5LB	2.67384820697			-	s__Blautia_sp_AF22_5LB
k__Bacteria|p__Firmicutes|c__Bacilli|o__Lactobacillales|f__Lactobacillaceae|g__Lactobacillus|s__Lactobacillus_oris	4.28989408893			-	s__Lactobacillus_oris
k__Bacteria|p__Firmicutes|c__Clostridia|o__Clostridiales|f__Clostridiaceae|g__Clostridium|s__Clostridium_sp_AF34_10BH	3.65172200689			-	s__Clostridium_sp_AF34_10BH
k__Bacteria|p__Firmicutes|c__Clostridia|o__Clostridiales|f__Lachnospiraceae|g__Lachnospira	3.96817888855			-	g__Lachnospira
k__Bacteria|p__Actinobacteria|c__Coriobacteriia|o__Coriobacteriales|f__Coriobacteriaceae|g__Collinsella|s__Collinsella_sp_AM24_1	3.21377731757			-	s__Collinsella_sp_AM24_1
k__Bacteria|p__Proteobacteria|c__Gammaproteobacteria|o__Pasteurellales	3.19167340907	NR	2.86865448792	0.00770684739646	o__Pasteurellales
k__Bacteria|p__Firmicutes|c__Clostridia|o__Clostridiales|f__Lachnospiraceae|g__Blautia|s__Blautia_sp_AM22_22LB	2.41486330719	R	3.18008180861	0.00134119666344	s__Blautia_sp_AM22_22LB
k__Bacteria|p__Firmicutes|c__Clostridia|o__Clostridiales|f__Lachnospiraceae|g__Blautia|s__Blautia_sp_BCRC_81119	3.19723486427	R	2.9000969717	0.0144188772462	s__Blautia_sp_BCRC_81119
k__Bacteria|p__Proteobacteria|c__Gammaproteobacteria|o__Pseudomonadales|f__Moraxellaceae|g__Acinetobacter	3.80781232517			-	g__Acinetobacter
k__Bacteria|p__Bacteroidetes|c__Bacteroidia|o__Bacteroidales|f__Bacteroidaceae|g__Bacteroides|s__Bacteroides_ovatus	3.64320849685			-	s__Bacteroides_ovatus
k__Bacteria|p__Firmicutes|c__Clostridia|o__Clostridiales|f__Ruminococcaceae|g__Faecalibacterium|s__Faecalibacterium_sp_OM04_11BH	2.67789429307			-	s__Faecalibacterium_sp_OM04_11BH
k__Bacteria|p__Firmicutes|c__Erysipelotrichia|o__Erysipelotrichales|f__Erysipelotrichaceae|g__Coprobacillus|s__Coprobacillus_sp_AM23_9LB	2.15784551483			-	s__Coprobacillus_sp_AM23_9LB
k__Bacteria|p__Firmicutes|c__Negativicutes|o__Acidaminococcales|f__Acidaminococcaceae|g__Phascolarctobacterium|s__Phascolarctobacterium_succinatutens	2.95892935678			-	s__Phascolarctobacterium_succinatutens
k__Bacteria|p__Firmicutes|c__Clostridia|o__Clostridiales|f__Clostridiaceae|g__Clostridium|s__Clostridium_sp_AF23_6LB	2.86341467891			-	s__Clostridium_sp_AF23_6LB
k__Bacteria|p__Firmicutes|c__Clostridia|o__Clostridiales|f__Clostridiaceae|g__Clostridium|s__Clostridium_sp_AF28_12	2.46533897359			-	s__Clostridium_sp_AF28_12
k__Bacteria|p__Actinobacteria|c__Actinobacteria|o__Bifidobacteriales|f__Bifidobacteriaceae|g__Bifidobacterium|s__Bifidobacterium_gallinarum	2.57827066497			-	s__Bifidobacterium_gallinarum
k__Bacteria|p__Firmicutes|c__Erysipelotrichia|o__Erysipelotrichales|f__Erysipelotrichaceae|g__Erysipelatoclostridium|s__[Clostridium_]spiroforme	2.45921235593			-	s__[Clostridium_]spiroforme
k__Bacteria|p__Firmicutes|c__Clostridia|o__Clostridiales|f__Lachnospiraceae|g__Roseburia|s__Roseburia_sp_OM02_15	3.33721412623			-	s__Roseburia_sp_OM02_15
k__Bacteria|p__Firmicutes|c__Bacilli|o__Lactobacillales|f__Streptococcaceae|g__Streptococcus|s__Streptococcus_salivarius	3.72098367946			-	s__Streptococcus_salivarius
k__Bacteria|p__Proteobacteria|c__Deltaproteobacteria|o__Desulfovibrionales	2.61359942039			-	o__Desulfovibrionales
k__Bacteria|p__Firmicutes|c__Clostridia|o__Clostridiales|f__Clostridiaceae|g__Butyricicoccus|s__Butyricicoccus_sp_OF13_6	2.31692436007			-	s__Butyricicoccus_sp_OF13_6
k__Bacteria|p__Actinobacteria|c__Actinobacteria|o__Bifidobacteriales|f__Bifidobacteriaceae|g__Bifidobacterium|s__Bifidobacterium_dentium	4.12199913898			-	s__Bifidobacterium_dentium
k__Bacteria|p__Firmicutes|c__Erysipelotrichia|o__Erysipelotrichales|f__Erysipelotrichaceae|g__Holdemanella	3.8863393611	R	3.59882422941	0.0383672506499	g__Holdemanella
k__Bacteria|p__Actinobacteria|c__Coriobacteriia|o__Coriobacteriales|f__Coriobacteriaceae|g__Collinsella|s__Collinsella_sp_AM23_17	3.09200244209	R	2.66794470196	0.0208287822301	s__Collinsella_sp_AM23_17
k__Bacteria|p__Firmicutes|c__Clostridia|o__Clostridiales|f__Lachnospiraceae|g__Tyzzerella|s__Tyzzerella_nexilis	3.56893796046			-	s__Tyzzerella_nexilis
k__Bacteria|p__Firmicutes|c__Clostridia|o__Clostridiales|f__Lachnospiraceae|g__Blautia|s__Blautia_sp_AM29_29	2.62163390611			-	s__Blautia_sp_AM29_29
k__Bacteria|p__Firmicutes|c__Clostridia|o__Clostridiales|f__Ruminococcaceae|g__Ruminococcus|s__Ruminococcus_sp_OM08_7	2.94729849768			-	s__Ruminococcus_sp_OM08_7
k__Bacteria|p__Actinobacteria|c__Coriobacteriia|o__Coriobacteriales|f__Coriobacteriaceae|g__Collinsella|s__Collinsella_sp_AM20_15AC	2.61923389332			-	s__Collinsella_sp_AM20_15AC
k__Bacteria|p__Firmicutes|c__Clostridia|o__Clostridiales|f__Ruminococcaceae|g__Ruminococcus|s__Ruminococcus_sp_AF37_3AC	3.69794502455	R	3.35790776156	0.0478466351975	s__Ruminococcus_sp_AF37_3AC
k__Bacteria|p__Proteobacteria|c__Gammaproteobacteria|o__Enterobacterales|f__Enterobacteriaceae|g__Citrobacter	2.39909137084			-	g__Citrobacter
k__Bacteria|p__Firmicutes|c__Clostridia|o__Clostridiales|f__Lachnospiraceae|g__Sellimonas	2.27142778459			-	g__Sellimonas
k__Bacteria|p__Firmicutes|c__Clostridia|o__Clostridiales|f__Lachnospiraceae|g__Blautia|s__Blautia_sp_Marseille_P3087	2.50860678538	R	2.52087606079	0.00990201461117	s__Blautia_sp_Marseille_P3087
k__Bacteria|p__Actinobacteria|c__Coriobacteriia|o__Coriobacteriales|f__Coriobacteriaceae|g__Senegalimassilia	2.83312166593			-	g__Senegalimassilia
k__Bacteria|p__Firmicutes|c__Clostridia|o__Clostridiales|f__Ruminococcaceae|g__Ruminococcus|s__Ruminococcus_sp_AF24_16	2.67137528108			-	s__Ruminococcus_sp_AF24_16
k__Bacteria|p__Firmicutes|c__Clostridia|o__Clostridiales|f__Lachnospiraceae|g__Anaerostipes|s__Anaerostipes_hadrus	3.83186656173			-	s__Anaerostipes_hadrus
k__Bacteria|p__Bacteroidetes|c__Bacteroidia|o__Bacteroidales|f__Bacteroidaceae|g__Bacteroides|s__Bacteroides_dorei	3.04792218072			-	s__Bacteroides_dorei
k__Bacteria|p__Firmicutes|c__Clostridia|o__Clostridiales|f__Lachnospiraceae|g__Blautia|s__Blautia_sp_AF34_10	3.32335354818			-	s__Blautia_sp_AF34_10
k__Bacteria|p__Firmicutes|c__Erysipelotrichia|o__Erysipelotrichales|f__Erysipelotrichaceae|g__Turicibacter	2.31671645153			-	g__Turicibacter
k__Bacteria|p__Firmicutes|c__Clostridia|o__Clostridiales|f__Lachnospiraceae|g__Blautia|s__Blautia_sp_OF03_15BH	2.48054172955			-	s__Blautia_sp_OF03_15BH
k__Bacteria|p__Firmicutes|c__Clostridia|o__Clostridiales|f__Lachnospiraceae|g__Dorea|s__Dorea_sp_Marseille_P4042	2.66846092076			-	s__Dorea_sp_Marseille_P4042
k__Bacteria|p__Firmicutes|c__Negativicutes|o__Acidaminococcales|f__Acidaminococcaceae|g__Phascolarctobacterium|s__Phascolarctobacterium_faecium	3.3785614412			-	s__Phascolarctobacterium_faecium
k__Bacteria|p__Firmicutes|c__Negativicutes|o__Veillonellales|f__Veillonellaceae|g__Veillonella|s__Veillonella_sp_AF13_2	2.8512867951	NR	2.78955421183	0.0113474817761	s__Veillonella_sp_AF13_2
k__Bacteria|p__Firmicutes|c__Clostridia|o__Clostridiales|f__Peptostreptococcaceae|g__Intestinibacter	2.6427623105			-	g__Intestinibacter
k__Bacteria|p__Firmicutes|c__Erysipelotrichia|o__Erysipelotrichales|f__Erysipelotrichaceae	4.25121127673			-	f__Erysipelotrichaceae
k__Bacteria|p__Firmicutes|c__Clostridia|o__Clostridiales|f__Lachnospiraceae|g__Fusicatenibacter	3.4080983809			-	g__Fusicatenibacter
k__Bacteria|p__Firmicutes|c__Clostridia|o__Clostridiales|f__Lachnospiraceae|g__Blautia|s__Blautia_sp_aa_0143	2.31045413323	R	2.66620990022	0.0492948575384	s__Blautia_sp_aa_0143
k__Bacteria|p__Firmicutes|c__Bacilli|o__Lactobacillales|f__Streptococcaceae|g__Streptococcus|s__Streptococcus_agalactiae	3.1301945725			-	s__Streptococcus_agalactiae
k__Bacteria|p__Firmicutes|c__Clostridia|o__Clostridiales|f__Ruminococcaceae|g__Ruminococcus|s__Ruminococcus_sp_AM34_10LB	2.95137497144			-	s__Ruminococcus_sp_AM34_10LB
k__Bacteria|p__Fusobacteria|c__Fusobacteriia|o__Fusobacteriales|f__Fusobacteriaceae	3.06801026339			-	f__Fusobacteriaceae
k__Bacteria|p__Firmicutes|c__Clostridia|o__Clostridiales|f__Ruminococcaceae|g__Ruminococcus|s__Ruminococcus_sp_AM26_12LB	3.06655830827	R	2.84521044681	0.0417183667197	s__Ruminococcus_sp_AM26_12LB
k__Bacteria|p__Proteobacteria|c__Betaproteobacteria|o__Burkholderiales|f__Sutterellaceae|g__Parasutterella	2.92366023739	NR	2.92226805391	0.000414612717641	g__Parasutterella
k__Bacteria|p__Firmicutes|c__Negativicutes|o__Veillonellales|f__Veillonellaceae|g__Veillonella	3.93480248089	NR	3.5323019333	0.0137897304875	g__Veillonella
k__Bacteria|p__Firmicutes|c__Clostridia|o__Clostridiales|f__Ruminococcaceae|g__Ruminococcus|s__Ruminococcus_sp_OM04_4AA	4.21679301108			-	s__Ruminococcus_sp_OM04_4AA
k__Bacteria|p__Actinobacteria|c__Coriobacteriia|o__Eggerthellales|f__Eggerthellaceae|g__Eggerthella	3.66179922151	R	3.10611521257	0.0251252249316	g__Eggerthella
k__Bacteria|p__Proteobacteria|c__Deltaproteobacteria|o__Desulfovibrionales|f__Desulfovibrionaceae|g__Bilophila|s__Bilophila_wadsworthia	2.61359942039			-	s__Bilophila_wadsworthia
k__Bacteria|p__Firmicutes|c__Clostridia|o__Clostridiales|f__Ruminococcaceae|g__Ruminococcus|s__Ruminococcus_sp_AF21_3	2.76541220813			-	s__Ruminococcus_sp_AF21_3
k__Bacteria|p__Fusobacteria|c__Fusobacteriia|o__Fusobacteriales|f__Fusobacteriaceae|g__Fusobacterium|s__Fusobacterium_mortiferum	3.06801026339			-	s__Fusobacterium_mortiferum
k__Bacteria|p__Actinobacteria|c__Coriobacteriia|o__Coriobacteriales|f__Coriobacteriaceae|g__Collinsella|s__Collinsella_sp_AM36_4AA	3.1246813702			-	s__Collinsella_sp_AM36_4AA
k__Bacteria|p__Firmicutes|c__Clostridia|o__Clostridiales|f__Lachnospiraceae|g__Dorea|s__Dorea_sp_AM13_35	2.45839910524			-	s__Dorea_sp_AM13_35
k__Bacteria|p__Firmicutes|c__Bacilli|o__Lactobacillales|f__Lactobacillaceae|g__Lactobacillus|s__Lactobacillus_salivarius	3.51268572773	NR	2.98942727058	0.000696452134821	s__Lactobacillus_salivarius
k__Bacteria|p__Actinobacteria|c__Actinobacteria|o__Bifidobacteriales|f__Bifidobacteriaceae|g__Bifidobacterium|s__Bifidobacterium_longum	4.36061614502			-	s__Bifidobacterium_longum
k__Bacteria|p__Actinobacteria|c__Coriobacteriia|o__Coriobacteriales|f__Coriobacteriaceae|g__Collinsella|s__Collinsella_sp_AM16_21	2.78628077615			-	s__Collinsella_sp_AM16_21
k__Bacteria|p__Firmicutes|c__Clostridia|o__Clostridiales|f__Lachnospiraceae|g__Blautia|s__Blautia_sp_KGMB01111	3.79604555372	R	3.33786532347	0.0208061074348	s__Blautia_sp_KGMB01111
k__Bacteria|p__Firmicutes|c__Erysipelotrichia|o__Erysipelotrichales|f__Erysipelotrichaceae|g__Coprobacillus	3.98355059799			-	g__Coprobacillus
k__Bacteria|p__Actinobacteria|c__Actinobacteria|o__Bifidobacteriales|f__Bifidobacteriaceae	5.01098128741			-	f__Bifidobacteriaceae
k__Bacteria|p__Firmicutes|c__Clostridia|o__Clostridiales|f__Lachnospiraceae|g__Coprococcus|s__Coprococcus_sp_AM14_16	2.62646383662			-	s__Coprococcus_sp_AM14_16
k__Bacteria|p__Firmicutes|c__Clostridia|o__Clostridiales|f__Clostridiaceae|g__Clostridium|s__Clostridium_sp_AF32_12BH	2.31306570191			-	s__Clostridium_sp_AF32_12BH
k__Bacteria|p__Firmicutes|c__Clostridia|o__Clostridiales|f__Ruminococcaceae|g__Ruminococcus|s__Ruminococcus_sp_AM36_17	2.95438483819			-	s__Ruminococcus_sp_AM36_17
k__Bacteria|p__Firmicutes|c__Clostridia|o__Clostridiales|f__Ruminococcaceae|g__Ruminococcus|s__Ruminococcus_sp_AM36_18	3.13558591048			-	s__Ruminococcus_sp_AM36_18
k__Bacteria|p__Verrucomicrobia|c__Verrucomicrobiae|o__Verrucomicrobiales|f__Akkermansiaceae|g__Akkermansia	4.1025847414			-	g__Akkermansia
k__Bacteria|p__Firmicutes|c__Clostridia|o__Clostridiales|f__Lachnospiraceae|g__Dorea|s__Dorea_sp_AM58_8	2.63310942747	R	2.60452704482	0.0376293142625	s__Dorea_sp_AM58_8
k__Bacteria|p__Actinobacteria|c__Coriobacteriia|o__Coriobacteriales|f__Coriobacteriaceae|g__Collinsella|s__Collinsella_sp_AF20_14LB	2.88814368141			-	s__Collinsella_sp_AF20_14LB
k__Bacteria|p__Firmicutes|c__Erysipelotrichia|o__Erysipelotrichales|f__Erysipelotrichaceae|g__Absiella	2.5349419413			-	g__Absiella
k__Bacteria|p__Firmicutes|c__Bacilli|o__Lactobacillales|f__Streptococcaceae|g__Streptococcus|s__Streptococcus_cristatus	2.60671328862			-	s__Streptococcus_cristatus
k__Bacteria|p__Actinobacteria|c__Coriobacteriia|o__Eggerthellales|f__Eggerthellaceae|g__Eggerthella|s__Eggerthella_lenta	3.51121424119			-	s__Eggerthella_lenta
k__Bacteria|p__Firmicutes|c__Clostridia|o__Clostridiales|f__Eubacteriaceae|g__Eubacterium|s__Eubacterium_limosum	2.66550007745			-	s__Eubacterium_limosum
k__Bacteria|p__Firmicutes|c__Erysipelotrichia|o__Erysipelotrichales|f__Erysipelotrichaceae|g__Coprobacillus|s__Coprobacillus_sp_AM32_11LB	3.22315143194			-	s__Coprobacillus_sp_AM32_11LB
k__Bacteria|p__Firmicutes|c__Bacilli|o__Lactobacillales|f__Enterococcaceae|g__Melissococcus|s__Melissococcus_sp_OM08_11BH	2.62447111515			-	s__Melissococcus_sp_OM08_11BH
k__Bacteria|p__Firmicutes|c__Bacilli|o__Lactobacillales|f__Leuconostocaceae|g__Weissella|s__Weissella_confusa	3.09872409712			-	s__Weissella_confusa
k__Bacteria|p__Firmicutes|c__Bacilli|o__Lactobacillales|f__Streptococcaceae|g__Lactococcus|s__Lactococcus_lactis	2.91006300842			-	s__Lactococcus_lactis
k__Bacteria|p__Firmicutes|c__Clostridia|o__Clostridiales|f__Ruminococcaceae|g__Ruminococcus|s__Ruminococcus_sp_AM31_32	2.72231586635	NR	2.71445526647	0.0343550276711	s__Ruminococcus_sp_AM31_32
k__Bacteria|p__Firmicutes|c__Clostridia|o__Clostridiales|f__Lachnospiraceae|g__Roseburia|s__Roseburia_faecis	3.63873676868			-	s__Roseburia_faecis
k__Bacteria|p__Firmicutes|c__Clostridia|o__Clostridiales|f__Ruminococcaceae|g__Ruminococcus|s__Ruminococcus_sp_OF02_6	2.92914294183	R	2.58184208346	0.0207935060088	s__Ruminococcus_sp_OF02_6
k__Bacteria|p__Bacteroidetes|c__Bacteroidia|o__Bacteroidales|f__Tannerellaceae|g__Parabacteroides|s__Parabacteroides_merdae	3.44559051474			-	s__Parabacteroides_merdae
k__Bacteria|p__Proteobacteria|c__Gammaproteobacteria|o__Pseudomonadales	3.80781232517			-	o__Pseudomonadales
k__Bacteria|p__Firmicutes|c__Clostridia|o__Clostridiales|f__Lachnospiraceae|g__Sellimonas|s__Sellimonas_intestinalis	2.27142778459			-	s__Sellimonas_intestinalis
k__Bacteria|p__Firmicutes|c__Clostridia|o__Clostridiales|f__Ruminococcaceae|g__Ruminococcus|s__Ruminococcus_sp_AM41_10BH	2.55573209473			-	s__Ruminococcus_sp_AM41_10BH
k__Bacteria|p__Firmicutes|c__Clostridia|o__Clostridiales|f__Lachnospiraceae|g__Coprococcus	4.19887229732			-	g__Coprococcus
k__Bacteria|p__Actinobacteria|c__Actinobacteria|o__Actinomycetales	3.24837844956			-	o__Actinomycetales
k__Bacteria|p__Actinobacteria|c__Coriobacteriia|o__Coriobacteriales|f__Coriobacteriaceae|g__Collinsella|s__Collinsella_sp_AF15_51	2.7467923737			-	s__Collinsella_sp_AF15_51
k__Bacteria|p__Firmicutes|c__Clostridia|o__Clostridiales|f__Lachnospiraceae|g__Dorea	4.65898365666	R	4.03468748563	0.00651398556939	g__Dorea
k__Bacteria|p__Actinobacteria|c__Coriobacteriia|o__Coriobacteriales|f__Coriobacteriaceae|g__Collinsella|s__Collinsella_sp_TF12_2AT	2.42085725299			-	s__Collinsella_sp_TF12_2AT
k__Bacteria|p__Actinobacteria|c__Coriobacteriia|o__Coriobacteriales|f__Coriobacteriaceae|g__Collinsella|s__Collinsella_sp_AM18_10	3.37283904396			-	s__Collinsella_sp_AM18_10
k__Bacteria|p__Actinobacteria|c__Coriobacteriia|o__Coriobacteriales|f__Coriobacteriaceae|g__Collinsella|s__Collinsella_sp_AF02_46_1	3.46199527866			-	s__Collinsella_sp_AF02_46_1
k__Bacteria|p__Firmicutes|c__Clostridia|o__Clostridiales|f__Lachnospiraceae|g__Coprococcus|s__Coprococcus_sp_AF16_5	2.60501264851			-	s__Coprococcus_sp_AF16_5
k__Bacteria|p__Bacteroidetes|c__Bacteroidia|o__Bacteroidales|f__Rikenellaceae|g__Alistipes|s__Alistipes_putredinis	3.86536774685	NR	3.35870168246	0.0497212793865	s__Alistipes_putredinis
k__Bacteria|p__Proteobacteria|c__Betaproteobacteria|o__Burkholderiales|f__Sutterellaceae|g__Parasutterella|s__Parasutterella_excrementihominis	2.92366023739	NR	2.92212144579	0.000414612717641	s__Parasutterella_excrementihominis
k__Bacteria|p__Firmicutes|c__Erysipelotrichia|o__Erysipelotrichales|f__Erysipelotrichaceae|g__Coprobacillus|s__Coprobacillus_sp_AM28_15LB	2.76736769073			-	s__Coprobacillus_sp_AM28_15LB
k__Bacteria|p__Firmicutes|c__Clostridia|o__Clostridiales|f__Lachnospiraceae|g__Blautia|s__Blautia_sp_AF19_10LB	4.02012205716			-	s__Blautia_sp_AF19_10LB
k__Bacteria|p__Firmicutes|c__Clostridia|o__Clostridiales|f__Ruminococcaceae|g__Ruminococcus|s__Ruminococcus_sp_AM28_41	3.18605228854			-	s__Ruminococcus_sp_AM28_41
k__Bacteria|p__Firmicutes|c__Erysipelotrichia|o__Erysipelotrichales|f__Erysipelotrichaceae|g__Coprobacillus|s__Coprobacillus_sp_AM26_5AC	2.78961027514			-	s__Coprobacillus_sp_AM26_5AC
k__Eukaryota|p__Ascomycota|c__Saccharomycetes|o__Saccharomycetales|f__Saccharomycetaceae|g__Saccharomyces|s__Saccharomyces_cerevisiae	3.37045945064			-	s__Saccharomyces_cerevisiae
k__Bacteria|p__Firmicutes|c__Clostridia|o__Clostridiales|f__Ruminococcaceae|g__Ruminococcus|s__Ruminococcus_sp_AF20_12LB	3.14559102336	R	2.79048850597	0.00560929468409	s__Ruminococcus_sp_AF20_12LB
k__Bacteria|p__Actinobacteria|c__Actinobacteria|o__Bifidobacteriales|f__Bifidobacteriaceae|g__Bifidobacterium	5.01022283871			-	g__Bifidobacterium
k__Bacteria|p__Firmicutes|c__Negativicutes|o__Veillonellales|f__Veillonellaceae|g__Veillonella|s__Veillonella_sp_AF36_20BH	2.5799361291			-	s__Veillonella_sp_AF36_20BH
k__Bacteria|p__Proteobacteria|c__Gammaproteobacteria|o__Pasteurellales|f__Pasteurellaceae|g__Haemophilus|s__Haemophilus_parainfluenzae	3.19167340907	NR	2.86865448792	0.00770684739646	s__Haemophilus_parainfluenzae
k__Bacteria|p__Bacteroidetes|c__Bacteroidia|o__Bacteroidales|f__Bacteroidaceae|g__Bacteroides|s__Bacteroides_eggerthii	2.95190403395			-	s__Bacteroides_eggerthii
k__Bacteria|p__Firmicutes|c__Clostridia|o__Clostridiales|f__Clostridiaceae|g__Butyricicoccus|s__Butyricicoccus_sp_AM28_25	2.53154584603			-	s__Butyricicoccus_sp_AM28_25
k__Bacteria|p__Firmicutes|c__Erysipelotrichia|o__Erysipelotrichales|f__Erysipelotrichaceae|g__Coprobacillus|s__Coprobacillus_sp_AF27_24BH	2.63809744981			-	s__Coprobacillus_sp_AF27_24BH
k__Bacteria|p__Bacteroidetes|c__Bacteroidia|o__Bacteroidales|f__Bacteroidaceae|g__Bacteroides|s__Bacteroides_intestinalis	3.22303341272			-	s__Bacteroides_intestinalis
k__Bacteria|p__Firmicutes|c__Clostridia|o__Clostridiales|f__Ruminococcaceae|g__Ruminococcus|s__Ruminococcus_sp_AF41_9	3.26566261342			-	s__Ruminococcus_sp_AF41_9
k__Bacteria|p__Firmicutes|c__Clostridia|o__Clostridiales|f__Lachnospiraceae|g__Blautia|s__Blautia_sp_OM05_6	3.11758105704			-	s__Blautia_sp_OM05_6
k__Bacteria|p__Firmicutes|c__Clostridia|o__Clostridiales|f__Ruminococcaceae|g__Subdoligranulum|s__Subdoligranulum_sp_APC924_74	4.31878496438			-	s__Subdoligranulum_sp_APC924_74
k__Bacteria|p__Firmicutes|c__Clostridia|o__Clostridiales|f__Clostridiaceae|g__Clostridium|s__Clostridium_saudiense	2.45525356986			-	s__Clostridium_saudiense
k__Bacteria|p__Firmicutes|c__Clostridia|o__Clostridiales|f__Ruminococcaceae|g__Faecalibacterium|s__Faecalibacterium_sp_AM43_5AT	3.13287189596			-	s__Faecalibacterium_sp_AM43_5AT
k__Bacteria|p__Proteobacteria|c__Deltaproteobacteria|o__Desulfovibrionales|f__Desulfovibrionaceae	2.61359942039			-	f__Desulfovibrionaceae
k__Bacteria|p__Bacteroidetes|c__Bacteroidia|o__Bacteroidales|f__Bacteroidaceae|g__Bacteroides|s__Bacteroides_salyersiae	3.16521291135			-	s__Bacteroides_salyersiae
k__Bacteria|p__Firmicutes|c__Clostridia|o__Clostridiales|f__Ruminococcaceae|g__Ruminococcus|s__Ruminococcus_sp_AM46_18	3.23780953315	R	2.90207084116	0.00145222369096	s__Ruminococcus_sp_AM46_18
k__Bacteria|p__Actinobacteria|c__Actinobacteria|o__Micrococcales|f__Micrococcaceae	3.00096047958			-	f__Micrococcaceae
k__Bacteria|p__Firmicutes|c__Clostridia|o__Clostridiales|f__Ruminococcaceae|g__Ruminococcus|s__Ruminococcus_sp_AM40_10AC	3.00656778218	R	2.68192352703	0.0124575687011	s__Ruminococcus_sp_AM40_10AC
k__Bacteria|p__Firmicutes|c__Clostridia|o__Clostridiales|f__Peptostreptococcaceae|g__Clostridioides|s__Clostridioides_difficile	3.07818370912			-	s__Clostridioides_difficile
k__Bacteria|p__Actinobacteria|c__Actinobacteria|o__Micrococcales|f__Micrococcaceae|g__Rothia|s__Rothia_mucilaginosa	3.00096047958			-	s__Rothia_mucilaginosa
k__Bacteria|p__Actinobacteria|c__Actinobacteria|o__Actinomycetales|f__Actinomycetaceae|g__Actinomyces|s__Actinomyces_bouchesdurhonensis	2.41159834253			-	s__Actinomyces_bouchesdurhonensis
k__Bacteria|p__Bacteroidetes|c__Bacteroidia|o__Bacteroidales|f__Bacteroidaceae|g__Bacteroides|s__Bacteroides_stercoris	4.53222403059			-	s__Bacteroides_stercoris
k__Bacteria|p__Firmicutes|c__Clostridia|o__Clostridiales|f__Ruminococcaceae|g__Gemmiger	4.20773054224	R	3.70581616165	0.0140543440457	g__Gemmiger
k__Bacteria|p__Firmicutes|c__Clostridia|o__Clostridiales|f__Lachnospiraceae|g__Lachnoclostridium|s__[Clostridium_]bolteae	2.92324831716			-	s__[Clostridium_]bolteae
k__Bacteria|p__Firmicutes|c__Clostridia|o__Clostridiales|f__Peptostreptococcaceae	3.39116503679			-	f__Peptostreptococcaceae
k__Bacteria|p__Firmicutes|c__Clostridia|o__Clostridiales|f__Lachnospiraceae|g__Dorea|s__Dorea_formicigenerans	3.91785975179			-	s__Dorea_formicigenerans
k__Bacteria|p__Bacteroidetes|c__Bacteroidia|o__Bacteroidales|f__Odoribacteraceae|g__Odoribacter|s__Odoribacter_splanchnicus	3.74723830561			-	s__Odoribacter_splanchnicus
k__Eukaryota|p__Ascomycota	3.37045945064			-	p__Ascomycota
k__Eukaryota|p__Ascomycota|c__Saccharomycetes	3.37045945064			-	c__Saccharomycetes
k__Bacteria|p__Actinobacteria|c__Coriobacteriia|o__Coriobacteriales|f__Coriobacteriaceae|g__Collinsella|s__Collinsella_sp_TM06_3	2.84003127891			-	s__Collinsella_sp_TM06_3
k__Bacteria|p__Firmicutes|c__Clostridia|o__Clostridiales|f__Lachnospiraceae|g__Roseburia|s__Roseburia_intestinalis	4.19750506774			-	s__Roseburia_intestinalis
k__Bacteria|p__Bacteroidetes|c__Bacteroidia|o__Bacteroidales|f__Bacteroidaceae|g__Bacteroides|s__Bacteroides_caccae	3.91253105875			-	s__Bacteroides_caccae
k__Bacteria|p__Firmicutes|c__Clostridia|o__Clostridiales|f__Lachnospiraceae|g__Blautia|s__Blautia_sp_OF11_22	2.71842246234			-	s__Blautia_sp_OF11_22
k__Archaea|p__Euryarchaeota|c__Methanobacteria|o__Methanobacteriales|f__Methanobacteriaceae|g__Methanosphaera	2.50420208767			-	g__Methanosphaera
k__Bacteria|p__Firmicutes|c__Clostridia|o__Clostridiales|f__Ruminococcaceae|g__Subdoligranulum|s__Subdoligranulum_sp_AM16_9	2.59013658308			-	s__Subdoligranulum_sp_AM16_9
k__Eukaryota|p__Ascomycota|c__Saccharomycetes|o__Saccharomycetales|f__Saccharomycetaceae|g__Saccharomyces	3.37045945064			-	g__Saccharomyces
k__Bacteria|p__Firmicutes|c__Clostridia|o__Clostridiales|f__Clostridiaceae|g__Clostridium|s__Clostridium_sp_AM22_11AC	2.88824357525			-	s__Clostridium_sp_AM22_11AC
k__Bacteria|p__Firmicutes|c__Clostridia|o__Clostridiales|f__Lachnospiraceae|g__Blautia|s__Blautia_sp_AF26_2	3.27727083243			-	s__Blautia_sp_AF26_2
k__Bacteria|p__Bacteroidetes|c__Bacteroidia|o__Bacteroidales|f__Bacteroidaceae|g__Bacteroides|s__Bacteroides_sp_AF25_18	2.60756653143			-	s__Bacteroides_sp_AF25_18
k__Bacteria|p__Firmicutes|c__Clostridia|o__Clostridiales|f__Lachnospiraceae|g__Coprococcus|s__Coprococcus_sp_OM04_5BH	3.18212285929			-	s__Coprococcus_sp_OM04_5BH
k__Bacteria|p__Proteobacteria	4.95484172218			-	p__Proteobacteria
k__Bacteria|p__Firmicutes|c__Clostridia|o__Clostridiales|f__Ruminococcaceae|g__Ruminococcus|s__Ruminococcus_sp_AF17_22AC	2.73162026852	R	2.36507479809	0.0320103606052	s__Ruminococcus_sp_AF17_22AC
k__Bacteria|p__Firmicutes|c__Clostridia|o__Clostridiales|f__Ruminococcaceae|g__Anaeromassilibacillus	2.47432895325			-	g__Anaeromassilibacillus
k__Bacteria|p__Bacteroidetes|c__Bacteroidia|o__Bacteroidales|f__Bacteroidaceae	5.29047013309	NR	4.7488200652	0.0236200338133	f__Bacteroidaceae
k__Bacteria|p__Firmicutes|c__Erysipelotrichia|o__Erysipelotrichales|f__Erysipelotrichaceae|g__Erysipelatoclostridium	3.34325735907			-	g__Erysipelatoclostridium
k__Bacteria|p__Bacteroidetes|c__Bacteroidia|o__Bacteroidales|f__Tannerellaceae|g__Parabacteroides|s__Parabacteroides_distasonis	3.33854413986			-	s__Parabacteroides_distasonis
k__Bacteria|p__Firmicutes|c__Clostridia|o__Clostridiales|f__Lachnospiraceae|g__Coprococcus|s__Coprococcus_sp_AF38_1	2.78138888609			-	s__Coprococcus_sp_AF38_1
k__Bacteria|p__Bacteroidetes|c__Bacteroidia|o__Bacteroidales|f__Bacteroidaceae|g__Bacteroides|s__Bacteroides_sp_AF32_15BH	3.67713250369			-	s__Bacteroides_sp_AF32_15BH
k__Bacteria|p__Actinobacteria|c__Coriobacteriia|o__Coriobacteriales|f__Coriobacteriaceae|g__Collinsella|s__Collinsella_sp_AM40_7AC	2.45100288389			-	s__Collinsella_sp_AM40_7AC
k__Bacteria|p__Bacteroidetes|c__Bacteroidia|o__Bacteroidales|f__Bacteroidaceae|g__Bacteroides|s__Bacteroides_sp_AM27_13	3.27215579511			-	s__Bacteroides_sp_AM27_13
k__Bacteria|p__Firmicutes|c__Clostridia|o__Clostridiales|f__Lachnospiraceae|g__Dorea|s__Dorea_sp_AF36_15AT	2.75907145748			-	s__Dorea_sp_AF36_15AT
k__Bacteria|p__Firmicutes|c__Clostridia|o__Clostridiales|f__Lachnospiraceae|g__Lachnospira|s__Lachnospira_pectinoschiza	3.96817888855			-	s__Lachnospira_pectinoschiza
k__Bacteria|p__Firmicutes|c__Clostridia|o__Clostridiales|f__Ruminococcaceae|g__Anaeromassilibacillus|s__Anaeromassilibacillus_sp_Marseille_P3876	2.47432895325			-	s__Anaeromassilibacillus_sp_Marseille_P3876
k__Bacteria|p__Firmicutes|c__Clostridia|o__Clostridiales|f__Clostridiaceae|g__Hungatella|s__Hungatella_hathewayi	2.93449304189			-	s__Hungatella_hathewayi
k__Bacteria|p__Actinobacteria|c__Coriobacteriia|o__Coriobacteriales|f__Coriobacteriaceae|g__Collinsella|s__Collinsella_sp_TF07_1	2.79875731643			-	s__Collinsella_sp_TF07_1
k__Bacteria|p__Actinobacteria|c__Coriobacteriia|o__Coriobacteriales|f__Coriobacteriaceae|g__Collinsella|s__Collinsella_sp_AF33_16	2.69294012843	R	2.58776910724	0.0137060462106	s__Collinsella_sp_AF33_16
k__Bacteria|p__Actinobacteria|c__Coriobacteriia|o__Coriobacteriales|f__Coriobacteriaceae|g__Collinsella|s__Collinsella_sp_AM12_1	2.91649153314			-	s__Collinsella_sp_AM12_1
k__Bacteria|p__Firmicutes|c__Erysipelotrichia|o__Erysipelotrichales|f__Erysipelotrichaceae|g__Coprobacillus|s__Coprobacillus_sp_AM37_9BH	3.1007012872			-	s__Coprobacillus_sp_AM37_9BH
k__Bacteria|p__Bacteroidetes|c__Bacteroidia|o__Bacteroidales|f__Prevotellaceae|g__Prevotella|s__Prevotella_copri	4.74609323019			-	s__Prevotella_copri
k__Bacteria|p__Bacteroidetes|c__Bacteroidia|o__Bacteroidales|f__Tannerellaceae|g__Parabacteroides|s__Parabacteroides_sp_AF14_59	2.77090470113			-	s__Parabacteroides_sp_AF14_59
k__Bacteria|p__Bacteroidetes|c__Bacteroidia|o__Bacteroidales|f__Tannerellaceae|g__Parabacteroides|s__Parabacteroides_goldsteinii	3.24979822679			-	s__Parabacteroides_goldsteinii
k__Bacteria|p__Bacteroidetes|c__Bacteroidia|o__Bacteroidales|f__Rikenellaceae|g__Alistipes|s__Alistipes_indistinctus	2.43223212625			-	s__Alistipes_indistinctus
k__Bacteria|p__Firmicutes|c__Clostridia|o__Clostridiales|f__Ruminococcaceae|g__Ruminococcus|s__Ruminococcus_sp_AF43_11	3.18172888887			-	s__Ruminococcus_sp_AF43_11
k__Bacteria|p__Firmicutes|c__Bacilli|o__Lactobacillales|f__Lactobacillaceae|g__Lactobacillus|s__Lactobacillus_delbrueckii	2.45857455373			-	s__Lactobacillus_delbrueckii
k__Bacteria|p__Proteobacteria|c__Gammaproteobacteria|o__Pasteurellales|f__Pasteurellaceae|g__Haemophilus	3.19167340907	NR	2.86865448792	0.00770684739646	g__Haemophilus
k__Bacteria|p__Actinobacteria|c__Coriobacteriia|o__Coriobacteriales|f__Coriobacteriaceae|g__Collinsella|s__Collinsella_sp_AM15_2	3.64633426362			-	s__Collinsella_sp_AM15_2
k__Bacteria|p__Firmicutes|c__Clostridia|o__Clostridiales|f__Ruminococcaceae|g__Ruminococcus|s__Ruminococcus_sp_AF25_28AC	3.09682162451	R	2.78910381272	6.12572104047e-05	s__Ruminococcus_sp_AF25_28AC
k__Bacteria|p__Actinobacteria|c__Coriobacteriia|o__Eggerthellales|f__Eggerthellaceae|g__Adlercreutzia|s__Adlercreutzia_equolifaciens	2.84245991481			-	s__Adlercreutzia_equolifaciens
k__Bacteria|p__Firmicutes|c__Clostridia	5.74693930599			-	c__Clostridia
k__Bacteria|p__Firmicutes|c__Clostridia|o__Clostridiales|f__Ruminococcaceae|g__Ruminococcus|s__Ruminococcus_sp_AM32_17LB	3.34493364087			-	s__Ruminococcus_sp_AM32_17LB
k__Bacteria|p__Firmicutes|c__Negativicutes|o__Acidaminococcales	3.46415403681			-	o__Acidaminococcales
k__Bacteria|p__Firmicutes|c__Erysipelotrichia|o__Erysipelotrichales|f__Erysipelotrichaceae|g__Coprobacillus|s__Coprobacillus_sp_3_3_56FAA	2.63523983002			-	s__Coprobacillus_sp_3_3_56FAA
k__Eukaryota|p__Ascomycota|c__Saccharomycetes|o__Saccharomycetales|f__Saccharomycetaceae	3.37045945064			-	f__Saccharomycetaceae
k__Archaea|p__Euryarchaeota|c__Methanobacteria|o__Methanobacteriales|f__Methanobacteriaceae|g__Methanosphaera|s__Methanosphaera_stadtmanae	2.50420208767			-	s__Methanosphaera_stadtmanae
k__Bacteria|p__Firmicutes|c__Clostridia|o__Clostridiales|f__Peptostreptococcaceae|g__Romboutsia	2.9351432729	R	2.76752055118	0.0140543440457	g__Romboutsia
k__Bacteria|p__Actinobacteria|c__Coriobacteriia|o__Coriobacteriales|f__Coriobacteriaceae|g__Collinsella|s__Collinsella_sp_AF39_11AT	2.7162200387			-	s__Collinsella_sp_AF39_11AT
k__Bacteria|p__Firmicutes|c__Clostridia|o__Clostridiales|f__Lachnospiraceae|g__Blautia|s__Blautia_sp_OM06_15AC	3.59157980516			-	s__Blautia_sp_OM06_15AC
k__Bacteria|p__Firmicutes|c__Clostridia|o__Clostridiales|f__Clostridiaceae|g__Clostridium|s__Clostridium_sp_AM28_20LB	2.30777642032			-	s__Clostridium_sp_AM28_20LB
k__Bacteria|p__Firmicutes|c__Clostridia|o__Clostridiales|f__Ruminococcaceae|g__Faecalibacterium|s__Faecalibacterium_prausnitzii	4.64381473436			-	s__Faecalibacterium_prausnitzii
k__Bacteria|p__Firmicutes|c__Bacilli|o__Lactobacillales|f__Streptococcaceae|g__Streptococcus|s__Streptococcus_sp_SR4	2.22013635114			-	s__Streptococcus_sp_SR4
k__Bacteria|p__Actinobacteria|c__Actinobacteria|o__Bifidobacteriales|f__Bifidobacteriaceae|g__Parascardovia	3.10441160397			-	g__Parascardovia
k__Bacteria|p__Firmicutes|c__Clostridia|o__Clostridiales|f__Lachnospiraceae|g__Anaerotignum	2.72526989375			-	g__Anaerotignum
k__Bacteria|p__Firmicutes|c__Bacilli|o__Lactobacillales|f__Streptococcaceae|g__Streptococcus|s__Streptococcus_sp_HMSC064D12	2.81636129456			-	s__Streptococcus_sp_HMSC064D12
k__Bacteria|p__Firmicutes|c__Clostridia|o__Clostridiales|f__Lachnospiraceae|g__Roseburia	4.71836996176			-	g__Roseburia
k__Bacteria|p__Firmicutes|c__Clostridia|o__Clostridiales|f__Eubacteriaceae|g__Eubacterium|s__[Eubacterium_]eligens	3.58344251213			-	s__[Eubacterium_]eligens
k__Bacteria|p__Firmicutes|c__Clostridia|o__Clostridiales|f__Clostridiaceae|g__Clostridium|s__Clostridium_perfringens	2.26445573628			-	s__Clostridium_perfringens
k__Bacteria|p__Actinobacteria|c__Actinobacteria|o__Actinomycetales|f__Actinomycetaceae|g__Actinomyces	3.16079295585			-	g__Actinomyces
k__Bacteria|p__Bacteroidetes|c__Bacteroidia|o__Bacteroidales|f__Odoribacteraceae|g__Odoribacter	3.74723830561			-	g__Odoribacter
k__Bacteria|p__Firmicutes|c__Clostridia|o__Clostridiales|f__Ruminococcaceae|g__Ruminococcus|s__Ruminococcus_sp_OF05_2BH	3.2775014791			-	s__Ruminococcus_sp_OF05_2BH
k__Bacteria|p__Firmicutes|c__Clostridia|o__Clostridiales|f__Ruminococcaceae|g__Ruminococcus|s__Ruminococcus_sp_AF32_2AC	3.24663956			-	s__Ruminococcus_sp_AF32_2AC
k__Bacteria|p__Firmicutes|c__Clostridia|o__Clostridiales|f__Ruminococcaceae|g__Ruminococcus|s__Ruminococcus_sp_AM12_48	2.66804368955			-	s__Ruminococcus_sp_AM12_48
k__Bacteria|p__Firmicutes|c__Bacilli|o__Lactobacillales|f__Streptococcaceae|g__Lactococcus	3.31363179363			-	g__Lactococcus
k__Bacteria|p__Firmicutes|c__Clostridia|o__Clostridiales|f__Lachnospiraceae|g__Blautia|s__Blautia_massiliensis	2.86169634005			-	s__Blautia_massiliensis
k__Bacteria|p__Firmicutes|c__Clostridia|o__Clostridiales|f__Lachnospiraceae|g__Coprococcus|s__Coprococcus_catus	3.59640117913			-	s__Coprococcus_catus
k__Bacteria|p__Firmicutes|c__Clostridia|o__Clostridiales|f__Lachnospiraceae|g__Roseburia|s__Roseburia_hominis	3.34115401676			-	s__Roseburia_hominis
k__Bacteria|p__Firmicutes|c__Clostridia|o__Clostridiales|f__Clostridiaceae|g__Clostridium|s__Clostridium_sp_FS41	2.44164932157			-	s__Clostridium_sp_FS41
k__Bacteria|p__Proteobacteria|c__Gammaproteobacteria|o__Enterobacterales|f__Enterobacteriaceae|g__Klebsiella|s__Klebsiella_pneumoniae	4.43676146469			-	s__Klebsiella_pneumoniae
k__Bacteria|p__Firmicutes|c__Clostridia|o__Clostridiales|f__Lachnospiraceae|g__Blautia|s__Blautia_sp_OM07_19	3.72908196875			-	s__Blautia_sp_OM07_19
k__Bacteria|p__Proteobacteria|c__Betaproteobacteria	3.59021430333	NR	3.20439283893	0.00650692462007	c__Betaproteobacteria
k__Bacteria|p__Actinobacteria|c__Actinobacteria|o__Actinomycetales|f__Actinomycetaceae|g__Schaalia|s__Schaalia_odontolytica	2.53465793835			-	s__Schaalia_odontolytica
k__Bacteria|p__Proteobacteria|c__Gammaproteobacteria|o__Enterobacterales|f__Enterobacteriaceae|g__Enterobacter|s__Enterobacter_roggenkampii	2.50592379844			-	s__Enterobacter_roggenkampii
k__Bacteria|p__Actinobacteria|c__Actinobacteria|o__Corynebacteriales	2.66734023963			-	o__Corynebacteriales
k__Bacteria|p__Firmicutes|c__Clostridia|o__Clostridiales|f__Lachnospiraceae|g__Butyrivibrio	2.64226315285			-	g__Butyrivibrio
k__Bacteria|p__Firmicutes|c__Erysipelotrichia|o__Erysipelotrichales|f__Erysipelotrichaceae|g__Absiella|s__Absiella_sp_AM22_9	2.5349419413			-	s__Absiella_sp_AM22_9
k__Bacteria|p__Actinobacteria|c__Actinobacteria|o__Bifidobacteriales|f__Bifidobacteriaceae|g__Bifidobacterium|s__Bifidobacterium_bifidum	3.75245080513			-	s__Bifidobacterium_bifidum
k__Bacteria|p__Actinobacteria|c__Coriobacteriia|o__Coriobacteriales|f__Coriobacteriaceae|g__Collinsella|s__Collinsella_sp_TF08_11AT	2.65618287319			-	s__Collinsella_sp_TF08_11AT
k__Bacteria|p__Actinobacteria|c__Coriobacteriia|o__Coriobacteriales|f__Coriobacteriaceae|g__Collinsella|s__Collinsella_sp_AF28_5AC	3.14502539037			-	s__Collinsella_sp_AF28_5AC
k__Archaea	3.19419023988			-	k__Archaea
k__Bacteria|p__Firmicutes|c__Erysipelotrichia|o__Erysipelotrichales|f__Erysipelotrichaceae|g__Coprobacillus|s__Coprobacillus_sp_AF24_1LB	2.46662753095			-	s__Coprobacillus_sp_AF24_1LB
k__Bacteria|p__Firmicutes|c__Negativicutes|o__Veillonellales|f__Veillonellaceae|g__Dialister|s__Dialister_sp_Marseille_P5638	2.79786824602			-	s__Dialister_sp_Marseille_P5638
k__Bacteria|p__Firmicutes	5.78970957045			-	p__Firmicutes
k__Bacteria|p__Firmicutes|c__Clostridia|o__Clostridiales|f__Eubacteriaceae|g__Eubacterium|s__Eubacterium_sp_3_1_31	2.72391626697			-	s__Eubacterium_sp_3_1_31
k__Bacteria|p__Firmicutes|c__Clostridia|o__Clostridiales|f__Ruminococcaceae|g__Ruminococcus|s__Ruminococcus_sp_AM23_1LB	2.45253549705			-	s__Ruminococcus_sp_AM23_1LB
k__Bacteria|p__Firmicutes|c__Clostridia|o__Clostridiales|f__Oscillospiraceae	2.493548997			-	f__Oscillospiraceae
k__Bacteria|p__Firmicutes|c__Clostridia|o__Clostridiales|f__Lachnospiraceae|g__Blautia	5.01943068085			-	g__Blautia
k__Bacteria|p__Firmicutes|c__Erysipelotrichia|o__Erysipelotrichales|f__Erysipelotrichaceae|g__Erysipelatoclostridium|s__[Clostridium_]innocuum	2.3765302831			-	s__[Clostridium_]innocuum
k__Bacteria|p__Firmicutes|c__Clostridia|o__Clostridiales|f__Ruminococcaceae|g__Ruminococcus|s__Ruminococcus_sp_AM41_2AC	2.41318844858	R	2.75248317333	0.0083389435423	s__Ruminococcus_sp_AM41_2AC
k__Bacteria|p__Firmicutes|c__Clostridia|o__Clostridiales|f__Ruminococcaceae|g__Ruminococcus|s__Ruminococcus_sp_OM08_9BH	2.36633414037			-	s__Ruminococcus_sp_OM08_9BH
k__Bacteria|p__Firmicutes|c__Bacilli|o__Lactobacillales|f__Lactobacillaceae|g__Lactobacillus|s__Lactobacillus_crispatus	2.87204422781			-	s__Lactobacillus_crispatus
k__Bacteria|p__Actinobacteria|c__Coriobacteriia|o__Coriobacteriales|f__Coriobacteriaceae|g__Senegalimassilia|s__Senegalimassilia_anaerobia	2.43538473013			-	s__Senegalimassilia_anaerobia
k__Bacteria|p__Bacteroidetes|c__Bacteroidia|o__Bacteroidales|f__Bacteroidaceae|g__Bacteroides|s__Bacteroides_sp_AF20_13LB	3.41572925301	NR	3.10358424469	0.0365291722105	s__Bacteroides_sp_AF20_13LB
k__Bacteria|p__Firmicutes|c__Clostridia|o__Clostridiales|f__Lachnospiraceae|g__Lachnoclostridium|s__[Clostridium_]citroniae	2.19002633319			-	s__[Clostridium_]citroniae
k__Bacteria|p__Actinobacteria|c__Coriobacteriia|o__Coriobacteriales|f__Coriobacteriaceae|g__Collinsella|s__Collinsella_sp_AF38_3AC	2.34762201677			-	s__Collinsella_sp_AF38_3AC
k__Bacteria|p__Firmicutes|c__Clostridia|o__Clostridiales|f__Lachnospiraceae	5.44813488877			-	f__Lachnospiraceae
k__Bacteria|p__Firmicutes|c__Clostridia|o__Clostridiales|f__Lachnospiraceae|g__Coprococcus|s__Coprococcus_sp_AF16_22	2.65348171317			-	s__Coprococcus_sp_AF16_22
k__Bacteria|p__Firmicutes|c__Negativicutes	4.09618741521			-	c__Negativicutes
k__Bacteria|p__Firmicutes|c__Negativicutes|o__Veillonellales|f__Veillonellaceae|g__Veillonella|s__Veillonella_sp_6_1_27	2.79214283285	NR	2.64658753781	0.0339428447563	s__Veillonella_sp_6_1_27
k__Bacteria|p__Actinobacteria|c__Actinobacteria|o__Actinomycetales|f__Actinomycetaceae|g__Actinomyces|s__Actinomyces_naeslundii	2.50483583544			-	s__Actinomyces_naeslundii
k__Bacteria|p__Firmicutes|c__Bacilli	4.87580496459	NR	4.40405468388	0.00651398556939	c__Bacilli
k__Bacteria|p__Firmicutes|c__Bacilli|o__Lactobacillales|f__Streptococcaceae|g__Streptococcus|s__Streptococcus_sp_HMSC10E12	2.18549525721			-	s__Streptococcus_sp_HMSC10E12
k__Bacteria|p__Bacteroidetes|c__Bacteroidia|o__Bacteroidales|f__Tannerellaceae|g__Parabacteroides|s__Parabacteroides_sp_AF18_52	2.33481345534			-	s__Parabacteroides_sp_AF18_52
k__Archaea|p__Euryarchaeota|c__Methanobacteria	3.19419023988			-	c__Methanobacteria
k__Bacteria|p__Bacteroidetes|c__Bacteroidia|o__Bacteroidales|f__Prevotellaceae|g__Prevotella|s__Prevotella_sp_885	2.48067498857			-	s__Prevotella_sp_885
k__Bacteria|p__Firmicutes|c__Clostridia|o__Clostridiales|f__Ruminococcaceae|g__Ruminococcus|s__Ruminococcus_sp_AM33_14	3.18276508919			-	s__Ruminococcus_sp_AM33_14
k__Bacteria|p__Firmicutes|c__Erysipelotrichia|o__Erysipelotrichales	4.25121127673			-	o__Erysipelotrichales
k__Bacteria|p__Bacteroidetes|c__Bacteroidia|o__Bacteroidales|f__Bacteroidaceae|g__Bacteroides|s__Bacteroides_uniformis	4.08256902104			-	s__Bacteroides_uniformis
k__Bacteria|p__Actinobacteria|c__Actinobacteria|o__Actinomycetales|f__Actinomycetaceae	3.24837844956			-	f__Actinomycetaceae
k__Bacteria|p__Firmicutes|c__Clostridia|o__Clostridiales|f__Lachnospiraceae|g__Eisenbergiella|s__Eisenbergiella_massiliensis	2.55758303842	R	2.69459421725	0.00178671067789	s__Eisenbergiella_massiliensis
k__Bacteria|p__Firmicutes|c__Clostridia|o__Clostridiales|f__Ruminococcaceae|g__Ruminococcus|s__Ruminococcus_sp_TM09_4	2.58152720896			-	s__Ruminococcus_sp_TM09_4
k__Bacteria|p__Actinobacteria|c__Coriobacteriia|o__Coriobacteriales|f__Coriobacteriaceae|g__Collinsella|s__Collinsella_sp_AM42_18AC	2.50666100766			-	s__Collinsella_sp_AM42_18AC
k__Bacteria|p__Firmicutes|c__Clostridia|o__Clostridiales|f__Ruminococcaceae|g__Agathobaculum|s__Agathobaculum_butyriciproducens	2.33759489773			-	s__Agathobaculum_butyriciproducens
k__Bacteria|p__Firmicutes|c__Clostridia|o__Clostridiales|f__Clostridiaceae|g__Clostridium|s__Clostridium_sp_OM04_12AA	2.44416025916			-	s__Clostridium_sp_OM04_12AA
k__Bacteria|p__Firmicutes|c__Clostridia|o__Clostridiales|f__Lachnospiraceae|g__Tyzzerella	3.59822989499			-	g__Tyzzerella
k__Bacteria|p__Actinobacteria|c__Coriobacteriia	4.76796285735	R	4.29997302338	0.00174725817165	c__Coriobacteriia
k__Bacteria|p__Firmicutes|c__Bacilli|o__Lactobacillales|f__Lactobacillaceae|g__Lactobacillus|s__Lactobacillus_paragasseri	3.24670533847			-	s__Lactobacillus_paragasseri
k__Bacteria|p__Firmicutes|c__Bacilli|o__Lactobacillales|f__Streptococcaceae|g__Streptococcus|s__Streptococcus_macedonicus	2.96087989028			-	s__Streptococcus_macedonicus
k__Bacteria|p__Firmicutes|c__Clostridia|o__Clostridiales|f__Ruminococcaceae|g__Flavonifractor	2.57370241514			-	g__Flavonifractor
k__Bacteria|p__Firmicutes|c__Bacilli|o__Lactobacillales|f__Streptococcaceae|g__Lactococcus|s__Lactococcus_garvieae	3.21089846483			-	s__Lactococcus_garvieae
k__Bacteria|p__Firmicutes|c__Clostridia|o__Clostridiales|f__Eubacteriaceae|g__Eubacterium	4.55752369002	R	3.83554606041	0.0361964378577	g__Eubacterium
k__Bacteria|p__Proteobacteria|c__Deltaproteobacteria	2.61359942039			-	c__Deltaproteobacteria
k__Bacteria|p__Bacteroidetes|c__Bacteroidia|o__Bacteroidales|f__Bacteroidaceae|g__Bacteroides|s__Bacteroides_sp_NMBE5	3.16571794253			-	s__Bacteroides_sp_NMBE5
k__Bacteria|p__Firmicutes|c__Clostridia|o__Clostridiales|f__Lachnospiraceae|g__Lachnoclostridium|s__Lachnoclostridium_sp_SNUG30386	2.38834376891	R	2.64036026675	0.0451555360735	s__Lachnoclostridium_sp_SNUG30386
k__Bacteria|p__Firmicutes|c__Clostridia|o__Clostridiales|f__Lachnospiraceae|g__Tyzzerella|s__Tyzzerella_sp_Marseille_P3062	2.41262998722			-	s__Tyzzerella_sp_Marseille_P3062
k__Bacteria|p__Proteobacteria|c__Gammaproteobacteria|o__Enterobacterales|f__Enterobacteriaceae|g__Escherichia|s__Escherichia_coli	4.70291841275			-	s__Escherichia_coli
k__Bacteria|p__Firmicutes|c__Bacilli|o__Lactobacillales|f__Streptococcaceae|g__Streptococcus|s__Streptococcus_anginosus	3.87301202298			-	s__Streptococcus_anginosus
k__Bacteria|p__Actinobacteria|c__Coriobacteriia|o__Eggerthellales	3.85473508712	R	3.29797342085	0.00930399832442	o__Eggerthellales
k__Bacteria|p__Firmicutes|c__Clostridia|o__Clostridiales|f__Peptostreptococcaceae|g__Intestinibacter|s__Intestinibacter_bartlettii	2.6427623105			-	s__Intestinibacter_bartlettii
k__Bacteria|p__Proteobacteria|c__Betaproteobacteria|o__Burkholderiales|f__Sutterellaceae|g__Sutterella|s__Sutterella_wadsworthensis	2.56422982552	R	2.66683121028	0.0325188074226	s__Sutterella_wadsworthensis
k__Bacteria|p__Firmicutes|c__Negativicutes|o__Veillonellales|f__Veillonellaceae|g__Veillonella|s__Veillonella_atypica	2.53746492727	NR	2.92563123907	0.00422355729055	s__Veillonella_atypica
k__Bacteria|p__Bacteroidetes|c__Bacteroidia|o__Bacteroidales|f__Bacteroidaceae|g__Bacteroides|s__Bacteroides_xylanisolvens	3.03536688569			-	s__Bacteroides_xylanisolvens
k__Bacteria|p__Firmicutes|c__Clostridia|o__Clostridiales|f__Clostridiaceae	4.2076607701			-	f__Clostridiaceae
k__Bacteria|p__Firmicutes|c__Bacilli|o__Lactobacillales|f__Lactobacillaceae|g__Lactobacillus|s__Lactobacillus_fermentum	3.1812306461			-	s__Lactobacillus_fermentum
k__Bacteria|p__Firmicutes|c__Clostridia|o__Clostridiales|f__Clostridiaceae|g__Butyricicoccus|s__Butyricicoccus_sp_AM29_23AC	2.6244733771			-	s__Butyricicoccus_sp_AM29_23AC
k__Bacteria|p__Firmicutes|c__Clostridia|o__Clostridiales|f__Lachnospiraceae|g__Blautia|s__Blautia_sp_AF14_40	2.6624845934			-	s__Blautia_sp_AF14_40
k__Bacteria|p__Bacteroidetes|c__Bacteroidia|o__Bacteroidales|f__Rikenellaceae|g__Alistipes|s__Alistipes_sp_HGB5	2.83895680129			-	s__Alistipes_sp_HGB5
k__Bacteria|p__Firmicutes|c__Clostridia|o__Clostridiales|f__Ruminococcaceae|g__Ruminococcus|s__Ruminococcus_sp_AF25_13	3.3033191405			-	s__Ruminococcus_sp_AF25_13
k__Bacteria|p__Actinobacteria|c__Actinobacteria|o__Actinomycetales|f__Actinomycetaceae|g__Actinomyces|s__Actinomyces_graevenitzii	2.37179349159			-	s__Actinomyces_graevenitzii
k__Bacteria|p__Firmicutes|c__Clostridia|o__Clostridiales|f__Ruminococcaceae|g__Ruminococcus|s__Ruminococcus_sp_AF24_32LB	3.0785631069			-	s__Ruminococcus_sp_AF24_32LB
k__Eukaryota	3.37045945064			-	k__Eukaryota
k__Bacteria|p__Actinobacteria|c__Coriobacteriia|o__Coriobacteriales|f__Coriobacteriaceae|g__Collinsella|s__Collinsella_sp_AM31_2AC	3.0395757643			-	s__Collinsella_sp_AM31_2AC
k__Bacteria|p__Proteobacteria|c__Betaproteobacteria|o__Burkholderiales|f__Burkholderiaceae|g__Ralstonia|s__Ralstonia_pickettii	3.4258111058			-	s__Ralstonia_pickettii
k__Bacteria|p__Proteobacteria|c__Gammaproteobacteria|o__Enterobacterales|f__Enterobacteriaceae|g__Klebsiella	4.44530498241			-	g__Klebsiella
k__Bacteria|p__Actinobacteria|c__Coriobacteriia|o__Eggerthellales|f__Eggerthellaceae|g__Gordonibacter	2.97161274169			-	g__Gordonibacter
k__Bacteria|p__Actinobacteria|c__Coriobacteriia|o__Eggerthellales|f__Eggerthellaceae	3.85473508712	R	3.29797342085	0.00930399832442	f__Eggerthellaceae
k__Bacteria|p__Actinobacteria|c__Actinobacteria|o__Bifidobacteriales|f__Bifidobacteriaceae|g__Bifidobacterium|s__Bifidobacterium_adolescentis	4.65159761192			-	s__Bifidobacterium_adolescentis
k__Bacteria|p__Firmicutes|c__Clostridia|o__Clostridiales|f__Lachnospiraceae|g__Blautia|s__Blautia_sp_SF_50	2.46348001893			-	s__Blautia_sp_SF_50
k__Bacteria|p__Firmicutes|c__Clostridia|o__Clostridiales|f__Lachnospiraceae|g__Blautia|s__Blautia_obeum	4.62719540148	R	4.12544233503	0.00651398556939	s__Blautia_obeum
k__Bacteria|p__Firmicutes|c__Clostridia|o__Clostridiales|f__Lachnospiraceae|g__Eisenbergiella	2.98465185924	R	2.69556511332	0.0174612285557	g__Eisenbergiella
k__Bacteria|p__Bacteroidetes|c__Bacteroidia|o__Bacteroidales|f__Bacteroidaceae|g__Bacteroides|s__Bacteroides_sp_AF39_10AT	2.57761640226			-	s__Bacteroides_sp_AF39_10AT
k__Bacteria|p__Proteobacteria|c__Gammaproteobacteria	4.93532086954			-	c__Gammaproteobacteria
k__Bacteria|p__Firmicutes|c__Clostridia|o__Clostridiales|f__Ruminococcaceae|g__Faecalibacterium|s__Faecalibacterium_sp_OF03_6AC	3.16668669709			-	s__Faecalibacterium_sp_OF03_6AC
k__Bacteria|p__Firmicutes|c__Bacilli|o__Lactobacillales|f__Streptococcaceae|g__Streptococcus|s__Streptococcus_gordonii	2.46038712885	NR	2.59340783613	0.0276022047276	s__Streptococcus_gordonii
k__Bacteria|p__Firmicutes|c__Clostridia|o__Clostridiales|f__Lachnospiraceae|g__Blautia|s__Blautia_sp_AF19_1	2.83888510841			-	s__Blautia_sp_AF19_1
k__Bacteria|p__Proteobacteria|c__Betaproteobacteria|o__Burkholderiales|f__Sutterellaceae|g__Sutterella	2.56422982552	R	2.66442110936	0.0325188074226	g__Sutterella
k__Bacteria|p__Firmicutes|c__Clostridia|o__Clostridiales|f__Lachnospiraceae|g__Blautia|s__Blautia_sp_AF32_4BH	3.56194776192			-	s__Blautia_sp_AF32_4BH
k__Bacteria|p__Firmicutes|c__Clostridia|o__Clostridiales|f__Ruminococcaceae|g__Ruminococcus|s__Ruminococcus_sp_AM30_15AC	2.67363452526			-	s__Ruminococcus_sp_AM30_15AC
k__Bacteria|p__Firmicutes|c__Erysipelotrichia|o__Erysipelotrichales|f__Erysipelotrichaceae|g__Coprobacillus|s__Coprobacillus_sp_OF03_2AA	3.34440806128			-	s__Coprobacillus_sp_OF03_2AA
k__Bacteria|p__Firmicutes|c__Clostridia|o__Clostridiales|f__Ruminococcaceae|g__Ruminococcus|s__Ruminococcus_sp_AM22_14LB	2.86328805171			-	s__Ruminococcus_sp_AM22_14LB
k__Bacteria|p__Firmicutes|c__Negativicutes|o__Veillonellales|f__Veillonellaceae|g__Megasphaera|s__Megasphaera_elsdenii	2.33633930217			-	s__Megasphaera_elsdenii
k__Bacteria|p__Firmicutes|c__Clostridia|o__Clostridiales|f__Ruminococcaceae|g__Ruminococcus|s__Ruminococcus_sp_AF31_8BH	3.59665882182			-	s__Ruminococcus_sp_AF31_8BH
k__Bacteria|p__Bacteroidetes|c__Bacteroidia|o__Bacteroidales|f__Bacteroidaceae|g__Bacteroides|s__Bacteroides_sp_AM16_15	3.16874446418			-	s__Bacteroides_sp_AM16_15
k__Bacteria|p__Firmicutes|c__Clostridia|o__Clostridiales|f__Clostridiaceae|g__Butyricicoccus	3.25878284003			-	g__Butyricicoccus
k__Bacteria|p__Proteobacteria|c__Gammaproteobacteria|o__Enterobacterales|f__Enterobacteriaceae|g__Klebsiella|s__Klebsiella_michiganensis	2.31347139636			-	s__Klebsiella_michiganensis
k__Bacteria|p__Firmicutes|c__Clostridia|o__Clostridiales|f__Ruminococcaceae|g__Ruminococcus|s__Ruminococcus_sp_AM42_11	4.12639308336	R	3.57107180679	0.0114680730222	s__Ruminococcus_sp_AM42_11
k__Bacteria|p__Firmicutes|c__Clostridia|o__Clostridiales|f__Ruminococcaceae|g__Ruminococcus|s__Ruminococcus_sp_AM42_10AC	3.12167241352	R	2.67060939238	0.0188601941146	s__Ruminococcus_sp_AM42_10AC
k__Bacteria|p__Firmicutes|c__Clostridia|o__Clostridiales|f__Ruminococcaceae|g__Ruminococcus|s__Ruminococcus_sp_AF46_10NS	3.50514322245			-	s__Ruminococcus_sp_AF46_10NS
k__Bacteria|p__Fusobacteria|c__Fusobacteriia	3.06801026339			-	c__Fusobacteriia
k__Bacteria|p__Actinobacteria|c__Coriobacteriia|o__Coriobacteriales|f__Coriobacteriaceae|g__Collinsella|s__Collinsella_sp_OF03_4AA	2.80531946779			-	s__Collinsella_sp_OF03_4AA
k__Bacteria|p__Firmicutes|c__Bacilli|o__Lactobacillales|f__Lactobacillaceae|g__Lactobacillus|s__Lactobacillus_gasseri	3.54613943379	NR	3.21788709333	0.0286480881117	s__Lactobacillus_gasseri
k__Bacteria|p__Firmicutes|c__Bacilli|o__Lactobacillales|f__Streptococcaceae|g__Streptococcus|s__Streptococcus_mutans	2.8970899203	NR	2.91791423603	0.0433738269053	s__Streptococcus_mutans
k__Bacteria|p__Firmicutes|c__Clostridia|o__Clostridiales|f__Ruminococcaceae|g__Ruminococcus|s__Ruminococcus_sp_AM28_13	2.41317639463			-	s__Ruminococcus_sp_AM28_13
k__Bacteria|p__Firmicutes|c__Clostridia|o__Clostridiales|f__Ruminococcaceae|g__Ruminococcus|s__Ruminococcus_sp_OF03_6AA	3.30515982771			-	s__Ruminococcus_sp_OF03_6AA
k__Bacteria|p__Firmicutes|c__Clostridia|o__Clostridiales|f__Clostridiaceae|g__Clostridium|s__Clostridium_sp_ATCC_BAA_442	2.79892453053			-	s__Clostridium_sp_ATCC_BAA_442
k__Bacteria|p__Firmicutes|c__Clostridia|o__Clostridiales|f__Lachnospiraceae|g__Blautia|s__Blautia_wexlerae	3.4281112367			-	s__Blautia_wexlerae
k__Bacteria|p__Firmicutes|c__Bacilli|o__Lactobacillales|f__Enterococcaceae|g__Enterococcus|s__Enterococcus_sp_HMSC063H10	3.43905729015			-	s__Enterococcus_sp_HMSC063H10
k__Bacteria|p__Actinobacteria|c__Coriobacteriia|o__Coriobacteriales|f__Coriobacteriaceae|g__Collinsella|s__Collinsella_sp_AM13_34	3.45776945388	R	3.10441441257	0.0325188074226	s__Collinsella_sp_AM13_34
k__Bacteria|p__Firmicutes|c__Clostridia|o__Clostridiales|f__Ruminococcaceae|g__Ruminococcus|s__Ruminococcus_bromii	4.01807960888			-	s__Ruminococcus_bromii
k__Bacteria|p__Firmicutes|c__Clostridia|o__Clostridiales|f__Clostridiaceae|g__Clostridium|s__Clostridium_sp_AF27_5AA	2.97498282239			-	s__Clostridium_sp_AF27_5AA
k__Bacteria|p__Firmicutes|c__Clostridia|o__Clostridiales|f__Ruminococcaceae|g__Ruminococcus|s__Ruminococcus_sp_AF37_6AT	3.24494781652			-	s__Ruminococcus_sp_AF37_6AT
k__Bacteria|p__Bacteroidetes|c__Bacteroidia|o__Bacteroidales|f__Odoribacteraceae	3.75371337267			-	f__Odoribacteraceae
k__Bacteria|p__Actinobacteria|c__Coriobacteriia|o__Coriobacteriales|f__Coriobacteriaceae	4.71140003851	R	4.25491555737	0.0044904593949	f__Coriobacteriaceae
k__Bacteria|p__Firmicutes|c__Clostridia|o__Clostridiales|f__Lachnospiraceae|g__Blautia|s__Blautia_sp_Marseille_P2398	3.03879804586			-	s__Blautia_sp_Marseille_P2398
k__Bacteria|p__Firmicutes|c__Clostridia|o__Clostridiales|f__Clostridiaceae|g__Hungatella	2.93449304189			-	g__Hungatella
k__Bacteria|p__Actinobacteria|c__Coriobacteriia|o__Coriobacteriales|f__Coriobacteriaceae|g__Collinsella|s__Collinsella_sp_AF37_9	2.53960414834			-	s__Collinsella_sp_AF37_9
k__Bacteria|p__Firmicutes|c__Negativicutes|o__Veillonellales|f__Veillonellaceae	3.98079708976			-	f__Veillonellaceae
k__Bacteria|p__Firmicutes|c__Clostridia|o__Clostridiales|f__Ruminococcaceae|g__Faecalibacterium|s__Faecalibacterium_sp_OF04_11AC	2.99804661285			-	s__Faecalibacterium_sp_OF04_11AC
k__Bacteria|p__Bacteroidetes|c__Bacteroidia|o__Bacteroidales|f__Tannerellaceae|g__Parabacteroides|s__Parabacteroides_sp_AM44_16	2.37201131945			-	s__Parabacteroides_sp_AM44_16
k__Bacteria|p__Firmicutes|c__Clostridia|o__Clostridiales|f__Clostridiaceae|g__Clostridium|s__Clostridium_sp_AM25_23AC	2.61027516642			-	s__Clostridium_sp_AM25_23AC
k__Bacteria|p__Proteobacteria|c__Gammaproteobacteria|o__Pseudomonadales|f__Moraxellaceae	3.80781232517			-	f__Moraxellaceae
k__Bacteria|p__Firmicutes|c__Clostridia|o__Clostridiales|f__Lachnospiraceae|g__Lachnoclostridium	3.34426079806			-	g__Lachnoclostridium
k__Bacteria|p__Actinobacteria|c__Coriobacteriia|o__Coriobacteriales|f__Coriobacteriaceae|g__Collinsella|s__Collinsella_sp_OM04_5	3.12243477853			-	s__Collinsella_sp_OM04_5
k__Bacteria|p__Firmicutes|c__Clostridia|o__Clostridiales|f__Ruminococcaceae|g__Ruminococcus|s__Ruminococcus_sp_OM02_16LB	3.72089951135			-	s__Ruminococcus_sp_OM02_16LB
k__Bacteria|p__Firmicutes|c__Clostridia|o__Clostridiales|f__Ruminococcaceae|g__Ruminococcus|s__Ruminococcus_sp_AF25_3LB	2.53046629964			-	s__Ruminococcus_sp_AF25_3LB
k__Bacteria|p__Bacteroidetes|c__Bacteroidia|o__Bacteroidales|f__Prevotellaceae|g__Prevotella|s__Prevotella_stercorea	3.13131318768			-	s__Prevotella_stercorea
k__Bacteria|p__Verrucomicrobia	4.1025847414			-	p__Verrucomicrobia
k__Bacteria|p__Proteobacteria|c__Betaproteobacteria|o__Burkholderiales|f__Burkholderiaceae	3.4258111058			-	f__Burkholderiaceae
k__Bacteria|p__Firmicutes|c__Bacilli|o__Lactobacillales|f__Enterococcaceae|g__Enterococcus|s__Enterococcus_faecalis	3.52437371219			-	s__Enterococcus_faecalis
k__Bacteria|p__Firmicutes|c__Clostridia|o__Clostridiales|f__Ruminococcaceae|g__Faecalibacterium	4.74777773552			-	g__Faecalibacterium
k__Bacteria|p__Firmicutes|c__Clostridia|o__Clostridiales|f__Clostridiaceae|g__Clostridium|s__Clostridium_disporicum	2.50537005647			-	s__Clostridium_disporicum
k__Bacteria|p__Firmicutes|c__Clostridia|o__Clostridiales|f__Lachnospiraceae|g__Coprococcus|s__Coprococcus_eutactus	2.77003206129			-	s__Coprococcus_eutactus
k__Bacteria|p__Firmicutes|c__Bacilli|o__Lactobacillales|f__Enterococcaceae|g__Melissococcus	2.62447111515			-	g__Melissococcus
k__Bacteria|p__Firmicutes|c__Clostridia|o__Clostridiales|f__Lachnospiraceae|g__Blautia|s__Blautia_sp_TM10_2	3.00667408294			-	s__Blautia_sp_TM10_2
k__Bacteria|p__Actinobacteria|c__Coriobacteriia|o__Eggerthellales|f__Eggerthellaceae|g__Asaccharobacter|s__Asaccharobacter_celatus	2.97068259216			-	s__Asaccharobacter_celatus
k__Bacteria|p__Firmicutes|c__Clostridia|o__Clostridiales|f__Lachnospiraceae|g__Blautia|s__Blautia_sp_AF19_13LB	2.83220411839			-	s__Blautia_sp_AF19_13LB
k__Bacteria|p__Proteobacteria|c__Gammaproteobacteria|o__Enterobacterales|f__Enterobacteriaceae|g__Klebsiella|s__Klebsiella_variicola	2.78704099716			-	s__Klebsiella_variicola
k__Bacteria|p__Bacteroidetes|c__Bacteroidia|o__Bacteroidales|f__Tannerellaceae|g__Parabacteroides|s__Parabacteroides_sp_AT13	2.50301274937			-	s__Parabacteroides_sp_AT13
k__Bacteria|p__Bacteroidetes|c__Bacteroidia|o__Bacteroidales	5.43477717709	NR	4.88572297968	0.0302390210161	o__Bacteroidales
k__Bacteria|p__Actinobacteria|c__Coriobacteriia|o__Coriobacteriales|f__Coriobacteriaceae|g__Collinsella|s__Collinsella_sp_AM33_4BH	3.34632672884			-	s__Collinsella_sp_AM33_4BH
k__Bacteria|p__Actinobacteria|c__Coriobacteriia|o__Coriobacteriales|f__Coriobacteriaceae|g__Collinsella|s__Collinsella_sp_TF09_1AT	2.7769115504			-	s__Collinsella_sp_TF09_1AT
k__Bacteria|p__Firmicutes|c__Clostridia|o__Clostridiales|f__Clostridiaceae|g__Clostridium|s__Clostridium_sp_AM34_9AC	3.00814626722			-	s__Clostridium_sp_AM34_9AC
k__Bacteria|p__Firmicutes|c__Clostridia|o__Clostridiales|f__Ruminococcaceae|g__Ruminococcus|s__Ruminococcus_sp_AM44_9AT	2.89753369327	R	2.72620160265	0.0373716761294	s__Ruminococcus_sp_AM44_9AT
k__Bacteria|p__Actinobacteria|c__Actinobacteria|o__Corynebacteriales|f__Corynebacteriaceae	2.66734023963			-	f__Corynebacteriaceae
k__Bacteria|p__Bacteroidetes|c__Bacteroidia|o__Bacteroidales|f__Rikenellaceae|g__Alistipes|s__Alistipes_sp_AM16_43	2.97820043101			-	s__Alistipes_sp_AM16_43
k__Bacteria|p__Proteobacteria|c__Gammaproteobacteria|o__Enterobacterales|f__Enterobacteriaceae|g__Citrobacter|s__Citrobacter_koseri	2.39909137084			-	s__Citrobacter_koseri
k__Bacteria|p__Actinobacteria|c__Actinobacteria|o__Corynebacteriales|f__Corynebacteriaceae|g__Corynebacterium	2.66734023963			-	g__Corynebacterium
k__Bacteria|p__Firmicutes|c__Clostridia|o__Clostridiales|f__Ruminococcaceae|g__Ruminococcus|s__Ruminococcus_sp_AF33_11BH	3.17319324427			-	s__Ruminococcus_sp_AF33_11BH
k__Bacteria|p__Firmicutes|c__Erysipelotrichia|o__Erysipelotrichales|f__Erysipelotrichaceae|g__Erysipelatoclostridium|s__Erysipelatoclostridium_ramosum	3.24125496886			-	s__Erysipelatoclostridium_ramosum
k__Bacteria|p__Firmicutes|c__Clostridia|o__Clostridiales|f__Clostridiales_Family_XIII_Incertae_Sedis|g__Mogibacterium|s__Mogibacterium_diversum	2.99445327246			-	s__Mogibacterium_diversum
k__Bacteria|p__Firmicutes|c__Clostridia|o__Clostridiales|f__Lachnospiraceae|g__Roseburia|s__Roseburia_sp_OF03_24	2.84955304782			-	s__Roseburia_sp_OF03_24
k__Bacteria|p__Proteobacteria|c__Gammaproteobacteria|o__Pasteurellales|f__Pasteurellaceae	3.19167340907	NR	2.86865448792	0.00770684739646	f__Pasteurellaceae
k__Bacteria|p__Firmicutes|c__Clostridia|o__Clostridiales|f__Ruminococcaceae|g__Flavonifractor|s__Flavonifractor_plautii	2.57370241514			-	s__Flavonifractor_plautii
k__Bacteria|p__Firmicutes|c__Clostridia|o__Clostridiales|f__Lachnospiraceae|g__Blautia|s__Blautia_sp_AM47_4	3.35467176354			-	s__Blautia_sp_AM47_4
k__Bacteria|p__Bacteroidetes|c__Bacteroidia|o__Bacteroidales|f__Odoribacteraceae|g__Butyricimonas	2.44516251347			-	g__Butyricimonas
k__Bacteria|p__Firmicutes|c__Clostridia|o__Clostridiales|f__Lachnospiraceae|g__Dorea|s__Dorea_longicatena	4.55122829668	R	3.96430172056	0.00306152460839	s__Dorea_longicatena
k__Bacteria|p__Firmicutes|c__Clostridia|o__Clostridiales|f__Ruminococcaceae|g__Ruminococcus|s__Ruminococcus_sp_AF42_10	3.69945512639			-	s__Ruminococcus_sp_AF42_10
k__Eukaryota|p__Ascomycota|c__Saccharomycetes|o__Saccharomycetales	3.37045945064			-	o__Saccharomycetales
k__Bacteria|p__Firmicutes|c__Bacilli|o__Lactobacillales|f__Enterococcaceae	4.23453977045	NR	3.83411951378	0.000814470709115	f__Enterococcaceae
k__Bacteria|p__Actinobacteria|c__Actinobacteria|o__Bifidobacteriales	5.01098128741			-	o__Bifidobacteriales
k__Bacteria|p__Firmicutes|c__Clostridia|o__Clostridiales|f__Lachnospiraceae|g__Blautia|s__Blautia_sp_AM23_13AC	3.17792363913			-	s__Blautia_sp_AM23_13AC
k__Bacteria|p__Firmicutes|c__Negativicutes|o__Acidaminococcales|f__Acidaminococcaceae	3.46415403681			-	f__Acidaminococcaceae
k__Bacteria|p__Actinobacteria|c__Coriobacteriia|o__Coriobacteriales|f__Coriobacteriaceae|g__Collinsella|s__Collinsella_sp_AF16_8	2.58399246322			-	s__Collinsella_sp_AF16_8
k__Bacteria|p__Bacteroidetes|c__Bacteroidia|o__Bacteroidales|f__Bacteroidaceae|g__Bacteroides|s__Bacteroides_sp_AR29	3.2403626496			-	s__Bacteroides_sp_AR29
k__Bacteria|p__Bacteroidetes|c__Bacteroidia|o__Bacteroidales|f__Bacteroidaceae|g__Bacteroides|s__Bacteroides_finegoldii	3.18841316693			-	s__Bacteroides_finegoldii
k__Bacteria|p__Firmicutes|c__Clostridia|o__Clostridiales|f__Ruminococcaceae|g__Gemmiger|s__Gemmiger_formicilis	4.20773054224	R	3.70581616165	0.0140543440457	s__Gemmiger_formicilis
k__Bacteria|p__Actinobacteria|c__Coriobacteriia|o__Coriobacteriales|f__Coriobacteriaceae|g__Collinsella	4.70561380651	R	4.25025032843	0.00577978738598	g__Collinsella
k__Bacteria|p__Bacteroidetes|c__Bacteroidia|o__Bacteroidales|f__Bacteroidaceae|g__Bacteroides|s__Bacteroides_coprocola	4.01315991743			-	s__Bacteroides_coprocola
k__Bacteria|p__Firmicutes|c__Clostridia|o__Clostridiales|f__Clostridiaceae|g__Clostridium|s__Clostridium_sp_AF27_2AA	2.20274791704			-	s__Clostridium_sp_AF27_2AA
k__Bacteria|p__Actinobacteria|c__Coriobacteriia|o__Coriobacteriales|f__Coriobacteriaceae|g__Collinsella|s__Collinsella_sp_AF04_24	2.36741677391	R	2.64436942804	0.0148215526966	s__Collinsella_sp_AF04_24
k__Bacteria|p__Actinobacteria|c__Coriobacteriia|o__Coriobacteriales|f__Coriobacteriaceae|g__Collinsella|s__Collinsella_sp_AF25_2LB	3.89369644565	R	3.53151100793	0.0369635379967	s__Collinsella_sp_AF25_2LB
k__Bacteria|p__Firmicutes|c__Clostridia|o__Clostridiales|f__Eubacteriaceae|g__Eubacterium|s__Eubacterium_sp_TM06_47	3.03711323184			-	s__Eubacterium_sp_TM06_47
k__Bacteria|p__Bacteroidetes|c__Bacteroidia|o__Bacteroidales|f__Tannerellaceae|g__Parabacteroides	3.95123772197			-	g__Parabacteroides
k__Bacteria|p__Proteobacteria|c__Gammaproteobacteria|o__Enterobacterales|f__Enterobacteriaceae|g__Enterobacter|s__Enterobacter_hormaechei	3.92173143971	NR	3.54956956729	0.00227510041931	s__Enterobacter_hormaechei
k__Bacteria|p__Firmicutes|c__Erysipelotrichia|o__Erysipelotrichales|f__Erysipelotrichaceae|g__Coprobacillus|s__Coprobacillus_cateniformis	3.03025487845			-	s__Coprobacillus_cateniformis
k__Bacteria|p__Firmicutes|c__Clostridia|o__Clostridiales|f__Lachnospiraceae|g__Lachnoclostridium|s__[Clostridium_]clostridioforme	2.89793677758			-	s__[Clostridium_]clostridioforme
k__Bacteria|p__Actinobacteria|c__Coriobacteriia|o__Coriobacteriales|f__Coriobacteriaceae|g__Collinsella|s__Collinsella_sp_AM09_41	2.38148649493	R	2.78576121273	0.0302063684898	s__Collinsella_sp_AM09_41
k__Bacteria|p__Firmicutes|c__Clostridia|o__Clostridiales|f__Eubacteriaceae|g__Eubacterium|s__Eubacterium_sp_AF34_35BH	2.95308813063			-	s__Eubacterium_sp_AF34_35BH
k__Bacteria|p__Firmicutes|c__Clostridia|o__Clostridiales|f__Ruminococcaceae|g__Ruminococcus|s__Ruminococcus_sp_AF14_5	3.19253382813	R	2.85859663689	0.00428878976562	s__Ruminococcus_sp_AF14_5
k__Bacteria|p__Bacteroidetes|c__Bacteroidia|o__Bacteroidales|f__Bacteroidaceae|g__Bacteroides|s__Bacteroides_sp_AM26_11	2.93717918413			-	s__Bacteroides_sp_AM26_11
k__Bacteria|p__Firmicutes|c__Clostridia|o__Clostridiales|f__Ruminococcaceae|g__Ruminococcus|s__Ruminococcus_sp_TF12_19AC	3.70945586764	R	3.42750621702	0.0012442248628	s__Ruminococcus_sp_TF12_19AC
k__Bacteria|p__Firmicutes|c__Bacilli|o__Lactobacillales|f__Streptococcaceae|g__Streptococcus|s__Streptococcus_pasteurianus	2.863749132			-	s__Streptococcus_pasteurianus
k__Bacteria|p__Actinobacteria|c__Coriobacteriia|o__Eggerthellales|f__Eggerthellaceae|g__Adlercreutzia	2.84245991481			-	g__Adlercreutzia
k__Bacteria|p__Bacteroidetes|c__Bacteroidia|o__Bacteroidales|f__Prevotellaceae	4.75191705471			-	f__Prevotellaceae
k__Bacteria|p__Verrucomicrobia|c__Verrucomicrobiae|o__Verrucomicrobiales	4.1025847414			-	o__Verrucomicrobiales
k__Bacteria|p__Actinobacteria|c__Actinobacteria|o__Bifidobacteriales|f__Bifidobacteriaceae|g__Bifidobacterium|s__Bifidobacterium_sp_MSTE12	3.13970424244	NR	2.82301702793	0.000245129413658	s__Bifidobacterium_sp_MSTE12
k__Archaea|p__Euryarchaeota|c__Methanobacteria|o__Methanobacteriales|f__Methanobacteriaceae|g__Methanobrevibacter|s__Methanobrevibacter_smithii	3.18998454958			-	s__Methanobrevibacter_smithii
k__Bacteria|p__Bacteroidetes|c__Bacteroidia|o__Bacteroidales|f__Tannerellaceae|g__Parabacteroides|s__Parabacteroides_sp_20_3	2.47746421191			-	s__Parabacteroides_sp_20_3
k__Bacteria|p__Bacteroidetes|c__Bacteroidia|o__Bacteroidales|f__Rikenellaceae|g__Alistipes|s__Alistipes_onderdonkii	2.62903951636			-	s__Alistipes_onderdonkii
k__Bacteria|p__Firmicutes|c__Clostridia|o__Clostridiales	5.74637710859			-	o__Clostridiales
k__Bacteria|p__Firmicutes|c__Clostridia|o__Clostridiales|f__Ruminococcaceae|g__Ruminococcus|s__Ruminococcus_lactaris	3.87933270403			-	s__Ruminococcus_lactaris
k__Bacteria|p__Firmicutes|c__Bacilli|o__Lactobacillales|f__Enterococcaceae|g__Enterococcus|s__Enterococcus_faecium	3.89225015248	NR	3.50536639385	0.00057041371774	s__Enterococcus_faecium
k__Bacteria|p__Firmicutes|c__Clostridia|o__Clostridiales|f__Clostridiaceae|g__Clostridium|s__Clostridium_sp_AM09_51	2.45616221717			-	s__Clostridium_sp_AM09_51
k__Bacteria|p__Bacteroidetes|c__Bacteroidia|o__Bacteroidales|f__Rikenellaceae|g__Alistipes|s__Alistipes_ihumii	2.58505716382			-	s__Alistipes_ihumii
k__Bacteria|p__Actinobacteria|c__Coriobacteriia|o__Coriobacteriales	4.71140003851	R	4.25491555737	0.0044904593949	o__Coriobacteriales
k__Bacteria|p__Actinobacteria|c__Coriobacteriia|o__Coriobacteriales|f__Coriobacteriaceae|g__Collinsella|s__Collinsella_aerofaciens	3.27477083508			-	s__Collinsella_aerofaciens
k__Bacteria|p__Firmicutes|c__Clostridia|o__Clostridiales|f__Ruminococcaceae|g__Ruminococcus|s__Ruminococcus_sp_AM57_5	2.82658488332			-	s__Ruminococcus_sp_AM57_5
k__Bacteria|p__Firmicutes|c__Clostridia|o__Clostridiales|f__Clostridiaceae|g__Clostridium|s__Clostridium_sp_AF36_18BH	2.69089913271			-	s__Clostridium_sp_AF36_18BH
k__Bacteria|p__Firmicutes|c__Negativicutes|o__Veillonellales|f__Veillonellaceae|g__Megasphaera	2.33633930217			-	g__Megasphaera
k__Bacteria|p__Bacteroidetes|c__Bacteroidia|o__Bacteroidales|f__Rikenellaceae|g__Alistipes|s__Alistipes_obesi	2.5580015618			-	s__Alistipes_obesi
k__Archaea|p__Euryarchaeota|c__Methanobacteria|o__Methanobacteriales|f__Methanobacteriaceae|g__Methanobrevibacter	3.18998454958			-	g__Methanobrevibacter
k__Bacteria|p__Firmicutes|c__Clostridia|o__Clostridiales|f__Lachnospiraceae|g__Roseburia|s__Roseburia_inulinivorans	4.47831211285			-	s__Roseburia_inulinivorans
k__Bacteria|p__Firmicutes|c__Clostridia|o__Clostridiales|f__Lachnospiraceae|g__Roseburia|s__Roseburia_sp_TF10_5	3.42026828053	R	3.05906892445	0.0411705587983	s__Roseburia_sp_TF10_5
k__Bacteria|p__Firmicutes|c__Clostridia|o__Clostridiales|f__Ruminococcaceae|g__Ruminococcus|s__Ruminococcus_sp_AM29_26	2.52303949569			-	s__Ruminococcus_sp_AM29_26
k__Bacteria|p__Actinobacteria|c__Coriobacteriia|o__Coriobacteriales|f__Coriobacteriaceae|g__Collinsella|s__Collinsella_sp_OM08_14AT	2.97142098989	R	2.69104189572	0.00444207235966	s__Collinsella_sp_OM08_14AT
k__Bacteria|p__Firmicutes|c__Clostridia|o__Clostridiales|f__Ruminococcaceae|g__Ruminococcus|s__Ruminococcus_sp_AF12_5	3.15630276925			-	s__Ruminococcus_sp_AF12_5
k__Bacteria|p__Firmicutes|c__Clostridia|o__Clostridiales|f__Ruminococcaceae|g__Ruminococcus|s__Ruminococcus_sp_AM18_44	2.68052430132			-	s__Ruminococcus_sp_AM18_44
k__Bacteria|p__Firmicutes|c__Clostridia|o__Clostridiales|f__Ruminococcaceae|g__Ruminococcus|s__Ruminococcus_callidus	2.65995237076			-	s__Ruminococcus_callidus
k__Bacteria|p__Firmicutes|c__Clostridia|o__Clostridiales|f__Eubacteriaceae|g__Eubacterium|s__Eubacterium_ventriosum	3.22417685085			-	s__Eubacterium_ventriosum
k__Bacteria|p__Firmicutes|c__Bacilli|o__Lactobacillales|f__Lactobacillaceae|g__Lactobacillus|s__Lactobacillus_antri	2.54173750155	NR	2.97361716764	0.0243319258447	s__Lactobacillus_antri
k__Bacteria|p__Firmicutes|c__Negativicutes|o__Acidaminococcales|f__Acidaminococcaceae|g__Phascolarctobacterium	3.46415403681			-	g__Phascolarctobacterium
k__Bacteria|p__Proteobacteria|c__Gammaproteobacteria|o__Enterobacterales|f__Enterobacteriaceae|g__Klebsiella|s__Klebsiella_aerogenes	2.88424548114			-	s__Klebsiella_aerogenes
k__Bacteria|p__Bacteroidetes|c__Bacteroidia|o__Bacteroidales|f__Bacteroidaceae|g__Bacteroides|s__Bacteroides_sp_D22	2.90837122954			-	s__Bacteroides_sp_D22
k__Bacteria|p__Firmicutes|c__Clostridia|o__Clostridiales|f__Clostridiaceae|g__Clostridium|s__Clostridium_sp_TF08_15	2.73827809248			-	s__Clostridium_sp_TF08_15
k__Bacteria|p__Bacteroidetes|c__Bacteroidia|o__Bacteroidales|f__Tannerellaceae	3.95123772197			-	f__Tannerellaceae
k__Bacteria|p__Firmicutes|c__Erysipelotrichia|o__Erysipelotrichales|f__Erysipelotrichaceae|g__Coprobacillus|s__Coprobacillus_sp_AF31_1BH	2.85874272301			-	s__Coprobacillus_sp_AF31_1BH
k__Bacteria|p__Firmicutes|c__Bacilli|o__Lactobacillales|f__Streptococcaceae|g__Streptococcus|s__Streptococcus_sanguinis	2.3493462701			-	s__Streptococcus_sanguinis
k__Bacteria|p__Firmicutes|c__Clostridia|o__Clostridiales|f__Ruminococcaceae|g__Ruminococcus|s__Ruminococcus_sp_AF31_14BH	3.37337987492			-	s__Ruminococcus_sp_AF31_14BH
k__Bacteria|p__Firmicutes|c__Clostridia|o__Clostridiales|f__Ruminococcaceae|g__Ruminococcus|s__Ruminococcus_sp_AM22_13	3.56560430554			-	s__Ruminococcus_sp_AM22_13
k__Bacteria|p__Firmicutes|c__Clostridia|o__Clostridiales|f__Clostridiaceae|g__Clostridium|s__Clostridium_sp_AM33_3	2.79198406466	NR	3.09352624266	0.00880885323899	s__Clostridium_sp_AM33_3
k__Bacteria|p__Firmicutes|c__Erysipelotrichia	4.25121127673			-	c__Erysipelotrichia
k__Bacteria|p__Actinobacteria|c__Actinobacteria|o__Bifidobacteriales|f__Bifidobacteriaceae|g__Parascardovia|s__Parascardovia_denticolens	3.10441160397			-	s__Parascardovia_denticolens
k__Bacteria|p__Firmicutes|c__Clostridia|o__Clostridiales|f__Lachnospiraceae|g__Blautia|s__Blautia_sp_OF09_25XD	2.8033768548			-	s__Blautia_sp_OF09_25XD
k__Bacteria|p__Proteobacteria|c__Gammaproteobacteria|o__Enterobacterales|f__Enterobacteriaceae|g__Salmonella|s__Salmonella_enterica	2.54777127695			-	s__Salmonella_enterica
k__Bacteria|p__Fusobacteria|c__Fusobacteriia|o__Fusobacteriales	3.06801026339			-	o__Fusobacteriales
k__Bacteria|p__Firmicutes|c__Erysipelotrichia|o__Erysipelotrichales|f__Erysipelotrichaceae|g__Coprobacillus|s__Coprobacillus_sp_OM08_19	2.68511545248			-	s__Coprobacillus_sp_OM08_19
k__Bacteria|p__Actinobacteria|c__Actinobacteria|o__Bifidobacteriales|f__Bifidobacteriaceae|g__Bifidobacterium|s__Bifidobacterium_pseudocatenulatum	4.44777046283			-	s__Bifidobacterium_pseudocatenulatum
k__Bacteria|p__Firmicutes|c__Bacilli|o__Lactobacillales|f__Leuconostocaceae|g__Weissella|s__Weissella_cibaria	2.70577384107			-	s__Weissella_cibaria
k__Bacteria|p__Actinobacteria|c__Coriobacteriia|o__Coriobacteriales|f__Coriobacteriaceae|g__Collinsella|s__Collinsella_sp_OM07_12	3.01200115551			-	s__Collinsella_sp_OM07_12
k__Bacteria|p__Firmicutes|c__Bacilli|o__Lactobacillales|f__Streptococcaceae|g__Streptococcus|s__Streptococcus_parasanguinis	3.55606992206	NR	3.04401374925	0.00931097038575	s__Streptococcus_parasanguinis
k__Bacteria|p__Actinobacteria|c__Coriobacteriia|o__Eggerthellales|f__Eggerthellaceae|g__Eggerthella|s__Eggerthella_sp_AM16_19	3.12867744454			-	s__Eggerthella_sp_AM16_19
k__Bacteria|p__Bacteroidetes|c__Bacteroidia|o__Bacteroidales|f__Bacteroidaceae|g__Bacteroides|s__Bacteroides_cellulosilyticus	3.21644821193			-	s__Bacteroides_cellulosilyticus
k__Bacteria|p__Firmicutes|c__Clostridia|o__Clostridiales|f__Eubacteriaceae|g__Eubacterium|s__[Eubacterium_]hallii	4.22615183199			-	s__[Eubacterium_]hallii
k__Bacteria|p__Actinobacteria|c__Coriobacteriia|o__Coriobacteriales|f__Coriobacteriaceae|g__Collinsella|s__Collinsella_sp_AM38_1BH	2.91175160849			-	s__Collinsella_sp_AM38_1BH
k__Bacteria|p__Bacteroidetes|c__Bacteroidia|o__Bacteroidales|f__Bacteroidaceae|g__Bacteroides|s__Bacteroides_congonensis	2.47357016708			-	s__Bacteroides_congonensis
k__Bacteria|p__Firmicutes|c__Bacilli|o__Lactobacillales|f__Leuconostocaceae|g__Weissella	3.24628363588			-	g__Weissella
k__Bacteria|p__Firmicutes|c__Clostridia|o__Clostridiales|f__Lachnospiraceae|g__Coprococcus|s__Coprococcus_comes	3.89592674044			-	s__Coprococcus_comes
k__Bacteria|p__Firmicutes|c__Clostridia|o__Clostridiales|f__Ruminococcaceae|g__Ruminococcus|s__Ruminococcus_sp_AF42_9BH	2.36960121863			-	s__Ruminococcus_sp_AF42_9BH
k__Bacteria|p__Firmicutes|c__Clostridia|o__Clostridiales|f__Eubacteriaceae|g__Eubacterium|s__Eubacterium_sp_AF36_5BH	2.81143631556			-	s__Eubacterium_sp_AF36_5BH
k__Bacteria|p__Actinobacteria|c__Coriobacteriia|o__Coriobacteriales|f__Coriobacteriaceae|g__Collinsella|s__Collinsella_sp_TM09_10AT	2.88332013675			-	s__Collinsella_sp_TM09_10AT
k__Bacteria|p__Firmicutes|c__Clostridia|o__Clostridiales|f__Ruminococcaceae|g__Ruminococcus|s__Ruminococcus_sp_TF06_23	2.9240167843	R	2.64746821019	0.0245494361257	s__Ruminococcus_sp_TF06_23
k__Bacteria|p__Bacteroidetes|c__Bacteroidia|o__Bacteroidales|f__Rikenellaceae	4.15982003984			-	f__Rikenellaceae
k__Bacteria|p__Actinobacteria|c__Coriobacteriia|o__Coriobacteriales|f__Coriobacteriaceae|g__Collinsella|s__Collinsella_sp_AM41_2BH	3.17212333829			-	s__Collinsella_sp_AM41_2BH
k__Bacteria|p__Proteobacteria|c__Deltaproteobacteria|o__Desulfovibrionales|f__Desulfovibrionaceae|g__Bilophila	2.61359942039			-	g__Bilophila
k__Bacteria|p__Firmicutes|c__Clostridia|o__Clostridiales|f__Clostridiaceae|g__Clostridium|s__Clostridium_sp_AF23_8	2.54864733825			-	s__Clostridium_sp_AF23_8
k__Bacteria|p__Bacteroidetes|c__Bacteroidia|o__Bacteroidales|f__Tannerellaceae|g__Parabacteroides|s__Parabacteroides_sp_AF21_43	2.77716089573			-	s__Parabacteroides_sp_AF21_43
k__Bacteria|p__Firmicutes|c__Clostridia|o__Clostridiales|f__Clostridiaceae|g__Clostridium|s__Clostridium_sp_SS2_1	2.92667146469	R	2.71183377469	0.00431647938134	s__Clostridium_sp_SS2_1
k__Bacteria|p__Firmicutes|c__Clostridia|o__Clostridiales|f__Ruminococcaceae|g__Anaerotruncus|s__Anaerotruncus_colihominis	2.31199954785			-	s__Anaerotruncus_colihominis
k__Bacteria|p__Firmicutes|c__Clostridia|o__Clostridiales|f__Ruminococcaceae|g__Ruminococcus|s__Ruminococcus_sp_OM06_36AC	2.4458943904			-	s__Ruminococcus_sp_OM06_36AC
k__Bacteria|p__Proteobacteria|c__Betaproteobacteria|o__Burkholderiales|f__Sutterellaceae	2.93072540444	NR	2.62825302592	0.0253343428227	f__Sutterellaceae
k__Bacteria|p__Verrucomicrobia|c__Verrucomicrobiae|o__Verrucomicrobiales|f__Akkermansiaceae|g__Akkermansia|s__Akkermansia_muciniphila	4.1025847414			-	s__Akkermansia_muciniphila
k__Bacteria|p__Firmicutes|c__Clostridia|o__Clostridiales|f__Ruminococcaceae|g__Ruminococcus|s__Ruminococcus_sp_5_1_39BFAA	2.78510828833			-	s__Ruminococcus_sp_5_1_39BFAA
k__Bacteria|p__Firmicutes|c__Clostridia|o__Clostridiales|f__Eubacteriaceae|g__Eubacterium|s__Eubacterium_sp_AF17_7	2.50807829893			-	s__Eubacterium_sp_AF17_7
k__Bacteria|p__Actinobacteria|c__Coriobacteriia|o__Coriobacteriales|f__Coriobacteriaceae|g__Collinsella|s__Collinsella_sp_AM44_11	2.32968694664			-	s__Collinsella_sp_AM44_11
k__Bacteria|p__Bacteroidetes|c__Bacteroidia	5.43477717709	NR	4.88572297968	0.0302390210161	c__Bacteroidia
k__Bacteria|p__Firmicutes|c__Clostridia|o__Clostridiales|f__Ruminococcaceae|g__Ruminococcus|s__Ruminococcus_sp_TF08_4	2.82380245825			-	s__Ruminococcus_sp_TF08_4
k__Bacteria|p__Firmicutes|c__Bacilli|o__Lactobacillales|f__Streptococcaceae|g__Streptococcus|s__Streptococcus_vestibularis	2.83317102955			-	s__Streptococcus_vestibularis
k__Bacteria|p__Bacteroidetes|c__Bacteroidia|o__Bacteroidales|f__Prevotellaceae|g__Prevotella	4.74616314916			-	g__Prevotella
k__Bacteria|p__Firmicutes|c__Clostridia|o__Clostridiales|f__Ruminococcaceae|g__Subdoligranulum|s__Subdoligranulum_sp_4_3_54A2FAA	2.27432326547			-	s__Subdoligranulum_sp_4_3_54A2FAA
k__Bacteria|p__Firmicutes|c__Bacilli|o__Lactobacillales|f__Streptococcaceae|g__Streptococcus|s__Streptococcus_infantis	2.64707647506			-	s__Streptococcus_infantis
k__Bacteria|p__Firmicutes|c__Clostridia|o__Clostridiales|f__Ruminococcaceae|g__Subdoligranulum	4.36212080879	R	3.69609403581	0.0456727525426	g__Subdoligranulum
k__Bacteria|p__Firmicutes|c__Clostridia|o__Clostridiales|f__Lachnospiraceae|g__Blautia|s__Blautia_sp_AF25_12LB	2.71066241357	R	2.66262121227	0.000386906927867	s__Blautia_sp_AF25_12LB
k__Bacteria|p__Firmicutes|c__Clostridia|o__Clostridiales|f__Ruminococcaceae|g__Faecalibacterium|s__Faecalibacterium_sp_AF28_13AC	3.83682169431			-	s__Faecalibacterium_sp_AF28_13AC
k__Bacteria|p__Firmicutes|c__Erysipelotrichia|o__Erysipelotrichales|f__Erysipelotrichaceae|g__Coprobacillus|s__Coprobacillus_sp_AF02_13	2.74862850905			-	s__Coprobacillus_sp_AF02_13
k__Bacteria|p__Proteobacteria|c__Gammaproteobacteria|o__Enterobacterales|f__Enterobacteriaceae|g__Salmonella	2.54777127695			-	g__Salmonella
k__Bacteria|p__Fusobacteria|c__Fusobacteriia|o__Fusobacteriales|f__Fusobacteriaceae|g__Fusobacterium	3.06801026339			-	g__Fusobacterium
k__Bacteria|p__Firmicutes|c__Negativicutes|o__Veillonellales|f__Veillonellaceae|g__Dialister	3.18210007292			-	g__Dialister
k__Bacteria|p__Firmicutes|c__Clostridia|o__Clostridiales|f__Lachnospiraceae|g__Blautia|s__Blautia_sp_AM42_2	2.56121225776			-	s__Blautia_sp_AM42_2
k__Bacteria|p__Firmicutes|c__Clostridia|o__Clostridiales|f__Ruminococcaceae|g__Ruminococcus	5.06738963672			-	g__Ruminococcus
k__Bacteria|p__Bacteroidetes|c__Bacteroidia|o__Bacteroidales|f__Bacteroidaceae|g__Bacteroides|s__Bacteroides_sp_3_1_33FAA	3.48895460487			-	s__Bacteroides_sp_3_1_33FAA
k__Bacteria|p__Firmicutes|c__Bacilli|o__Lactobacillales	4.87580496459	NR	4.40405468388	0.00651398556939	o__Lactobacillales
k__Bacteria|p__Actinobacteria|c__Actinobacteria|o__Actinomycetales|f__Actinomycetaceae|g__Schaalia	2.53465793835			-	g__Schaalia
k__Bacteria|p__Firmicutes|c__Bacilli|o__Lactobacillales|f__Streptococcaceae|g__Streptococcus|s__Streptococcus_gallolyticus	2.82356184001	NR	2.71431530619	0.0053528847811	s__Streptococcus_gallolyticus
k__Archaea|p__Euryarchaeota|c__Methanobacteria|o__Methanobacteriales|f__Methanobacteriaceae	3.19419023988			-	f__Methanobacteriaceae
k__Bacteria|p__Firmicutes|c__Clostridia|o__Clostridiales|f__Lachnospiraceae|g__Lachnoclostridium|s__[Clostridium_]aldenense	2.29518795236			-	s__[Clostridium_]aldenense
k__Bacteria|p__Firmicutes|c__Bacilli|o__Lactobacillales|f__Enterococcaceae|g__Enterococcus|s__Enterococcus_hirae	3.77820132661	NR	3.55384348218	0.00122549564536	s__Enterococcus_hirae
k__Bacteria|p__Actinobacteria|c__Actinobacteria|o__Corynebacteriales|f__Corynebacteriaceae|g__Corynebacterium|s__Corynebacterium_sp_HMSC064E10	2.43963633059			-	s__Corynebacterium_sp_HMSC064E10
k__Bacteria|p__Firmicutes|c__Erysipelotrichia|o__Erysipelotrichales|f__Erysipelotrichaceae|g__Turicibacter|s__Turicibacter_sanguinis	2.31671645153			-	s__Turicibacter_sanguinis
k__Bacteria|p__Proteobacteria|c__Gammaproteobacteria|o__Enterobacterales|f__Enterobacteriaceae	4.89675101416			-	f__Enterobacteriaceae
k__Bacteria|p__Actinobacteria|c__Coriobacteriia|o__Coriobacteriales|f__Coriobacteriaceae|g__Collinsella|s__Collinsella_sp_AM43_1	2.87451843451			-	s__Collinsella_sp_AM43_1
k__Viruses	2.74192337361	NR	2.85074047005	0.0179645508106	k__Viruses
k__Bacteria|p__Actinobacteria|c__Actinobacteria	5.02136976071			-	c__Actinobacteria
k__Bacteria|p__Firmicutes|c__Bacilli|o__Lactobacillales|f__Lactobacillaceae	4.48822701208	NR	4.09283355353	0.00763288178779	f__Lactobacillaceae
k__Bacteria|p__Firmicutes|c__Negativicutes|o__Veillonellales|f__Veillonellaceae|g__Veillonella|s__Veillonella_parvula	3.79537691356	NR	3.42712600764	0.00849580730093	s__Veillonella_parvula
k__Bacteria|p__Firmicutes|c__Clostridia|o__Clostridiales|f__Ruminococcaceae|g__Ruminococcus|s__Ruminococcus_sp_AM58_7XD	3.12206425189			-	s__Ruminococcus_sp_AM58_7XD
k__Bacteria|p__Bacteroidetes|c__Bacteroidia|o__Bacteroidales|f__Rikenellaceae|g__Alistipes	4.15982003984			-	g__Alistipes
k__Bacteria|p__Firmicutes|c__Clostridia|o__Clostridiales|f__Eubacteriaceae|g__Eubacterium|s__Eubacterium_sp_AM28_29	3.33210690725	R	3.05922116055	0.0174756529316	s__Eubacterium_sp_AM28_29
k__Bacteria|p__Firmicutes|c__Clostridia|o__Clostridiales|f__Peptostreptococcaceae|g__Romboutsia|s__Romboutsia_timonensis	2.9351432729	R	2.76752055118	0.0140543440457	s__Romboutsia_timonensis
k__Bacteria|p__Bacteroidetes|c__Bacteroidia|o__Bacteroidales|f__Bacteroidaceae|g__Bacteroides|s__Bacteroides_vulgatus	4.72650529712			-	s__Bacteroides_vulgatus
k__Bacteria|p__Firmicutes|c__Erysipelotrichia|o__Erysipelotrichales|f__Erysipelotrichaceae|g__Holdemanella|s__Holdemanella_biformis	3.8863393611	R	3.59882422941	0.0383672506499	s__Holdemanella_biformis
k__Bacteria|p__Firmicutes|c__Clostridia|o__Clostridiales|f__Peptostreptococcaceae|g__Clostridioides	3.07818370912			-	g__Clostridioides
k__Bacteria|p__Verrucomicrobia|c__Verrucomicrobiae	4.1025847414			-	c__Verrucomicrobiae
k__Bacteria|p__Fusobacteria	3.06801026339			-	p__Fusobacteria
k__Bacteria|p__Bacteroidetes|c__Bacteroidia|o__Bacteroidales|f__Odoribacteraceae|g__Butyricimonas|s__Butyricimonas_virosa	2.44516251347			-	s__Butyricimonas_virosa
k__Bacteria|p__Firmicutes|c__Clostridia|o__Clostridiales|f__Ruminococcaceae|g__Ruminococcus|s__Ruminococcus_sp_AM28_29LB	3.40539046481			-	s__Ruminococcus_sp_AM28_29LB
k__Bacteria|p__Firmicutes|c__Bacilli|o__Lactobacillales|f__Leuconostocaceae	3.24628363588			-	f__Leuconostocaceae
k__Bacteria|p__Firmicutes|c__Clostridia|o__Clostridiales|f__Lachnospiraceae|g__Roseburia|s__Roseburia_sp_AF15_21	2.61115299919			-	s__Roseburia_sp_AF15_21
k__Bacteria|p__Actinobacteria|c__Coriobacteriia|o__Coriobacteriales|f__Coriobacteriaceae|g__Collinsella|s__Collinsella_sp_OF02_10	2.18483475273			-	s__Collinsella_sp_OF02_10
k__Bacteria|p__Firmicutes|c__Clostridia|o__Clostridiales|f__Lachnospiraceae|g__Roseburia|s__Roseburia_sp_AF25_13LB	2.61742271608			-	s__Roseburia_sp_AF25_13LB
k__Bacteria|p__Firmicutes|c__Bacilli|o__Lactobacillales|f__Streptococcaceae|g__Streptococcus|s__Streptococcus_infantarius	3.09306097292			-	s__Streptococcus_infantarius
k__Bacteria|p__Bacteroidetes|c__Bacteroidia|o__Bacteroidales|f__Bacteroidaceae|g__Bacteroides|s__Bacteroides_coprophilus	2.700482549			-	s__Bacteroides_coprophilus
k__Bacteria|p__Firmicutes|c__Clostridia|o__Clostridiales|f__Ruminococcaceae|g__Ruminococcus|s__Ruminococcus_sp_AM29_12LB	2.41672704146			-	s__Ruminococcus_sp_AM29_12LB
k__Bacteria|p__Firmicutes|c__Clostridia|o__Clostridiales|f__Clostridiaceae|g__Butyricicoccus|s__Butyricicoccus_sp_OF10_2	2.72570289766			-	s__Butyricicoccus_sp_OF10_2
k__Bacteria|p__Firmicutes|c__Clostridia|o__Clostridiales|f__Ruminococcaceae|g__Ruminococcus|s__Ruminococcus_sp_OM07_7	2.55296668186			-	s__Ruminococcus_sp_OM07_7
k__Bacteria|p__Firmicutes|c__Clostridia|o__Clostridiales|f__Ruminococcaceae|g__Faecalibacterium|s__Faecalibacterium_sp_AF27_11BH	3.19550063561			-	s__Faecalibacterium_sp_AF27_11BH
k__Bacteria|p__Firmicutes|c__Clostridia|o__Clostridiales|f__Ruminococcaceae|g__Ruminococcus|s__Ruminococcus_sp_OM05_7	3.41068089646			-	s__Ruminococcus_sp_OM05_7
k__Bacteria|p__Firmicutes|c__Clostridia|o__Clostridiales|f__Lachnospiraceae|g__Fusicatenibacter|s__Fusicatenibacter_saccharivorans	3.30757637496			-	s__Fusicatenibacter_saccharivorans
k__Bacteria|p__Firmicutes|c__Clostridia|o__Clostridiales|f__Ruminococcaceae|g__Agathobaculum	2.33759489773			-	g__Agathobaculum
k__Bacteria|p__Bacteroidetes|c__Bacteroidia|o__Bacteroidales|f__Bacteroidaceae|g__Bacteroides|s__Bacteroides_sp_1_1_30	3.93810955722	NR	3.69397160596	0.0289975107411	s__Bacteroides_sp_1_1_30
k__Bacteria|p__Firmicutes|c__Negativicutes|o__Veillonellales|f__Veillonellaceae|g__Dialister|s__Dialister_invisus	3.14650156754			-	s__Dialister_invisus
k__Bacteria|p__Firmicutes|c__Clostridia|o__Clostridiales|f__Lachnospiraceae|g__Dorea|s__Dorea_sp_AM10_31	2.27439341322			-	s__Dorea_sp_AM10_31
k__Bacteria|p__Firmicutes|c__Clostridia|o__Clostridiales|f__Clostridiaceae|g__Clostridium	4.09178896961			-	g__Clostridium
k__Bacteria|p__Firmicutes|c__Clostridia|o__Clostridiales|f__Clostridiales_Family_XIII_Incertae_Sedis	2.99445327246			-	f__Clostridiales_Family_XIII_Incertae_Sedis
k__Bacteria|p__Firmicutes|c__Clostridia|o__Clostridiales|f__Clostridiaceae|g__Clostridium|s__Clostridium_sp_AM48_13	2.26769650846			-	s__Clostridium_sp_AM48_13
k__Bacteria|p__Firmicutes|c__Clostridia|o__Clostridiales|f__Lachnospiraceae|g__Butyrivibrio|s__Butyrivibrio_crossotus	2.64226315285			-	s__Butyrivibrio_crossotus
k__Bacteria|p__Firmicutes|c__Clostridia|o__Clostridiales|f__Lachnospiraceae|g__Fusicatenibacter|s__Fusicatenibacter_sp_2789STDY5834925	2.72328323357			-	s__Fusicatenibacter_sp_2789STDY5834925
k__Bacteria|p__Actinobacteria|c__Coriobacteriia|o__Coriobacteriales|f__Coriobacteriaceae|g__Senegalimassilia|s__Senegalimassilia_sp_KGMB04484	2.61568690692	R	2.81282494385	0.0464310733492	s__Senegalimassilia_sp_KGMB04484
k__Bacteria|p__Firmicutes|c__Clostridia|o__Clostridiales|f__Lachnospiraceae|g__Anaerotignum|s__Anaerotignum_sp_KCTC_15736	2.72526989375			-	s__Anaerotignum_sp_KCTC_15736
k__Bacteria|p__Firmicutes|c__Clostridia|o__Clostridiales|f__Ruminococcaceae|g__Ruminococcus|s__Ruminococcus_sp_AF21_42	3.24725396116	R	2.72712554145	0.00752735793334	s__Ruminococcus_sp_AF21_42
k__Bacteria|p__Bacteroidetes|c__Bacteroidia|o__Bacteroidales|f__Prevotellaceae|g__Paraprevotella|s__Paraprevotella_clara	2.94396825424			-	s__Paraprevotella_clara
k__Bacteria|p__Firmicutes|c__Bacilli|o__Lactobacillales|f__Enterococcaceae|g__Enterococcus	4.23422141375	NR	3.8252532282	0.000814470709115	g__Enterococcus
k__Bacteria|p__Firmicutes|c__Clostridia|o__Clostridiales|f__Ruminococcaceae|g__Ruminococcus|s__Ruminococcus_sp_TF11_2AC	3.03992153866			-	s__Ruminococcus_sp_TF11_2AC
k__Bacteria|p__Firmicutes|c__Clostridia|o__Clostridiales|f__Eubacteriaceae|g__Eubacterium|s__Eubacterium_sp_TF12_12	2.76405846077			-	s__Eubacterium_sp_TF12_12
k__Bacteria|p__Bacteroidetes|c__Bacteroidia|o__Bacteroidales|f__Bacteroidaceae|g__Bacteroides|s__Bacteroides_sp_AM37_9	3.1520480111			-	s__Bacteroides_sp_AM37_9
k__Bacteria|p__Firmicutes|c__Clostridia|o__Clostridiales|f__Ruminococcaceae|g__Ruminococcus|s__Ruminococcus_sp_AM54_14NS	2.88302740978			-	s__Ruminococcus_sp_AM54_14NS
k__Bacteria|p__Firmicutes|c__Negativicutes|o__Veillonellales|f__Veillonellaceae|g__Veillonella|s__Veillonella_dispar	2.69154896351	NR	2.82304008476	0.00857026999247	s__Veillonella_dispar
k__Bacteria|p__Firmicutes|c__Clostridia|o__Clostridiales|f__Lachnospiraceae|g__Roseburia|s__Roseburia_sp_AF34_16	2.43462010093			-	s__Roseburia_sp_AF34_16
k__Bacteria|p__Actinobacteria|c__Coriobacteriia|o__Eggerthellales|f__Eggerthellaceae|g__Gordonibacter|s__Gordonibacter_pamelaeae	2.97161274169			-	s__Gordonibacter_pamelaeae
k__Archaea|p__Euryarchaeota	3.19419023988			-	p__Euryarchaeota
k__Bacteria|p__Actinobacteria|c__Coriobacteriia|o__Eggerthellales|f__Eggerthellaceae|g__Asaccharobacter	2.97068259216			-	g__Asaccharobacter
k__Bacteria|p__Firmicutes|c__Erysipelotrichia|o__Erysipelotrichales|f__Erysipelotrichaceae|g__Coprobacillus|s__Coprobacillus_sp_TM10_10	3.35185379688			-	s__Coprobacillus_sp_TM10_10
k__Bacteria|p__Bacteroidetes|c__Bacteroidia|o__Bacteroidales|f__Bacteroidaceae|g__Bacteroides|s__Bacteroides_thetaiotaomicron	3.67148250593			-	s__Bacteroides_thetaiotaomicron
k__Bacteria|p__Proteobacteria|c__Gammaproteobacteria|o__Enterobacterales	4.8968684204			-	o__Enterobacterales
k__Bacteria|p__Bacteroidetes|c__Bacteroidia|o__Bacteroidales|f__Rikenellaceae|g__Alistipes|s__Alistipes_sp_AF14_19	3.1543960812			-	s__Alistipes_sp_AF14_19
k__Bacteria|p__Proteobacteria|c__Gammaproteobacteria|o__Enterobacterales|f__Enterobacteriaceae|g__Escherichia	4.70291841275			-	g__Escherichia
k__Bacteria|p__Firmicutes|c__Clostridia|o__Clostridiales|f__Oscillospiraceae|g__Oscillibacter|s__Oscillibacter_sp_PEA192	2.493548997			-	s__Oscillibacter_sp_PEA192
k__Bacteria|p__Firmicutes|c__Clostridia|o__Clostridiales|f__Ruminococcaceae|g__Subdoligranulum|s__Subdoligranulum_sp_AM23_21AC	2.20605204394			-	s__Subdoligranulum_sp_AM23_21AC
k__Bacteria|p__Firmicutes|c__Clostridia|o__Clostridiales|f__Clostridiaceae|g__Butyricicoccus|s__Butyricicoccus_sp_AM42_5AC	2.52800357698			-	s__Butyricicoccus_sp_AM42_5AC
k__Bacteria|p__Actinobacteria|c__Actinobacteria|o__Micrococcales	3.00096047958			-	o__Micrococcales
k__Bacteria|p__Firmicutes|c__Clostridia|o__Clostridiales|f__Ruminococcaceae|g__Ruminococcus|s__Ruminococcus_sp_AM34_9LB	2.79177984212			-	s__Ruminococcus_sp_AM34_9LB
k__Bacteria|p__Proteobacteria|c__Gammaproteobacteria|o__Pseudomonadales|f__Moraxellaceae|g__Acinetobacter|s__Acinetobacter_baumannii	3.80781232517			-	s__Acinetobacter_baumannii
k__Bacteria|p__Bacteroidetes|c__Bacteroidia|o__Bacteroidales|f__Bacteroidaceae|g__Bacteroides|s__Bacteroides_acidifaciens	2.34374801245	R	3.05023007826	0.00552596917528	s__Bacteroides_acidifaciens
k__Bacteria|p__Firmicutes|c__Clostridia|o__Clostridiales|f__Ruminococcaceae|g__Ruminococcus|s__Ruminococcus_sp_TM10_9AT	2.63653151418			-	s__Ruminococcus_sp_TM10_9AT
k__Bacteria|p__Firmicutes|c__Clostridia|o__Clostridiales|f__Clostridiaceae|g__Clostridium|s__Clostridium_sp_AM32_2	2.57387738402			-	s__Clostridium_sp_AM32_2
k__Bacteria|p__Firmicutes|c__Clostridia|o__Clostridiales|f__Lachnospiraceae|g__Blautia|s__Blautia_sp_KLE_1732	2.83216821985			-	s__Blautia_sp_KLE_1732
k__Bacteria|p__Proteobacteria|c__Betaproteobacteria|o__Burkholderiales	3.59021430333	NR	3.20439283893	0.00650692462007	o__Burkholderiales
k__Bacteria|p__Firmicutes|c__Clostridia|o__Clostridiales|f__Ruminococcaceae|g__Faecalibacterium|s__Faecalibacterium_sp_AF10_46	3.02618466496			-	s__Faecalibacterium_sp_AF10_46
k__Bacteria|p__Firmicutes|c__Clostridia|o__Clostridiales|f__Lachnospiraceae|g__Blautia|s__Blautia_sp_AF19_34	2.43852467077	R	2.79592674181	5.11421897154e-05	s__Blautia_sp_AF19_34
k__Bacteria|p__Firmicutes|c__Clostridia|o__Clostridiales|f__Ruminococcaceae|g__Anaerotruncus	2.31199954785			-	g__Anaerotruncus
k__Bacteria|p__Firmicutes|c__Clostridia|o__Clostridiales|f__Clostridiaceae|g__Clostridium|s__Clostridium_sp_AT4	2.83940136699			-	s__Clostridium_sp_AT4
k__Bacteria|p__Actinobacteria|c__Coriobacteriia|o__Coriobacteriales|f__Coriobacteriaceae|g__Collinsella|s__Collinsella_sp_TM05_38	3.50272444162	R	3.27680042694	0.0239324441792	s__Collinsella_sp_TM05_38
k__Bacteria|p__Firmicutes|c__Clostridia|o__Clostridiales|f__Oscillospiraceae|g__Oscillibacter	2.493548997			-	g__Oscillibacter
k__Bacteria|p__Bacteroidetes|c__Bacteroidia|o__Bacteroidales|f__Bacteroidaceae|g__Bacteroides|s__Bacteroides_plebeius	4.37817800545			-	s__Bacteroides_plebeius
k__Bacteria|p__Firmicutes|c__Negativicutes|o__Veillonellales	3.98079708976			-	o__Veillonellales
k__Bacteria|p__Firmicutes|c__Clostridia|o__Clostridiales|f__Lachnospiraceae|g__Blautia|s__Blautia_sp_TF11_31AT	2.37516229824	R	2.91322547081	0.00499298037119	s__Blautia_sp_TF11_31AT
k__Bacteria|p__Bacteroidetes|c__Bacteroidia|o__Bacteroidales|f__Prevotellaceae|g__Paraprevotella	2.94396825424			-	g__Paraprevotella
k__Bacteria|p__Actinobacteria|c__Actinobacteria|o__Corynebacteriales|f__Corynebacteriaceae|g__Corynebacterium|s__Corynebacterium_sp_HFH0082	2.27803756799			-	s__Corynebacterium_sp_HFH0082
k__Bacteria|p__Bacteroidetes|c__Bacteroidia|o__Bacteroidales|f__Rikenellaceae|g__Alistipes|s__Alistipes_finegoldii	3.42240930806			-	s__Alistipes_finegoldii
k__Bacteria|p__Firmicutes|c__Clostridia|o__Clostridiales|f__Lachnospiraceae|g__Blautia|s__[Ruminococcus_]torques	3.63791165073			-	s__[Ruminococcus_]torques
k__Bacteria|p__Actinobacteria|c__Coriobacteriia|o__Coriobacteriales|f__Coriobacteriaceae|g__Collinsella|s__Collinsella_sp_AF36_3AT	2.79263320681	R	2.57896461768	0.036299112212	s__Collinsella_sp_AF36_3AT
k__Bacteria|p__Firmicutes|c__Clostridia|o__Clostridiales|f__Ruminococcaceae|g__Ruminococcus|s__Ruminococcus_sp_AF16_40	2.97519055872			-	s__Ruminococcus_sp_AF16_40
k__Bacteria|p__Proteobacteria|c__Betaproteobacteria|o__Burkholderiales|f__Burkholderiaceae|g__Ralstonia	3.4258111058			-	g__Ralstonia
k__Bacteria|p__Firmicutes|c__Clostridia|o__Clostridiales|f__Eubacteriaceae|g__Eubacterium|s__Eubacterium_sp_OM08_24	3.41250099357	R	3.08623225748	0.00327358398402	s__Eubacterium_sp_OM08_24
k__Bacteria|p__Firmicutes|c__Clostridia|o__Clostridiales|f__Clostridiales_Family_XIII_Incertae_Sedis|g__Mogibacterium	2.99445327246			-	g__Mogibacterium
k__Bacteria|p__Firmicutes|c__Clostridia|o__Clostridiales|f__Ruminococcaceae|g__Ruminococcus|s__Ruminococcus_sp_AF45_4BH	2.54791402636	R	2.48175857267	0.00903640501312	s__Ruminococcus_sp_AF45_4BH
k__Bacteria|p__Firmicutes|c__Clostridia|o__Clostridiales|f__Eubacteriaceae|g__Eubacterium|s__Eubacterium_sp_AF19_12LB	2.51849501739			-	s__Eubacterium_sp_AF19_12LB
k__Bacteria|p__Firmicutes|c__Clostridia|o__Clostridiales|f__Clostridiaceae|g__Butyricicoccus|s__Butyricicoccus_sp_AF10_3	2.40905501768			-	s__Butyricicoccus_sp_AF10_3
k__Bacteria|p__Firmicutes|c__Clostridia|o__Clostridiales|f__Ruminococcaceae|g__Ruminococcus|s__Ruminococcus_sp_AF25_23LB	2.44771974839			-	s__Ruminococcus_sp_AF25_23LB
k__Bacteria	5.99947119775	R	3.17225187841	0.0171423677564	k__Bacteria
k__Bacteria|p__Actinobacteria	5.21392249364			-	p__Actinobacteria
