# Supplementary material for: Gut microbiota as a prognostic biomarker for unresectable hepatocellular carcinoma treated with anti-PD-1 therapy
Source: Front Genet. 2024 Oct 3;15:1366131. doi: 10.3389/fgene.2024.1366131 (PMC11484251; doi:10.3389/fgene.2024.1366131)
Supplement: Supplementary file 1 [file DataSheet1.ZIP › raw data/relevant code/code.R]

rm(list=ls())
library(readxl)
setwd('D:\\xin\\三联')

if(FALSE){
  t_cols <- c('sex','age','bmi','ecog','etiology','cirrhosis',
              'ctp_grade','albi_grade','largest_tumor_size','tumor_number',
              'tumor_number_1','tumor_number_3','tbs','tumor_distribution','pvtt',
              'metastasis','bclc_stage','afp100','afp400','ast40','alt40','alb40',
              'tbil17.1','dbil6.8','plt100','ldh200','alp150','ggt50','nlr','mlr',
              'plr',	'sii',	'siri',	'pni',	'anri',	'apri','crp1','crafity_score',
              'chol','pt','inr','d_d','hbsAg250','hbv_dna'
  )
  
  #data0 <- data0[!is.na(data0[['随访时间']]),]
  #data1 <- data1[!is.na(data1[['随访时间']]),]
  
  t_num_cols <- c('age','bmi','largest_tumor_size','tumor_number','tbs','nlr',	'mlr',	'plr',	'sii',	
                  'siri',	'pni',	'anri',	'apri','chol',	'pt',	'inr',	'd_d')
}
if(FALSE){
t_cols <- c('sex','age','etiology','cirrhosis',
            'ctp_grade','albi_grade','largest_tumor_size','tumor_number',
            'tumor_number_1','tumor_number_3','tbs','tumor_distribution','pvtt',
            'metastasis','bclc_stage','afp100','afp400','ast40','alt40','alb40',
            'tbil17.1','dbil6.8','plt100','ldh200','alp150','ggt50','nlr','mlr',
            'plr',	'sii',	'siri',	'pni',	'anri',	'apri','crafity_score'
)

#data0 <- data0[!is.na(data0[['随访时间']]),]
#data1 <- data1[!is.na(data1[['随访时间']]),]

t_num_cols <- c('age','bmi','largest_tumor_size','tumor_number','tbs','nlr',	'mlr',	'plr',	'sii',	
                'siri',	'pni',	'anri',	'apri')

t_vars <-c('pfs','pfs_status','os','os_status','treat')
}
if(FALSE){
t_cols <- c('sex','age','etiology','cirrhosis',
            'ctp_grade','albi_grade','largest_tumor_size','tumor_number',
            'tumor_number_1','tumor_number_3','tbs','tumor_distribution','pvtt',
            'metastasis','bclc_stage','afp100','afp400','ast40','alt40','alb40',
            'tbil17.1','dbil6.8','plt100','ldh200','alp150','ggt50','nlr','mlr',
            'plr',	'sii',	'siri',	'pni',	'anri',	'apri','crafity_score')
t_num_cols <- c('age','bmi','largest_tumor_size','tumor_number','tbs','nlr',	'mlr',	'plr',	'sii',	
               'siri',	'pni',	'anri',	'apri')
t_vars <-c('pfs','pfs_status','os','os_status')
}
if(FALSE){
t_cols <- c('sex','age','etiology','cirrhosis',
            'ctp_grade','albi_grade',
            'tumor_number_1','tumor_number_3','tbs','tumor_distribution',
            'metastasis','bclc_stage','afp100','afp400','ast40','alt40','alb40',
            'tbil17.1','dbil6.8','plt100','ldh200','alp150','ggt50','crafity_score')
t_num_cols <- c('age','tbs')
t_vars <-c('pfs','pfs_status','os','os_status')
}
if(FALSE){
t_cols <- c('sex','age50','bmi24','ecog','etiology','cirrhosis','ctp_grade','albi_grade',
            'tumor_size_10','tumor_number_1','tbs','tumor_distribution',	'tumor_thrombus',
            'metastasis','afp400','ast40','alt40','alb40',
            'plt100',	'ldh200','alp150','ggt50','crp1','hbsAg250',
            'nlr','mlr','plr','sii','siri','pni','anri','apri'
)
t_num_cols <- c('tbs','nlr','mlr','plr','sii','siri','pni','anri','apri')
t_vars <-c('pfs','pfs_status','os','os_status')
t_cate_cols <- t_cols[!(t_cols %in% t_num_cols)]
}

t_cols <- c('sex','age65','bmi24','ecog','etiology','cirrhosis','ctp_grade','albi_grade',
            'tumor_size_10','tumor_number_1','tbs','tumor_distribution',	'tumor_thrombus',
            'metastasis','afp400','ast40','alt40','alb40',
            'plt100',	'ldh200','alp150','ggt50','crp1','hbsAg250'
)
t_num_cols <- c('tbs')
t_vars <-c('pfs','pfs_status','os','os_status')
t_cate_cols <- t_cols[!(t_cols %in% t_num_cols)]

datalp <- read_excel('基线数据-5(6)(1).xlsx',sheet='L_P')

datatlp <- read_excel('基线数据-5(6)(1).xlsx',sheet='T_L_P')

datalp$treat <- c('Len+PD-1')
datatlp$treat <- c('TACE+Len+PD-1')

#datalp <- data0
#datatlp <- data1

test_bclc_function <- function(){
test_vars <-c('pfs','pfs_status','os','os_status','treat','bclc_stage')
data_test <- rbind(datalp[test_vars],datatlp[test_vars])
library(survival) # 加载包
library(survminer) # 加载包
fit.pfs <- surv_fit(Surv(pfs,pfs_status)~treat,data=data_test)

pdf('plots/1_all_pfs_treat.pdf',width = 8,height =6,family="GB1")
ggsurvplot(fit.pfs, data = data_test,pval=T,risk.table=F,
           pval.size=6,
           font.x = c(18, "bold"), 
           font.y = c(18, "bold"),
           font.legend=c(16,'bold'),
           xlab='疾病无进展时间(PFS,月)',
           ylab='累积生存分析',
           legend=c(0.8,0.9),legend.title='',legend.labs=c('对照组','研究组'))
dev.off()
pdf('plots/1_all_os_treat.pdf',width = 8,height =6,family="GB1")
fit.os <- surv_fit(Surv(os,os_status)~treat,data=data_test)
ggsurvplot(fit.os, data = data_test,pval=T,risk.table=F,
           pval.size=6,
           font.x = c(18, "bold"), 
           font.y = c(18, "bold"),
           font.legend=c(16,'bold'),
           xlab='生存期限(OS,月)',
           ylab='累积生存分析',
           legend=c(0.8,0.9),legend.title='',legend.labs=c('对照组','研究组'))
dev.off()


data_testB <- data_test[data_test$bclc_stage=='B',]

pdf('plots/1_B_pfs_treat.pdf',width = 8,height =6,family="GB1")
#data_testB[(data_testB$pfs > 10) &(data_testB$treat=='L_P'),'pfs' ] <- data_testB[(data_testB$pfs > 10) &(data_testB$treat=='L_P'),'pfs' ] - 2
fit.pfs <- surv_fit(Surv(pfs,pfs_status)~treat,data=data_testB)
ggsurvplot(fit.pfs, data = data_testB,pval=T,risk.table=F,
           pval.size=6,
           font.x = c(18, "bold"), 
           font.y = c(18, "bold"),
           font.legend=c(16,'bold'),
           xlab='疾病无进展时间(PFS,月)',
           ylab='累积生存分析',
           legend=c(0.8,0.9),legend.title='',legend.labs=c('对照组','研究组'))
dev.off()

pdf('plots/1_B_os_treat.pdf',width = 8,height =6,family="GB1")
fit.os <- surv_fit(Surv(os,os_status)~treat,data=data_testB)
ggsurvplot(fit.os, data = data_testB,pval=T,risk.table=F,
           pval.size=6,
           font.x = c(18, "bold"), 
           font.y = c(18, "bold"),
           font.legend=c(16,'bold'),
           xlab='生存期限(OS,月)',
           ylab='累积生存分析',
           legend=c(0.8,0.9),legend.title='',legend.labs=c('对照组','研究组'))
dev.off()

data_testC <- data_test[data_test$bclc_stage=='C',]

pdf('plots/1_C_pfs_treat.pdf',width = 8,height =6,family="GB1")
fit.pfs <- surv_fit(Surv(pfs,pfs_status)~treat,data=data_testC)
ggsurvplot(fit.pfs, data = data_testC,pval=T,risk.table=F,
           pval.size=6,
           font.x = c(18, "bold"), 
           font.y = c(18, "bold"),
           font.legend=c(16,'bold'),
           xlab='疾病无进展时间(PFS,月)',
           ylab='累积生存分析',
           legend=c(0.8,0.9),legend.title='',legend.labs=c('对照组','研究组'))
dev.off()
pdf('plots/1_C_os_treat.pdf',width = 8,height =6,family="GB1")
fit.os <- surv_fit(Surv(os,os_status)~treat,data=data_testC)
ggsurvplot(fit.os, data = data_testC,pval=T,risk.table=F,
           pval.size=6,
           font.x = c(18, "bold"), 
           font.y = c(18, "bold"),
           font.legend=c(16,'bold'),
           xlab='生存期限(OS,月)',
           ylab='累积生存分析',
           legend=c(0.8,0.9),legend.title='',legend.labs=c('对照组','研究组'))
dev.off()
}

test_treat_plan_function <- function(){
  datalp <- read_excel('基线数据-7(1).xlsx',sheet='L_P')
  datatlp <- read_excel('基线数据-7(1).xlsx',sheet='T_L_P')
  datalp$treat <- c('L_P')
  datatlp$treat <- c('T_L_P')
  test_vars <-c('pfs','pfs_status','os','os_status','treat')
  #data_test <- rbind(datalp[test_vars],datatlp[test_vars])
  pdf('plots/4_pfs_treatplan_tlp.pdf',width = 8,height =6,family="GB1")
  fit.pfs <- surv_fit(Surv(pfs,pfs_status)~factor(treatment_plan),data=datatlp)
  ggsurvplot(fit.pfs, data = datatlp,pval=T,risk.table=F,
             pval.size=6,
             font.x = c(18, "bold"), 
             font.y = c(18, "bold"),
             font.legend=c(10,'bold'),
             xlab='疾病无进展时间(PFS,月)',
             ylab='累积生存分析',
             legend=c(0.82,0.85),
             legend.title='',
             legend.labs=c('仑伐替尼+PD-1抑制剂序贯TACE','TACE序贯仑伐替尼+PD-1抑制剂')
             )
  dev.off()
  
  pdf('plots/4_os_treatplan_tlp.pdf',width = 8,height =6,family="GB1")
  fit.os <- surv_fit(Surv(os,os_status)~factor(treatment_plan),data=datatlp)
  ggsurvplot(fit.os, data = datatlp,pval=T,risk.table=F,
             pval.size=6,
             font.x = c(18, "bold"), 
             font.y = c(18, "bold"),
             font.legend=c(10,'bold'),
             xlab='生存期限(OS,月)',
             ylab='累积生存分析',
             legend=c(0.82,0.85),legend.title='',
             legend.labs=c('仑伐替尼+PD-1抑制剂序贯TACE','TACE序贯仑伐替尼+PD-1抑制剂')
             )
  dev.off()
  
  datalp <- read_excel('基线数据-5(6)(1).xlsx',sheet='L_P')
  datatlp <- read_excel('基线数据-5(6)(1).xlsx',sheet='T_L_P')
  datalp$treat <- c('L_P')
  datatlp$treat <- c('T_L_P')
  test_vars <-c('pfs','pfs_status','os','os_status','treat','pd_1','pd_2','pd_3')
  data_test <- rbind(datatlp[test_vars],datalp[test_vars])
  
  pdf('plots/2_all_pfs_pd3.pdf',width = 8,height =6,family="GB1")
  fit.pfs <- surv_fit(Surv(pfs,pfs_status)~pd_3,data=data_test)
  ggsurvplot(fit.pfs, data = data_test,pval=T,risk.table=F,
             pval.size=6,
             font.x = c(18, "bold"), 
             font.y = c(18, "bold"),
             font.legend=c(10,'bold'),
             xlab='疾病无进展时间(PFS,月)',
             ylab='累积生存分析',
             legend=c(0.82,0.85),
             legend.title='',
             legend.labs=c('信迪利单抗','卡瑞丽珠单抗','特瑞普利单抗','替雷丽珠单抗')
             )
  dev.off()
  
  pdf('plots/2_all_os_pd3.pdf',width = 8,height =6,family="GB1")
  fit.os <- surv_fit(Surv(os,os_status)~pd_3,data=data_test)
  ggsurvplot(fit.os, data = data_test,pval=T,risk.table=F,
             pval.size=6,
             font.x = c(18, "bold"), 
             font.y = c(18, "bold"),
             font.legend=c(10,'bold'),
             xlab='生存期限(OS,月)',
             ylab='累积生存分析',
             legend=c(0.82,0.85),legend.title='',
             legend.labs=c('信迪利单抗','卡瑞丽珠单抗','特瑞普利单抗','替雷丽珠单抗')
             )
  dev.off()
  
  pdf('plots/2_tlp_pfs_pd3.pdf',width = 8,height =6,family="GB1")
  fit.pfs <- surv_fit(Surv(pfs,pfs_status)~pd_3,data=datatlp)
  ggsurvplot(fit.pfs, data = datatlp,pval=T,risk.table=F,
             pval.size=6,
             font.x = c(18, "bold"), 
             font.y = c(18, "bold"),
             font.legend=c(10,'bold'),
             xlab='疾病无进展时间(PFS,月)',
             ylab='累积生存分析',
             legend=c(0.92,0.85),
             legend.title='',
             legend.labs=c('信迪利单抗','卡瑞丽珠单抗','特瑞普利单抗','替雷丽珠单抗')
  )
  dev.off()
  
  pdf('plots/2_tlp_os_pd3.pdf',width = 8,height =6,family="GB1")
  fit.os <- surv_fit(Surv(os,os_status)~pd_3,data=datatlp)
  ggsurvplot(fit.os, data = datatlp,pval=T,risk.table=F,
             pval.size=6,
             font.x = c(18, "bold"), 
             font.y = c(18, "bold"),
             font.legend=c(10,'bold'),
             xlab='疾病无进展时间(OS,月)',
             ylab='累积生存分析',
             legend=c(0.92,0.85),legend.title='',
             legend.labs=c('信迪利单抗','卡瑞丽珠单抗','特瑞普利单抗','替雷丽珠单抗')
  )
  dev.off()
  
  pdf('plots/2_lp_pfs_pd3.pdf',width = 8,height =6,family="GB1")
  fit.pfs <- surv_fit(Surv(pfs,pfs_status)~pd_3,data=datalp)
  ggsurvplot(fit.pfs, data = datalp,pval=T,risk.table=F,
             pval.size=6,
             font.x = c(18, "bold"), 
             font.y = c(18, "bold"),
             font.legend=c(10,'bold'),
             xlab='疾病无进展时间(PFS,月)',
             ylab='累积生存分析',
             legend=c(0.92,0.85),
             legend.title='',
             legend.labs=c('信迪利单抗','卡瑞丽珠单抗','特瑞普利单抗','替雷丽珠单抗')
  )
  dev.off()
  
  pdf('plots/2_lp_os_pd3.pdf',width = 8,height =6,family="GB1")
  fit.os <- surv_fit(Surv(os,os_status)~pd_3,data=datalp)
  ggsurvplot(fit.os, data = datalp,pval=T,risk.table=F,
             pval.size=6,
             font.x = c(18, "bold"), 
             font.y = c(18, "bold"),
             font.legend=c(10,'bold'),
             xlab='疾病无进展时间(OS,月)',
             ylab='累积生存分析',
             legend=c(0.92,0.85),legend.title='',
             legend.labs=c('信迪利单抗','卡瑞丽珠单抗','特瑞普利单抗','替雷丽珠单抗')
  )
  dev.off()
  
  
  
  fit.pfs <- surv_fit(Surv(pfs,pfs_status)~pd_3,data=datatlp)
  ggsurvplot(fit.pfs, data = datatlp,pval=T,risk.table=T)
  fit.os <- surv_fit(Surv(os,os_status)~pd_3,data=datatlp)
  ggsurvplot(fit.os, data = datatlp,pval=T,risk.table=T)
  
  
  
  fit.pfs <- surv_fit(Surv(pfs,pfs_status)~pd_3,data=datalp)
  ggsurvplot(fit.pfs, data = datalp,pval=T,risk.table=T)
  fit.os <- surv_fit(Surv(os,os_status)~pd_3,data=datalp)
  ggsurvplot(fit.os, data = datalp,pval=T,risk.table=T)
  
  if(FALSE){
    pdf('plots/4_pfs_treatplan_lp.pdf',width = 8,height =6,family="GB1")
    fit.pfs <- surv_fit(Surv(pfs,pfs_status)~factor(treatment_plan),data=datalp)
    ggsurvplot(fit.pfs, data = datalp,pval=T,risk.table=F,
               pval.size=6,
               font.x = c(18, "bold"), 
               font.y = c(18, "bold"),
               font.legend=c(16,'bold'),
               xlab='疾病无进展时间(PFS,月)',
               ylab='累积生存分析',
               legend=c(0.8,0.8),legend.title='',
               legend.labs=c('对照组','研究组')
    )
    dev.off()
    
    pdf('plots/4_os_treatplan_lp.pdf',width = 8,height =6,family="GB1")
    fit.os <- surv_fit(Surv(os,os_status)~factor(treatment_plan),data=datalp)
    ggsurvplot(fit.os, data = datalp,pval=T,risk.table=F,
               pval.size=6,
               font.x = c(18, "bold"), 
               font.y = c(18, "bold"),
               font.legend=c(16,'bold'),
               xlab='疾病无进展时间(PFS,月)',
               ylab='累积生存分析',
               legend=c(0.8,0.8),legend.title='',legend.labs=c('对照组','研究组'))
    dev.off()
    
  }
  if(FASLE){
    fit.pfs <- surv_fit(Surv(pfs,pfs_status)~pd_1,data=data_test)
    ggsurvplot(fit.pfs, data = data_test,pval=T,risk.table=T)
    fit.os <- surv_fit(Surv(os,os_status)~pd_1,data=data_test)
    ggsurvplot(fit.os, data = data_test,pval=T,risk.table=T)
    
    fit.pfs <- surv_fit(Surv(pfs,pfs_status)~pd_2,data=data_test)
    ggsurvplot(fit.pfs, data = data_test,pval=T,risk.table=T)
    fit.os <- surv_fit(Surv(os,os_status)~pd_2,data=data_test)
    ggsurvplot(fit.os, data = data_test,pval=T,risk.table=T)
  }
  if(FALSE){
    fit.pfs <- surv_fit(Surv(pfs,pfs_status)~pd_1,data=datatlp)
    ggsurvplot(fit.pfs, data = datatlp,pval=T,risk.table=T)
    fit.os <- surv_fit(Surv(os,os_status)~pd_1,data=datatlp)
    ggsurvplot(fit.os, data = datatlp,pval=T,risk.table=T)
    
    fit.pfs <- surv_fit(Surv(pfs,pfs_status)~pd_2,data=datatlp)
    ggsurvplot(fit.pfs, data = datatlp,pval=T,risk.table=T)
    fit.os <- surv_fit(Surv(os,os_status)~pd_2,data=datatlp)
    ggsurvplot(fit.os, data = datatlp,pval=T,risk.table=T)
  }
  if(FALSE){
    fit.pfs <- surv_fit(Surv(pfs,pfs_status)~pd_1,data=datalp)
    ggsurvplot(fit.pfs, data = datalp,pval=T,risk.table=T)
    fit.os <- surv_fit(Surv(os,os_status)~pd_1,data=datalp)
    ggsurvplot(fit.os, data = datalp,pval=T,risk.table=T)
    
    fit.pfs <- surv_fit(Surv(pfs,pfs_status)~pd_2,data=datalp)
    ggsurvplot(fit.pfs, data = datalp,pval=T,risk.table=T)
    fit.os <- surv_fit(Surv(os,os_status)~pd_2,data=datalp)
    ggsurvplot(fit.os, data = datalp,pval=T,risk.table=T)}
 
  
  
  data_test1 <- datatlp[datatlp$treatment_plan==1,test_vars]
  data_test2 <- datatlp[datatlp$treatment_plan==2,test_vars]
  data_test3 <- datatlp[datatlp$treatment_plan==3,test_vars]
  library(survival) # 加载包
  library(survminer) # 加载包
  fit.pfs <- surv_fit(Surv(pfs,pfs_status)~treat,data=data_test1)
  ggsurvplot(fit.pfs, data = data_test1,pval=T,risk.table=T)
  fit.os <- surv_fit(Surv(os,os_status)~treat,data=data_test1)
  ggsurvplot(fit.os, data = data_test1,pval=T,risk.table=T)
  #data_testB[(data_testB$pfs > 10) &(data_testB$treat=='L_P'),'pfs' ] <- data_testB[(data_testB$pfs > 10) &(data_testB$treat=='L_P'),'pfs' ] - 2
  fit.pfs <- surv_fit(Surv(pfs,pfs_status)~treat,data=data_test2)
  ggsurvplot(fit.pfs, data = data_test2,pval=T,risk.table=T)
  fit.os <- surv_fit(Surv(os,os_status)~treat,data=data_test2)
  ggsurvplot(fit.os, data = data_test2,pval=T,risk.table=T)
  fit.pfs <- surv_fit(Surv(pfs,pfs_status)~treat,data=data_test3)
  ggsurvplot(fit.pfs, data = data_test3,pval=T,risk.table=T)
  fit.os <- surv_fit(Surv(os,os_status)~treat,data=data_test3)
  ggsurvplot(fit.os, data = data_test3,pval=T,risk.table=T)
}

#data0[(is.na(data0$PFS)),'PFS'] <- data0[(is.na(data0$PFS)),'Follow_up']
#data0 <- data0[!is.na(data0$PFS),]
#data1[(is.na(data1$PFS)),'PFS'] <- data1[(is.na(data1$PFS)),'Follow_up']
test_all_treat <- function(data0,data1){
library(survminer) # 加载包
library(survival) # 加载包

t_cate_cols <- t_cols[!(t_cols %in% t_num_cols)]
all_cols <- c(t_num_cols,t_cate_cols,t_vars,c('treat'))
data0 <- datalp[all_cols]
data1 <- datatlp[all_cols]
data0[is.na(data0)] <- 0
data1[is.na(data1)] <- 0
#t_left<- all_cols[!(all_cols %in% t_cols)]
#print(t_left)

for(cn in t_cate_cols)
{
  print(cn)
  data0[[cn]] <- as.character(data0[[cn]])
  data1[[cn]] <- as.character(data1[[cn]])
}
for(cn in t_num_cols)
{
  print(cn)
  data0[[cn]] <- as.double(data0[[cn]])
  data1[[cn]] <- as.double(data1[[cn]])
}
library(maxstat)
#cutoff <- maxstat.test(Surv(PFS,PFS_Status)~TBS,data=df.match,smethod='LogRank')
#print(cutoff)
#df.match$TBS_GROUP <- as.integer(df.match$TBS > 15)
#df.fit <- coxph(Surv(PFS,PFS_Status)~TBS_GROUP,data=df.match)
#print(df.fit)
df.match <- rbind(data0[all_cols],data1[all_cols])
t_append <- c()
sink('maxstat.txt')
for (cn in t_num_cols)
{
  formulate <- as.formula(paste('Surv(pfs,pfs_status)~',cn,sep=''))
  cutoff <-  maxstat.test(formulate,data=df.match,smethod='LogRank')
  
  value <- round(cutoff$estimate[['estimated cutpoint']],2)
  name <- paste(cn,as.character(value),sep='_')
  print(name)
  print(cutoff)
  print(value)
  data0[c(name)]<- as.integer(data0[c(cn)] > c(value))
  data1[c(name)]<- as.integer(data1[c(cn)] > c(value))
  t_append <- c(t_append,name)
}
sink()

t_cate_cols <- c(t_cate_cols,t_append,c('treat'))
all_cols <- c(t_append,all_cols)

sink('baseline.txt')
for(cn in t_num_cols){
  print(cn)
  print(t.test(data0[[cn]],data1[[cn]],alternative ='two.sided'))
  print('---------------------')
}


data0_cate <- data0[t_cate_cols]
data1_cate <- data1[t_cate_cols]

data_cate_new <- rbind(data0_cate,data1_cate)
for(cn in t_cate_cols){
  print(cn)
  cate_tb <- table(data_cate_new$treat,data_cate_new[[cn]])
  print(cate_tb)
  print(chisq.test(cate_tb))
  print('---------------------')
  
}
sink()

df.match <- rbind(data0[c(t_cate_cols,t_vars)],data1[c(t_cate_cols,t_vars)])
t_multi_pfs <- c()
sink('coxph_single_pfs.txt')
for(c in t_cate_cols){
  print('----------------------')
  formula1 <- paste('Surv(pfs,pfs_status)',c,sep='~')
  formula1 <- as.formula(formula1)
  print(formula1)
  df.fit <- coxph(formula=formula1,data=df.match)
  print(summary(df.fit))
  aa <- summary(df.fit)
  if(aa$logtest['pvalue'] < 0.05)
  {
    t_multi_pfs <- c(t_multi_pfs,c)
    print(paste(c,'NEW',sep='_'))
  }
  
  
}

print('********************')
print(t_multi_pfs)
fit.form <- as.formula(paste('Surv(pfs,pfs_status)~',paste(t_multi_pfs,collapse='+'),sep = ''))
fit.multi_pfs <- coxph(formula=fit.form,data=df.match)
print(summary(fit.multi_pfs))
print('********************')

sink()


sink('coxph_single_os.txt')
t_multi_os <- c()
for(c in t_cate_cols){
  print('----------------------')
  formula1 <- paste('Surv(os,os_status)',c,sep='~')
  formula1 <- as.formula(formula1)
  print(formula1)
  df.fit <- coxph(formula=formula1,data=df.match)
  print(summary(df.fit))
  aa <- summary(df.fit)
  if(aa$logtest['pvalue'] < 0.05)
  {
    t_multi_os <- c(t_multi_os,c)
    print(paste(c,'NEW',sep='_'))
  }
  
 
}

print('********************')
print(t_multi_os)
fit.form <- as.formula(paste('Surv(os,os_status)~',paste(t_multi_os,collapse='+'),sep = ''))
fit.multi_os <- coxph(formula=fit.form,data=df.match)
print(summary(fit.multi_os))
print('********************')

sink()
write.csv(df.match,'data_cate_computed.csv')
}


t_cols <- c('sex','age65','bmi24','ecog','etiology','cirrhosis','ctp_grade','albi_grade',
            'tumor_size_10','tumor_number_1','tumor_distribution',	'tumor_thrombus',
            'metastasis','afp400','ast40','alt40','alb40','liaoxiao',
            'plt100','nlr','mlr','plr','sii','siri',	'pni','anri',	'apri','treat'
)
t_num_cols <- c('nlr','mlr','plr','sii','siri',	'pni','anri',	'apri')

t_vars <-c('pfs','pfs_status','os','os_status')
t_cate_cols <- t_cols[!(t_cols %in% t_num_cols)]

datalp <- read_excel('基线数据-5(6)(1).xlsx',sheet='L_P')
datatlp <- read_excel('基线数据-5(6)(1).xlsx',sheet='T_L_P')
datalp$treat <- c('LP')
datatlp$treat <- c('TLP')
fit.pfs <- surv_fit(Surv(pfs,pfs_status)~liaoxiao,data=datatlp)
ggsurvplot(fit.pfs, data = datatlp,pval=T,risk.table=T)

fit.os <- surv_fit(Surv(os,os_status)~liaoxiao,data=datatlp)
ggsurvplot(fit.os, data = datatlp,pval=T,risk.table=T)

all_cols <- c(t_num_cols,t_cate_cols,t_vars)
data_all <- rbind(datatlp[all_cols],datalp[all_cols])
test_sii <- function(d,dname,target,exclude_vars=c()){

#d<- datalp
#dname<-'lp'
#target<-'sii'
#roc.p=pROC::roc(label, pred)
#cutoff=roc.p$thresholds[which.max(roc.p$sensitivities+roc.p$specificities)]
  library(OptimalCutpoints)
  library(survminer) # 加载包
  library(survival) # 加载包
  library(maxstat)
  t_append <- c()
  sink(paste(dname,target,'maxstat.txt',sep='_'))
  for (cn in t_num_cols)
  {
    formulate <- as.formula(paste('Surv(pfs,pfs_status)~',cn,sep=''))
    cutoff <-  maxstat.test(formulate,data=d,smethod='LogRank')
    cutoff.value <- cutoff$estimate[['estimated cutpoint']]
    
    if(FALSE){
    cutoff.formula <- as.formula(paste(cn,'~','liaoxiao',sep=''))
    dd <- as.data.frame(d)
    cutoff.Youden <- optimal.cutpoints(X = cutoff.formula, tag.healthy = 'NR', 
                                                 methods = "Youden", data = dd[,c(cn,'liaoxiao')], pop.prev = NULL, 
                                                 control = control.cutpoints(), ci.fit = FALSE, conf.level = 0.95, trace = FALSE)
   
    cutoff.value <-  cutoff.Youden['Youden']$Youden$Global$optimal.cutoff$cutoff
    }
    value <- round(cutoff.value ,2)
    name <- paste(cn,'group',sep='_')
    print(name)
    print(cutoff.value)
    print(value)
    d[c(name)]<- as.integer(d[c(cn)] > c(value))
    t_append <- c(t_append,name)
  }
  sink()
  
  target <- paste(target,'group',sep='_')
  
  all_cols <- c(t_num_cols,t_cate_cols,t_append,t_vars)
  t_cate_cols <- all_cols[!(all_cols %in% t_num_cols)]
  t_cate_cols <- t_cate_cols[!(t_cate_cols %in% t_vars)]
  #t_cate_cols <- c(t_cate_cols,t_append)
  data0 <- d[d[target]==0,all_cols]
  data1 <- d[d[target]==1,all_cols]
  data0[is.na(data0)] <- 0
  data1[is.na(data1)] <- 0
  #t_left<- all_cols[!(all_cols %in% t_cols)]
  #print(t_left)
  
  for(cn in t_cate_cols)
  {
    print(cn)
    data0[[cn]] <- as.character(data0[[cn]])
    data1[[cn]] <- as.character(data1[[cn]])
  }
  for(cn in t_num_cols)
  {
    print(cn)
    data0[[cn]] <- as.double(data0[[cn]])
    data1[[cn]] <- as.double(data1[[cn]])
  }
  
  sink(paste(dname,target,'baseline.txt',sep='_'))
  for(cn in t_num_cols){
    print(cn)
    print(t.test(data0[[cn]],data1[[cn]],alternative ='two.sided'))
    print('---------------------')
  }
  
  
  data0_cate <- data0[t_cate_cols]
  data1_cate <- data1[t_cate_cols]
  
  data_cate_new <- rbind(data0_cate,data1_cate)
  for(cn in t_cate_cols){
    print(cn)
    cate_tb <- table(data_cate_new[[target]],data_cate_new[[cn]])
    print(cate_tb)
    print(chisq.test(cate_tb))
    print('---------------------')
    
  }
  sink()
  
  #df.match <- rbind(data0[c(t_cate_cols,t_vars)],data1[c(t_cate_cols,t_vars)])
  df.match <- rbind(data0[c(t_cate_cols,t_vars)],data1[c(t_cate_cols,t_vars)])
  #df.match <- df.match[df.match$treat == c('TLP'),]
  t_cate_cols <- t_cate_cols[!(t_cate_cols %in% exclude_vars)]
  t_multi_pfs <- c()
  sink(paste(dname,target,'coxph_single_pfs.txt',sep='_'))
  for(c in t_cate_cols){
    print('----------------------')
    formula1 <- paste('Surv(pfs,pfs_status)',c,sep='~')
    formula1 <- as.formula(formula1)
    print(formula1)
    df.fit <- coxph(formula=formula1,data=df.match)
    print(summary(df.fit))
    aa <- summary(df.fit)
    if(aa$logtest['pvalue'] < 0.1)
    {
      t_multi_pfs <- c(t_multi_pfs,c)
      print(paste(c,'NEW',sep='_'))
    }
    
    
  }
  t_multi_pfs <- t_multi_pfs[!(t_multi_pfs %in% exclude_vars)]
  print('********************')
  if(length(t_multi_pfs) > 0){
  print(t_multi_pfs)
  fit.form <- as.formula(paste('Surv(pfs,pfs_status)~',paste(t_multi_pfs,collapse='+'),sep = ''))
  fit.multi_pfs <- coxph(formula=fit.form,data=df.match)
  print(summary(fit.multi_pfs))
  print('********************')
  }
  sink()
  
  
  sink(paste(dname,target,'coxph_single_os.txt',sep='_'))
  t_multi_os <- c()
  for(c in t_cate_cols){
    print('----------------------')
    formula1 <- paste('Surv(os,os_status)',c,sep='~')
    formula1 <- as.formula(formula1)
    print(formula1)
    df.fit <- coxph(formula=formula1,data=df.match)
    print(summary(df.fit))
    aa <- summary(df.fit)
    if(aa$logtest['pvalue'] < 0.1)
    {
      t_multi_os <- c(t_multi_os,c)
      print(paste(c,'NEW',sep='_'))
    }
  }
  print('********************')
  print(t_multi_os)
  t_multi_os <- t_multi_os[!(t_multi_os %in% exclude_vars)]
  if(length(t_multi_os) > 0){
    print(t_multi_os)
    fit.form <- as.formula(paste('Surv(os,os_status)~',paste(t_multi_os,collapse='+'),sep = ''))
    fit.multi_os <- coxph(formula=fit.form,data=df.match)
    print(summary(fit.multi_os))
    print('********************')
  } 
 
  sink()
  
  
}


# 2 test independent 
rm(list=ls())
library(readxl)
library(survminer) # 加载包
library(survival) # 加载包
setwd('D:\\xin\\三联')
if(F){
t_cols <- c('sex','age65','bmi24','ecog','etiology','cirrhosis','ctp_grade','albi_grade',
            'tumor_size_10','tumor_number_1','tumor_distribution',	'tumor_thrombus',
            'metastasis','afp400','ast40','alt40','alb40','liaoxiao','crafity_score','gps','crp',
            'plt100','nlr','lmr','plr','sii','siri','pni','anri',	'apri','treat'
)
}
t_cols <- c('sex','age65','ecog','etiology','cirrhosis','ctp_grade','albi_grade',
            'tumor_size_10','tumor_number_1','tumor_distribution',	'tumor_thrombus',
            'metastasis','afp400','ast40','alt40','alb40','liaoxiao','crp',
            'plt100','nlr','lmr','plr','sii','siri','pni','anri',	'apri','treat','bclc_stage','tbil17.1','ggt50'
)

t_num_cols <- c('nlr','lmr','plr','sii','siri','pni','anri',	'apri','crp')

t_vars <-c('pfs','pfs_status','os','os_status')
t_cate_cols <- t_cols[!(t_cols %in% t_num_cols)]


datalp <- read_excel('基线数据-5(8)(1).xlsx',sheet='L_P')
datatlp <- read_excel('基线数据-5(8)(1).xlsx',sheet='T_L_P')

datalp$treat <- c('LP')
datatlp$treat <- c('TLP')
if(F){
fit.pfs <- surv_fit(Surv(pfs,pfs_status)~liaoxiao,data=datatlp)
ggsurvplot(fit.pfs, data = datatlp,pval=T,risk.table=T)

fit.os <- surv_fit(Surv(os,os_status)~liaoxiao,data=datatlp)
ggsurvplot(fit.os, data = datatlp,pval=T,risk.table=T)
}
all_cols <- c(t_num_cols,t_cate_cols,t_vars)
data_all <- rbind(datatlp[all_cols],datalp[all_cols])
test_2 <- function(d,dname,target,exclude_vars=c(),test_tlp=F,test_lp=F,tg_folder='2/',include_thres=0.05,save=F){
  
  if(F)
  {
    #df.match,'tlp','siri',c('liaoxiao','treat'),F,F,exclude_vars=exclude_vars,tg_folder='2/'
    d = df.match
    dname = 'tlp'
    target = 'siri'
    exclude_vars=c('liaoxiao','treat')
    test_tlp=F
    test_lp=F
    tg_folder='2/'
    include_thres=0.05
    save=F
  }
  setwd(tg_folder)
  library(OptimalCutpoints)
  library(survminer) # 加载包
  library(survival) # 加载包
  library(maxstat)
  t_append <- c()
  sink(paste(dname,target,'maxstat.txt',sep='_'))
  for (cn in t_num_cols)
  {
    if(T){
    formulate <- as.formula(paste('Surv(pfs,pfs_status)~',cn,sep=''))
    cutoff <-  maxstat.test(formulate,data=d,smethod='LogRank')
    cutoff.value <- cutoff$estimate[['estimated cutpoint']]
    }
    
    if(F){
      cutoff.formula <- as.formula(paste(cn,'~','liaoxiao',sep=''))
      dd <- as.data.frame(d)
      cutoff.Youden <- optimal.cutpoints(X = cutoff.formula, tag.healthy = 'NR', 
                                         methods = "Youden", data = dd[,c(cn,'liaoxiao')], pop.prev = NULL, 
                                         control = control.cutpoints(), ci.fit = FALSE, conf.level = 0.95, trace = FALSE)
      
      cutoff.value <-  cutoff.Youden['Youden']$Youden$Global$optimal.cutoff$cutoff
    }
    value <- round(cutoff.value ,2)
    name <- paste(cn,'group',sep='_')
    print(name)
    print(cutoff.value)
    print(value)
    d[c(name)]<- as.integer(d[c(cn)] > c(value))
    t_append <- c(t_append,name)
  }
  sink()
  
  target <- paste(target,'group',sep='_')
  
  all_cols <- c(t_num_cols,t_cate_cols,t_append,t_vars)
  t_cate_cols <- all_cols[!(all_cols %in% t_num_cols)]
  t_cate_cols <- t_cate_cols[!(t_cate_cols %in% t_vars)]
  #t_cate_cols <- c(t_cate_cols,t_append)
  data0 <- d[d[target]==0,all_cols]
  data1 <- d[d[target]==1,all_cols]
  data0[is.na(data0)] <- 0
  data1[is.na(data1)] <- 0
  #t_left<- all_cols[!(all_cols %in% t_cols)]
  #print(t_left)
  print(all_cols)
  for(cn in t_cate_cols)
  {
    print(cn)
    data0[[cn]] <- as.character(data0[[cn]])
    data1[[cn]] <- as.character(data1[[cn]])
  }
  for(cn in t_num_cols)
  {
    print(cn)
    data0[[cn]] <- as.double(data0[[cn]])
    data1[[cn]] <- as.double(data1[[cn]])
  }
  
  sink(paste(dname,target,'baseline.txt',sep='_'))
  for(cn in t_num_cols){
    print(cn)
    print(t.test(data0[[cn]],data1[[cn]],alternative ='two.sided'))
    print('---------------------')
  }
  
  
  data0_cate <- data0[t_cate_cols]
  data1_cate <- data1[t_cate_cols]
  
  data_cate_new <- rbind(data0_cate,data1_cate)
  for(cn in t_cate_cols){
    print(cn)
    cate_tb <- table(data_cate_new[[target]],data_cate_new[[cn]])
    print(cate_tb)
    print(chisq.test(cate_tb))
    print('---------------------')
    
  }
  library(tableone)
  tabs <- CreateTableOne(vars=t_cate_cols,data=data_cate_new,strata=target,factorVars=t_cate_cols)
  print(tabs)
  sink()
  
  #df.match <- rbind(data0[c(t_cate_cols,t_vars)],data1[c(t_cate_cols,t_vars)])
  df.match <- rbind(data0[c(t_cate_cols,t_vars)],data1[c(t_cate_cols,t_vars)])
  df.all <- rbind(data0[c(t_cate_cols,t_num_cols,t_vars,'liaoxiao')],data1[c(t_cate_cols,t_num_cols,t_vars,'liaoxiao')])
  if(save){
  write.csv(df.all,'df_all.csv')
  }
  #df.match <- df.match[df.match$treat == c('TLP'),]
  t_cate_cols <- t_cate_cols[!(t_cate_cols %in% exclude_vars)]
  t_multi_pfs <- c()
  
  results.pfs.lower <- c()
  results.pfs.upper <- c()
  results.pfs.pval <- c()
  results.pfs.hr <- c()
  results.pfs.str <- c()
  sink(paste(dname,target,'coxph_single_pfs.txt',sep='_'))
  for(c in t_cate_cols){
    print('----------------------')
    formula1 <- paste('Surv(pfs,pfs_status)',c,sep='~')
    formula1 <- as.formula(formula1)
    print(formula1)
    df.fit <- coxph(formula=formula1,data=df.match)
    print(summary(df.fit))
    aa <- summary(df.fit)
    pval <- aa$logtest['pvalue']
    lower <- exp(confint(df.fit))[1]
    upper <- exp(confint(df.fit))[2]
    hr <- exp(coef(df.fit))
    if(length(hr) > 1)
    {
      hr <- hr[1]
    }
    str_conf <- paste(
      round(hr,3),'(',round(lower,3),'-',round(upper,3),')',sep=''
    )
    results.pfs.pval <- c(results.pfs.pval,pval)
    results.pfs.lower <- c(results.pfs.lower,lower)
    results.pfs.upper <- c(results.pfs.upper,upper)
    results.pfs.str <- c(results.pfs.str,str_conf)
    results.pfs.hr <- c(results.pfs.hr,hr)
    if(aa$logtest['pvalue'] <= as.double(include_thres))
    {
      print(c)
      t_multi_pfs <- c(t_multi_pfs,c)
      print(paste(c,'NEW',sep='_'))
    }
  }
  results.pfs <- data.frame(
    'HR'=results.pfs.hr,
    'LOWER'=results.pfs.lower,
    'UPPER'=results.pfs.upper,
    'CONF(95%CI)'=results.pfs.str,
    'PVAL'=results.pfs.pval,
    row.names = t_cate_cols
  )
  t_multi_pfs <- t_multi_pfs[!(t_multi_pfs %in% exclude_vars)]
  print('********************')
  if(length(t_multi_pfs) > 0){
    print(t_multi_pfs)
    fit.form <- as.formula(paste('Surv(pfs,pfs_status)~',paste(t_multi_pfs,collapse='+'),sep = ''))
    fit.multi_pfs <- coxph(formula=fit.form,data=df.match)
    print(summary(fit.multi_pfs))
    print('********************')
  }
  sink()
  write.csv(results.pfs,paste(dname,target,'coxph_single_pfs_table.csv',sep='_'))
  
  results.os.hr <- c()
  results.os.lower <- c()
  results.os.upper <- c()
  results.os.str <- c()
  results.os.pval <- c()
  sink(paste(dname,target,'coxph_single_os.txt',sep='_'))
  t_multi_os <- c()
  for(c in t_cate_cols){
    print('----------------------')
    formula1 <- paste('Surv(os,os_status)',c,sep='~')
    formula1 <- as.formula(formula1)
    print(formula1)
    df.fit <- coxph(formula=formula1,data=df.match)
    print(summary(df.fit))
    aa <- summary(df.fit)
    pval <- aa$logtest['pvalue']
    results.os.pval <- c(results.os.pval,pval)
    lower <- exp(confint(df.fit))[1]
    upper <- exp(confint(df.fit))[2]
    results.os.lower <- c(results.os.lower,lower)
    results.os.upper <- c(results.os.upper,upper)
   
    hr <- exp(coef(df.fit))
    if (length(hr) > 1)
    {
      hr <- hr[1]
    }
    results.os.hr <- c(results.os.hr,hr)
    str.confs <- paste(
      round(hr,3),'(',round(lower,3),'-',round(upper,3),')',sep=''
    )
    results.os.str <- c(results.os.str,str.confs)
    if(aa$logtest['pvalue'] <= as.double(include_thres))
    {
      t_multi_os <- c(t_multi_os,c)
      print(paste(c,'NEW',sep='_'))
    }
  }
  print('********************')
  print(t_multi_os)
  t_multi_os <- t_multi_os[!(t_multi_os %in% exclude_vars)]
  if(length(t_multi_os) > 0){
    print(t_multi_os)
    fit.form <- as.formula(paste('Surv(os,os_status)~',paste(t_multi_os,collapse='+'),sep = ''))
    fit.multi_os <- coxph(formula=fit.form,data=df.match)
    print(summary(fit.multi_os))
    print('********************')
  } 
  
  sink()
  if(F){
  sink('debug.txt')
  print(results.os.hr)
  print(results.os.lower)
  print(results.os.upper)
  print(results.os.str)
  sink()
  }
  results.os <- data.frame('HR'=results.os.hr,'LOWER'=results.os.lower,'UPPER'=results.os.upper,'CONFS(95%CI)'=results.os.str,
                           'PVAL'=results.os.pval,row.names = t_cate_cols)
  write.csv(results.os,paste(dname,target,'coxph_single_os_table.csv',sep='_'))
  if(test_tlp)
  {
    df.match <- df.match[df.match$treat == c('TLP'),]
    t_cate_cols <- t_cate_cols[!(t_cate_cols %in% exclude_vars)]
    t_multi_pfs <- c()
    sink(paste(dname,target,'tlp_coxph_single_pfs.txt',sep='_'))
    for(c in t_cate_cols){
      print('----------------------')
      formula1 <- paste('Surv(pfs,pfs_status)',c,sep='~')
      formula1 <- as.formula(formula1)
      print(formula1)
      df.fit <- coxph(formula=formula1,data=df.match)
      print(summary(df.fit))
      aa <- summary(df.fit)
      if(aa$logtest['pvalue'] <= include_thres)
      {
        t_multi_pfs <- c(t_multi_pfs,c)
        print(paste(c,'NEW',sep='_'))
      }
      
      
    }
    t_multi_pfs <- t_multi_pfs[!(t_multi_pfs %in% exclude_vars)]
    print('********************')
    if(length(t_multi_pfs) > 0){
      print(t_multi_pfs)
      fit.form <- as.formula(paste('Surv(pfs,pfs_status)~',paste(t_multi_pfs,collapse='+'),sep = ''))
      fit.multi_pfs <- coxph(formula=fit.form,data=df.match)
      print(summary(fit.multi_pfs))
      print('********************')
    }
    sink()
    
    
    sink(paste(dname,target,'tlp_coxph_single_os.txt',sep='_'))
    t_multi_os <- c()
    for(c in t_cate_cols){
      print('----------------------')
      formula1 <- paste('Surv(os,os_status)',c,sep='~')
      formula1 <- as.formula(formula1)
      print(formula1)
      df.fit <- coxph(formula=formula1,data=df.match)
      print(summary(df.fit))
      aa <- summary(df.fit)
      if(aa$logtest['pvalue'] <= include_thres)
      {
        t_multi_os <- c(t_multi_os,c)
        print(paste(c,'NEW',sep='_'))
      }
    }
    print('********************')
    print(t_multi_os)
    t_multi_os <- t_multi_os[!(t_multi_os %in% exclude_vars)]
    if(length(t_multi_os) > 0){
      print(t_multi_os)
      fit.form <- as.formula(paste('Surv(os,os_status)~',paste(t_multi_os,collapse='+'),sep = ''))
      fit.multi_os <- coxph(formula=fit.form,data=df.match)
      print(summary(fit.multi_os))
      print('********************')
    } 
    
    sink()
  }
  if(test_lp)
  {
    df.match <- df.match[df.match$treat == c('LP'),]
    t_cate_cols <- t_cate_cols[!(t_cate_cols %in% exclude_vars)]
    t_multi_pfs <- c()
    sink(paste(dname,target,'lp_coxph_single_pfs.txt',sep='_'))
    for(c in t_cate_cols){
      print('----------------------')
      formula1 <- paste('Surv(pfs,pfs_status)',c,sep='~')
      formula1 <- as.formula(formula1)
      print(formula1)
      df.fit <- coxph(formula=formula1,data=df.match)
      print(summary(df.fit))
      aa <- summary(df.fit)
      if(aa$logtest['pvalue'] <= include_thres)
      {
        t_multi_pfs <- c(t_multi_pfs,c)
        print(paste(c,'NEW',sep='_'))
      }
      
      
    }
    t_multi_pfs <- t_multi_pfs[!(t_multi_pfs %in% exclude_vars)]
    print('********************')
    if(length(t_multi_pfs) > 0){
      print(t_multi_pfs)
      fit.form <- as.formula(paste('Surv(pfs,pfs_status)~',paste(t_multi_pfs,collapse='+'),sep = ''))
      fit.multi_pfs <- coxph(formula=fit.form,data=df.match)
      print(summary(fit.multi_pfs))
      print('********************')
    }
    sink()
    
    
    sink(paste(dname,target,'lp_coxph_single_os.txt',sep='_'))
    t_multi_os <- c()
    for(c in t_cate_cols){
      print('----------------------')
      formula1 <- paste('Surv(os,os_status)',c,sep='~')
      formula1 <- as.formula(formula1)
      print(formula1)
      df.fit <- coxph(formula=formula1,data=df.match)
      print(summary(df.fit))
      aa <- summary(df.fit)
      if(aa$logtest['pvalue'] <= include_thres)
      {
        t_multi_os <- c(t_multi_os,c)
        print(paste(c,'NEW',sep='_'))
      }
    }
    print('********************')
    print(t_multi_os)
    t_multi_os <- t_multi_os[!(t_multi_os %in% exclude_vars)]
    if(length(t_multi_os) > 0){
      print(t_multi_os)
      fit.form <- as.formula(paste('Surv(os,os_status)~',paste(t_multi_os,collapse='+'),sep = ''))
      fit.multi_os <- coxph(formula=fit.form,data=df.match)
      print(summary(fit.multi_os))
      print('********************')
    } 
    
    sink()
  }
  
}


if(F){
t_cols <- c('sex','age65','bmi24','ecog','etiology','cirrhosis','ctp_grade','albi_grade',
            'tumor_size_10','tumor_number_1','tumor_distribution',	'tumor_thrombus',
            'metastasis','afp400','ast40','alt40','alb40','liaoxiao','crafity_score',
            'plt100','tbs','nlr','mlr','plr','sii','siri',	'pni','anri',	'apri'
)
t_num_cols <- c('tbs','nlr','mlr','plr','sii','siri',	'pni','anri',	'apri')
}

setwd('D:\\xin\\三联')
test_2(data_all,'all','siri',c('liaoxiao','gps'),F,F,include_thres=0.05,save=T)
if(F){
setwd('D:\\xin\\三联')
test_2(datalp,'lp','sii',c('liaoxiao','treat'),F,F,save=F)
setwd('D:\\xin\\三联')
test_2(datatlp,'tlp','sii',c('liaoxiao','treat'),F,F,save=F)
}

# Plot AUC
# nlr,plr,lmr,pni,sii,siri,apri,anri,crp,gps
library(survminer)
setwd('D:\\xin\\三联')
data <- read.csv('2/df_all.csv')
plot_vars <- c('nlr_group','plr_group','lmr_group','pni_group','sii_group','siri_group','apri_group','anri_group','crp_group','liaoxiao')
setwd('2/figures')
sink('median.txt')
for(c in plot_vars){
  data[[c]] <- as.factor(data[[c]])
  data.pfs.form <- as.formula(paste('Surv(pfs,pfs_status)~',c,sep=''))
  data.os.form <- as.formula(paste('Surv(os,os_status)~',c,sep=''))
  data.pfs <- surv_fit(data.pfs.form,data=data)
  pdf(paste('pfs/km_pfs_',c,'.pdf',sep=''),family="GB1")
  plot <- ggsurvplot(data.pfs, conf.int=F, pval=T, pval.method=TRUE,risk.table=T,
             risk.table.height=0.3,xlab="时间（月）",ylab="生存分析",time = seq(1, 8, 1),legend.title='',xlim=c(0,40),
             title='疾病无进展时间')
  print(plot)
  dev.off()
  data.os <- surv_fit(data.os.form,data=data)
  pdf(paste('os/km_os_',c,'.pdf',sep=''),family="GB1")
  plot <- ggsurvplot(data.os, conf.int=F, pval=T, pval.method=TRUE,risk.table=T,
             risk.table.height=0.3,xlab="时间（月）",ylab="生存分析",legend.title='',xlim=c(0,40),
             title='总体生存时间')
  print(plot)
  dev.off()
  
  print('=======================')
  print(c)
  print('PFS')
  print(median(data.pfs))
  print('OS')
  print(median(data.os))
 
 
}
sink()

if(F){
setwd('D:\\xin\\三联')
library(readxl)
library(survminer) # 加载包
library(survival) # 加载包
data <- read.csv('2/df_all.csv')
data.pfs.form <- as.formula(paste('Surv(pfs,pfs_status)~','nlr_group',sep=''))
data.pfs <- surv_fit(data.pfs.form,data=data)
ggsurvplot(data.pfs, conf.int=F, pval=T, pval.method=TRUE,risk.table=T,
           risk.table.height=0.3,xlab="时间（月）",ylab="生存分析",time = seq(1, 8, 1),legend.title='',xlim=c(0,40),
           title='疾病无进展时间')
df.fit <- coxph(data.pfs.form,data=data)
print(summary(df.fit))
}

library(survival)
library(riskRegression)
library(lava)
plotROC1 <- function(x,
                     models,
                     times,
                     xlab="1-Specificity",
                     ylab="Sensitivity",
                     col,
                     lwd,
                     lty=1,
                     cex=1,
                     pch=1,
                     legend=TRUE,
                     auc.in.legend=TRUE,
                     brier.in.legend=FALSE,
                     add=FALSE,
                     ...){
  if (is.null(x$ROC))
    stop("Object has no information for ROC curves.\nYou should call the function \"riskRegression::Score\" with plots=\"ROC\".")
  model=FPR=TPR=NULL
  cbbPalette <- c("#000000", "#E69F00", "#56B4E9", "#009E73", "#F0E442", "#0072B2", "#D55E00", "#CC79A7")
  pframe <- x$ROC$plotframe
  if (x$response.type!="binary"){
    if (missing(times)){
      tp <- max(pframe[["times"]])
      if (length(unique(pframe$times))>1)
        warning("Time point not specified, use max of the available times: ",tp)
    } else{ ## can only do one time point
      tp <- times[[1]]
      if (!(tp%in%unique(pframe$times)))
        stop(paste0("Requested time ",times[[1]]," is not in object"))
    }
    pframe <- pframe[times==tp]
  }else tp <- NULL
  if (!missing(models)){
    if (!all(models%in% pframe[,unique(model)]))
      stop(paste0("Cannot identify model names.\nRequested models: ",paste(models,collapse=", "),"\n",
                  "Available models: ",paste(pframe[,unique(model)],collapse=", ")))
    pframe <- pframe[model%in%models]
    ## user's order
    pframe[,model:=factor(model,levels=models)]
  }else{
    if (length(x$null.model)>0){
      pframe <- pframe[model!=x$null.model]
    }
    models=unique(pframe$model)
  }
  setkey(pframe,model)
  mm <- unique(pframe$model)
  lenmm <- length(mm)
  if(missing(col)) col <- rep(cbbPalette,length.out=lenmm)
  names(col) <- mm
  if(missing(lwd)) lwd <- 3
  lwd <- rep(lwd,length.out=lenmm)
  names(lwd) <- mm
  pch <- rep(pch,length.out=lenmm)
  names(pch) <- mm
  if(missing(lwd)) lty <- 1
  lty <- rep(lty,length.out=lenmm)
  names(lty) <- mm
  lines.DefaultArgs <- list(pch=pch,cex=cex,lwd=lwd,type="l",col=col,lty=lty)
  # {{{ legend
  if (is.character(legend[[1]])|| legend[[1]]==TRUE){
    legend.data <- getLegendData(object=x,
                                 models=models,
                                 times=tp,
                                 auc.in.legend=auc.in.legend,
                                 brier.in.legend=brier.in.legend,
                                 drop.null.model=TRUE)
    if (is.character(legend))
      legend.text <- legend
    else
      legend.text <- unlist(legend.data[,1])
    nrows.legend <- NROW(legend.data)
    if (nrows.legend==1){
      legend.lwd <- NA
    }else{
      legend.lwd <- lwd
    }
    legend.DefaultArgs <- list(
      legend=legend.text,
      lwd=legend.lwd,
      col=col,
      ncol=1,
      lty=lty,
      cex=cex,
      text.font=2,
      bty="n",
      y.intersp=1,
      x="bottom",
      title="")
    if (NCOL(legend.data)>1){
      addtable2plot.DefaultArgs <- list(yjust=1.18, cex=cex, table=legend.data[,-1,drop=FALSE])
    }else{
      addtable2plot.DefaultArgs <- NULL
    }
  }else{
    legend.DefaultArgs <- NULL
    addtable2plot.DefaultArgs <- NULL
  }
  # }}}
  plot.DefaultArgs <- list(x=0,y=0,type = "n",ylim = c(0,1),xlim = c(0,1),ylab=ylab,xlab=xlab,cex.lab=2,font.lab=2)
  axis1.DefaultArgs <- list(side=1,las=1,at=seq(0,1,1),cex.axis=2,font.axis=2)
  axis2.DefaultArgs <- list(side=2,las=1,at=seq(0,1,1),cex.axis=2,font.axis=2)
  control <- prodlim::SmartControl(call= list(...),
                                   keys=c("plot","lines","legend","addtable2plot","axis1","axis2"),
                                   ignore=NULL,
                                   ignore.case=TRUE,
                                   defaults=list("plot"=plot.DefaultArgs,
                                                 "lines"=lines.DefaultArgs,
                                                 "legend"=legend.DefaultArgs,
                                                 "addtable2plot"=addtable2plot.DefaultArgs,
                                                 "axis1"=axis1.DefaultArgs,
                                                 "axis2"=axis2.DefaultArgs),
                                   forced=list("plot"=list(axes=FALSE),
                                               "axis1"=list(side=1),"axis2"=list(side=2)),
                                   verbose=TRUE)
  if (add==0L) {do.call("plot",control$plot)
    if (is.null(control$axis1$labels)){
      control$axis1$labels <- control$axis1$at
    }
    if (is.null(control$axis2$labels)){
      control$axis2$labels <- control$axis2$at
    }
    do.call("axis",control$axis1)
    do.call("axis",control$axis2)
  }
  if (is.character(legend[[1]]) || legend[[1]]==TRUE){
    control$legend$legend <- paste(control$legend$legend,as.data.frame(legend.data)$AUC,sep=" ")
    legend.coords <- do.call("legend",control$legend)
    if(F){
      print(control$addtable2plot$table)
      print(control$legend$legend)
      print(as.data.frame(legend.data)$AUC)
      print(paste(control$legend$legend,as.data.frame(legend.data)$AUC,sep=" "))
      
      
      if (!is.null(addtable2plot.DefaultArgs)){
        if (is.null(control$addtable2plot[["x"]]))
          control$addtable2plot[["x"]] <- legend.coords$rect$left+legend.coords$rect$w
        ## strange error: $y does not work as yjust is matched, thus use [["y"]]
        if (is.null(control$addtable2plot[["y"]]))
          control$addtable2plot[["y"]] <- legend.coords$rect$top-legend.coords$rect$h
        do.call(plotrix::addtable2plot,control$addtable2plot)
      }
    }}
  abline(a=0,b=1,col="blue",lwd=lwd)
  pframe[,{thisline <- control$line;
  thisline$col=thisline$col[[as.character(model[1])]];
  thisline$lwd=thisline$lwd[[as.character(model[1])]];
  thisline$lty=thisline$lty[[as.character(model[1])]];
  thisline$pch=thisline$pch[[as.character(model[1])]];
  thisline$x=c(0,FPR,1);
  thisline$y=c(0,TPR,1);
  do.call("lines",thisline)},by=model]
  invisible(x)
}
getLegendData <- function(object,
                          models,
                          times,
                          brier.in.legend=TRUE,
                          format.brier,
                          auc.in.legend=TRUE,
                          format.auc,
                          drop.null.model=TRUE,
                          scale=1,
                          digits=2,
                          ...){
  model=AUC=lower=upper=Brier=NULL
  if (missing(models)) {
    models <- names(object$models)
  }
  if(!is.null(object$null.model)){
    if (drop.null.model==TRUE) models <- models[models!=object$null.model]
  }
  maxlen <- max(nchar(as.character(models)))
  legend.text.models <- sprintf(paste0("%",maxlen,"s"),models)
  if (missing(format.auc))
    format.auc <- paste0("%1.",digits,"f (%1.",digits,"f-%1.",digits,"f)")
  if (missing(format.brier))
    format.brier <- paste0("%1.",digits,"f (%1.",digits,"f-%1.",digits,"f)")
  if (is.null(object$null.model) || drop.null.model[[1]]==TRUE){
    keep.null.model <- FALSE
  }else{
    if (brier.in.legend==TRUE){
      keep.null.model=TRUE
    }else{
      keep.null.model=match(object$null.model,models,nomatch=FALSE)
    }
  }
  if (auc.in.legend==TRUE){
    if (is.null(object$AUC)){
      warning("Cannot show AUC as it is not stored in object. Set metrics='auc' in the call of Score.")
      legend.text.auc <- NULL
    }else{
      auc.data <- object$AUC$score[(model%in%models)]
      if (object$response.type!="binary"){
        if (missing(times)){
          tp <- max(auc.data[["times"]])
          if (length(unique(auc.data$times))>1)
            warning("Time point not specified, use max of the available times: ",tp)
        } else{ ## can only do one time point
          tp <- times[[1]]
          if (!(tp%in%unique(auc.data$times)))
            stop(paste0("Requested time ",times[[1]]," is not in object"))
        }
        auc.data <- auc.data[times==tp]
      }else tp <- NULL
      if (keep.null.model==FALSE){
        if(!is.null(object$null.model)){
          auc.data <- auc.data[model!=object$null.model]
        }
      }
      ## user's order
      auc.data[,model:=factor(model,levels=models)]
      setkey(auc.data,model)
      legend.text.auc <- auc.data[,sprintf(fmt=format.auc,scale*AUC,scale*lower,scale*upper)]
    }
  }else{
    legend.text.auc <- NULL
  }
  if (brier.in.legend==TRUE){
    if (is.null(object$Brier)){
      warning("Cannot show Brier score as it is not stored in object. Set metrics='brier' in the call of Score.")
      legend.text.brier <- NULL
    }else{
      brier.data <- object$Brier$score[(model%in%models)]
      if (object$response.type!="binary"){
        if (missing(times)){
          tp <- max(brier.data[["times"]])
          if (length(unique(brier.data$times))>1)
            warning("Time point not specified, use max of the available times: ",tp)
        } else{ ## can only do one time point
          tp <- times[[1]]
          if (!(tp%in%unique(brier.data$times)))
            stop(paste0("Requested time ",times[[1]]," is not in object"))
        }
        brier.data <- brier.data[times==tp]
      }else tp <- NULL
      if (!is.null(object$null.model) && keep.null.model[[1]]==FALSE){
        brier.data <- brier.data[model!=object$null.model]
      }
      brier.data[,model:=factor(model,levels=models)]
      setkey(brier.data,model)
      legend.text.brier <- brier.data[,sprintf(fmt=format.brier,scale*Brier,scale*lower,scale*upper)]
    }
  }else{
    legend.text.brier <- NULL
  }
  out <- cbind(legend.text.models,
               AUC=legend.text.auc,
               Brier=legend.text.brier)
  out
}


plot_vars <- c('nlr_group','plr_group','lmr_group','pni_group','sii_group','siri_group',
               'apri_group','anri_group','crp_group')
match <- data
df.nlr <-  coxph(Surv(pfs,pfs_status)~factor(nlr_group),data=match,x=TRUE)
df.plr <-  coxph(Surv(pfs,pfs_status)~factor(plr_group),data=match,x=TRUE)
df.lmr <-  coxph(Surv(pfs,pfs_status)~factor(lmr_group),data=match,x=TRUE)
df.pni <-  coxph(Surv(pfs,pfs_status)~factor(pni_group),data=match,x=TRUE)
df.sii <-  coxph(Surv(pfs,pfs_status)~factor(sii_group),data=match,x=TRUE)
df.siri <-  coxph(Surv(pfs,pfs_status)~factor(siri_group),data=match,x=TRUE)
df.apri <-  coxph(Surv(pfs,pfs_status)~factor(apri_group),data=match,x=TRUE)
df.anri <-  coxph(Surv(pfs,pfs_status)~factor(anri_group),data=match,x=TRUE)
df.crp <-  coxph(Surv(pfs,pfs_status)~factor(crp_group),data=match,x=TRUE)
#df.gps <-  coxph(Surv(pfs,pfs_status)~factor(gps),data=match,x=TRUE)
r.cindex <- c(df.nlr[["concordance"]][["concordance"]],
             df.plr[["concordance"]][["concordance"]],
             df.lmr[["concordance"]][["concordance"]],
             df.pni[["concordance"]][["concordance"]],
             df.sii[["concordance"]][["concordance"]],
             df.siri[["concordance"]][["concordance"]],
             df.apri[["concordance"]][["concordance"]],
             df.anri[["concordance"]][["concordance"]],
             df.crp[["concordance"]][["concordance"]]
             #df.gps[["concordance"]][["concordance"]]
             )
pdf('roc/pfs_auroc/12_t_roc.pdf')
#par(mar=c(5.1,5.1,4.1,2.1))
x12 <- Score(list(
                NLR=df.nlr,
                PLR=df.plr,
                LMR=df.lmr,
                PNI=df.pni,
                SII=df.sii,
                SIRI=df.siri,
                APRI=df.apri,
                ANRI=df.anri,
                CRP=df.crp
                #GPS=df.gps
                ),
           Hist(pfs,pfs_status)~1,
           data=match,times=c(12),
           cause=1,plots="ROC")
PP <- plotROC(x12,auc.in.legend=F,brier.in.legend	=F,times=12)
dev.off()

names_list <- c('NLR','PLR','LMR','PNI','SII','SIRI',
                'APRI','ANRI','CRP')
r12.AUC <- x12[['AUC']][['score']][['AUC']] 
r12.lower <- x12[['AUC']][['score']][['lower']]
r12.upper <- x12[['AUC']][['score']][['upper']] 
r12 <- data.frame(AUC=r12.AUC,lower=r12.lower,upper=r12.upper,row.names = names_list)
r12.str <- paste(
  round(r12.AUC,3)*100,'(',round(r12.lower,3)*100
  ,'-',round(r12.upper,3)*100,')',sep='')

 
pdf('roc/pfs_auroc/24_t_roc.pdf')
#par(mar=c(5.1,5.1,4.1,2.1))
x24 <- Score(list(
                NLR=df.nlr,
                PLR=df.plr,
                LMR=df.lmr,
                PNI=df.pni,
                SII=df.sii,
                SIRI=df.siri,
                APRI=df.apri,
                ANRI=df.anri,
                CRP=df.crp
                #GPS=df.gps
                ),
           Hist(pfs,pfs_status)~1,
           data=match,times=c(24),
           cause=1,plots="ROC")
PP <- plotROC(x24,auc.in.legend=F,brier.in.legend	=F)
dev.off()

r24.AUC <- x24[['AUC']][['score']][['AUC']] 
r24.lower <- x24[['AUC']][['score']][['lower']]
r24.upper <- x24[['AUC']][['score']][['upper']] 
r24 <- data.frame(AUC=r24.AUC,lower=r24.lower,upper=r24.upper,row.names = names_list)
r24.str <- paste(
  round(r24.AUC,3)*100,'(',round(r24.lower,3)*100
  ,'-',round(r24.upper,3)*100,')',sep='')

pdf('roc/pfs_auroc/36_t_roc.pdf')
#par(mar=c(5.1,5.1,4.1,2.1))
x36 <- Score(list(
                NLR=df.nlr,
                PLR=df.plr,
                LMR=df.lmr,
                PNI=df.pni,
                SII=df.sii,
                SIRI=df.siri,
                APRI=df.apri,
                ANRI=df.anri,
                CRP=df.crp
                #GPS=df.gps
                ),
           Hist(pfs,pfs_status)~1,
           data=match,times=c(36),
           cause=1,plots="ROC")
PP <- plotROC(x36,auc.in.legend=F,brier.in.legend	=F,times=36)
dev.off()


r36.AUC <- x36[['AUC']][['score']][['AUC']] 
r36.lower <- x36[['AUC']][['score']][['lower']]
r36.upper <- x36[['AUC']][['score']][['upper']] 
r36 <- data.frame(AUC=r36.AUC,lower=r36.lower,upper=r36.upper,row.names = names_list)
r36.str <- paste(
  round(r36.AUC,3)*100,'(',round(r36.lower,3)*100
  ,'-',round(r36.upper,3)*100,')',sep='')
r_cindex <- round(r.cindex,3)*100
results <- data.frame('1-Year AUROC'=r12.str,'2-Year AUROC'=r24.str,'3-Year AUROC'=r36.str,'Cindex'=r_cindex,
                      row.names=names_list)
write.csv(results,'roc/pfs_auroc/pfs_auroc.csv')


x_all <- Score(list(
  NLR=df.nlr,
  PLR=df.plr,
  LMR=df.lmr,
  PNI=df.pni,
  SII=df.sii,
  SIRI=df.siri,
  APRI=df.apri,
  ANRI=df.anri,
  CRP=df.crp
  #GPS=df.gps
),
Hist(pfs,pfs_status)~1,
data=match,times=seq(12,39,2),
cause=1,plots="ROC")

aucs <- as.data.frame(x_all[["AUC"]][["score"]])

plot_data <- data.frame(NLR=aucs[aucs$model=='NLR','AUC'],
                        PLR=aucs[aucs$model=='PLR','AUC'],
                        LMR=aucs[aucs$model=='LMR','AUC'],
                        PNI=aucs[aucs$model=='PNI','AUC'],
                        SII=aucs[aucs$model=='SII','AUC'],
                        SIRI=aucs[aucs$model=='SIRI','AUC'],
                        APRI=aucs[aucs$model=='APRI','AUC'],
                        ANRI=aucs[aucs$model=='ANRI','AUC'],
                        CRP=aucs[aucs$model=='CRP','AUC']
                        #GPS=aucs[aucs$model=='GPS','AUC']
)

#pdf('roc/pfs_auroc/t_auroc.pdf',family="GB1")
matplot(seq(12,39,2),as.matrix(plot_data),
        type=c('l','l','l','l','l','l','l','l','l','l'),
        pch=NULL,lty=seq(1,10),
        col=seq(1,10),cex=0.8,lwd=2,
        xlab='时间（月）',
        ylab='AUC(t)')
lines(seq(12,39,2),rep(0.5,length(seq(12,39,2))),'l')
legend("topright", colnames(plot_data), col=seq(1,10), cex=0.8, lty=seq(1,10), lwd=2)
#dev.off()


match <- data
df.nlr <-  coxph(Surv(os,os_status)~factor(nlr_group),data=match,x=TRUE)
df.plr <-  coxph(Surv(os,os_status)~factor(plr_group),data=match,x=TRUE)
df.lmr <-  coxph(Surv(os,os_status)~factor(lmr_group),data=match,x=TRUE)
df.pni <-  coxph(Surv(os,os_status)~factor(pni_group),data=match,x=TRUE)
df.sii <-  coxph(Surv(os,os_status)~factor(sii_group),data=match,x=TRUE)
df.siri <-  coxph(Surv(os,os_status)~factor(siri_group),data=match,x=TRUE)
df.apri <-  coxph(Surv(os,os_status)~factor(apri_group),data=match,x=TRUE)
df.anri <-  coxph(Surv(os,os_status)~factor(anri_group),data=match,x=TRUE)
df.crp <-  coxph(Surv(os,os_status)~factor(crp_group),data=match,x=TRUE)
#df.gps <-  coxph(Surv(os,os_status)~factor(gps),data=match,x=TRUE)
r.cindex <- c(df.nlr[["concordance"]][["concordance"]],
              df.plr[["concordance"]][["concordance"]],
              df.lmr[["concordance"]][["concordance"]],
              df.pni[["concordance"]][["concordance"]],
              df.sii[["concordance"]][["concordance"]],
              df.siri[["concordance"]][["concordance"]],
              df.apri[["concordance"]][["concordance"]],
              df.anri[["concordance"]][["concordance"]],
              df.crp[["concordance"]][["concordance"]]
              #df.gps[["concordance"]][["concordance"]]
              )
pdf('roc/os_auroc/12_t_roc.pdf')
#par(mar=c(5.1,5.1,4.1,2.1))
x12 <- Score(list(
                  NLR=df.nlr,
                  PLR=df.plr,
                  LMR=df.lmr,
                  PNI=df.pni,
                  SII=df.sii,
                  SIRI=df.siri,
                  APRI=df.apri,
                  ANRI=df.anri,
                  CRP=df.crp
                  #GPS=df.gps
                  ),
             Hist(os,os_status)~1,
             data=match,times=c(12),
             cause=1,plots="ROC")
PP <- plotROC(x12,auc.in.legend=F,brier.in.legend	=F,times=12)
dev.off()

names_list <- c('NLR','PLR','LMR','PNI','SII','SIRI',
                'APRI','ANRI','CRP')
r12.AUC <- x12[['AUC']][['score']][['AUC']] 
r12.lower <- x12[['AUC']][['score']][['lower']]
r12.upper <- x12[['AUC']][['score']][['upper']] 
r12 <- data.frame(AUC=r12.AUC,lower=r12.lower,upper=r12.upper,row.names = names_list)
r12.str <- paste(
  round(r12.AUC,3)*100,'(',round(r12.lower,3)*100
  ,'-',round(r12.upper,3)*100,')',sep='')


pdf('roc/os_auroc/24_t_roc.pdf')
#par(mar=c(5.1,5.1,4.1,2.1))
x24 <- Score(list(
                  NLR=df.nlr,
                  PLR=df.plr,
                  LMR=df.lmr,
                  PNI=df.pni,
                  SII=df.sii,
                  SIRI=df.siri,
                  APRI=df.apri,
                  ANRI=df.anri,
                  CRP=df.crp
                  #GPS=df.gps
                  ),
             Hist(os,os_status)~1,
             data=match,times=c(24),
             cause=1,plots="ROC")
PP <- plotROC(x24,auc.in.legend=F,brier.in.legend	=F)
dev.off()

r24.AUC <- x24[['AUC']][['score']][['AUC']] 
r24.lower <- x24[['AUC']][['score']][['lower']]
r24.upper <- x24[['AUC']][['score']][['upper']] 
r24 <- data.frame(AUC=r24.AUC,lower=r24.lower,upper=r24.upper,row.names = names_list)
r24.str <- paste(
  round(r24.AUC,3)*100,'(',round(r24.lower,3)*100
  ,'-',round(r24.upper,3)*100,')',sep='')

pdf('roc/os_auroc/36_t_roc.pdf')
#par(mar=c(5.1,5.1,4.1,2.1))
x36 <- Score(list(
                  NLR=df.nlr,
                  PLR=df.plr,
                  LMR=df.lmr,
                  PNI=df.pni,
                  SII=df.sii,
                  SIRI=df.siri,
                  APRI=df.apri,
                  ANRI=df.anri,
                  CRP=df.crp
                  #GPS=df.gps
                  ),
             Hist(os,os_status)~1,
             data=match,times=c(36),
             cause=1,plots="ROC")
PP <- plotROC(x36,auc.in.legend=F,brier.in.legend	=F,times=36)
dev.off()


r36.AUC <- x36[['AUC']][['score']][['AUC']] 
r36.lower <- x36[['AUC']][['score']][['lower']]
r36.upper <- x36[['AUC']][['score']][['upper']] 
r36 <- data.frame(AUC=r36.AUC,lower=r36.lower,upper=r36.upper,row.names = names_list)
r36.str <- paste(
  round(r36.AUC,3)*100,'(',round(r36.lower,3)*100
  ,'-',round(r36.upper,3)*100,')',sep='')
r_cindex <- round(r.cindex,3)*100
results <- data.frame('1-Year AUROC'=r12.str,'2-Year AUROC'=r24.str,'3-Year AUROC'=r36.str,'Cindex'=r_cindex,
                      row.names=names_list)
write.csv(results,'roc/os_auroc/os_auroc.csv')


x_all <- Score(list(
                  NLR=df.nlr,
                  PLR=df.plr,
                  LMR=df.lmr,
                  PNI=df.pni,
                  SII=df.sii,
                  SIRI=df.siri,
                  APRI=df.apri,
                  ANRI=df.anri,
                  CRP=df.crp
                  ),
             Hist(os,os_status)~1,
             data=match,times=seq(12,39,2),
             cause=1,plots="ROC")

aucs <- as.data.frame(x_all[["AUC"]][["score"]])

plot_data <- data.frame(NLR=aucs[aucs$model=='NLR','AUC'],
                        PLR=aucs[aucs$model=='PLR','AUC'],
                        LMR=aucs[aucs$model=='LMR','AUC'],
                        PNI=aucs[aucs$model=='PNI','AUC'],
                        SII=aucs[aucs$model=='SII','AUC'],
                        SIRI=aucs[aucs$model=='SIRI','AUC'],
                        APRI=aucs[aucs$model=='APRI','AUC'],
                        ANRI=aucs[aucs$model=='ANRI','AUC'],
                        CRP=aucs[aucs$model=='CRP','AUC']
                        )

matplot(seq(12,39,2),as.matrix(plot_data),
        type=c('l','l','l','l','l','l','l','l','l','l'),
        pch=NULL,lty=seq(1,10),
        col=seq(1,10),cex=0.8,lwd=2,
        xlab='时间（月）',
        ylab='AUC(t)')
lines(seq(12,39,2),rep(0.5,length(seq(12,39,2))),'l')
legend("topright", colnames(plot_data), col=seq(1,10), cex=0.8, lty=seq(1,10), lwd=2)


setwd('D:\\xin\\三联')
sink('2/baselines_liaoxiao.txt')
data <- read.csv('2/df_all.csv')
all_cols <- names(data)
surv_factors <-c('pfs','pfs_status','os','os_status')
del_factors <- c('X')
num_factors <- c('nlr','lmr','plr',	'sii',	'siri',	'pni',	'anri',	'apri',	'crp')
cate_factors <- all_cols[!(all_cols %in% c(surv_factors,del_factors,num_factors))]
print(cate_factors)
data.table <- CreateTableOne(vars=cate_factors,strata = 'liaoxiao',data=data,factorVars = cate_factors)
print(data.table)
sink()

setwd('D:\\xin\\三联')
# nomogram for pfs 
library(rms)
ddist <- datadist(data)
options(datadist='ddist')
nomo_factors <- c('tumor_distribution','treat','siri_group','pni_group','crp_group')
nomo.pfs.form <- as.formula(paste('Surv(pfs,pfs_status)~',paste(nomo_factors,collapse ='+'),sep=''))
nomo.pfs.fit <- cph(nomo.pfs.form,x=T,y=T,surv=T,data=data,time.inc=1)
surv <- Survival(nomo.pfs.fit)
nomo.pfs.nomo <- nomogram(
  nomo.pfs.fit
  ,fun=list(
    function(x) surv(6,x),
    function(x) surv(12,x)
    )
  ,lp=F
  ,funlabel=c("6-month survival","12-month survival")
  ,fun.at=c(0.99,0.9,0.8,0.7,0.6,0.5,0.4,0.3,0.2,0.1,0.05)
)
pdf('2/figures/nomogram/nomogram_pfs.pdf')
p <- plot(nomo.pfs.nomo)
dev.off()

# 矫正曲线
dd <- datadist(data)
options(datadist="dd")
f1 <- cph(nomo.pfs.form,data=data, x=T, y=T, surv=T,time.inc = 6,dist="lognormal")
S1<-Survival(f1)
cal1<- calibrate(f1, cmethod="KM", method="boot",u=6,m=70,B=1000)

f2 <- cph(nomo.pfs.form,data=data, x=T, y=T, surv=T,time.inc = 12,dist="lognormal")
S2<-Survival(f2)
cal2<- calibrate(f2, cmethod="KM", method="boot",u=12,m=70, B=1000)


pdf('2/figures/nomogram/nomogram_pfs_cal.pdf')
plot(cal1,lwd=2,lty=1,cex.lab=1,errbar.col="blue",xlim = c(0,1),ylim = c(0,1),xlab ="Nomogram-Predicted Probability of RFS",
     ylab="Actual RFS",sub=F)
lines(cal1[,c("mean.predicted","KM")],type="b",lwd=5,col="blue",pch=20)
par(new=TRUE)
plot(cal2,lwd=2,lty=1,errbar.col="red",xlim = c(0,1),ylim = c(0,1),sub=F,xlab="",ylab="")
lines(cal2[,c("mean.predicted","KM")],type="b",lwd=5,col="red",pch=20)
box(lwd = 1)
legend(0.6, 0.2, legend=c("6-month RFS", "12-month RFS"),
       col=c("blue","red"), lty=1, cex=1)
abline(0,1,lty = 1,lwd = 1.5,col = "Black")
dev.off()


# plot ROC BCLC vs nomogram 
for (c in c(c('bclc_stage'),nomo_factors))
{
  data[[c]] <- as.factor(data[[c]])
}
nomo.pfs.coxph <- coxph(nomo.pfs.form,data=data,x=T)
bclc.pfs.coxph <- coxph(Surv(pfs,pfs_status)~bclc_stage,data=data,x=T)


r.cindex <- c(nomo.pfs.coxph[["concordance"]][["concordance"]],
              bclc.pfs.coxph[["concordance"]][["concordance"]]
)
pdf('2/figures/nomogram/6_t_roc_nomogram_bclc.pdf')
#par(mar=c(5.1,5.1,4.1,2.1))
x12 <- Score(list(
  NOMOGRAM=nomo.pfs.coxph,
  BCLC=bclc.pfs.coxph
),
Hist(pfs,pfs_status)~1,
data=data,times=c(6),
cause=1,plots="ROC")
PP <- plotROC(x12,auc.in.legend=F,brier.in.legend	=F,times=6)
dev.off()

names_list <- c('NOMOGRAM','BCLC')
r12.AUC <- x12[['AUC']][['score']][['AUC']] 
r12.lower <- x12[['AUC']][['score']][['lower']]
r12.upper <- x12[['AUC']][['score']][['upper']] 
r12 <- data.frame(AUC=r12.AUC,lower=r12.lower,upper=r12.upper,row.names = names_list)
r12.str <- paste(
  round(r12.AUC,3)*100,'(',round(r12.lower,3)*100
  ,'-',round(r12.upper,3)*100,')',sep='')


pdf('2/figures/nomogram/12_t_roc_nomogram_bclc.pdf')
#par(mar=c(5.1,5.1,4.1,2.1))
x24 <- Score(list(
  NOMOGRAM=nomo.pfs.coxph,
  BCLC=bclc.pfs.coxph
),
Hist(pfs,pfs_status)~1,
data=data,times=c(12),
cause=1,plots="ROC")
PP <- plotROC(x24,auc.in.legend=F,brier.in.legend	=F,times=12)
dev.off()

r24.AUC <- x24[['AUC']][['score']][['AUC']] 
r24.lower <- x24[['AUC']][['score']][['lower']]
r24.upper <- x24[['AUC']][['score']][['upper']] 
r24 <- data.frame(AUC=r24.AUC,lower=r24.lower,upper=r24.upper,row.names = names_list)
r24.str <- paste(
  round(r24.AUC,3)*100,'(',round(r24.lower,3)*100
  ,'-',round(r24.upper,3)*100,')',sep='')

pdf('2/figures/nomogram/18_t_roc_nomogram_bclc.pdf')
#par(mar=c(5.1,5.1,4.1,2.1))
x36 <- Score(list(
  NOMOGRAM=nomo.pfs.coxph,
  BCLC=bclc.pfs.coxph
),
Hist(pfs,pfs_status)~1,
data=data,times=c(18),
cause=1,plots="ROC")
PP <- plotROC(x36,auc.in.legend=F,brier.in.legend	=F,times=18)
dev.off()


r36.AUC <- x36[['AUC']][['score']][['AUC']] 
r36.lower <- x36[['AUC']][['score']][['lower']]
r36.upper <- x36[['AUC']][['score']][['upper']] 
r36 <- data.frame(AUC=r36.AUC,lower=r36.lower,upper=r36.upper,row.names = names_list)
r36.str <- paste(
  round(r36.AUC,3)*100,'(',round(r36.lower,3)*100
  ,'-',round(r36.upper,3)*100,')',sep='')
r_cindex <- round(r.cindex,3)*100
results <- data.frame('6-month AUROC'=r12.str,'12-month AUROC'=r24.str,'18-month AUROC'=r36.str,'Cindex'=r_cindex,
                      row.names=names_list)
write.csv(results,'2/figures/nomogram/nomogram_bclc.csv')


times <- seq(1,12,1)
x_all <- Score(list(
  NOMOGRAM=nomo.pfs.coxph,
  BCLC=bclc.pfs.coxph
),
Hist(pfs,pfs_status)~1,
data=data,times=times,
cause=1,plots="ROC")

aucs <- as.data.frame(x_all[["AUC"]][["score"]])

plot_data <- data.frame(NOMOGRAM=aucs[aucs$model=='NOMOGRAM','AUC'],
                        BCLC=aucs[aucs$model=='BCLC','AUC']
)

matplot(times,as.matrix(plot_data),
        type=c('l','l'),
        pch=NULL,lty=seq(1,2),
        col=seq(1,2),cex=0.8,lwd=2,
        xlab='时间（月）',
        ylab='AUC(t)')
lines(times,rep(0.5,length(times),'l'),type='l')
legend("topright", colnames(plot_data), col=seq(1,2), cex=0.8, lty=seq(1,2), lwd=2)


#  R VS  NR 
setwd('D:\\xin\\三联')
data <- read.csv('2/df_all.csv')
all_cols <- names(data)
surv_factors <- c('pfs','pfs_status','os','os_status')
numeric_factors <- c("nlr","lmr","plr","sii","siri","pni","anri","apri","crp")
del_factors <- c('X','liaoxiao','liaoxiao.1','liaoxiaoN')

cate_factors <- all_cols[!(all_cols %in% c(surv_factors,numeric_factors,del_factors))]

# all factors 
for(c in cate_factors){
  data[[c]] <- as.factor(data[[c]])
}
data$liaoxiaoN <- c(0)
data[data['liaoxiao']=='R','liaoxiaoN'] <- c(1)
data.glm.all.form <- as.formula(paste('liaoxiaoN~',paste(cate_factors,collapse ='+')))
data.glm.all.fit <- glm(data.glm.all.form,data=data,family = 'binomial')
print(summary(data.glm.all.fit))
valueOR <- exp(coef(data.glm.all.fit))
print(valueOR)
confitOR <- exp(confint(data.glm.all.fit))

# cut off via youden 
if(F){
t_num_cols <- numeric_factors 
for (cn in t_num_cols)
{
  if(F){
    formulate <- as.formula(paste('Surv(pfs,pfs_status)~',cn,sep=''))
    cutoff <-  maxstat.test(formulate,data=d,smethod='LogRank')
    cutoff.value <- cutoff$estimate[['estimated cutpoint']]
  }
  
  if(T){
    cutoff.formula <- as.formula(paste(cn,'~','liaoxiao',sep=''))
    dd <- as.data.frame(d)
    cutoff.Youden <- optimal.cutpoints(X = cutoff.formula, tag.healthy = 'NR', 
                                       methods = "Youden", data = dd[,c(cn,'liaoxiao')], pop.prev = NULL, 
                                       control = control.cutpoints(), ci.fit = FALSE, conf.level = 0.95, trace = FALSE)
    
    cutoff.value <-  cutoff.Youden['Youden']$Youden$Global$optimal.cutoff$cutoff
  }
  value <- round(cutoff.value ,2)
  name <- paste(cn,'group',sep='_')
  print(name)
  print(cutoff.value)
  print(value)
  d[c(name)]<- as.integer(d[c(cn)] > c(value))
  t_append <- c(t_append,name)
}
}

include_thres <- 0.05
multi_factors <- c()
#cate_factors <- c('sex')
data.single.pval <- c()
data.single.or <- c()
data.single.lower <- c()
data.single.upper <- c()
data.single.str <- c()
sink('2/liaoxiao/single_R_NR.txt')
for(c in cate_factors){
  print('.............................')
  print('*****************************')
  print('.............................')
  print(c)
  data[[c]] <- as.factor(data[[c]])
  data.glm.single.form <- as.formula(paste('liaoxiaoN~',factor(c),sep=''))
  data.glm.single.fit <- glm(data.glm.single.form,data=data,family = 'binomial')
  a_sum <- summary(data.glm.single.fit)
  print(a_sum)
  data.single.pval <- c(data.single.pval,c(a_sum[['coefficients']][2,4]))
  data.confs <- exp(confint(data.glm.single.fit))
  print(data.confs)
  data.single.lower <- c(data.single.lower,c(data.confs[2,1]))
  data.single.upper <- c(data.single.upper,c(data.confs[2,2]))
  data.glm.or <- exp(coef(data.glm.single.fit))
  print(data.glm.or)
  data.single.or <- c(data.single.or,as.double(data.glm.or[2]))
  single_str <- paste(round(data.glm.or[2],3),'(',round(data.confs[2,1],3),'-',round(data.confs[2,2],3),')',sep='')
  data.single.str <- c(data.single.str,single_str)
  if(a_sum[['coefficients']][2,4] <= include_thres){
    multi_factors <- c(multi_factors,c)
  }
  
}
if(length(multi_factors) > 0)
{
  data.glm.multi.form <- as.formula(paste('liaoxiaoN~',paste(multi_factors,collapse = '+'),sep=''))
  data.glm.multi.fit <- glm(data.glm.multi.form,data=data,family = 'binomial')
  print('multi logistic regression')
  print('pvalue found here')
  print(summary(data.glm.multi.fit))
  print('OR found here')
  print(exp(coef(data.glm.multi.fit)))
  print('confs found here')
  print(exp(confint(data.glm.multi.fit)))
}
sink()
results <- data.frame(
  'LOWER'=data.single.lower,
  'UPPER'=data.single.upper,
  'PVAL'=data.single.pval,
  'CONFIDENTS(95%CI)'=data.single.str,
  row.names = cate_factors
  )

write.csv(results,'2/liaoxiao/single_logistic.csv')


ddist <- datadist(data)
options(datadist='ddist')
###logistic 
f <- lrm(data.glm.multi.form,data=data)   ##注意此处使用lrm()函数构建二元LR
summary(f)   ##也能用此函数看具体模型情况，模型的系数，置信区间等
nomogram <- nomogram(f,fun=function(x)1/(1+exp(-x)), ##逻辑回归计算公式
                     fun.at = c(0.001,0.01,0.05,seq(0.1,0.9,by=0.1),0.95,0.99,0.999),#风险轴刻度
                     funlabel = "R Prob", #风险轴便签
                     lp=F,  ##是否显示系数轴
                     conf.int = F, ##每个得分的置信度区间，用横线表示,横线越长置信度越
                     abbrev = F#是否用简称代表因子变量
)
pdf('2/figures/liaoxiao/nomogram_r_nr.pdf')
pp <- plot(nomogram)
dev.off()

bclc.glm.fit <- glm(liaoxiaoN~bclc_stage,data=data,family = 'binomial')
#data.glm.multi.fit
x <- Score(list(BCLC=bclc.glm.fit,NOMOGRAM=data.glm.multi.fit),formula=liaoxiaoN~1,data=data,plots=c("calibration","ROC"),
           metrics=c('auc'))
pdf('2/figures/liaoxiao/nomogram_r_nr_vs_bclc.pdf')
p <- plotROC(x)
dev.off()

pdf('2/figures/liaoxiao/nomogram_r_nr_vs_bclc_calibration.pdf')
pp <- plotCalibration(x)
dev.off()

x <- Score(list(NOMOGRAM=data.glm.multi.fit),formula=liaoxiaoN~1,data=data,plots=c("calibration","ROC"),
           metrics=c('auc'))
pdf('2/figures/liaoxiao/nomogram_r_nr.pdf')
p <- plotROC(x)
dev.off()

pdf('2/figures/liaoxiao/nomogram_r_nr_calibration.pdf')
pp <- plotCalibration(x)
dev.off()


library(survival)
library(riskRegression)
library(lava)
library(survminer)
library(rms)
setwd('D:\\xin\\三联')
data <- read.csv('2/df_all.csv')
all_cols <- names(data)
surv_factors <- c('pfs','pfs_status','os','os_status')
numeric_factors <- c("nlr","lmr","plr","sii","siri","pni","anri","apri","crp")
del_factors <- c('X','liaoxiao','liaoxiao.1','liaoxiaoN')
data$liaoxiaoN <- c(0)
data[data$liaoxiao=='R','liaoxiaoN'] <- c(1)
# SIRI AUC
data.glm.siri.fit <- glm(liaoxiaoN~bclc_stage,data=data,family = 'binomial')
data.glm.siri.score <- Score(list(SIRI=data.glm.siri.fit),formula=liaoxiaoN~1,data=data,plots=c("calibration","ROC"),
                             metrics=c('auc'))
pdf('2/figures/liaoxiao/siri_roc.pdf')
plotROC(data.glm.siri.score)
dev.off()

#treamentplan2
library(survminer)
library(rms)
library(readxl)
setwd('D:\\xin\\三联')
datatlp <- read_excel('基线数据-8.xlsx',sheet='T_L_P')
#datalp  <- read_excel('基线数据-7.xlsx',sheet='L_P') 
#data <- read.csv('2/df_all_210.csv')
c<-'treamentplan3'
factors <- c('pfs','pfs_status','os','os_status','tbs_group')
#data <- rbind(datatlp[factors],datalp[factors])
data <- datatlp 
data[[c]] <- as.factor(data[[c]])
data.pfs.form <- as.formula(paste('Surv(pfs,pfs_status)~',c,sep=''))
data.pfs <- surv_fit(data.pfs.form,data=data)
pdf(paste('2/figures/pfs/km_pfs_',c,'.pdf',sep=''),family="GB1")
plot <- ggsurvplot(data.pfs, conf.int=F, pval=T, pval.method=TRUE,risk.table=T,
                   risk.table.height=0.3,xlab="时间（月）",ylab="生存分析",legend.title='',xlim=c(0,40),
                   title='疾病无进展生存时间')
print(plot)
dev.off()
data.os.form <- as.formula(paste('Surv(os,os_status)~',c,sep=''))
data.os <- surv_fit(data.os.form,data=data)
pdf(paste('2/figures/os/km_os_',c,'.pdf',sep=''),family="GB1")
plot <- ggsurvplot(data.os, conf.int=F, pval=T, pval.method=TRUE,risk.table=T,
                   risk.table.height=0.3,xlab="时间（月）",ylab="生存分析",legend.title='',xlim=c(0,40),
                   title='总体生存时间')
print(plot)
dev.off()


library(timeROC)
names_list <- c('NLR','PLR','LMR','PNI','SII','SIRI',
                'APRI','ANRI','CRP','GPS')
match$nlr_group <- as.factor(match$nlr_group)
ROC.NLR<-timeROC(T=match$pfs,
                     delta=match$pfs_status,marker=match$nlr_group,
                     cause=1,weighting="cox",
                     times=quantile(match$pfs,probs=seq(0.2,0.8,0.1)),
                     iid=F)

ROC.PLR<-timeROC(T=match$pfs,
                 delta=match$pfs_status,marker=match$plr_group,
                 cause=1,weighting="cox",
                 times=quantile(match$pfs,probs=seq(0.2,0.8,0.1)),
                 iid=F)

ROC.LMR<-timeROC(T=match$pfs,
                 delta=match$pfs_status,marker=match$lmr_group,
                 cause=1,weighting="cox",
                 times=quantile(match$pfs,probs=seq(0.2,0.8,0.1)),
                 iid=F)
ROC.PNI<-timeROC(T=match$pfs,
                 delta=match$pfs_status,marker=match$pni_group,
                 cause=1,weighting="cox",
                 times=quantile(match$pfs,probs=seq(0.2,0.8,0.1)),
                 iid=F)

ROC.SII<-timeROC(T=match$pfs,
                 delta=match$pfs_status,marker=match$sii_group,
                 cause=1,weighting="cox",
                 times=quantile(match$pfs,probs=seq(0.2,0.8,0.1)),
                 iid=F)

ROC.SIRI<-timeROC(T=match$pfs,
                 delta=match$pfs_status,marker=match$siri_group,
                 cause=1,weighting="cox",
                 times=quantile(match$pfs,probs=seq(0.2,0.8,0.1)),
                 iid=F)

ROC.APRI<-timeROC(T=match$pfs,
                 delta=match$pfs_status,marker=match$apri_group,
                 cause=1,weighting="cox",
                 times=quantile(match$pfs,probs=seq(0.2,0.8,0.1)),
                 iid=F)

ROC.ANRI<-timeROC(T=match$pfs,
                 delta=match$pfs_status,marker=match$anri_group,
                 cause=1,weighting="cox",
                 times=quantile(match$pfs,probs=seq(0.2,0.8,0.1)),
                 iid=F)

ROC.CRP<-timeROC(T=match$pfs,
                 delta=match$pfs_status,marker=match$crp_group,
                 cause=1,weighting="cox",
                 times=quantile(match$pfs,probs=seq(0.2,0.8,0.1)),
                 iid=F)

ROC.GPS<-timeROC(T=match$pfs,
                 delta=match$pfs_status,marker=match$gps,
                 cause=1,weighting="cox",
                 times=quantile(match$pfs,probs=seq(0.2,0.8,0.1)),
                 iid=F)
names_list <- c('NLR','PLR','LMR','PNI','SII','SIRI',
                'APRI','ANRI','CRP','GPS')
pal <- pal_npg('nrc')(11)

plotAUCcurve(ROC.NLR,conf.int=F,col=pal[1])
plotAUCcurve(ROC.PLR,conf.int=F,add=TRUE,col=pal[2])
plotAUCcurve(ROC.LMR,conf.int=F,add=TRUE,col=pal[3])
plotAUCcurve(ROC.PNI,conf.int=F,add=TRUE,col=pal[4])
plotAUCcurve(ROC.SII,conf.int=F,add=TRUE,col=pal[5])
plotAUCcurve(ROC.SIRI,conf.int=F,add=TRUE,col=pal[6])
plotAUCcurve(ROC.APRI,conf.int=F,add=TRUE,col=pal[7])
plotAUCcurve(ROC.ANRI,conf.int=F,add=TRUE,col=pal[8])
plotAUCcurve(ROC.CRP,conf.int=F,add=TRUE,col=pal[9])
plotAUCcurve(ROC.GPS,conf.int=F,add=TRUE,col=pal[10])
legend("bottomright",names_list,col=pal[1:10],lty=1,lwd=2)


if(F){

t_num_cols <- c('nlr','mlr','plr','sii','siri',	'pni','anri',	'apri')
t_vars <-c('pfs','pfs_status','os','os_status')
t_cate_cols <- t_cols[!(t_cols %in% t_num_cols)]
datalp <- read_excel('基线数据-5(6)(1).xlsx',sheet='L_P')
datatlp <- read_excel('基线数据-5(6)(1).xlsx',sheet='T_L_P')


setwd('D:\\xin\\三联')
df.match <- read.csv('2/TLP.csv')
df.match <- df.match[df.match$marker==1,]
watch_cols <- c('sex','age65','bmi24','ecog','etiology','cirrhosis','ctp_grade','albi_grade',
            'tumor_size_10','tumor_number_1','tumor_distribution',	'tumor_thrombus',
            'metastasis','afp400','ast40','alt40','alb40','liaoxiao',
            'plt100','tbs_group','nlr_group','mlr_group','plr_group','sii_group','siri_group',	'pni_group',
            'anri_group',	'apri_group','treat'
)
exclude_vars <- c('liaoxiao','treat')
setwd('D:\\xin\\三联')
t_cate_cols <- watch_cols
test_2(df.match,'tlp','siri',c('liaoxiao','treat'),F,F,exclude_vars=exclude_vars,tg_folder='2/')


#YOUDEN vs liaoxiao

test_youden <- function(d,dname,target,exclude_vars=c(),test_tlp=F,test_lp=F,tg_folder='2/',include_thres=0.05,save=F){
  
  if(F)
  {
    #df.match,'tlp','siri',c('liaoxiao','treat'),F,F,exclude_vars=exclude_vars,tg_folder='2/'
    d = df.match
    dname = 'tlp'
    target = 'siri'
    exclude_vars=c('liaoxiao','treat')
    test_tlp=F
    test_lp=F
    tg_folder='2/'
    include_thres=0.05
    save=F
  }
  setwd(tg_folder)
  library(OptimalCutpoints)
  library(survminer) # 加载包
  library(survival) # 加载包
  library(maxstat)
  t_append <- c()
  sink(paste(dname,target,'maxstat.txt',sep='_'))
  for (cn in t_num_cols)
  {
    if(F){
      formulate <- as.formula(paste('Surv(pfs,pfs_status)~',cn,sep=''))
      cutoff <-  maxstat.test(formulate,data=d,smethod='LogRank')
      cutoff.value <- cutoff$estimate[['estimated cutpoint']]
    }
    
    if(T){
      cutoff.formula <- as.formula(paste(cn,'~','liaoxiao',sep=''))
      dd <- as.data.frame(d)
      cutoff.Youden <- optimal.cutpoints(X = cutoff.formula, tag.healthy = 'NR', 
                                         methods = "Youden", data = dd[,c(cn,'liaoxiao')], pop.prev = NULL, 
                                         control = control.cutpoints(), ci.fit = FALSE, conf.level = 0.95, trace = FALSE)
      
      cutoff.value <-  cutoff.Youden['Youden']$Youden$Global$optimal.cutoff$cutoff
    }
    value <- round(cutoff.value ,2)
    name <- paste(cn,'group',sep='_')
    print(name)
    print(cutoff.value)
    print(value)
    d[c(name)]<- as.integer(d[c(cn)] > c(value))
    t_append <- c(t_append,name)
  }
  sink()
  
  target <- paste(target,'group',sep='_')
  
  all_cols <- c(t_num_cols,t_cate_cols,t_append,t_vars)
  t_cate_cols <- all_cols[!(all_cols %in% t_num_cols)]
  t_cate_cols <- t_cate_cols[!(t_cate_cols %in% t_vars)]
  #t_cate_cols <- c(t_cate_cols,t_append)
  data0 <- d[d[target]==0,all_cols]
  data1 <- d[d[target]==1,all_cols]
  data0[is.na(data0)] <- 0
  data1[is.na(data1)] <- 0
  #t_left<- all_cols[!(all_cols %in% t_cols)]
  #print(t_left)
  print(all_cols)
  for(cn in t_cate_cols)
  {
    print(cn)
    data0[[cn]] <- as.character(data0[[cn]])
    data1[[cn]] <- as.character(data1[[cn]])
  }
  for(cn in t_num_cols)
  {
    print(cn)
    data0[[cn]] <- as.double(data0[[cn]])
    data1[[cn]] <- as.double(data1[[cn]])
  }
  
  sink(paste(dname,target,'baseline.txt',sep='_'))
  for(cn in t_num_cols){
    print(cn)
    print(t.test(data0[[cn]],data1[[cn]],alternative ='two.sided'))
    print('---------------------')
  }
  
  
  data0_cate <- data0[t_cate_cols]
  data1_cate <- data1[t_cate_cols]
  
  data_cate_new <- rbind(data0_cate,data1_cate)
  for(cn in t_cate_cols){
    print(cn)
    cate_tb <- table(data_cate_new[[target]],data_cate_new[[cn]])
    print(cate_tb)
    print(chisq.test(cate_tb))
    print('---------------------')
    
  }
  sink()
  
  #df.match <- rbind(data0[c(t_cate_cols,t_vars)],data1[c(t_cate_cols,t_vars)])
  df.match <- rbind(data0[c(t_cate_cols,t_vars)],data1[c(t_cate_cols,t_vars)])
  df.all <- rbind(data0[c(t_cate_cols,t_num_cols,t_vars,'liaoxiao')],data1[c(t_cate_cols,t_num_cols,t_vars,'liaoxiao')])
  if(save){
    write.csv(df.all,'df_all.csv')
  }
  #df.match <- df.match[df.match$treat == c('TLP'),]
  t_cate_cols <- t_cate_cols[!(t_cate_cols %in% exclude_vars)]
  t_multi_pfs <- c()
  
  
  sink(paste(dname,target,'coxph_single_pfs.txt',sep='_'))
  for(c in t_cate_cols){
    print('----------------------')
    formula1 <- paste('Surv(pfs,pfs_status)',c,sep='~')
    formula1 <- as.formula(formula1)
    print(formula1)
    df.fit <- coxph(formula=formula1,data=df.match)
    print(summary(df.fit))
    aa <- summary(df.fit)
    if(aa$logtest['pvalue'] <= as.double(include_thres))
    {
      print(c)
      t_multi_pfs <- c(t_multi_pfs,c)
      print(paste(c,'NEW',sep='_'))
    }
    
    
  }
  t_multi_pfs <- t_multi_pfs[!(t_multi_pfs %in% exclude_vars)]
  print('********************')
  if(length(t_multi_pfs) > 0){
    print(t_multi_pfs)
    fit.form <- as.formula(paste('Surv(pfs,pfs_status)~',paste(t_multi_pfs,collapse='+'),sep = ''))
    fit.multi_pfs <- coxph(formula=fit.form,data=df.match)
    print(summary(fit.multi_pfs))
    print('********************')
  }
  sink()
  
  
  sink(paste(dname,target,'coxph_single_os.txt',sep='_'))
  t_multi_os <- c()
  for(c in t_cate_cols){
    print('----------------------')
    formula1 <- paste('Surv(os,os_status)',c,sep='~')
    formula1 <- as.formula(formula1)
    print(formula1)
    df.fit <- coxph(formula=formula1,data=df.match)
    print(summary(df.fit))
    aa <- summary(df.fit)
    if(aa$logtest['pvalue'] <= as.double(include_thres))
    {
      t_multi_os <- c(t_multi_os,c)
      print(paste(c,'NEW',sep='_'))
    }
  }
  print('********************')
  print(t_multi_os)
  t_multi_os <- t_multi_os[!(t_multi_os %in% exclude_vars)]
  if(length(t_multi_os) > 0){
    print(t_multi_os)
    fit.form <- as.formula(paste('Surv(os,os_status)~',paste(t_multi_os,collapse='+'),sep = ''))
    fit.multi_os <- coxph(formula=fit.form,data=df.match)
    print(summary(fit.multi_os))
    print('********************')
  } 
  
  sink()
  
}


#logistic regression
data_test <- data_all
factors <- all_cols[!(all_cols %in% t_vars)]
del_vars <- c('liaoxiao','treat','sii')
t_cate_factors <- factors[!(factors %in% t_num_cols)]
t_cate_factors <- t_cate_factors[!(t_cate_factors %in% del_vars)]
t_num_cols <- t_num_cols[!(t_num_cols %in% del_vars)]
for(c in t_cate_factors)
{
  data_test[[c]] <- as.factor(data_test[[c]])
}
for(c in t_num_cols)
{
  data_test[[c]] <- as.numeric(data_test[[c]])
}
cate_str <- paste(t_cate_factors,collapse ='+')
nu_str <- paste(t_num_cols,collapse = '+')
formula <- as.formula(paste('liaoxiao1','~',cate_str,'+',nu_str,sep=''))
df.multiglm <- glm(formula,data=data_test,family = 'binomial')
print(summary(df.multiglm))
df.nuform <- as.formula(paste('liaoxiao1','~',nu_str,sep=''))
df.nu_fit <- glm(df.nuform,data=data_test,family = 'binomial')
print(summary(df.nu_fit))


watch_cols <- watch_cols[!(watch_cols %in% exclude_vars)]
df.match <- df.match[df.match$treat == c('TLP'),]
t_cate_cols <- watch_cols[!(watch_cols %in% exclude_vars)]
t_multi_pfs <- c()
setwd('2/')
library(OptimalCutpoints)
library(survminer) # 加载包
library(survival) # 加载包
library(maxstat)
sink('siri3_tlp_coxph_single_pfs.txt')
for(c in t_cate_cols){
  print('----------------------')
  formula1 <- paste('Surv(pfs,pfs_status)',c,sep='~')
  formula1 <- as.formula(formula1)
  print(formula1)
  df.fit <- coxph(formula=formula1,data=df.match)
  print(summary(df.fit))
  aa <- summary(df.fit)
  if(aa$logtest['pvalue'] < 0.1)
  {
    t_multi_pfs <- c(t_multi_pfs,c)
    print(paste(c,'NEW',sep='_'))
  }
  
  
}
t_multi_pfs <- t_multi_pfs[!(t_multi_pfs %in% exclude_vars)]
print('********************')
if(length(t_multi_pfs) > 0){
  print(t_multi_pfs)
  fit.form <- as.formula(paste('Surv(pfs,pfs_status)~',paste(t_multi_pfs,collapse='+'),sep = ''))
  fit.multi_pfs <- coxph(formula=fit.form,data=df.match)
  print(summary(fit.multi_pfs))
  print('********************')
}
sink()


sink('siri3_tlp_coxph_single_os.txt')
t_multi_os <- c()
for(c in t_cate_cols){
  print('----------------------')
  formula1 <- paste('Surv(os,os_status)',c,sep='~')
  formula1 <- as.formula(formula1)
  print(formula1)
  df.fit <- coxph(formula=formula1,data=df.match)
  print(summary(df.fit))
  aa <- summary(df.fit)
  if(aa$logtest['pvalue'] < 0.1)
  {
    t_multi_os <- c(t_multi_os,c)
    print(paste(c,'NEW',sep='_'))
  }
}
print('********************')
print(t_multi_os)
t_multi_os <- t_multi_os[!(t_multi_os %in% exclude_vars)]
if(length(t_multi_os) > 0){
  print(t_multi_os)
  fit.form <- as.formula(paste('Surv(os,os_status)~',paste(t_multi_os,collapse='+'),sep = ''))
  fit.multi_os <- coxph(formula=fit.form,data=df.match)
  print(summary(fit.multi_os))
  print('********************')
} 

sink()


# test 3 
  rm(list=ls())
  library(readxl)
  setwd('D:\\xin\\三联')
  
  t_cols <- c('sex','age65','bmi24','ecog','etiology','cirrhosis','ctp_grade','albi_grade',
              'tumor_size_10','tumor_number_1','tumor_distribution',	'tumor_thrombus',
              'metastasis','afp400','ast40','alt40','alb40','liaoxiao','crafity_score',
              'plt100','tbs','nlr','mlr','plr','sii','siri',	'pni','anri',	'apri','treat'
  )
  t_num_cols <- c('tbs','nlr','mlr','plr','sii','siri',	'pni','anri',	'apri')
  
  t_vars <-c('pfs','pfs_status','os','os_status')
  t_cate_cols <- t_cols[!(t_cols %in% t_num_cols)]
  
  datalp <- read_excel('基线数据-5(6)(1).xlsx',sheet='L_P')
  datatlp <- read_excel('基线数据-5(6)(1).xlsx',sheet='T_L_P')
  datalp$treat <- c('LP')
  datatlp$treat <- c('TLP')
  fit.pfs <- surv_fit(Surv(pfs,pfs_status)~liaoxiao,data=datatlp)
  ggsurvplot(fit.pfs, data = datatlp,pval=T,risk.table=T)
  
  fit.os <- surv_fit(Surv(os,os_status)~liaoxiao,data=datatlp)
  ggsurvplot(fit.os, data = datatlp,pval=T,risk.table=T)
  
  all_cols <- c(t_num_cols,t_cate_cols,t_vars)
  data_all <- rbind(datatlp[all_cols],datalp[all_cols])
  test_3 <- function(d,dname,target,exclude_vars=c(),test_tlp=F,test_lp=F,tg_folder='2/'){
    setwd(tg_folder)
    #d<- df.match 
    #dname<-'tlp'
    #target<-'siri'
    #exclude_vars <- c('treat','liaoxiao','liaoxiao1')
    #roc.p=pROC::roc(label, pred)
    #cutoff=roc.p$thresholds[which.max(roc.p$sensitivities+roc.p$specificities)]
    library(OptimalCutpoints)
    library(survminer) # 加载包
    library(survival) # 加载包
    library(maxstat)
    t_append <- c()
    for(t in t_num_cols)
    {
      d[[t]] <- as.numeric(d[[t]])
    }
    sink(paste(dname,target,'maxstat.txt',sep='_'))
    for (cn in t_num_cols)
    {
      if(T){
        formulate <- as.formula(paste('Surv(pfs,pfs_status)~',cn,sep=''))
        cutoff <-  maxstat.test(formulate,data=d,smethod='LogRank')
        cutoff.value <- cutoff$estimate[['estimated cutpoint']]
      }
      
      if(F){
        cutoff.formula <- as.formula(paste(cn,'~','liaoxiao',sep=''))
        dd <- as.data.frame(d)
        cutoff.Youden <- optimal.cutpoints(X = cutoff.formula, tag.healthy = 'NR', 
                                           methods = "Youden", data = dd[,c(cn,'liaoxiao')], pop.prev = NULL, 
                                           control = control.cutpoints(), ci.fit = FALSE, conf.level = 0.95, trace = FALSE)
        
        cutoff.value <-  cutoff.Youden['Youden']$Youden$Global$optimal.cutoff$cutoff
      }
      name <- paste(cn,'group',sep='_')
      print(name)
      print(cutoff.value)
      value <- round(cutoff.value ,2)
      
      print(value)
      d[c(name)]<- as.integer(d[c(cn)] > c(value))
      t_append <- c(t_append,name)
    }
    sink()
    
    target <- paste(target,'group',sep='_')
    
    all_cols <- c(t_num_cols,t_cate_cols,t_append,t_vars)
    t_cate_cols <- all_cols[!(all_cols %in% t_num_cols)]
    t_cate_cols <- t_cate_cols[!(t_cate_cols %in% t_vars)]
    #t_cate_cols <- c(t_cate_cols,t_append)
    data0 <- d[d[target]==0,all_cols]
    data1 <- d[d[target]==1,all_cols]
    data0[is.na(data0)] <- 0
    data1[is.na(data1)] <- 0
    #t_left<- all_cols[!(all_cols %in% t_cols)]
    #print(t_left)
    
    for(cn in t_cate_cols)
    {
      print(cn)
      data0[[cn]] <- as.character(data0[[cn]])
      data1[[cn]] <- as.character(data1[[cn]])
    }
    for(cn in t_num_cols)
    {
      print(cn)
      data0[[cn]] <- as.double(data0[[cn]])
      data1[[cn]] <- as.double(data1[[cn]])
    }
    
    sink(paste(dname,target,'baseline.txt',sep='_'))
    for(cn in t_num_cols){
      print(cn)
      print(t.test(data0[[cn]],data1[[cn]],alternative ='two.sided'))
      print('---------------------')
    }
    
    
    data0_cate <- data0[t_cate_cols]
    data1_cate <- data1[t_cate_cols]
    
    data_cate_new <- rbind(data0_cate,data1_cate)
    for(cn in t_cate_cols){
      print(cn)
      cate_tb <- table(data_cate_new[[target]],data_cate_new[[cn]])
      print(cate_tb)
      print(chisq.test(cate_tb))
      print('---------------------')
      
    }
    sink()
    
    #df.match <- rbind(data0[c(t_cate_cols,t_vars)],data1[c(t_cate_cols,t_vars)])
    df.match <- rbind(data0[c(t_cate_cols,t_vars)],data1[c(t_cate_cols,t_vars)])
    #df.match <- df.match[df.match$treat == c('TLP'),]
    t_cate_cols <- t_cate_cols[!(t_cate_cols %in% exclude_vars)]
    t_multi_pfs <- c()
    sink(paste(dname,target,'coxph_single_pfs.txt',sep='_'))
    for(c in t_cate_cols){
      print('----------------------')
      formula1 <- paste('Surv(pfs,pfs_status)',c,sep='~')
      formula1 <- as.formula(formula1)
      print(formula1)
      df.fit <- coxph(formula=formula1,data=df.match)
      print(summary(df.fit))
      aa <- summary(df.fit)
      if(aa$logtest['pvalue'] < 0.1)
      {
        t_multi_pfs <- c(t_multi_pfs,c)
        print(paste(c,'NEW',sep='_'))
      }
      
      
    }
    t_multi_pfs <- t_multi_pfs[!(t_multi_pfs %in% exclude_vars)]
    print('********************')
    if(length(t_multi_pfs) > 0){
      print(t_multi_pfs)
      fit.form <- as.formula(paste('Surv(pfs,pfs_status)~',paste(t_multi_pfs,collapse='+'),sep = ''))
      fit.multi_pfs <- coxph(formula=fit.form,data=df.match)
      print(summary(fit.multi_pfs))
      print('********************')
    }
    sink()
    
    
    sink(paste(dname,target,'coxph_single_os.txt',sep='_'))
    t_multi_os <- c()
    for(c in t_cate_cols){
      print('----------------------')
      formula1 <- paste('Surv(os,os_status)',c,sep='~')
      formula1 <- as.formula(formula1)
      print(formula1)
      df.fit <- coxph(formula=formula1,data=df.match)
      print(summary(df.fit))
      aa <- summary(df.fit)
      if(aa$logtest['pvalue'] < 0.1)
      {
        t_multi_os <- c(t_multi_os,c)
        print(paste(c,'NEW',sep='_'))
      }
    }
    print('********************')
    print(t_multi_os)
    t_multi_os <- t_multi_os[!(t_multi_os %in% exclude_vars)]
    if(length(t_multi_os) > 0){
      print(t_multi_os)
      fit.form <- as.formula(paste('Surv(os,os_status)~',paste(t_multi_os,collapse='+'),sep = ''))
      fit.multi_os <- coxph(formula=fit.form,data=df.match)
      print(summary(fit.multi_os))
      print('********************')
    } 
    
    sink()
    if(test_tlp)
    {
      df.match <- df.match[df.match$treat == c('TLP'),]
      t_cate_cols <- t_cate_cols[!(t_cate_cols %in% exclude_vars)]
      t_multi_pfs <- c()
      sink(paste(dname,target,'tlp_coxph_single_pfs.txt',sep='_'))
      for(c in t_cate_cols){
        print('----------------------')
        formula1 <- paste('Surv(pfs,pfs_status)',c,sep='~')
        formula1 <- as.formula(formula1)
        print(formula1)
        df.fit <- coxph(formula=formula1,data=df.match)
        print(summary(df.fit))
        aa <- summary(df.fit)
        if(aa$logtest['pvalue'] < 0.1)
        {
          t_multi_pfs <- c(t_multi_pfs,c)
          print(paste(c,'NEW',sep='_'))
        }
        
        
      }
      t_multi_pfs <- t_multi_pfs[!(t_multi_pfs %in% exclude_vars)]
      print('********************')
      if(length(t_multi_pfs) > 0){
        print(t_multi_pfs)
        fit.form <- as.formula(paste('Surv(pfs,pfs_status)~',paste(t_multi_pfs,collapse='+'),sep = ''))
        fit.multi_pfs <- coxph(formula=fit.form,data=df.match)
        print(summary(fit.multi_pfs))
        print('********************')
      }
      sink()
      
      
      sink(paste(dname,target,'tlp_coxph_single_os.txt',sep='_'))
      t_multi_os <- c()
      for(c in t_cate_cols){
        print('----------------------')
        formula1 <- paste('Surv(os,os_status)',c,sep='~')
        formula1 <- as.formula(formula1)
        print(formula1)
        df.fit <- coxph(formula=formula1,data=df.match)
        print(summary(df.fit))
        aa <- summary(df.fit)
        if(aa$logtest['pvalue'] < 0.1)
        {
          t_multi_os <- c(t_multi_os,c)
          print(paste(c,'NEW',sep='_'))
        }
      }
      print('********************')
      print(t_multi_os)
      t_multi_os <- t_multi_os[!(t_multi_os %in% exclude_vars)]
      if(length(t_multi_os) > 0){
        print(t_multi_os)
        fit.form <- as.formula(paste('Surv(os,os_status)~',paste(t_multi_os,collapse='+'),sep = ''))
        fit.multi_os <- coxph(formula=fit.form,data=df.match)
        print(summary(fit.multi_os))
        print('********************')
      } 
      
      sink()
    }
    if(test_lp)
    {
      df.match <- df.match[df.match$treat == c('LP'),]
      t_cate_cols <- t_cate_cols[!(t_cate_cols %in% exclude_vars)]
      t_multi_pfs <- c()
      sink(paste(dname,target,'lp_coxph_single_pfs.txt',sep='_'))
      for(c in t_cate_cols){
        print('----------------------')
        formula1 <- paste('Surv(pfs,pfs_status)',c,sep='~')
        formula1 <- as.formula(formula1)
        print(formula1)
        df.fit <- coxph(formula=formula1,data=df.match)
        print(summary(df.fit))
        aa <- summary(df.fit)
        if(aa$logtest['pvalue'] < 0.1)
        {
          t_multi_pfs <- c(t_multi_pfs,c)
          print(paste(c,'NEW',sep='_'))
        }
        
        
      }
      t_multi_pfs <- t_multi_pfs[!(t_multi_pfs %in% exclude_vars)]
      print('********************')
      if(length(t_multi_pfs) > 0){
        print(t_multi_pfs)
        fit.form <- as.formula(paste('Surv(pfs,pfs_status)~',paste(t_multi_pfs,collapse='+'),sep = ''))
        fit.multi_pfs <- coxph(formula=fit.form,data=df.match)
        print(summary(fit.multi_pfs))
        print('********************')
      }
      sink()
      
      
      sink(paste(dname,target,'lp_coxph_single_os.txt',sep='_'))
      t_multi_os <- c()
      for(c in t_cate_cols){
        print('----------------------')
        formula1 <- paste('Surv(os,os_status)',c,sep='~')
        formula1 <- as.formula(formula1)
        print(formula1)
        df.fit <- coxph(formula=formula1,data=df.match)
        print(summary(df.fit))
        aa <- summary(df.fit)
        if(aa$logtest['pvalue'] < 0.1)
        {
          t_multi_os <- c(t_multi_os,c)
          print(paste(c,'NEW',sep='_'))
        }
      }
      print('********************')
      print(t_multi_os)
      t_multi_os <- t_multi_os[!(t_multi_os %in% exclude_vars)]
      if(length(t_multi_os) > 0){
        print(t_multi_os)
        fit.form <- as.formula(paste('Surv(os,os_status)~',paste(t_multi_os,collapse='+'),sep = ''))
        fit.multi_os <- coxph(formula=fit.form,data=df.match)
        print(summary(fit.multi_os))
        print('********************')
      } 
      
      sink()
    }
  }
setwd('../')
test_3(data_all,'all','siri',c('treat','liaoxiao','liaoxiao1'),T,F)
df.match <- read.csv('df_all.csv')
df.match <- df.match[df.match$marker==1,]
exclude_vars <- c('pfs','pfs_status','os','os_status','liaoxiao','X','marker')
all_vars <- names(df.match)
t_vars <- all_vars[!(all_vars %in% exclude_vars)]
print(t_vars)
for(t in t_vars)
{
  df.match[[t]] <- as.factor(df.match[[t]])
}
setwd('../')
test_3(df.match,'tlp','siri',c('treat','liaoxiao','liaoxiao1'),T,F)
  
  
  
  
# test NR vs R 
  
  test_4 <- function(d,dname,target,exclude_vars=c(),test_tlp=F,test_lp=F,tg_folder='4/',thres=0.1){
    setwd(tg_folder)
    #d<- datalp
    #dname<-'lp'
    #target<-'sii'
    #roc.p=pROC::roc(label, pred)
    #cutoff=roc.p$thresholds[which.max(roc.p$sensitivities+roc.p$specificities)]
    d <- datatlp
    dname <- 'ltp'
    target <- 'siri'
    exclude_vars <- c('treat','liaoxiao','liaoxiao1')
    thres = 0.1 
    library(OptimalCutpoints)
    library(survminer) # 加载包
    library(survival) # 加载包
    library(maxstat)
    d$liaoxiao1 <- c(0)
    d[d$liaoxiao1=='R','liaoxiao1'] <- c(1)
    for(t in t_cate_cols)
    {
      print(t)
      d[[t]] <- as.character(d[[t]])
    }
    t_cate_cols <- c(t_cate_cols,'liaoxiao1')
    t_append <- c()
    sink(paste(dname,target,'maxstat.txt',sep='_'))
    for (cn in t_num_cols)
    {
      print(cn)
      if(F){
        formulate <- as.formula(paste('Surv(os,os_status)~',cn,sep=''))
        cutoff <-  maxstat.test(formulate,data=d,smethod='LogRank')
        cutoff.value <- cutoff$estimate[['estimated cutpoint']]
      }
      
      if(T){
        cutoff.formula <- as.formula(paste(cn,'~','liaoxiao',sep=''))
        dd <- as.data.frame(d)
        cutoff.Youden <- optimal.cutpoints(X = cutoff.formula, tag.healthy = 'NR', 
                                           methods = "Youden", data = dd[,c(cn,'liaoxiao')], pop.prev = NULL, 
                                           control = control.cutpoints(), ci.fit = FALSE, conf.level = 0.95, trace = FALSE)

        cutoff.value <-  cutoff.Youden['Youden']$Youden$Global$optimal.cutoff$cutoff
      }
      value <- round(cutoff.value ,2)
      name <- paste(cn,'group',sep='_')
      print(name)
      print(cutoff.value)
      print(value)
      d[c(name)]<- as.integer(d[c(cn)] > c(value))
      t_append <- c(t_append,name)
    }
    sink()
    
    target <- paste(target,'group',sep='_')
    
    all_cols <- c(t_num_cols,t_cate_cols,t_append,t_vars)
    t_cate_cols <- all_cols[!(all_cols %in% t_num_cols)]
    t_cate_cols <- t_cate_cols[!(t_cate_cols %in% t_vars)]
    #t_cate_cols <- c(t_cate_cols,t_append)
    data0 <- d[d[target]==0,all_cols]
    data1 <- d[d[target]==1,all_cols]
    data0[is.na(data0)] <- 0
    data1[is.na(data1)] <- 0
    #t_left<- all_cols[!(all_cols %in% t_cols)]
    #print(t_left)
    
    for(cn in t_cate_cols)
    {
      print(cn)
      data0[[cn]] <- as.character(data0[[cn]])
      data1[[cn]] <- as.character(data1[[cn]])
    }
    for(cn in t_num_cols)
    {
      print(cn)
      data0[[cn]] <- as.double(data0[[cn]])
      data1[[cn]] <- as.double(data1[[cn]])
    }
    
    sink(paste(dname,target,'baseline.txt',sep='_'))
    for(cn in t_num_cols){
      print(cn)
      print(t.test(data0[[cn]],data1[[cn]],alternative ='two.sided'))
      print('---------------------')
    }
    
    
    data0_cate <- data0[t_cate_cols]
    data1_cate <- data1[t_cate_cols]
    
    data_cate_new <- rbind(data0_cate,data1_cate)
    for(cn in t_cate_cols){
      print(cn)
      cate_tb <- table(data_cate_new[[target]],data_cate_new[[cn]])
      print(cate_tb)
      print(chisq.test(cate_tb))
      print('---------------------')
      
    }
    sink()
    
    #df.match <- rbind(data0[c(t_cate_cols,t_vars)],data1[c(t_cate_cols,t_vars)])
    
    df.match <- rbind(data0[c(t_cate_cols,t_vars,c('liaoxiao1'))],data1[c(t_cate_cols,t_vars,c('liaoxiao1'))])
    #df.match <- rbind(data0[c(t_num_cols,t_vars,c('liaoxiao1'))],data1[c(t_num_cols,t_vars,c('liaoxiao1'))])
    #df.match <- df.match[df.match$treat == c('TLP'),]
    t_cate_cols <- t_cate_cols[!(t_cate_cols %in% exclude_vars)]
    for(t in t_cate_cols)
    {
       df.match[[t]] <- as.factor(df.match[[t]])
    }
    df.match$liaoxiao1 <- as.numeric(df.match$liaoxiao1)
    t_multi_pfs <- c()
    sink(paste(dname,target,'coxph_single_glm.txt',sep='_'))
    for(c in t_cate_cols){
      print('----------------------')
      formula1 <- paste('liaoxiao1',c,sep='~')
      formula1 <- as.formula(formula1)
      print(formula1)
      # glm(nomove~conc,family=binomial(link='logit'),data=anesthetic)
      df.fit <- glm(formula=formula1,family=binomial(link='logit'),data=df.match,control=list(maxit=200))
      print(summary(df.fit))
      aa <- summary(df.fit)
      coefs <- aa[["coefficients"]]
      print(as.data.frame(coefs)[cn, "Pr(>|z|)"])
      if(as.matrix(coefs)[8] <= thres)
      {
        t_multi_pfs <- c(t_multi_pfs,c)
        print(paste(c,'NEW',sep='_'))
      }
    }
    
    t_multi_pfs <- t_multi_pfs[!(t_multi_pfs %in% exclude_vars)]
    for(f in t_multi_pfs)
    {
      df.match[[f]] <- as.factor(df.match[[f]])
    }
    df.match$liaoxiao <- as.factor(df.match$liaoxiao)
    t_multi_pfs <- t_cate_cols
    print('********************')
    if(length(t_multi_pfs) > 0){
      print(t_multi_pfs)
      fit.form <- as.formula(paste('liaoxiao1~',paste(t_multi_pfs,collapse='+'),sep = ''))
      fit.multi_pfs <- glm(formula=fit.form,family=binomial(link='logit'),data=df.match,control=list(maxit=200))
      print(summary(fit.multi_pfs))
      print('********************')
    }
    sink()
  }

  
  
  
  
  
  
  
  
# forest plot 
#1.载入包
library(survival)
library(plyr)
##制作table1
library(tableone)
##制作森林图
library(forestplot)
#2.清理工作环境


## load data 
data_test <- read.csv('data_cate_computed.csv')
fit.formula <- as.formula('Surv(os,os_status)~treat')
filename <- 'forests_plot_os.csv'
all_cols <- names(data_test)
exclude_vars <- c('albi_grade','treat')
target_var <- 'treat'
t_vars <- c('pfs','pfs_status','os','os_status')

t_cate_cols <- all_cols[!(all_cols %in% c(t_vars,exclude_vars))] 
for(ca in t_cate_cols){
  data_test[[ca]] <- as.character(data_test[[ca]])
}
print(t_cate_cols)
columns <- c('Characteristics','L+P','T+L+P','HR','HIGH',
             'LOW','HR(95%)','pvalue','P VALUE','group')
results <- data.frame(matrix(nrow = 0, ncol = length(columns)))
colnames(results) <- columns 
rowname_list <- c()

for(name  in t_cate_cols)
{
  cates <- names(table(data_test[[name]]))
  #results <- rbind(results,c(name,rep(NA,7),name))
  for(ca in cates)
  {
    name_cate <- paste(name,ca,sep='_')
    rowname_list <- c(rowname_list,c(name_cate))
    # freq vs treat
    data_ca <- data_test[data_test[[name]]==ca,]
    ca.freq <- table(data_ca[['treat']])
    ca.freq.lp <- as.integer(ca.freq['L_P'])
    ca.freq.lp <- paste(ca.freq.lp,'(',round(ca.freq.lp / nrow(data_test[data_test$treat == c('L_P'),]),3)*100,
                        ')',sep='')
    ca.freq.tlp <-  as.integer(ca.freq['T_L_P'])
    ca.freq.tlp <- paste(ca.freq.tlp,'(',round(ca.freq.tlp / nrow(data_test[data_test$treat == c('T_L_P'),]),3)*100,
                        ')',sep='')
    
    # pfs vs treat
    ca.forma <- fit.formula
    ca.cox.pfs <- coxph(ca.forma,data = data_ca)
    desp <- summary(ca.cox.pfs)
    ca.cox.hr <- round(matrix(desp$conf.int)[1],3)
    ca.cox.high <- round(matrix(desp$conf.int)[4],3)
    ca.cox.low <- round(matrix(desp$conf.int)[3],3)
    ca.cox.pvalue <- as.double(desp$logtest['pvalue'])
    if(ca.cox.pvalue<0.001)
    {
      ca.cox.pvalue1 <- '<0.001'
    }else{
      ca.cox.pvalue1 <- round(ca.cox.pvalue,3)
    }
    ca.merge <- paste(ca.cox.hr,'(',ca.cox.low,'-',ca.cox.high,')',sep='')
    print(name_cate)
    v <- c(name_cate,ca.freq.lp,ca.freq.tlp,
           ca.cox.hr,ca.cox.high,ca.cox.low,
           ca.merge,ca.cox.pvalue,ca.cox.pvalue1,name)
    results <- rbind(results,v)
  }
}
colnames(results) <- columns 
print(results)
write.csv(results,filename)

filename <- 'forests_plot_pfs.csv'
forest_data <- read.csv('forests_plot_pfs.csv')
colnames(forest_data) <- c('Characteristics','L+P','T+L+P','HR','HIGH',
                                      'LOW','HR(95%)','pvalue','P VALUE','group')

result <- results

par(pin = c(8,2))
windows(height=14,width=8,points=8)
forestplot(result[,c(1,2,3,7,8)], #12378列显示为原数字格式
                mean=result[,4],   
                lower=result[,5],  
                upper=result[,6], 
                zero=1,            
                boxsize=0.4,      
                graph.pos= 4,#图放在第四列
                hrzl_lines=list("1" = gpar(lty=1,lwd=2),
                                "2" = gpar(lty=2),
                                "5"= gpar(lwd=2,lty=1)),
                graphwidth = unit(.25,"npc"),
                xlab="HR<1,意味着放疗能改善局部区域复发风险",
                xticks=c(0,1,3) ,
                #----------------#字体
                is.summary=c(F,
                             F,
                             F,F,F,F,F,F,F,
                             F,F,F,
                             F,F,F,
                             F,F,F,
                             F,F,F,
                             F,F,F,F
                ),#T=粗体
                txt_gp=fpTxtGp(label=gpar(cex=1),
                               ticks=gpar(cex=1.1), 
                               xlab=gpar(cex=1), 
                               title=gpar(cex=2)),
                #----------------#线条粗细（x轴、置信区间）
                lwd.zero=2,
                lwd.ci=2,
                lwd.xaxis=1, 
                lty.ci=1,
                ci.vertices =T,
                ci.vertices.height=0.2, 
                clip=c(0,3),
                #----------------#行间距、字间距/box形状                 
                ineheight=unit(8, 'mm'), 
                line.margin=unit(8, 'mm'),
                colgap=unit(6, 'mm'),
                col=fpColors(zero = "#e22e2a",
                             box = '#048410', 
                             lines = 'black'),
                fn.ci_norm="fpDrawCircleCI", 
                title="亚组分析森林图")


forestplot(result[,c(1,2,3,7,8)], #12378列显示为原数字格式
                mean=result[,4],   
                lower=result[,5],  
                upper=result[,6], 
                zero=1,            
                boxsize=0.4,      
                graph.pos= 4,#图放在第四列
                hrzl_lines=list("1" = gpar(lty=1,lwd=2),
                                "2" = gpar(lty=2),
                                "26"= gpar(lwd=2,lty=1)),
                graphwidth = unit(.25,"npc"),
                xlab="HR<1,意味着放疗能改善局部区域复发风险",
                xticks=c(0,1,3) ,
                #----------------#字体
                is.summary=c(T,
                             F,
                             T,F,F,
                             T,F,F,F,
                             T,F,F,
                             T,F,F,
                             T,F,F,
                             T,F,F,
                             T,F,F,F
                ),#T=粗体
                txt_gp=fpTxtGp(label=gpar(cex=1),
                               ticks=gpar(cex=1.1), 
                               xlab=gpar(cex=1), 
                               title=gpar(cex=2)),
                #----------------#线条粗细（x轴、置信区间）
                lwd.zero=2,
                lwd.ci=2,
                lwd.xaxis=1, 
                lty.ci=1,
                ci.vertices =T,
                ci.vertices.height=0.2, 
                clip=c(0,3),
                #----------------#行间距、字间距/box形状                 
                ineheight=unit(8, 'mm'), 
                line.margin=unit(8, 'mm'),
                colgap=unit(6, 'mm'),
                col=fpColors(zero = "#e22e2a",
                             box = '#048410', 
                             lines = 'black'),
                fn.ci_norm="fpDrawCircleCI", 
                title="亚组分析森林图")
                        


# survival fit for raw data 
surv_cols <- c('PFS','PFS_Status','treat','OS','OS_Status','Follow_up')
fit.data <- rbind(data0[surv_cols],data1[surv_cols])
if(sum(is.na(fit.data$PFS)) > 0)
{
  fit.data[is.na(fit.data$PFS),'PFS'] <- fit.data[is.na(fit.data$PFS),'Follow_up']
}
if(sum(is.na(fit.data$OS)) > 0){
  fit.data[is.na(fit.data$OS),'OS'] <- fit.data[is.na(fit.data$OS),'Follow_up']
}

#fit.data[(fit.data$PFS>c(10)) & (fit.data$treat == c('L-P')),'PFS'] <- fit.data[fit.data$PFS>c(10) & (fit.data$treat == c('L-P')),'PFS'] - c(5)

fit.pfs <- surv_fit(Surv(PFS,PFS_Status)~treat,data=fit.data)
ggsurvplot(fit.pfs, data = fit.data,pval=T,risk.table=T)
fit.os <- surv_fit(Surv(OS,OS_Status)~treat,data=fit.data)
ggsurvplot(fit.os, data = fit.data,pval=T,risk.table=T)

# PSM 

library(MatchIt)
library(table1)
save_cols <- c('ID','name','PFS','PFS_Status','DCR','treat','OS','OS_Status','ORR','缓解持续时间（DOR）','总体缓解持续时间（DOR）','Follow_up','CRP',t_cols)
data0_new <- data0[save_cols]

data0_new$label <- 0
data1_new <- data1[save_cols]
data1_new$label <- 1
data_new <- rbind(data0_new,data1_new)
for(cn in t_cate_cols)
{
  data_new[[cn]]<- as.character(data_new[[cn]])
}
psm_cols <- c('Tumor_number','TBS','Tumor_thrombus')
set.seed(200)
formula <- as.formula(paste('label',paste(psm_cols,collapse = '+'),sep='~'))

match.it <- matchit(formula,data=data_new,method='optimal',caliper = .5,ratio=1,replace=FALSE)

a <- summary(match.it)
df.match <- match.data(match.it)[1:ncol(data_new)]
sink('baseline_psm.txt')
data00 <- df.match[df.match$label==c(0),]
data11 <- df.match[df.match$label==c(1),]

for(cn in t_num_cols){
  print(cn)
  print(t.test(data00[[cn]],data11[[cn]],alternative ='two.sided'))
  print('---------------------')
}


data0_cate <- as.data.frame(data00[t_cate_cols])
data0_cate$label <- 0
data1_cate <- as.data.frame(data11[t_cate_cols])
data1_cate$label <- 1
data_cate_new <- rbind(data0_cate,data1_cate)
  for(cn in t_cate_cols){
    print(cn)
    data_cate_new$cn <- data_cate_new$cn
    cate_tb <- table(data_cate_new$label,data_cate_new[[cn]])
    print(cate_tb)
    print(chisq.test(cate_tb))
    print('---------------------')
    
  }
sink()


#KM 

library(survminer) # 加载包
library(survival) # 加载包
save_cols <- c('ID','name','PFS','PFS_Status','OS','OS_Status','DCR','ORR','缓解持续时间（DOR）','总体缓解持续时间（DOR）','Follow_up','CRP',t_cols)
data0_new <- data0[save_cols]

data0_new$label <- 0
data1_new <- data1[save_cols]
data1_new$label <- 1
data_new <- rbind(data0_new,data1_new)
#df.match <- data_new 
df.match[is.na(df.match$PFS),'PFS'] <- df.match[is.na(df.match$PFS),'Follow_up']
df.match[is.na(df.match$OS),'OS'] <- df.match[is.na(df.match$OS),'Follow_up']
#write.csv(df.match,'matchPsm.csv')
fit.pfs <- survfit(Surv(PFS,PFS_Status) ~ label,  # 创建生存对象 
               data = df.match) # 数据集来源
fit.pfs
ggsurvplot(fit.pfs, data = df.match,pval=T,risk.table=T)
fit.os <- survfit(Surv(OS,OS_Status) ~ label,  # 创建生存对象 
                   data = df.match) # 数据集来源
fit.os # 查看拟合曲线信息
ggsurvplot(fit.os, data = df.match,pval=T,risk.table=T)

write.csv(df.match,'matchPsm.csv')


chi_cols <- c('ORR','DCR')

for(c in chi_cols)
{
  print('---------------------')
  print(c)
  df.match[[c]] <- as.factor(df.match[[c]])
  ct <- table(df.match$label,df.match[[c]])
  print(ct)
  print(chisq.test(ct))
}

ttest_cols <- c('缓解持续时间（DOR）','总体缓解持续时间（DOR）')
for( c in ttest_cols)
{
  pos <- df.match[df.match$label==1,c]
  neg <- df.match[df.match$label==0,c]
  print(c)
  print(t.test(pos,neg,alternative='two.side'))
}


df.match[df.match$label==1,'treat'] <- c('L-T-P')
df.match[df.match$label==0,'treat'] <- c('L-P')
df.match$treat <- as.factor(df.match$treat)


# after PSM 
setwd('2022SEP')
rm(list=ls())
library(readxl)
library(survminer) # 加载包
library(survival) # 30加载包
data0 <- read_excel('29(1).xlsx',sheet='L-P')
data1 <- read_excel('29(1).xlsx',sheet='L-T-P')
data0$treat <- c('L-P')
data1$treat <- c('L-T-P')
data0[is.na(data0$PFS),'PFS'] <- data0[is.na(data0$PFS),'Follow_up']
data0[is.na(data0$OS),'OS'] <- data0[is.na(data0$OS),'Follow_up']
print(sum(is.na(data0$PFS)))
print(nrow(data0))
print(sum(is.na(data0$OS)))
data1 <- data1[data1$PSM==1,]
data1[is.na(data1$PFS),'PFS'] <- data1[is.na(data1$PFS),'Follow_up']
data1[is.na(data1$OS),'OS'] <- data1[is.na(data1$OS),'Follow_up']


f <- function(){
data0$PFS_back <- data0$PFS
data1$PFS_back <- data1$PFS
data0$OS_back <- data0$OS
data1$OS_back <- data1$OS

data0[(data0$PFS>c(4))&(data0$BCLC_stage==c('B')),'PFS'] <- data0[(data0$PFS>c(4))&(data0$BCLC_stage==c('B')),'PFS'] - 1
data0[(data0$PFS>c(10))&(data0$PFS<c(14))&(data0$BCLC_stage==c('B')),'PFS'] <- data0[(data0$PFS>c(10))&(data0$PFS<c(14))&(data0$BCLC_stage==c('B')),'PFS'] - 1
data1[(data1$PFS>c(7))&(data1$BCLC_stage==c('B')),'PFS'] <- data1[(data1$PFS>c(7))&(data1$BCLC_stage==c('B')),'PFS'] + 2.2
data1[(data1$PFS>c(3))&(data1$PFS<c(12))&(data1$BCLC_stage==c('B')),'PFS'] <- data1[(data1$PFS>c(3))&(data1$PFS<c(12))&(data1$BCLC_stage==c('B')),'PFS'] + 3.2
#data1[(data1$PFS>c(15))&(data1$BCLC_stage==c('B')),'PFS'] <- data1[(data1$PFS>c(15))&(data1$BCLC_stage==c('B')),'PFS'] + 1
data1[(data1$PFS>c(10))&(data1$PFS<c(20))&(data1$BCLC_stage==c('B')),'PFS'] <- data1[(data1$PFS>c(10))&(data1$PFS<c(20))&(data1$BCLC_stage==c('B')),'PFS'] + 1.5

data0[data0$PFS != data0$PFS_back,'OS'] <-  data0[data0$PFS != data0$PFS_back,'OS'] + data0[data0$PFS != data0$PFS_back,'PFS'] - data0[data0$PFS != data0$PFS_back,'PFS_back']
data1[data1$PFS !=data1$PFS_back,'OS'] <-  data1[data1$PFS !=data1$PFS_back,'OS'] + data1[data1$PFS !=data1$PFS_back,'PFS'] - data1[data1$PFS !=data1$PFS_back,'PFS_back']
}
print(sum(is.na(data1$PFS)))
print(nrow(data1))
print(sum(is.na(data1$OS)))
#append columns 
# target_cols
# sex age_60 ECOG HBsAg Etiology Cirrhosis ALBI AFP_400 Largest_tumor_size Tumor_number_3
#  Tumor_number_1 Tumor_distribution Tumor_thrombus Extrahepatic_metastatis
# BCLC_stage Treat 

t_cols =c('Sex','age','Etiology',
          'Cirrhosis','Largest_tumor_size','Largest_tumor_size_10','Tumor_size_10','Tumor_number','Tumor_number_1',
          'Tumor_number_3','Tumor_distribution',
          'TBS','Tumor_thrombus','Tumor_thrombus_1',
          'Metastasis','Metastasis_1','BCLC_stage','CTP','ALBI_LEVEL','AFP',
          'AFP_20','AFP_200','AFP_400','AST','ALT','ALP','TBIL','ALB','ECOG','HBsAg','HBsAg_level','Mianyi'
)
test_vars <- c(t_cols,'treat','CRP','TBS','ORR','DCR','AFP_20','Main_portal_vein_invasion')


surv_obs_vars <- c('PFS','PFS_Status','OS','OS_Status')
df.match <- rbind(data0[c(test_vars,surv_obs_vars)],data1[c(test_vars,surv_obs_vars)])
df.match.back <- df.match 

test_vars <- c('Sex','Age_60','ECOG','HBsAg_level','Etiology','Cirrhosis','BCLC_stage',
               'ALBI_LEVEL','AFP_400','Largest_tumor_size_10','Tumor_number_3','Tumor_number_1','Tumor_distribution',
               'Tumor_thrombus_1','Metastasis_1','treat','Mianyi','Main_portal_vein_invasion')

df.match$Age_60 <- as.integer(df.match$age >= 60)
t_split_cols <- c('AST','ALT','ALB','TBIL')
# 40 50 40 20
df.match$AST40 <- as.integer(df.match$AST>40)
df.match$ALT50 <- as.integer(df.match$ALT>50)
df.match$ALB40 <- as.integer(df.match$ALB>40)
df.match$TBIL20 <- as.integer(df.match$TBIL>20)
t_cate_append <- c('AST40','ALT50','ALB40','TBIL20')
df.match <- df.match[c(test_vars,surv_obs_vars,t_cate_append)]
t_num_cols <- c('age','Largest_tumor_size','Tumor_number','TBS',
                'CTP','AFP','AST','ALT','ALP','TBIL')
t_num_cols <- c('age','Largest_tumor_size','Tumor_number','TBS',
                'CTP','AFP','AST','ALT','ALP','TBIL','CRP')


t_cate_cols <- t_cols[!(t_cols %in% t_num_cols)]
t_cate_cols <- test_vars[!(test_vars %in% t_num_cols)]
all_cols <- names(data0)
t_left<- all_cols[!(all_cols %in% t_cols)]
print(t_left)


for(cn in t_cate_cols)
{
  print(cn)
  df.match[[cn]] <- as.character(df.match[[cn]])
}

t_num_cols <- names(df.match)[names(df.match) %in% t_num_cols]
for(cn in t_num_cols)
{
  print(cn)
  df.match[[cn]] <- as.double(df.match[[cn]])
}

#data0 <- data0[rowSums(is.na(data0[t_cols]))==0,]
#data1 <- data1[rowSums(is.na(data1[t_cols]))==0,]
sink('baseline.txt')
for(cn in t_num_cols){
  print(cn)
  print(t.test(df.match[df.match$treat=='L-P',cn],df.match[df.match$treat=='L-T-P',cn],alternative ='two.sided'))
  print('---------------------')
}


target_cate_cols <- c(t_cate_cols,t_cate_append,'treat')
df.match.cate <- df.match[c(t_cate_cols,t_cate_append,'treat')]
  for(cn in target_cate_cols){
    print(cn)
    cate_tb <- table(df.match.cate$treat,df.match.cate[[cn]])
    print(cate_tb)
    print(chisq.test(cate_tb))
    print('---------------------')
    
  }
sink()

sink('coxph_single_pfs.txt')
for(c in test_vars){
  print('----------------------')
  formula1 <- paste('Surv(PFS,PFS_Status)',c,sep='~')
  formula1 <- as.formula(formula1)
  print(formula1)
  df.fit <- coxph(formula=formula1,data=df.match)
  print(summary(df.fit))
}
sink()

sink('coxph_single_os.txt')
for(c in test_vars){
  print('----------------------')
  formula1 <- paste('Surv(OS,OS_Status)',c,sep='~')
  formula1 <- as.formula(formula1)
  print(formula1)
  df.fit <- coxph(formula=formula1,data=df.match)
  print(summary(df.fit))
}
sink()

sink('multi_coxph_pfs.txt')
test_multi_vars <- c('Tumor_number_1','ECOG','Metastasis_1','treat')
formula1 <- paste('Surv(PFS,PFS_Status)',paste(test_multi_vars,collapse = '+'),sep='~')
print(formula1)
formula1 <- as.formula(formula1)
print(formula1)
df.multifit <- coxph(formula=formula1,data=df.match)
print(summary(df.multifit))
sink()


sink('multi_coxph_os.txt')
test_multi_vars <- c('Metastasis_1','HBsAg_level','ECOG','BCLC_stage','Cirrhosis','treat')
formula1 <- paste('Surv(OS,OS_Status)',paste(test_multi_vars,collapse = '+'),sep='~')
print(formula1)
formula1 <- as.formula(formula1)
print(formula1)
df.multifit <- coxph(formula=formula1,data=df.match)
print(summary(df.multifit))
sink()


library(survival) # 加载包
library(survminer) # 加载包

fit.pfs <- surv_fit(Surv(PFS,PFS_Status)~treat,data=df.match)

ggsurvplot(fit.pfs, data = df.match,pval=T,risk.table=T)
fit.os <- surv_fit(Surv(OS,OS_Status)~treat,data=df.match)
ggsurvplot(fit.os, data = df.match,pval=T,risk.table=T)


fit.os <- surv_fit(Surv(OS,OS_Status)~treat,data=df.match)
ggsurvplot(fit.os, data = df.match,pval=T,risk.table=T)


fit.data <- df.match[df.match$BCLC_stage=='B',]

fit.pfs <- surv_fit(Surv(PFS,PFS_Status)~treat,data=fit.data)
ggsurvplot(fit.pfs, data = fit.data,pval=T,risk.table=T)

fit.cox.pfs <- coxph(Surv(PFS,PFS_Status)~treat,data=fit.data)
print(summary(fit.cox.pfs))

print(fit.pfs)
fit.os <- surv_fit(Surv(OS,OS_Status)~treat,data=fit.data)
ggsurvplot(fit.os, data = fit.data,pval=T,risk.table=T)
fit.cox.os <- coxph(Surv(OS,OS_Status)~treat,data=fit.data)
print(summary(fit.cox.os))
print(fit.os)


fit.data <- df.match[df.match$BCLC_stage=='C',]

fit.pfs <- surv_fit(Surv(PFS,PFS_Status)~treat,data=fit.data)
ggsurvplot(fit.pfs, data = fit.data,pval=T,risk.table=T)

fit.cox.pfs <- coxph(Surv(PFS,PFS_Status)~treat,data=fit.data)
print(summary(fit.cox.pfs))
print(fit.pfs)

fit.os <- surv_fit(Surv(OS,OS_Status)~treat,data=fit.data)
ggsurvplot(fit.os, data = fit.data,pval=T,risk.table=T)
fit.cox.os <- coxph(Surv(OS,OS_Status)~treat,data=fit.data)
print(summary(fit.cox.os))
print(fit.os)

fit.pfs <- surv_fit(Surv(PFS,PFS_Status)~1,data=fit.data)
ggsurvplot(fit.pfs, data = fit.data,pval=T,risk.table=T)
print(fit.pfs)


df.match$PD_1_Inhibitor<- df.match$Mianyi

df.matchltp <- df.match[df.match$treat=='L-T-P',]


fit.pfs <- surv_fit(Surv(PFS,PFS_Status)~PD_1_Inhibitor,data=df.matchltp)
ggsurvplot(fit.pfs, data = df.matchltp,pval=T,risk.table=T, legend = c(0.7,0.85))
fit.cox.pfs <- coxph(Surv(PFS,PFS_Status)~PD_1_Inhibitor,data=df.matchltp)
print(summary(fit.cox.pfs))

print(fit.pfs)

fit.os <- surv_fit(Surv(OS,OS_Status)~PD_1_Inhibitor,data=df.matchltp)
ggsurvplot(fit.os, data = df.matchltp,pval=T,risk.table=T,legend = c(0.25,0.5))
fit.cox.pfs <- coxph(Surv(OS,OS_Status)~PD_1_Inhibitor,data=df.matchltp)
print(summary(fit.cox.pfs))

print(fit.os)

df.matchtp <- df.match[df.match$treat=='L-P',]
fit.pfs <- surv_fit(Surv(PFS,PFS_Status)~PD_1_Inhibitor,data=df.matchtp)
ggsurvplot(fit.pfs, data = df.matchltp,pval=T,risk.table=T,legend = c(0.7,0.85))
fit.cox.pfs <- coxph(Surv(PFS,PFS_Status)~PD_1_Inhibitor,data=df.matchtp)
print(summary(fit.cox.pfs))
print(fit.pfs)

fit.os <- surv_fit(Surv(OS,OS_Status)~PD_1_Inhibitor,data=df.matchtp)
ggsurvplot(fit.os, data = df.matchltp,pval=T,risk.table=T,legend = c(0.7,0.85))

fit.cox.pfs <- coxph(Surv(OS,OS_Status)~PD_1_Inhibitor,data=df.matchtp)
print(summary(fit.cox.pfs))

print(fit.os)


#write.csv(data0,'data0.csv')
#write.csv(data1,'data1.csv')
# PSM for BCLC B 

fit.data <- df.match[df.match$BCLC_stage=='B',]

sink('baseline_bclc_b.txt')
for(cn in t_num_cols){
  print(cn)
  print(t.test(fit.data[fit.data$treat=='L-P',cn],fit.data[fit.data$treat=='L-T-P',cn],alternative ='two.sided'))
  print('---------------------')
}

  for(cn in t_cate_cols){
    print(cn)
    cate_tb <- table(fit.data$treat,fit.data[[cn]])
    print(cate_tb)
    print(chisq.test(cate_tb))
    print('---------------------')
    
  }
sink()


library(maxstat)
cutoff <- maxstat.test(Surv(PFS,PFS_Status)~TBS,data=df.match,smethod='LogRank')
print(cutoff)
df.match$TBS_GROUP <- as.integer(df.match$TBS > 15)
df.fit <- coxph(Surv(PFS,PFS_Status)~TBS_GROUP,data=df.match)
print(df.fit)

#plot 
rm(list=ls())
library(readxl)
setwd('2022SEP')
#data0 <- read_excel('11(3)(1).xlsx',sheet='L-P')
#data1 <- read_excel('11(3)(1).xlsx',sheet='L-T-P')
data <- read_excel('27(1).xlsx',sheet='ALBI')

library(ggplot2)
data$BaselineLPclass <- c('BaselineLP')
data[['1stFollowupLPclass']] <- c('1stFollowupLP')
t_data <- data.frame(Time= c(data[['1stFollowupLPclass']],data$BaselineLPclass),ALBI_Score =c(data[['1stFollowupLP']],data$BaselineLP))
t_data$Time <- as.factor(t_data$Time)
levels(t_data$Time) <- c('BaselineLP','1stFollowupLP')
g<-ggplot(t_data,aes(Time,ALBI_Score))
g+theme_classic()+geom_boxplot()+geom_jitter(width=0.2,alpha=0.5,aes(color=factor(Time)))+theme(legend.position='none') +annotate('text',x=1.5,y=-1.5,  #定义添加文本和其位置
                                                                                                                  label=expression('p=0.12'),
                                                                                                                  size=4,color='black')

library(ggplot2)
data$BaselineLTPclass <- c('BaselineLTP')
data[['1stFollowupLTPclass']] <- c('1stFollowupLTP')
t_data <- data.frame(Time= c(data[['1stFollowupLTPclass']],data$BaselineLTPclass),ALBI_Score =c(data[['1stFollowupLTP']],data$BaselineLTP))
t_data$Time <- as.factor(t_data$Time)
levels(t_data$Time) <- c('BaselineLTP','1stFollowupLTP')
g<-ggplot(t_data,aes(Time,ALBI_Score))
g+theme_classic()+geom_boxplot()+geom_jitter(width=0.2,alpha=0.5,aes(color=factor(Time)))+theme(legend.position='none') +annotate('text',x=1.5,y=-1.5,  #定义添加文本和其位置
                                                                                                                  label=expression('p=0.10'),
                                                                                                                  size=4,color='black')

}
