# Supplementary material for: Gut microbiota as a prognostic biomarker for unresectable hepatocellular carcinoma treated with anti-PD-1 therapy
Source: Front Genet. 2024 Oct 3;15:1366131. doi: 10.3389/fgene.2024.1366131 (PMC11484251; doi:10.3389/fgene.2024.1366131)
Supplement: Supplementary file 1 [file DataSheet1.ZIP › raw data/relevant code/Python_pre.ipynb]

# %% [markdown]


# %% [code]
import pandas as pd
import numpy as np 
from collections import defaultdict

# %% [code]
ls

# %% [code]

data = {}
data['baseline'] = pd.read_excel('相对丰度(4)(1).xlsx',sheet_name='基线')
data['p'] =  pd.read_excel('相对丰度(4)(1).xlsx',sheet_name='p')
data['c'] =   pd.read_excel('相对丰度(4)(1).xlsx',sheet_name='c')
data['o'] =   pd.read_excel('相对丰度(4)(1).xlsx',sheet_name='o')
data['f'] =   pd.read_excel('相对丰度(4)(1).xlsx',sheet_name='f')
data['g'] =   pd.read_excel('相对丰度(4)(1).xlsx',sheet_name='g')
data['s'] =   pd.read_excel('相对丰度(4)(1).xlsx',sheet_name='s')
data['lefse'] =   pd.read_excel('相对丰度(4)(1).xlsx',sheet_name='lefse')

# %% [code]
data['lefse'] = data['lefse'].loc[~pd.isnull(data['lefse']['class']),:]
print(data['lefse'].shape)

# %% [code]
results = pd.DataFrame({},columns=data['g'].columns)
results.loc[:,'pval'] = []
results.loc[:,'LDA_score'] = []
for row in data['lefse'].index:
    final_type = data['lefse'].loc[row,'final_type']
    full_type = data['lefse'].loc[row,'type']
    tn = final_type[0]
    try:
        d = data[tn]
        d['Taxon'] = d['Taxon'].apply(lambda x: '_'.join(x.split('-')))
        d['Taxon'] = d['Taxon'].apply(lambda x: '_'.join(x.split('. ')))
        d['Taxon'] = d['Taxon'].apply(lambda x: '_'.join(x.split()))
        d['Taxon'] = d['Taxon'].apply(lambda x: '|'.join(x.split(';')))
        value = d.loc[d['Taxon']==full_type,]
        print(value.shape[0])
        if value.shape[0] > 0:
#             print(value.columns)
#             print([value.values])
            results.loc[full_type,value.columns] = value.values[0]
            print(results.loc[full_type,value.columns]) 
            results.loc[full_type,'pval'] = data['lefse'].loc[row,'pvalue']
            results.loc[full_type,'LDA_score'] = data['lefse'].loc[row,'LDA_score']
        else:
            print(full_type)
    except:
        print(full_type)

# %% [code]
results.shape

# %% [code]
results.T.to_csv('fenxi.csv')
results = results.T 

# %% [code]
data['baseline'].index

# %% [code]
results.columns

# %% [code]
data['baseline'] = data['baseline'].set_index('ID')
merge = pd.concat([data['baseline'],results],axis=1,join='inner')
merge.loc[:,'pfs1'] = merge.loc[:,'pfs']
merge.loc[:,'os1'] = merge.loc[:,'os']
merge.loc[pd.isnull(merge['pfs']),'pfs'] = merge.loc[pd.isnull(merge['pfs']),'follow_up']
merge.loc[pd.isnull(merge['os']),'os'] = merge.loc[pd.isnull(merge['os']),'follow_up']
merge.to_csv('merge.csv')

# %% [code]
data['baseline'].columns 

# %% [code]
s = 'k__Bacteria;p__Bacteroidetes;c__Bacteroidia;o__Bacteroidales;f__Bacteroidaceae;g__Bacteroides;s__Bacteroides sp. 1_1_30'
s = '_'.join(s.split('. '))
s = '_'.join(s.split())
s = '|'.join(s.split(';'))
print(s)
