# Supplementary material for: Gut microbiota as a prognostic biomarker for unresectable hepatocellular carcinoma treated with anti-PD-1 therapy
Source: Front Genet. 2024 Oct 3;15:1366131. doi: 10.3389/fgene.2024.1366131 (PMC11484251; doi:10.3389/fgene.2024.1366131)
Supplement: Supplementary file 1 [file DataSheet1.ZIP › raw data/relevant code/R.ipynb]

# %% [markdown]
# 下载R语言包

# %% [code]
install.packages('readxl')
install.packages('survival')
install.packages('survminer')
install.packages('OptimalCutpoints')
install.packages('maxstat')
install.packages('rms')
install.packages('plyr')
install.packages('tableone')
install.packages('forestplot')
install.packages('riskRegression')
install.packages('lava')

#library(riskRegression)
# library(lava)

# %% [code]
library('readxl')
library('survival')
library('survminer')
library('OptimalCutpoints')
library('maxstat')
library('rms')
library('plyr')
library('tableone')
library('forestplot')
library('riskRegression')
library('lava')


# %% [markdown]
# Boxplot 

# %% [code]
install.packages('rlang')

# %% [code]
data <- read.csv('simpson_chao_shanon.csv')
print(names(data))
library(ggplot2)
library(dplyr)
#install.packages(c('htmltools','viridis','hrbrthemes'))
library(viridis)
library(hrbrthemes)
library(ggpubr)

# %% [code]
# Plot
pdf('figures/boxplots/simpson.pdf')
data %>%
  ggplot( aes(x=class, y=simpson)) +

theme_ipsum() +
    geom_boxplot() +
 scale_fill_viridis(discrete = TRUE, alpha=0.6)+
  geom_jitter(aes(color=class),size=3, alpha=0.9)+
ggtitle("simpson") +
theme_bw() +
theme(panel.grid=element_blank())+
theme(plot.title=element_text(color='black',face='bold',size=30),
    axis.title.x=element_text(color = "black",face='bold',vjust=1, size=20),  # X axis title
    axis.title.y=element_text(color = "black",face='bold',size=20),  # Y axis title
    axis.text.x=element_text(size=20,color = "black",vjust=.5),  # X axis text
    axis.text.y=element_text(size=20))+
theme(legend.position = "right",
     legend.title = element_text(colour="black", size=18, face="bold"),
     legend.text = element_text(colour="black", size = 18, face = "bold"))+
scale_y_continuous(limits=c(0.7,1.051))+
stat_compare_means(method = "wilcox.test") 
dev.off()


# %% [code]
pdf('figures/boxplots/chao1.pdf')
data %>%
  ggplot( aes(x=class, y=chao1)) +

theme_ipsum() +
    geom_boxplot() +
 scale_fill_viridis(discrete = TRUE, alpha=0.6)+
  geom_jitter(aes(color=class),size=3, alpha=0.9)+
ggtitle("chao1") +
theme_bw() +
theme(panel.grid=element_blank())+
theme(plot.title=element_text(color='black',face='bold',size=30),
    axis.title.x=element_text(color = "black",face='bold',vjust=1, size=20),  # X axis title
    axis.title.y=element_text(color = "black",face='bold',size=20),  # Y axis title
    axis.text.x=element_text(size=20,color = "black",vjust=.5),  # X axis text
    axis.text.y=element_text(size=20))+
theme(legend.position = "right",
     legend.title = element_text(colour="black", size=18, face="bold"),
     legend.text = element_text(colour="black", size = 18, face = "bold"))+
# scale_y_continuous(limits=c(0.7,1.051))+
stat_compare_means(method = "wilcox.test",label.size=50) 
dev.off()


# %% [code]
pdf('figures/boxplots/ACE.pdf')
data %>%
  ggplot( aes(x=class, y=ACE)) +

theme_ipsum() +
    geom_boxplot() +
 scale_fill_viridis(discrete = TRUE, alpha=0.6)+
  geom_jitter(aes(color=class),size=3, alpha=0.9)+
ggtitle("ACE") +
theme_bw() +
theme(panel.grid=element_blank())+
theme(plot.title=element_text(color='black',face='bold',size=30),
    axis.title.x=element_text(color = "black",face='bold',vjust=1, size=20),  # X axis title
    axis.title.y=element_text(color = "black",face='bold',size=20),  # Y axis title
    axis.text.x=element_text(size=20,color = "black",vjust=.5),  # X axis text
    axis.text.y=element_text(size=20))+
theme(legend.position = "right",
     legend.title = element_text(colour="black", size=18, face="bold"),
     legend.text = element_text(colour="black", size = 18, face = "bold"))+
# scale_y_continuous(limits=c(0.7,1.051))+
stat_compare_means(method = "wilcox.test",label.size=50) 
dev.off()


# %% [code]
pdf('figures/boxplots/shannon.pdf')
data %>%
  ggplot( aes(x=class, y=shannon)) +

theme_ipsum() +
    geom_boxplot() +
 scale_fill_viridis(discrete = TRUE, alpha=0.6)+
  geom_jitter(aes(color=class),size=3, alpha=0.9)+
ggtitle("shannon") +
theme_bw() +
theme(panel.grid=element_blank())+
theme(plot.title=element_text(color='black',face='bold',size=30),
    axis.title.x=element_text(color = "black",face='bold',vjust=1, size=20),  # X axis title
    axis.title.y=element_text(color = "black",face='bold',size=20),  # Y axis title
    axis.text.x=element_text(size=20,color = "black",vjust=.5),  # X axis text
    axis.text.y=element_text(size=20))+
theme(legend.position = "right",
     legend.title = element_text(colour="black", size=18, face="bold"),
     legend.text = element_text(colour="black", size = 18, face = "bold"))+
# scale_y_continuous(limits=c(0.7,1.051))+
stat_compare_means(method = "wilcox.test",label.size=50) 
dev.off()

# %% [markdown]
# 平均数阈值切分

# %% [code]
library(readxl)
library(survminer)
data <- read.csv('merge.csv')
all_cols <-  colnames(data)
print(all_cols)

# %% [code]
del_cols <- c("X","Unnamed..0","Unnamed..3","follow_up","pfs1","os1" )
sur_factors <- c('pfs','pfs_status','os','os_status')
cate_factors <- c("liaoxiao" ,"sex","age60","ecog","hbv","cirrhosis","ctp_grade","tumor_size_10","tumor_number_1",
                 "tumor_distribution","tumor_thrombus","metastasis","bclc_stage",
                 "afp400","ast40","alt40","tbil17.1","alb40")
exclu_factors <- c("age","largest_tumor_size","tumor_number","afp","ast","alt","tbil","alb")
data.pfs.form <- as.formula('Surv(pfs,pfs_status)~liaoxiao')

cutoff_factors <- all_cols[!(all_cols %in% c(del_cols,sur_factors,cate_factors,exclu_factors))]
print(cutoff_factors)

# %% [markdown]
# 阈值切分（平均数）

# %% [code]
library(OptimalCutpoints)
library(survminer) # 加载包
library(survival) # 加载包
library(maxstat)
d <- data 
t_append <- c()
cutoff_values <-c()
# fs <- c('k__Bacteria.p__Firmicutes.c__Clostridia.o__Clostridiales.f__Ruminococcaceae.g__Ruminococcus.s__Ruminococcus_sp_AM44_9AT')
fs <- cutoff_factors
for (cn in fs)
{
    if(F){
    formulate <- as.formula(paste('Surv(pfs,pfs_status)~',cn,sep=''))
    cutoff <-  maxstat.test(formulate,data=d,smethod='LogRank')
    cutoff.value <- cutoff$estimate[['estimated cutpoint']]
    }
    if(F){
      cutoff.formula <- as.formula(paste(cn,'~','liaoxiao',sep=''))
      dd <- as.data.frame(d)
      cutoff.Youden <- optimal.cutpoints(X = cutoff.formula, tag.healthy = 'NR', 
                                         methods = "Youden", data = dd[,c(cn,'liaoxiao')], pop.prev = NULL, 
                                         control = control.cutpoints(), ci.fit = FALSE, conf.level = 0.95, trace = FALSE)
      cutoff.value <-  cutoff.Youden['Youden']$Youden$Global$optimal.cutoff$cutoff[1]
    }
   # cutoff_value <- round(cutoff.value ,5)
   if(T){
       cutoff.value <- mean(d[[cn]])
   }
    name <- paste(cn,'group',sep='_')
    print(name)
    print(cutoff.value)
    cutoff_values <- c(cutoff_values,cutoff.value)
#     d[c(name)]<- as.integer(d[c(cn)] > c(value))
    d[c(name)] <- cut(d[[c(cn)]],breaks = c(-1,cutoff.value,max(d[[cn]])+1))
    t_append <- c(t_append,name)
}

# %% [code]
t_cate_factors <- c(cate_factors,t_append)
cutoff_values <- c(rep(0,length(cate_factors)),cutoff_values)
print(t_cate_factors)
print(length(t_cate_factors))
print(length(t_append))
print(length(cutoff_values))

# %% [code]
t_cate_factors

# %% [markdown]
# KM曲线

# %% [code]
library(OptimalCutpoints)
library(survminer) # 加载包
library(survival) # 加载包
library(maxstat)

# %% [code]
# km plot for liaoxiao
thres_thold <- 0.05
plot_vars <- t_cate_factors
target_factors <- c()
#results <- data.frame(row.names = t_cate_factors,col.names=c('Median_PFS','Median_OS','PVAL'))
median_pfs_low <- c()
median_pfs_high <- c()
median_os_low <- c()
median_os_high <- c()
pvals_pfs <- c()
pvals_os <- c()
sink('results/maxstat.txt')
for(c in plot_vars){
    print('=======================')
  print(c)
  d[[c]] <- as.factor(d[[c]])
  data.pfs.form <- as.formula(paste('Surv(pfs,pfs_status)~',c,sep=''))
  data.os.form <- as.formula(paste('Surv(os,os_status)~',c,sep=''))
  data.pfs <- surv_fit(data.pfs.form,data=d)
  pdf(paste('figures/pfs/km_pfs_',c,'.pdf',sep=''),family="GB1")
  pplot <- ggsurvplot(data.pfs, conf.int=F, pval=T, pval.method=TRUE,risk.table=T,strata="",legend.labs=c('LOW','HIGH'),
             risk.table.height=0.3,xlab="时间（月）",ylab="生存分析",time = seq(1, 8, 1),legend.title='',xlim=c(0,40),
             title='疾病无进展时间')
    print(pplot)
  dev.off()
  data.os <- surv_fit(data.os.form,data=d)
  pdf(paste('figures/os/km_os_',c,'.pdf',sep=''),family="GB1")
  pplot <- ggsurvplot(data.os, conf.int=F, pval=T, pval.method=TRUE,risk.table=T,strata="",legend.labs=c('LOW','HIGH'),
             risk.table.height=0.3,xlab="时间（月）",ylab="生存分析",legend.title='',xlim=c(0,40),
             title='总体生存时间')
  print(pplot)
dev.off()
    pfs_diff <- survdiff(data.pfs.form,data=d)
    pval_pfs <- pfs_diff$pvalue
    if(pval_pfs <= thres_thold)
        {
        target_factors <- c(target_factors,c)
    }
  
  print('PFS')
  print(median(data.pfs))
  median_pfs_low <- c(median_pfs_low,median(data.pfs)[1])
 median_pfs_high <- c(median_pfs_high,median(data.pfs)[2])
  print('OS')
  print(median(data.os)) 
     median_os_low <- c(median_os_low,median(data.os)[1])
 median_os_high <- c(median_os_high,median(data.os)[2])
  print("PVAL(PFS)")
print(pval)
    pvals_pfs <- c(pvals_pfs,pval_pfs)
    
os_diff <- survdiff(data.os.form,data=d)
    pval_os <- os_diff$pvalue
    pvals_os <- c(pvals_os,pval_os)
    print('PVAL(OS)')
    print(pval_os)
}
print(target_factors)
sink()

# %% [code]
print(length(t_cate_factors))
results <- data.frame(row.names=t_cate_factors,'PFS(LOW)'=median_pfs_low,'PFS(HIGH)'=median_pfs_high,'OS(LOW)'=median_os_low,
                     'OS(HIGH)'=median_os_high,'PVAL(PFS)'=pvals_pfs,'PVAL(OS)'=pvals_os,'CUTOFF_VALUE'=cutoff_values)
write.csv(results,'results/km_log_rank_test.csv')

# %% [code]
# 保存切分数据
write.csv(d,'results/cutoff_dataset.csv')
write.csv(d[c(t_cate_factors,c('pfs','pfs_status','os','os_status'))],'results/cutoff_cate_dataset.csv')

# %% [markdown]
# Cox 单多因素分析

# %% [markdown]
## 加载包

# %% [code]
# 加载包
library('readxl')
library('survival')
library('survminer')
library('OptimalCutpoints')
library('maxstat')
library('rms')
library('plyr')
library('tableone')
library('forestplot')
library('riskRegression')
library('lava')

# %% [markdown]
## PFS 生存分析，结果在results/coxph_single_pfs_table.csv

# %% [code]
# 加载数据
data <- read.csv('results/cutoff_cate_dataset.csv')
print(names(data))

# %% [code]
exclude_factors <- c("X")
all_factors <- names(data)
surv_factors<- c('pfs','pfs_status','os','os_status')
test_factors <- all_factors[!(all_factors %in% c(exclue_factors,surv_factors))]
results.pfs.lower <- c()
  results.pfs.upper <- c()
  results.pfs.pval <- c()
  results.pfs.hr <- c()
  results.pfs.str <- c()
results.pfs.corrs <- c()
df.match <- data 
include_thres <- 0.05 
t_multi_pfs <- c()
  sink('results/coxph_single_pfs.txt')
  for(c in test_factors){
    print('----------------------')
    formula1 <- paste('Surv(pfs,pfs_status)',c,sep='~')
    formula1 <- as.formula(formula1)
    print(formula1)
    df.fit <- coxph(formula=formula1,data=df.match)
    print(summary(df.fit))
    aa <- summary(df.fit)
    pval <- aa$logtest['pvalue']
    lower <- exp(confint(df.fit))[1]
    upper <- exp(confint(df.fit))[2]
    hr <- exp(coef(df.fit))
    if(length(hr) > 1)
    {
      hr <- hr[1]
    }
    str_conf <- paste(
      round(hr,3),'(',round(lower,3),'-',round(upper,3),')',sep=''
    )
    results.pfs.pval <- c(results.pfs.pval,pval)
    results.pfs.lower <- c(results.pfs.lower,lower)
    results.pfs.upper <- c(results.pfs.upper,upper)
    results.pfs.str <- c(results.pfs.str,str_conf)
    results.pfs.hr <- c(results.pfs.hr,hr)
    results.pfs.corrs <- c(results.pfs.corrs,df.fit[["concordance"]][["concordance"]])
    if(aa$logtest['pvalue'] <= as.double(include_thres))
    {
      print(c)
      t_multi_pfs <- c(t_multi_pfs,c)
      print(paste(c,'NEW',sep='_'))
    }
  }
  results.pfs <- data.frame(
    'HR'=results.pfs.hr,
    'LOWER'=results.pfs.lower,
    'UPPER'=results.pfs.upper,
    'CONF(95%CI)'=results.pfs.str,
    'PVAL'=results.pfs.pval,
      'CORRENDANCE'=results.pfs.corrs,
    row.names = test_factors
  )
  t_multi_pfs <- t_multi_pfs[!(t_multi_pfs %in% exclude_factors)]
  print('********************')
  if(length(t_multi_pfs) > 0){
    print(t_multi_pfs)
    fit.form <- as.formula(paste('Surv(pfs,pfs_status)~',paste(t_multi_pfs,collapse='+'),sep = ''))
    fit.multi_pfs <- coxph(formula=fit.form,data=df.match)
    print(summary(fit.multi_pfs))
    print('********************')
  }
  sink()
  write.csv(results.pfs,'results/coxph_single_pfs_table.csv')
  
  

# %% [code]
length(t_multi_pfs)

# %% [code]
df.match <- data 
thres_thold <- 0.5 
exclude_factors <- c("X")
all_factors <- names(data)
surv_factors<- c('pfs','pfs_status','os','os_status')
test_factors <- all_factors[!(all_factors %in% c(exclue_factors,surv_factors))]
results.os.lower <- c()
  results.os.upper <- c()
  results.os.pval <- c()
  results.os.hr <- c()
  results.os.str <- c()
results.os.corrs <- c()
  sink('results/coxph_single_os.txt')
  t_multi_os <- c()
  for(c in test_factors){
    print('----------------------')
    formula1 <- paste('Surv(os,os_status)',c,sep='~')
    formula1 <- as.formula(formula1)
    print(formula1)
    df.fit <- coxph(formula=formula1,data=df.match)
    print(summary(df.fit))
    aa <- summary(df.fit)
    pval <- aa$logtest['pvalue']
    results.os.pval <- c(results.os.pval,pval)
    lower <- exp(confint(df.fit))[1]
    upper <- exp(confint(df.fit))[2]
    results.os.lower <- c(results.os.lower,lower)
    results.os.upper <- c(results.os.upper,upper)
   
    hr <- exp(coef(df.fit))
    if (length(hr) > 1)
    {
      hr <- hr[1]
    }
    results.os.hr <- c(results.os.hr,hr)
       results.os.corrs <- c(results.os.corrs,df.fit[["concordance"]][["concordance"]])
    str.confs <- paste(
      round(hr,3),'(',round(lower,3),'-',round(upper,3),')',sep=''
    )
    results.os.str <- c(results.os.str,str.confs)
    if(aa$logtest['pvalue'] <= as.double(include_thres))
    {
      t_multi_os <- c(t_multi_os,c)
      print(paste(c,'NEW',sep='_'))
    }
  }
  print('********************')
  print(t_multi_os)
  t_multi_os <- t_multi_os[!(t_multi_os %in% exclude_factors)]
  if(length(t_multi_os) > 0){
    print(t_multi_os)
    fit.form <- as.formula(paste('Surv(os,os_status)~',paste(t_multi_os,collapse='+'),sep = ''))
    fit.multi_os <- coxph(formula=fit.form,data=df.match)
    print(summary(fit.multi_os))
    print('********************')
  } 
  
  sink()
  if(F){
  sink('debug.txt')
  print(results.os.hr)
  print(results.os.lower)
  print(results.os.upper)
  print(results.os.str)
  sink()
  }
  results.os <- data.frame('HR'=results.os.hr,'LOWER'=results.os.lower,'UPPER'=results.os.upper,'CONFS(95%CI)'=results.os.str,
                           'PVAL'=results.os.pval,'CORRENDANCE'=results.os.corrs,row.names = test_factors)
  write.csv('results/coxph_single_os_table.csv')

# %% [markdown]
# debug

# %% [code]
median(data.pfs)[2]

# %% [code]
d[["k__Bacteria.p__Firmicutes.c__Bacilli.o__Lactobacillales.f__Enterococcaceae_group"]]
c <- "k__Bacteria.p__Firmicutes.c__Bacilli.o__Lactobacillales.f__Enterococcaceae_group"
form <- as.formula(paste('Surv(pfs,pfs_status)~',c,sep=''))
form.fit <- surv_fit(form,data=d)
pplot <- ggsurvplot(form.fit, conf.int=F, pval=T, pval.method=TRUE,risk.table=T,strata="",legend.labs=c('LOW','HIGH'),
             risk.table.height=0.3,xlab="时间（月）",ylab="生存分析",time = seq(1, 8, 1),legend.title='',xlim=c(0,40),
             title='疾病无进展时间')
print(pplot)

# %% [code]
diff <- survdiff(data.pfs.form,data=data)
print(names(diff))
print(diff$pvalue)

# %% [code]
diff <- survdiff(data.os.form,data=data)
print(names(diff))
print(diff$pvalue)

# %% [code]
sink()


# %% [code]
