# Supplementary material for: Gut microbiota as a prognostic biomarker for unresectable hepatocellular carcinoma treated with anti-PD-1 therapy
Source: Front Genet. 2024 Oct 3;15:1366131. doi: 10.3389/fgene.2024.1366131 (PMC11484251; doi:10.3389/fgene.2024.1366131)
Supplement: Supplementary file 1 [file DataSheet1.ZIP › raw data/Table-original data/Table1-original data.xlsx]

## Sheet: 基线
ID	Unnamed: 0	liaoxiao	Unnamed: 3	sex	age	age60	ecog	hbv	cirrhosis	ctp_grade	largest_tumor_size	tumor_size_10	tumor_number	tumor_number_1	tumor_distribution	tumor_thrombus	metastasis	bclc_stage	afp	afp400	ast	ast40	alt	alt40	tbil	tbil17.1	alb	alb40	nlr	lmr	plr	sii	siri	pni	anri	apri	crp	pfs_status	pfs	os_status	os	follow_up	pfs1	os1
F94343_2	9	R	PR	1	55	0	0	1	0	A	7.5	0	3	1	1	0	0	B	420	1	33.5	0	32	0	24.4	1	37	1	1.48148	5.4	59.2593	237.037	0.740741	50.5	8.375	0.209375	0.88	0	25.8	0	25.8	25.8
F94343_1	8	R	PR	1	57	0	0	1	0	A	7.6	0	4	1	1	0	0	B	421.1	1	33.6	0	32.2	0	24.6	1	37.1	1	1.54887	6.65	62.406	257.113	0.619549	50.4	8.15534	0.20241	0.86	0	23.8	0	23.8	23.8
F93606_3	41	R	PR	1	44	0	0	1	0	A	4.1	0	12	1	2	0	1	C	4419	1	28	0	30.5	0	10.3	0	45.6	0	1.96774	4.30556	110.968	338.452	0.708387	53.35	9.18033	0.162791	0.09	1	16.3	0	23.8	23.8	16.3
F93606_2	40	R	PR	1	42	0	0	1	0	A	3	0	12	1	2	0	1	C	4420	1	27	0	30.8	0	10.1	0	45.7	0	1.92308	4.10526	108.974	326.923	0.730769	53.5	9	0.158824	0.08	1	16.6	0	24.4	24.4	16.6
F93606_1	39	R	PR	1	43	0	0	1	0	A	3.1	0	13	1	2	0	1	C	4429	1	29	0	30.9	0	10.2	0	45.8	0	1.93631	4.24324	110.191	334.981	0.716433	53.65	9.53947	0.16763	0.09	1	16.5	0	24	24	16.5
F93189_3	38	R	PR	1	40	0	0	1	0	A	6.6	0	4	1	2	0	0	B	9715	1	30.1	0	23.6	0	21.1	1	47.2	0	1.86321	6.23529	126.415	499.34	0.633491	57.8	7.62025	0.112313	0.6	1	15.8	0	22.4	22.4	15.8
F93187_1	31	R	PR	1	56	0	0	1	1	A	9.8	0	5	1	2	0	1	C	60.7	0	77.3	1	20.1	0	22.4	1	35.7	1	2.91818	3.33333	107.273	688.691	1.926	46.7	12.0405	0.327542	1.93	1	5	1	16.8	16.8	5	16.8
F80863_1	23	NR	SD	1	46	0	0	1	1	A	15	1	32	1	2	1	1	C	419.5	1	55.7	1	27.2	0	4.59	0	44.4	0	3.46927	3.14035	137.43	853.441	1.97749	53.35	8.9694	0.226423	1.94	1	11.5	1	17.5	17.5	11.5	17.5
F79603_3	14	R	PR	1	56	0	1	1	0	A	7.9	0	8	1	2	1	1	C	6254	1	63.2	1	36.4	0	20.4	1	45.8	0	1.68421	5.56098	105.263	404.211	0.690526	57.2	16.4583	0.263333	1.46	1	15.5	1	21.5	21.5	15.5	21.5
F76380_1	29	NR	SD	1	54	0	0	1	1	A	10.9	1	4	1	2	1	0	C	22337	1	132.6	1	54.7	1	35.3	1	44.2	0	4.08333	4.66667	142.857	490	0.735	48.4	38.6589	1.105	0.99	1	8.5	1	18.2	18.2	8.5	18.2
F69297_1	15	NR	SD	1	45	0	0	1	0	A	11	1	28	1	2	0	0	B	12.97	0	139.5	1	176.7	1	18.5	1	53.8	0	1.83696	5.93548	157.609	532.717	0.569457	63	41.2722	0.481034	0.25	1	14.8	0	25.8	25.8	14.8
F61450_1	28	R	PR	1	58	0	0	1	1	A	3.6	0	3	1	1	1	0	C	35.38	0	87.5	1	52.3	1	77	1	30.4	1	1.40351	2.28	66.6667	106.667	0.701754	36.1	54.6875	1.15132	1.91	1	16.8	1	26.3	26.3	16.8	26.3
F50952_2	27	R	PR	1	58	0	0	0	0	A	8.7	0	1	0	1	1	0	C	63381	1	62	1	65.9	1	13.4	0	40.6	0	1.14286	3.05455	71.4286	137.143	0.628571	49	32.2917	0.516667	0.36	0	14.8	0	14.8	14.8
F50952_1	26	R	CR	1	56	0	0	0	0	A	8.8	0	1	0	1	1	0	C	63681	1	62.3	1	65.7	1	13.5	0	40.4	0	1.02247	3.95556	68.5393	124.742	0.460112	49.3	34.2308	0.510656	0.26	0	14.6	0	14.6	14.6
F48537_2	25	R	PR	1	66	1	0	1	0	A	7	0	4	1	1	1	0	C	3260	1	40	1	27.8	0	15	0	37.5	1	3.92737	1.94565	89.3855	628.38	3.61318	46.45	5.6899	0.25	1.68	1	14.8	1	27	27	14.8	27
F48537_1	24	R	PR	1	65	1	0	1	0	A	7.2	0	4	1	1	1	0	C	3265	1	40.3	1	27.5	0	15.2	0	37.7	1	3.48241	2.42683	81.9095	567.633	2.85558	47.65	5.8153	0.247239	1.78	1	15.2	1	27.2	27.2	15.2	27.2
F40474_1	35	R	PR	1	74	1	0	1	1	B	15	1	40	1	2	0	0	B	1471	1	377.6	1	264.5	1	145	1	31	1	5	2.27273	94.4	590	2.75	37.25	60.416	3.2	21.36	1	10.8	1	27.8	16.8	10.8	27.8
F39064_2	22	R	PR	1	75	1	0	1	0	A	10.2	1	2	1	1	1	1	C	26150	1	58.5	1	54.9	1	18	1	42.3	0	3.56429	2.91667	150	748.5	1.71086	49.3	11.7234	0.278571	0.28	1	11.6	1	17.3	16.3	11.6	17.3
F39064_1	21	R	PR	1	76	1	0	1	0	A	10.4	1	2	1	1	1	1	C	26158	1	59.5	1	53.9	1	18.2	1	42.6	0	3.55714	3.68421	153.571	764.786	1.35171	49.6	11.9478	0.276744	0.18	1	11.8	1	17.5	16.5	11.8	17.5
F37110_3	34	R	PR	1	51	0	0	1	1	A	13.1	1	1	0	2	0	0	B	100000	1	62.8	1	42.8	1	18	1	44	0	3.22667	3.125	128.667	622.747	1.5488	51.5	12.9752	0.325389	0.03	1	13.5	0	16.8	16.8	13.5
F37110_2	33	R	CR	1	50	0	0	1	1	A	12.8	1	1	0	2	0	0	B	103797	1	62	1	42.7	1	16	0	45	0	2.37	5.12821	95	450.3	0.9243	55	13.0802	0.326316	0.24	1	14	0	18.6	18.6	14
F37110_1	32	R	PR	1	52	0	0	1	1	A	13	1	1	0	2	0	0	B	102797	1	62.7	1	42.9	1	17	0	46	0	4.94	2.63158	191	943.54	1.8772	51	12.6923	0.328272	0.04	1	13.8	0	17.8	17.8	13.8
F31784_2	45	NR	SD	1	57	0	0	1	1	A	3.2	0	3	1	1	0	0	B	476	1	38.8	0	35	0	21	1	40.5	0	1.80328	2.54167	114.754	252.459	0.865574	46.6	17.6364	0.277143	0.12	0	19.6	0	19.6	19.6
F31784_1	44	NR	SD	1	56	0	0	1	1	A	3	0	3	1	1	0	0	B	476.5	1	38.5	0	35.6	0	21.5	1	40.4	0	1.42958	5.07143	100.704	204.43	0.400282	47.5	18.9655	0.269231	0.09	0	18.6	0	18.6	18.6
F28491_2	19	R	PR	1	45	0	0	1	1	B	7	0	6	1	2	1	0	C	250	0	92.9	1	155	1	36	1	41.7	0	3.175	4	157.5	200.025	0.3175	43.7	73.1496	1.4746	0.77	0	17.8	0	17.8	17.8
F28491_1	18	R	PR	1	42	0	0	1	1	B	6.8	0	8	1	2	1	0	C	250.4	0	92.8	1	155.8	1	35	1	41.9	0	3.28205	3.54545	156.41	200.205	0.361026	43.85	72.5	1.52131	0.67	0	17.8	0	17.8	17.8
F26743_1	20	R	PR	1	30	0	0	1	1	A	5.9	0	1	0	1	1	1	C	7.71	0	51.5	1	59.5	1	20.6	1	43.9	0	4.06207	3.37209	142.069	836.786	1.74669	51.15	8.74363	0.25	0.18	1	10.9	0	17.8	17.8	10.9
F19416_1	30	R	CR	1	56	0	0	1	1	A	12	1	3	1	2	0	0	B	209.2	0	74.5	1	61.6	1	17.3	1	32.9	1	2.91262	3.55172	125.243	375.728	0.84466	38.05	24.8333	0.577519	2.7	1	19.5	0	21.5	21.5	19.5
F16438_2	6	NR	SD	1	64	1	0	1	1	B	12.5	1	2	1	1	0	0	B	18	0	161	1	47.8	1	21	1	41	0	1.07692	5.90909	105.641	221.846	0.355385	50.75	76.6667	0.781553	0.03	1	6.2	1	7.2	7.2	6.2	7.2
F16438_1	5	NR	SD	1	65	1	0	1	1	B	13	1	2	1	1	0	0	B	17.26	0	161.1	1	47.6	1	21.3	1	40	1	1.08629	6.15625	106.091	227.036	0.347614	49.85	75.2804	0.770813	0.02	1	5.2	1	5.2	5.2	5.2	5.2
F15272_1	37	R	PR	1	67	1	0	1	0	A	14.2	1	5	1	2	0	0	B	22729	1	25.6	0	17.3	0	18	1	43.2	0	3.71711	3.16667	96.7105	546.414	1.78421	50.8	4.53097	0.17415	0.42	1	10.5	1	22.5	19.5	10.5	22.5
F12364_2	12	NR	PD	1	41	0	0	1	1	A	12.5	1	8	1	2	1	1	C	2073	1	38.6	0	30.2	0	14.9	0	38.4	1	3.31081	2.74074	169.595	831.014	1.78784	45.8	7.87755	0.153785	0.3	1	8.6	1	14.5	14.5	8.6	14.5
F12364_1	11	NR	PD	1	39	0	0	1	1	A	15	1	12	1	2	1	1	C	2093	1	38.8	0	30.3	0	14.8	0	38.3	1	3.10759	2.87273	158.228	776.899	1.70918	46.2	7.90224	0.1552	0.31	1	8.5	1	14.2	14.2	8.5	14.2
F12364	13	NR	PD	1	40	0	0	1	1	A	14	1	9	1	2	1	1	C	2095	1	38.7	0	30.1	0	14.7	0	38.2	1	2.92857	2.94737	150	738	1.66929	46.6	7.86585	0.153571	0.32	1	8.2	1	14	14	8.2	14
F10947_2	43	R	CR	1	65	1	0	1	0	A	4.4	0	3	1	1	0	0	B	19900	1	51.8	1	41.9	1	11	0	40.3	0	0.823529	7.03448	51.4706	86.4706	0.238824	50.5	30.8333	0.493333	0.18	1	20.4	0	24.2	24.2	20.4
F10947_1	42	R	PR	1	66	1	0	1	0	A	4.3	0	4	1	1	0	0	B	19968	1	51.6	1	41.8	1	11.2	0	40.1	0	0.801932	7.66667	52.1739	86.6087	0.216522	50.45	31.0843	0.477778	0.11	1	20.8	0	24	24	20.8
F10922_2	17	R	PR	1	60	1	0	1	0	A	8	0	6	1	2	0	0	B	390	0	39.3	0	51	1	9.2	0	38.8	1	3.6	2.32143	130	608.4	2.016	45.3	8.39744	0.232544	0.48	1	20	1	32.6	32.6	20	32.6
F10922_1	16	R	PR	1	58	0	0	1	0	A	8.2	0	6	1	2	0	0	B	391.4	0	39.4	0	51.1	1	9.3	0	38.7	1	3.62016	2.34545	130.233	608.186	1.99109	45.15	8.43683	0.234524	0.46	1	22.6	1	32.5	32.5	22.6	32.5
F03884_4	4	NR	PD	2	62	1	0	1	1	A	6.8	0	3	1	2	1	0	C	441	1	49	1	42.3	1	9.5	0	39	1	1.77368	5.58824	90.5263	305.074	0.603053	48.5	14.5401	0.284884	0.48	1	7.3	1	14.6	14.6	7.3	14.6
F03884_3	3	NR	PD	2	64	1	0	1	1	A	6.5	0	4	1	2	1	0	C	442	1	53	1	42.1	1	9.6	0	40	1	1.89944	5.11429	94.9721	322.905	0.664804	48.95	15.5882	0.311765	0.56	1	7.2	1	14.8	14.8	7.2	14.8
F03884_2	2	NR	PD	2	65	1	1	1	1	A	6.2	0	3	1	2	1	0	C	441	1	50	1	42	1	9.7	0	38	1	1.83598	5.25	91.5344	317.624	0.660952	47.45	14.4092	0.289017	0.47	1	7	1	14	14	7	14
F03884_1	1	NR	PD	2	66	1	1	1	1	A	7	0	3	1	2	1	0	C	441.8	1	51	1	42.2	1	9.8	0	39	1	1.74372	5.52778	87.9397	305.151	0.627739	48.95	14.6974	0.291429	0.46	1	6.8	1	14.4	14.4	6.8	14.4
F03852_4	7	R	PR	1	51	0	0	1	0	A	16.4	1	10	1	2	1	0	C	48.35	0	70.2	1	37.9	0	12.5	0	42.2	0	3.41111	5.45455	151.667	931.233	1.12567	51.2	11.4332	0.257143	4.05	1	14	0	24	24	14
F02648_1	36	R	PR	1	63	1	0	1	0	A	10.3	1	6	1	2	0	1	C	2664	1	26.9	0	17.8	0	9.1	0	43	0	3.5812	3.07895	258.974	1085.1	1.36085	48.85	6.42005	0.0887789	2.01	1	7.5	1	19.5		7.5	19.5
F00962_2	10	NR	PD	1	73	1	0	1	0	A	6	0	3	1	1	0	0	B	2093	1	38.8	0	30.3	0	14.8	0	38.3	1	3.10759	2.87273	158.228	776.899	1.70918	46.2	7.90224	0.1552	0.31	1	8.9	1	8.9	8.9		8.9

## Sheet: p
Taxon	F93606_1	F94343_1	F93606_2	F03884_1	F93606_3	F94343_2	F03884_2	F03884_3	F03884_4	F12364_1	F12364_2	F16438_1	F16438_2	F37110_1	F37110_2	F37110_3	F12364	F10947_1	F10947_2	F31784_1	F31784_2	F40474_1	F50952_1	F50952_2	F00962_2	F48537_1	F48537_2	F28491_1	F28491_2	F39064_1	F39064_2	F10922_1	F10922_2	F93189_3	F03852_4	F79603_3	F19416_1	F02648_1	F26743_1	F93187_1	F80863_1	F76380_1	F61450_1	F69297_1	F15272_1
k__Bacteria;p__Firmicutes	0.897906	0.596806	0.789894	0.776121	0.937372	0.52828	0.380705	0.758956	0.476328	0.570877	0.356672	0.49268	0.665251	0.468136	0.565271	0.400507	0.45012	0.477812	0.671624	0.620533	0.169732	0.67784	0.52665	0.70021	0.532222	0.749706	0.700681	0.466067	0.723968	0.346141	0.383835	0.878146	0.857374	0.718054	0.424401	0.844885	0.60094	0.55507	0.471476	0.587537	0.512882	0.67777	0.377471	0.724938	0.533645
k__Bacteria;p__Bacteroidetes	0.0682435	0.0085714	0.0658079	0.160303	0.00393574	0.112769	0.542958	0.0916072	0.474692	0.373705	0.574511	0.462203	0.133934	0.412399	0.100349	0.435793	0.511978	0.272999	0.299868	0.00768431	0.180151	0.314296	0.00536423	0.0606304	0.280414	0.118874	0.213155	0.170129	0.211958	0.0135849	0.00635172	0.0154562	0.0316892	0.00415126	0.000100835	0.0119015	0.3494	0.169576	0.0615905	0.211351	0.0816331	0.00282593	0.0138957	0.16808	0.209624
k__Bacteria;p__Actinobacteria	0.0307117	0.376225	0.0113872	0.0418323	0.00804263	0.351469	0.0129947	0.0771007	0.0343152	0.0250415	0.0576679	0.00857082	0.0156041	0.0325781	0.289148	0.0984253	0.00962665	0.194939	0.00906094	0.32919	0.0390439	0.00640931	0.466781	0.237661	0.135668	0.127178	0.0738023	0.0908924	0.0435858	0.057175	0.0225399	0.0999824	0.108368	0.0623523	0.574248	0.132901	0.0436253	0.251421	0.454067	0.0774728	0.215285	0.152002	0.534847	0.0463922	0.0381188
k__Bacteria;p__Proteobacteria	0.00198245	0.00215771	0.0784433	0.0179834	0.0500876	0.00156143	0.0528467	0.069625	0.0118239	0.0302002	0.0110695	0.0362418	0.00830459	0.0844633	0.044901	0.0468049	0.0280528	0.0120538	0.0080205	0.0413277	0.585469	0.00139966	0.000413852	0.000807668	0.0311287	0.00417405	0.0122761	0.271339	0.0103974	0.582797	0.587194	0.00602679	0.00102538	0.214862	0.00107104	0.00863516	0.00593118	0.00183468	0.0127584	0.0733872	0.188713	0.167013	0.071713	0.0457781	0.218567
k__Bacteria;p__Verrucomicrobia	1.35135e-05	0.0126355	0.0544127	9.52662e-05	3.54436e-05	0.00326962	0.00848219	1.57635e-05	0.000552979	7.42625e-06	4.64146e-05	1.85454e-05	0.159919	7.70699e-05	2.42825e-05	0.0181098	4.84216e-06	0.0174072	0.0104699	0.00111238	0	8.68133e-07	0.000629266	0.000392189	1.82439e-06	1.75806e-06	7.53942e-06	0.000334071	0.00652447	1.51158e-06	1.81463e-06	1.90543e-06	0.00126478	0.000469687	0	0.000358426	1.07175e-05	0.0220757	1.00775e-05	0.0442323	6.4715e-06	7.14803e-06	6.07881e-06	0.0127058	9.52544e-06
k__Archaea;p__Euryarchaeota	1.06127e-06	0.00304436	3.5249e-07	0.00360967	0.000205432	0.00239212	0.00164302	0.00266791	1.98032e-05	6.66608e-06	0	9.42549e-05	6.42359e-06	1.35496e-06	3.14773e-06	0	1.21054e-06	0.0205494	0.000787882	0	3.3874e-05	0	0	7.33521e-07	0.0198746	5.94102e-06	4.02102e-06	9.87521e-06	0.00338886	0.000249182	3.68262e-06	0.000171049	5.10769e-05	0	0	1.7555e-05	2.18724e-06	6.1585e-06	5.12543e-05	0.0058722	9.09219e-07	0.000105247	0.000435157	0.00198796	8.28299e-07
k__Eukaryota;p__Ascomycota	0	0	0	6.10681e-07	0	0	0	2.32472e-05	2.32027e-06	0	1.20545e-05	8.49295e-05	3.30019e-06	0	2.14845e-06	0	0	7.16341e-05	0	7.93408e-06	0.0253671	7.40807e-06	1.96225e-05	6.23493e-06	1.00822e-05	9.15402e-06	1.08424e-05	0.000551325	1.088e-06	5.95472e-06	1.1208e-06	1.06997e-05	2.9688e-06	1.52225e-06	5.16141e-05	0	4.75724e-06	0	0	0	0.00147395	0.000165589	1.70966e-06	0	0
k__Bacteria;p__Fusobacteria	1.34427e-06	2.52052e-05	0	7.51137e-06	2.59049e-05	8.04431e-06	0.000354279	1.32689e-06	0.00224596	7.48472e-05	3.13228e-06	4.78387e-05	0.0169146	0.00226045	0.000116416	0.000170674	0.000185873	0	0	5.48824e-06	1.87895e-05	0	6.9026e-06	0.00020453	0.000123099	0	0	0.000299339	1.792e-06	1.19094e-06	0	0	0	7.85676e-07	8.84515e-07	0.00086079	5.86726e-05	0	2.68191e-05	6.20803e-06	0	2.57417e-05	2.18457e-06	5.6866e-06	5.17687e-07
k__Bacteria;p__Synergistetes	0	0.000376564	0	3.72515e-06	8.53457e-07	0.000190494	4.80513e-06	0	1.02523e-06	0	0	0	2.53408e-05	7.58775e-07	8.49387e-07	0.000181512	0	0.00163998	3.41375e-05	5.18996e-06	0	0	2.99547e-06	2.5062e-06	0.000502188	0	0	4.4318e-06	0.00010656	1.5299e-05	0	0	0	0	0	5.80108e-05	7.32724e-06	0	0	0	0	0	0.00162404	5.8473e-05	6.57463e-06
k__Bacteria;p__Candidatus Saccharibacteria	0.00107966	0.000136358	5.47534e-05	4.34805e-05	0.000294493	4.07802e-05	1.14193e-05	2.75994e-06	1.89938e-05	8.58404e-05	1.68953e-05	5.85339e-05	3.68325e-05	8.34111e-05	0.000181969	7.26046e-06	2.89429e-05	3.90493e-05	1.3368e-05	0.000133328	0.000182973	4.68213e-05	0.000132408	8.53941e-05	4.91626e-05	5.1408e-05	4.3944e-05	0.000365238	4.9536e-05	2.91323e-05	7.29586e-05	0.000120262	3.53557e-05	0.000108276	0.000126486	0.000205645	1.03894e-05	1.42877e-05	1.98841e-05	0.000141602	6.31105e-06	8.48115e-05	4.32165e-06	4.41329e-05	2.76445e-05
k__Bacteria;p__Lentisphaerae	0	0	0	0	0	1.02788e-05	0	0	0	0	0	0	8.83981e-07	0	0	0	0	0.00221122	0.000121067	0	0	0	0	0	3.16868e-06	0	2.36953e-06	0	1.7792e-05	0	0	0	0	0	0	1.64991e-06	9.51448e-06	0	0	0	0	0	0	9.39525e-06	0
k__Bacteria;p__Candidatus Melainabacteria	0	1.97429e-05	0	0	0	4.52492e-06	0	0	0	1.05254e-06	0	0	0	0	0	0	0	0.000276752	0	0	0	0	0	0	3.74481e-06	0	1.7233e-05	0	0	0	0	8.42052e-05	0.000184606	0	0	0.000173438	0	0	0	0	0	0	0	0	0
k__Bacteria;p__Spirochaetes	5.99264e-05	2.10591e-06	0	0	0	4.30147e-06	0	0	0	0	0	5.79544e-07	0	0	0	0	0	0	0	0	0	0	0	0	0	0	0	4.33546e-07	0	0	0	0	2.69891e-06	0	0	1.7819e-06	0	2.4634e-06	0	0	0	0	0	0	0
k__Bacteria;p__Chloroflexi	1.06127e-06	0	0	0	0	0	0	0	0	0	0	0	0	0	0	0	7.15319e-07	0	0	0	1.00564e-06	0	0	0	0	0	0	8.57457e-06	0	0	0	0	0	0	0	0	0	0	0	0	0	0	0	6.18108e-07	0
k__Eukaryota;p__Basidiomycota	0	0	0	0	0	0	0	0	0	0	9.49174e-07	0	0	0	0	0	0	0	0	0	0	0	0	0	0	0	0	0	0	0	0	0	1.75429e-06	0	0	0	0	0	0	0	0	7.455e-07	0	0	0
k__Bacteria;p__Deinococcus-Thermus	0	0	0	0	0	0	0	0	0	0	0	0	0	0	1.94859e-06	0	0	0	0	0	0	0	0	0	0	0	0	0	0	0	0	0	0	0	0	0	0	0	0	0	0	0	0	0	0
k__Archaea;p__Thaumarchaeota	0	0	0	0	0	0	0	0	0	0	0	0	0	0	0	0	0	7.86227e-07	0	0	0	0	0	0	0	0	0	0	0	0	0	0	0	0	0	0	0	0	0	0	0	0	0	0	0
k__Bacteria;p__Cyanobacteria	0	0	0	0	0	0	0	0	0	0	0	0	0	0	0	0	6.60294e-07	0	0	0	0	0	0	0	0	0	0	0	0	0	0	0	0	0	0	0	0	0	0	0	0	0	0	0	0

## Sheet: c
Taxon	F93606_1	F94343_1	F93606_2	F03884_1	F93606_3	F94343_2	F03884_2	F03884_3	F03884_4	F12364_1	F12364_2	F16438_1	F16438_2	F37110_1	F37110_2	F37110_3	F12364	F10947_1	F10947_2	F31784_1	F31784_2	F40474_1	F50952_1	F50952_2	F00962_2	F48537_1	F48537_2	F28491_1	F28491_2	F39064_1	F39064_2	F10922_1	F10922_2	F93189_3	F03852_4	F79603_3	F19416_1	F02648_1	F26743_1	F93187_1	F80863_1	F76380_1	F61450_1	F69297_1	F15272_1
k__Bacteria;p__Firmicutes;c__Clostridia	0.866584	0.572973	0.733542	0.735862	0.87238	0.505246	0.288391	0.652295	0.305574	0.500036	0.342709	0.430754	0.628437	0.455353	0.527144	0.370468	0.405006	0.413167	0.649507	0.567172	0.0576393	0.652204	0.469016	0.611837	0.493386	0.728899	0.668157	0.314512	0.661289	0.328795	0.350561	0.81682	0.773907	0.4631	0.344194	0.826815	0.588041	0.53788	0.412721	0.484226	0.452083	0.0140123	0.361619	0.568552	0.520062
k__Bacteria;p__Bacteroidetes;c__Bacteroidia	0.0682489	0.0085777	0.0658076	0.15994	0.00393705	0.112815	0.54292	0.0913021	0.474556	0.373745	0.574512	0.462175	0.133933	0.412399	0.100349	0.435793	0.511971	0.269661	0.300293	0.00768665	0.179736	0.314407	0.00536978	0.0607584	0.280491	0.118918	0.21327	0.170148	0.212053	0.013609	0.00642384	0.0154233	0.0316895	0.0041516	0.000101283	0.0118995	0.349427	0.16963	0.0616657	0.211342	0.0816521	0.00282592	0.0138936	0.168045	0.209599
k__Bacteria;p__Actinobacteria;c__Actinobacteria	0.00999768	0.181827	0.00454827	0.0362994	0.00252219	0.24422	0.0104447	0.0758939	0.0301384	0.00756332	0.0406888	0.00846378	0.00266496	0.0144237	0.259399	0.0765307	0.00230444	0.160416	0.00219032	0.211034	0.0363778	0.00168247	0.358263	0.187633	0.0913747	0.10843	0.0195289	0.0308819	0.00329431	0.0301191	0.0101813	0.0148867	0.00997772	0.0379287	0.310571	0.0648588	0.0265393	0.219185	0.255791	0.0254401	0.191949	0.151279	0.421551	0.00651842	0.0319324
k__Bacteria;p__Proteobacteria;c__Gammaproteobacteria	0.0019601	0.00186095	0.0783446	0.0174964	0.0501802	0.000917945	0.0526733	0.0677301	0.0103764	0.0275013	0.00975992	0.0348818	0.00768283	0.0827058	0.044883	0.0459275	0.0258064	0.00615555	0.00372032	0.0412774	0.546038	0.000299312	0.000255251	0.00045666	0.029327	0.00392064	0.0019114	0.269282	0.00734207	0.582614	0.587141	0.00594026	0.000800281	0.214604	0.000753408	0.00762365	0.00549544	0.000988186	0.0123397	0.069889	0.175962	0.166903	0.0715156	0.0449986	0.218115
k__Bacteria;p__Actinobacteria;c__Coriobacteriia	0.0207139	0.194375	0.00683892	0.00553252	0.00552033	0.107212	0.00255751	0.001187	0.0041741	0.0174806	0.0169788	0.000106951	0.0129391	0.0181544	0.029749	0.0218947	0.00732202	0.0324093	0.00685838	0.118057	0.00262268	0.00472709	0.108515	0.0499851	0.0442171	0.0187389	0.0542736	0.0600118	0.0402764	0.0270329	0.0123512	0.0850851	0.0985426	0.0244254	0.263663	0.0681664	0.0170811	0.0321912	0.198232	0.0520292	0.0233137	0.000720455	0.113198	0.0398628	0.00618084
k__Bacteria;p__Firmicutes;c__Bacilli	0.0134117	0.00115575	0.0262177	0.0082198	0.00124298	0.000804054	0.0641822	0.0677545	0.111463	0.0236105	0.00328849	0.0150273	0.0175863	0.00189688	0.0111261	0.00132333	0.000447175	0.000455947	0.00145189	0.0325846	0.0609885	0.000964651	0.0499668	0.0755754	0.0059665	0.00578804	0.00215724	0.0417881	0.0018648	0.00249732	0.0042039	0.00251635	0.00378962	0.244492	0.070525	0.00355533	0.00274936	0.00731273	0.0484947	0.0527055	0.0445375	0.658803	0.0130764	0.148802	0.00160734
k__Bacteria;p__Firmicutes;c__Erysipelotrichia	0.0178684	0.0221625	0.0133659	0.0286842	0.0624997	0.00581913	0.00709309	0.0217339	0.0170971	0.0227937	0.00863662	0.042343	0.0152349	0.0105155	0.00909964	0.0053381	0.0285766	0.0527902	0.0133756	0.00231124	0.000505004	0.00185246	0.00256957	0.0069503	0.00662268	0.0148175	0.00431484	0.0944009	0.0584452	0.0112548	0.00723827	0.0511155	0.0750898	0.00999795	0.00774898	0.0127882	0.00561397	0.00942425	0.00196196	0.0379294	0.0160631	0.00179903	0.00163328	0.00610679	0.00424622
k__Bacteria;p__Firmicutes;c__Negativicutes	1.25933e-05	0.000182074	0.0167601	0.00334503	0.00123906	0.016384	0.0218875	0.0169744	0.0421674	0.024441	0.00202728	0.00453019	0.00397996	0.000368819	0.0178953	0.0233745	0.0160789	0.00546041	0.00655926	0.0183628	0.0508259	0.0227074	0.00509048	0.00574763	0.0259652	0.000166865	0.0258529	0.0153411	0.00221521	0.00335167	0.0216578	0.00769398	0.0045041	0.00046022	0.00203602	0.00142267	0.00445377	0.000399856	0.00819059	0.0122965	0.000126898	0.00315032	0.00106749	0.00130068	0.00608767
k__Bacteria;p__Verrucomicrobia;c__Verrucomicrobiae	1.35131e-05	0.0126441	0.0544673	0.000138745	3.54906e-05	0.00327101	0.00848745	1.85178e-05	0.000572021	7.4266e-06	6.3357e-05	1.85452e-05	0.159919	7.70699e-05	2.42825e-05	0.0181098	4.84206e-06	0.0171946	0.0105031	0.00111274	0	8.67908e-07	0.000629446	0.000392374	1.82327e-06	1.75775e-06	7.53652e-06	0.000334122	0.00652931	1.51098e-06	1.81398e-06	1.9051e-06	0.00126629	0.000469697	0	0.000358423	1.07158e-05	0.022088	1.00763e-05	0.0443723	6.47059e-06	7.14667e-06	6.07767e-06	0.012704	9.52404e-06
k__Bacteria;p__Proteobacteria;c__Betaproteobacteria	5.65992e-06	1.77666e-05	8.56546e-05	0.000490066	0.000178005	0.000343182	0.000700997	0.00211283	0.000899738	0.0023823	0.00128674	0.00134674	0.000180155	9.01317e-05	3.29762e-06	3.73701e-07	0.00206365	0.000735953	0.00170283	0.000263443	0.0368827	5.72819e-05	0.000119638	0.000296374	0.000215433	0.000274998	0.00830711	0.00203469	0.000646808	0.000346288	0.000140103	0.000231543	0.000152569	0.000268756	0.000285227	0.00110133	5.04078e-05	0.000855065	0.000389889	0.00085028	0.0126326	0.000162181	0.000243914	0.000133047	0.000536452
k__Archaea;p__Euryarchaeota;c__Methanobacteria	1.06123e-06	0.00305197	3.52488e-07	0.00361024	0.000205665	0.00239652	0	0.00268041	1.98011e-05	6.6664e-06	0	9.43066e-05	6.18784e-06	1.35496e-06	2.64809e-06	0	1.21051e-06	0.0325457	0.000795505	0	3.40855e-05	0	0	7.33296e-07	0.0198728	5.94e-06	4.01948e-06	9.87529e-06	0.00339763	0.000249082	3.68132e-06	0.000171313	5.11263e-05	0	0	1.75484e-05	2.18689e-06	6.15731e-06	5.14109e-05	0.00587203	9.09092e-07	0.000105227	0.000435171	0.0019876	8.28177e-07
k__Eukaryota;p__Ascomycota;c__Saccharomycetes	0	0	0	0	0	0	0	2.33462e-05	6.96007e-06	0	1.19595e-05	8.44545e-05	3.12339e-06	0	0	0	0	5.34988e-06	0	7.39405e-06	0.0268166	7.46401e-06	2.0012e-05	5.80526e-06	0	7.87959e-06	7.51499e-05	0.00055793	0	4.85344e-06	0	9.89188e-06	0	0	5.79505e-05	0	4.97517e-06	0	0	0	0.00149337	0.000170862	7.41191e-05	0	0
k__Bacteria;p__Fusobacteria;c__Fusobacteriia	1.34423e-06	2.52022e-05	0	7.51129e-06	2.59026e-05	8.04333e-06	0.000365794	1.32649e-06	0.00224584	7.48508e-05	3.13225e-06	0.000106424	0.0169145	0.00234391	0.000116416	0.000177988	0.000214811	0	0	5.4859e-06	1.87312e-05	0	6.9022e-06	0.000289957	0.000172347	0	0	0.00029939	1.79136e-06	1.19047e-06	0	0	0	2.69591e-05	8.84343e-07	0.000860531	5.86633e-05	0	4.66978e-05	6.20772e-06	0	2.57368e-05	2.18416e-06	5.68522e-06	5.17611e-07
k__Bacteria;p__Proteobacteria;c__Deltaproteobacteria	1.45035e-05	0.000195893	5.93355e-06	0	1.25497e-06	0.000310339	1.01782e-06	1.59179e-07	1.67258e-06	0.000306596	2.41089e-05	0	0.000441576	0.00165717	1.08422e-05	0.000861647	0.000184163	0.00503173	0.00283713	8.79534e-05	0	0.00103819	1.91872e-05	2.53598e-05	0.00179813	1.15163e-06	0.00206795	0.000261912	0.0024207	9.6153e-07	1.56323e-05	1.08444e-05	8.41762e-05	0	0	3.28537e-05	0.000397085	1.19452e-05	1.62521e-06	0.00268274	8.18182e-06	7.89203e-07	9.68628e-06	0.000835728	2.83651e-05
k__Bacteria;p__Synergistetes;c__Synergistia	0	0.000519968	0	7.51129e-06	8.53382e-07	0.000235491	4.91948e-06	0	1.02513e-06	0	0	0	2.53407e-05	7.58775e-07	8.49388e-07	0.000181512	0	0.0016595	5.99456e-05	5.36665e-06	0	0	3.0387e-06	2.56654e-06	0.000524717	0	0	4.48001e-06	0.000161606	1.52929e-05	0	0	0	0	0	0.000264809	7.32608e-06	0	0	0	0	0	0.00162829	0.000102581	6.57366e-06
k__Bacteria;p__Proteobacteria;c__Alphaproteobacteria	0.0010814	2.56628e-06	3.99487e-06	0	1.60135e-05	2.23426e-07	0	0	2.15816e-06	0	0	5.26853e-07	3.81878e-05	7.91294e-06	0.000183867	0	1.28205e-05	1.19941e-05	3.46855e-06	3.10073e-05	0.00135012	5.16694e-05	0.000153672	3.39149e-05	1.30508e-05	2.39418e-05	4.8449e-05	6.2142e-05	6.46168e-06	2.28936e-07	1.74462e-05	3.15075e-05	4.83609e-05	4.19364e-05	5.1656e-05	1.41179e-05	1.53082e-06	1.99497e-05	2.1182e-05	4.72969e-06	0.000160268	2.95074e-05	3.74631e-05	8.52783e-06	2.05491e-05
k__Bacteria;p__Firmicutes;c__Tissierellia	2.02342e-05	0.0003298	5.11108e-06	2.56483e-06	1.45577e-05	1.67569e-06	6.72894e-06	5.46514e-06	1.95314e-05	2.75427e-05	8.68489e-06	2.20751e-05	1.01363e-05	2.33052e-06	6.29546e-06	3.30992e-06	2.80619e-06	0.000106135	3.99638e-06	0	1.50905e-05	0	2.69142e-06	8.18847e-06	9.69211e-06	6.06122e-06	1.32786e-05	5.03399e-05	2.82139e-05	0.000105631	6.15687e-05	1.09177e-05	1.88857e-05	3.26554e-05	1.05081e-05	2.17046e-05	1.68391e-05	9.85169e-07	7.28096e-05	0.000351357	8.07487e-06	4.9106e-06	8.0719e-06	1.8477e-05	0.0015651
k__Bacteria;p__Lentisphaerae;c__Lentisphaeria	0	0	0	0	0	1.02776e-05	0	0	0	0	0	0	8.83978e-07	0	0	0	0	0.00218413	0.000120872	0	0	0	0	0	3.16673e-06	0	2.36862e-06	0	1.77856e-05	0	0	0	0	0	0	1.64928e-06	1.99007e-05	0	0	0	0	0	0	9.39298e-06	0
k__Bacteria;p__Proteobacteria;c__Epsilonproteobacteria	4.31569e-06	9.62684e-05	6.69728e-06	1.52669e-06	8.03183e-07	8.37847e-07	5.3153e-05	9.55072e-07	0.000557723	2.32154e-05	5.22042e-07	1.99677e-05	1.76796e-06	2.38472e-06	1.99856e-06	1.50014e-05	2.03587e-06	9.578e-06	1.7569e-05	0	0.000148636	0	0	1.22216e-06	1.9864e-05	0	5.88566e-06	9.73077e-06	9.14872e-06	7.32595e-07	8.00286e-07	0	0	0	0	0	3.01244e-05	4.1254e-06	9.85963e-06	2.48309e-06	2.72727e-06	0	0	6.11779e-06	1.81164e-06
k__Bacteria;p__Bacteroidetes;c__Chitinophagia	0	0	0	0.000339535	0	0	0.000187166	0.00028302	3.77678e-06	0	0	2.44986e-05	0	0	0	0	0	0	0	0	0	0	0	0	0	0	0	0	0	0	0	4.91663e-05	2.52259e-05	0	0	0	0	0	0	0	0	0	0	0	0
k__Bacteria;p__Spirochaetes;c__Spirochaetia	5.99244e-05	2.10567e-06	0	0	0	4.30095e-06	0	0	0	0	0	5.79538e-07	0	0	0	0	0	0	0	0	0	0	0	0	0	0	0	4.33549e-07	0	0	0	0	2.69796e-06	0	0	0.000196331	0	2.46292e-06	0	0	0	0	0	0	0
k__Bacteria;p__Bacteroidetes;c__Flavobacteriia	0	0	0	2.23507e-05	0	0	4.37664e-05	2.70604e-06	0.000123879	0	0	0	0	0	0	0	0	0	0	0	0	0	0	0	0	0	0	0	0	0	0	0	0	0	0	1.12151e-06	0	0	0	0	0	0	0	0	0
k__Eukaryota;p__Basidiomycota;c__Tremellomycetes	0	0	0	0	0	0	0	0	0	0	9.49168e-07	0	0	0	0	0	0	0	0	0	0	0	0	0	0	0	0	0	0	0	0	0	4.83609e-05	0	0	0	0	0	0	0	0	0	0	0	0
k__Bacteria;p__Chloroflexi;c__Anaerolineae	1.06123e-06	0	0	0	0	0	0	0	0	0	0	0	0	0	0	0	1.37558e-06	0	0	0	1.00251e-06	0	0	0	0	0	0	8.57464e-06	0	0	0	0	0	0	0	0	0	0	0	0	0	0	0	1.29771e-06	0
k__Archaea;p__Euryarchaeota;c__Thermoplasmata	0	0	0	0	0	0	0	0	0	0	0	0	0	0	0	0	0	0	0	0	0	0	0	0	1.32427e-05	0	0	0	0	0	0	0	0	0	0	0	0	0	0	0	0	0	0	0	0
k__Eukaryota;p__Ascomycota;c__Sordariomycetes	0	0	0	0	0	0	0	0	0	0	0	0	0	0	0	0	0	0	0	0	0	0	0	0	1.53538e-06	0	1.36375e-06	0	8.95679e-07	8.69956e-07	8.53639e-07	1.46546e-06	1.61877e-06	0	0	0	0	0	0	0	0	0	0	0	0
k__Eukaryota;p__Ascomycota;c__Eurotiomycetes	0	0	0	0	0	0	0	0	0	0	0	0	0	0	0	0	0	0	0	0	0	0	0	0	4.60615e-06	0	0	0	0	0	0	0	0	0	0	0	0	0	0	0	0	0	0	0	0
k__Eukaryota;p__Ascomycota;c__Dothideomycetes	0	0	0	0	0	0	0	0	0	0	0	6.32223e-07	0	0	2.19842e-06	0	0	0	0	0	0	0	0	0	0	0	0	0	0	0	0	0	0	0	0	0	0	0	0	0	0	0	0	0	0
k__Bacteria;p__Deinococcus-Thermus;c__Deinococci	0	0	0	0	0	0	0	0	0	0	0	0	0	0	1.9486e-06	0	0	0	0	0	0	0	0	0	0	0	0	0	0	0	0	0	0	0	0	0	0	0	0	0	0	0	0	0	0
k__Eukaryota;p__Ascomycota;c__Leotiomycetes	0	0	0	0	0	0	0	0	0	0	0	0	0	0	0	0	0	0	0	7.15553e-07	0	0	0	0	0	0	7.17764e-07	0	0	0	0	0	0	0	0	0	0	0	0	0	0	0	0	0	0
k__Eukaryota;p__Basidiomycota;c__Malasseziomycetes	0	0	0	0	0	0	0	0	0	0	0	0	0	0	0	0	0	0	0	0	0	0	0	0	0	0	0	0	0	0	0	0	0	0	0	0	0	0	0	0	0	6.57669e-07	0	0	0

## Sheet: o
Taxon	F93606_1	F94343_1	F93606_2	F03884_1	F93606_3	F94343_2	F03884_2	F03884_3	F03884_4	F12364_1	F12364_2	F16438_1	F16438_2	F37110_1	F37110_2	F37110_3	F12364	F10947_1	F10947_2	F31784_1	F31784_2	F40474_1	F50952_1	F50952_2	F00962_2	F48537_1	F48537_2	F28491_1	F28491_2	F39064_1	F39064_2	F10922_1	F10922_2	F93189_3	F03852_4	F79603_3	F19416_1	F02648_1	F26743_1	F93187_1	F80863_1	F76380_1	F61450_1	F69297_1	F15272_1
k__Bacteria;p__Firmicutes;c__Clostridia;o__Clostridiales	0.867501	0.572974	0.733542	0.735865	0.872375	0.505244	0.288391	0.652291	0.305575	0.500036	0.342709	0.430754	0.603132	0.455353	0.52724	0.373455	0.405006	0.417892	0.585676	0.566406	0.0585986	0.658868	0.470581	0.611379	0.492537	0.728639	0.675768	0.314556	0.576425	0.329054	0.350266	0.815915	0.773782	0.463112	0.344193	0.826976	0.588016	0.537869	0.412711	0.486636	0.452049	0.0140123	0.361603	0.568524	0.520013
k__Bacteria;p__Bacteroidetes;c__Bacteroidia;o__Bacteroidales	0.068334	0.00857645	0.0658076	0.159941	0.00393707	0.11282	0.54292	0.0913017	0.474558	0.373746	0.574512	0.462175	0.133934	0.4124	0.100368	0.43732	0.511971	0.272996	0.299869	0.00768982	0.178746	0.316619	0.00537918	0.0613539	0.280731	0.11905	0.215622	0.170168	0.212331	0.0136108	0.00642127	0.0154911	0.0318745	0.00415171	0.000100921	0.0119019	0.349437	0.169653	0.0616877	0.211804	0.081663	0.0028259	0.0138935	0.168041	0.209582
k__Bacteria;p__Actinobacteria;c__Actinobacteria;o__Bifidobacteriales	0.0012301	0.179638	0.0039434	0.0346903	0.00028051	0.24354	0.00936532	0.0755763	0.0265853	0.00362049	0.0399242	0.00685773	0.000799882	0.014063	0.258502	0.0766022	0.00179795	0.160137	0.000774506	0.208908	0.00521107	0.000411852	0.354143	0.185469	0.080018	0.10355	0.0179146	0.0130023	0.000341341	0.0294971	0.00785668	0.0102995	0.00569803	0.0361672	0.30569	0.0631371	0.0259832	0.218403	0.249725	0.0157815	0.190016	0.140524	0.418689	0.000755493	0.00496765
k__Bacteria;p__Proteobacteria;c__Gammaproteobacteria;o__Enterobacterales	0.00162526	0.000590456	0.0781988	0.0156156	0.0480346	0.000613185	0.0511072	0.0667106	0.00372069	0.015129	0.00937578	0.0345235	0.00718456	0.0796563	0.0442335	0.0459638	0.0250529	0.00503777	0.00301631	0.0417727	0.463381	0.000287826	0.00017693	0.000365085	0.0235038	0.00372631	0.00120433	0.240038	0.00688205	0.583618	0.587474	0.00643734	0.000904369	0.214502	0.000592783	0.00755143	0.0052939	0.000984853	0.0114548	0.0699958	0.167645	0.166795	0.0701481	0.0448998	0.216533
k__Bacteria;p__Actinobacteria;c__Coriobacteriia;o__Coriobacteriales	0.000385602	0.183291	7.08501e-05	0.000120364	0.00016942	0.10245	0.000381627	0.000311139	0.000697198	0.0124223	0.0166033	9.07767e-05	0.0094931	0.0160738	0.02894	0.0203506	0.00674582	0.0205337	0.000388499	0.111964	0.00256233	0.000198871	0.100899	0.0470665	0.040957	0.00028145	0.0451293	0.0439096	0.032556	0.023701	0.006665	0.0715173	0.0811438	0.0212786	0.260854	0.0599141	0.0128394	0.0311136	0.190032	0.0463958	0.0110159	0.000648994	0.108816	0.0344358	7.68577e-05
k__Bacteria;p__Firmicutes;c__Bacilli;o__Lactobacillales	0.0133563	0.00112919	0.0165827	0.00820455	0.00119909	0.000773212	0.0641501	0.0677335	0.111453	0.0107276	0.00328435	0.0148698	0.0174922	0.00186556	0.00549463	0.00131542	0.000419994	0.000458273	0.00143338	0.0323615	0.0577195	0.00099691	0.05004	0.0678951	0.0059775	0.00371832	0.0022443	0.041398	0.00180641	0.00232733	0.00389567	0.0025224	0.00384634	0.241832	0.0622348	0.00349037	0.00272215	0.00731295	0.0247271	0.0526956	0.031818	0.658786	0.0113128	0.0757483	0.00159191
k__Bacteria;p__Firmicutes;c__Erysipelotrichia;o__Erysipelotrichales	0.0178884	0.0221629	0.0133659	0.0286843	0.0624992	0.00581906	0.00709309	0.0217338	0.0170973	0.0227937	0.00863661	0.042343	0.0152349	0.0105156	0.00910129	0.00549718	0.0285766	0.0534431	0.0133949	0.00230794	0.00050184	0.00196624	0.00259104	0.00694204	0.00661064	0.0148068	0.00447698	0.0944142	0.0584036	0.011271	0.00723092	0.0510405	0.0750056	0.00999821	0.00774915	0.0127907	0.00561372	0.00942463	0.0019619	0.0381733	0.0160618	0.00179905	0.00163319	0.0061066	0.00424581
k__Bacteria;p__Verrucomicrobia;c__Verrucomicrobiae;o__Verrucomicrobiales	1.35262e-05	0.0126424	0.0544673	0.000138746	3.54904e-05	0.00327114	0.00848745	1.85176e-05	0.000572024	7.4266e-06	6.33569e-05	1.85452e-05	0.159919	7.707e-05	2.42869e-05	0.0181732	4.84206e-06	0.0174071	0.0104699	0.00111337	0	9.29032e-07	0.000630584	0.000393337	1.81966e-06	1.75641e-06	7.65481e-06	0.000334171	0.00654365	1.51099e-06	1.81211e-06	1.90138e-06	0.00127722	0.000469709	0	0.000358492	1.07699e-05	0.0220934	1.0076e-05	0.0444716	6.47007e-06	7.14674e-06	6.07736e-06	0.0127037	9.52311e-06
k__Bacteria;p__Firmicutes;c__Negativicutes;o__Veillonellales	6.79849e-06	5.40906e-05	0.0143335	0.00334131	0.00113248	0.00537389	0.0175703	0.00886321	0.0420119	0.00778103	0.000174884	0.00452509	0.00210287	0.000366001	0.0178902	0.0180928	8.17098e-05	8.82302e-06	0.000525123	0.0101163	0.0504524	0.0136543	0.00265144	0.00407799	0.0113255	1.16286e-05	0.000150063	0.00624518	0.000318909	0.0018885	0.0107408	9.92374e-05	3.12339e-05	0.000209147	0.00203404	0.000298513	0.000608251	0.000172639	0.0080542	0.000164116	5.45411e-05	0.00314277	0.000903152	0.000184393	0.00302214
k__Bacteria;p__Actinobacteria;c__Coriobacteriia;o__Eggerthellales	0.0203485	0.0110888	0.00676801	0.00541218	0.00535087	0.00475551	0.00217588	0.000875529	0.00347692	0.00505827	0.000375395	1.61744e-05	0.00344598	0.00208062	0.00081436	0.00162073	0.00057615	0.012	0.00647994	0.005901	4.22872e-05	0.00454564	0.0077982	0.00284715	0.00316937	0.0184435	0.00948099	0.0161109	0.00767843	0.00333218	0.00567362	0.0134031	0.0172068	0.00314737	0.00281498	0.00826558	0.00424081	0.00107524	0.00819445	0.00574531	0.012296	7.14674e-05	0.00437693	0.00542569	0.00610338
k__Bacteria;p__Firmicutes;c__Clostridia;o__Candidatus Comantemales	0	0	0	0	0	0	0	0	0	0	0	0	0.0253056	0	0	0	0	0.000375022	0.0645344	0	0	0	0	0	0	0	0.000124716	0	0.084522	0	0	0	0	0	0	0	0	0	0	8.53167e-06	0	0	0	1.21734e-05	0
k__Bacteria;p__Firmicutes;c__Bacilli;o__Bacillales	7.13841e-05	2.61899e-05	0.00963514	1.5328e-05	4.38736e-05	3.09441e-05	3.21179e-05	2.07461e-05	1.07909e-05	0.0128828	4.08142e-06	0.000157582	9.41731e-05	3.12724e-05	0.00563346	1.31788e-05	2.71816e-05	2.44599e-06	1.13287e-05	0.000333082	0.00303886	1.79419e-05	1.28708e-05	0.00772951	2.29852e-05	0.00209231	1.94981e-06	0.000395551	7.0748e-05	0.000170558	0.000307473	9.36064e-06	4.73893e-05	0.00266573	0.00828466	6.56543e-05	2.86467e-05	6.15687e-08	0.0237669	0.000128094	0.0127173	2.0081e-05	0.00176376	0.0730501	1.54233e-05
k__Bacteria;p__Firmicutes;c__Negativicutes;o__Acidaminococcales	5.73622e-06	0.000119697	0.00242653	3.29765e-06	0.000102104	0.00612543	0.00427095	0.00687068	5.39543e-06	0.0166505	0.00185168	2.1601e-06	0.00187627	2.54732e-06	2.99838e-06	3.26792e-06	0.0159972	0.00551911	0.00604266	0.0079267	2.68291e-05	1.21355e-05	5.77013e-05	0.00166201	0.00471312	7.32847e-06	0.0146946	0.00370917	0.00155575	0.000179899	3.15521e-05	0.00747974	0.004434	3.04955e-05	1.97681e-06	0.000555191	0.0038403	0.000226265	0.000121996	0.00839641	6.83902e-05	2.10456e-06	0.000141251	0.00111612	2.79483e-06
k__Bacteria;p__Actinobacteria;c__Actinobacteria;o__Actinomycetales	0.00749909	0.00182237	0.000444135	0.0013772	0.00186709	0.000483599	0.00081782	0.000288536	0.00286109	0.0023537	0.000257129	0.000997332	0.00143328	0.000294134	0.000843445	0.000196343	0.000387365	0.00212949	0.00109571	0.00148741	0.00873249	0.00121674	0.0041975	0.00170253	0.00926477	0.00373183	0.00170731	0.0148712	0.00241042	0.000515292	0.002111	0.00265637	0.00279045	0.0012266	0.00342784	0.00127462	0.000478848	0.00046232	0.00519272	0.00882453	0.000663529	0.00585314	0.00169777	0.00495457	0.000461405
k__Bacteria;p__Proteobacteria;c__Gammaproteobacteria;o__Pseudomonadales	0.000344882	0.00126396	0.000132888	5.31899e-05	0.00113599	0.000186	0.000714172	0.000443415	2.85958e-06	3.64313e-05	1.56613e-06	0	0.000333731	2.00534e-06	3.57807e-05	3.11256e-05	0.000227907	0.00116254	0.000149841	0.00065521	0.0795352	9.52258e-06	3.78733e-05	4.10667e-05	0.00584677	0.000358913	0.000786785	5.73332e-06	7.12593e-05	0	1.70552e-05	0.000464961	5.48612e-05	7.30714e-05	0.000152995	6.57863e-05	0	9.23531e-07	0.000136189	0	0.00739914	8.53663e-05	0.00149489	7.3164e-05	0.00165179
k__Bacteria;p__Proteobacteria;c__Betaproteobacteria;o__Burkholderiales	5.66541e-06	1.7109e-05	7.77236e-05	0.000489274	0.000177452	0.000342787	0.00069913	0.00211282	0.000855392	0.00236137	0.00128555	0.00130649	0.000180155	8.50371e-05	5.99676e-07	3.75007e-07	0.00206365	0.000745065	0.00170225	0.00026081	0.0364843	5.80645e-05	0.000119838	0.000299244	0.000208208	0.000275877	0.00838397	0.00189031	0.000647533	0.000346336	0.000140439	0.000235479	0.000155227	0.000268763	0.000285129	0.00109692	2.17584e-05	0.000838135	0.000388414	0.000849434	0.0125925	0.000161744	0.000228613	0.00013088	0.000531017
k__Archaea;p__Euryarchaeota;c__Methanobacteria;o__Methanobacteriales	1.06226e-06	0.00305046	3.52488e-07	0.00361056	0.000205714	0.002397	0	0.00268039	1.90459e-05	6.49096e-06	0	9.39905e-05	6.18785e-06	1.35496e-06	2.64857e-06	0	1.21052e-06	0.0205494	0.000759023	0	3.39555e-05	0	0	7.32245e-07	0.0199089	5.93545e-06	4.04405e-06	6.45601e-06	0.00342338	2.9304e-06	3.67752e-06	0.000172587	5.11589e-05	0	0	1.75518e-05	9.29378e-07	6.77256e-07	1.73351e-06	0.00588466	8.02074e-07	0	0.000435243	0.0019876	8.28096e-07
k__Bacteria;p__Proteobacteria;c__Gammaproteobacteria;o__Pasteurellales	0	0	1.31008e-05	0.00182757	0.000404199	9.91999e-05	0.000851464	0.000581422	0.00665257	0.0123347	0.000382941	0.000357575	0.000164361	0.00303353	0.000622864	8.4216e-05	0.000118465	2.35863e-06	0.000289109	2.75038e-05	0	0	4.08301e-05	7.38957e-05	0.000739549	9.08488e-07	3.51688e-05	0.0290885	0.000472165	0	0	1.28709e-05	6.32755e-06	3.26071e-05	6.03448e-06	7.39023e-06	0.000216545	1.37914e-05	0.000748388	0.000100603	0.000942117	1.80203e-05	1.47186e-06	4.94351e-05	2.5878e-07
k__Bacteria;p__Actinobacteria;c__Actinobacteria;o__Micrococcales	0.0010685	0.000180499	0.000129069	0.000206714	0.000229809	9.98702e-05	0.000240319	2.03747e-05	0.000623064	0.0014831	0.000490435	0.000548559	0.000343278	4.17327e-05	6.26162e-05	3.05363e-06	0.000106415	3.3545e-05	0.000273626	0.000293434	0.0196241	1.7129e-05	0.00049444	0.000306139	0.00164498	0.000835445	4.13071e-05	0.00247964	0.000412281	5.19688e-05	0.000123437	0.000869955	0.000883434	0.000449281	0.00125424	0.000138633	4.97491e-05	0.000288696	0.000782029	0.000671573	0.000407454	0.00432698	0.00111529	0.000505042	0.000694255
k__Bacteria;p__Firmicutes;c__Negativicutes;o__Selenomonadales	0	8.22546e-06	0	3.66406e-07	4.41747e-06	0.00488448	4.62543e-05	0.00124036	0.000150317	9.41482e-06	6.16958e-07	2.89769e-06	7.66114e-07	1.62595e-07	5.24717e-06	0	0	0	9.06297e-07	0.000291707	3.56324e-06	0	0	7.93265e-07	0.00988259	0.000147781	0	0.0053887	0.000339935	0	0.0108639	0.000105453	3.534e-05	0.00022054	0	0.00056918	4.92024e-06	8.61962e-07	1.41389e-05	0	3.90343e-06	5.39294e-06	2.298e-05	0	0.00306209
k__Eukaryota;p__Ascomycota;c__Saccharomycetes;o__Saccharomycetales	0	0	0	0	0	0	0	2.3346e-05	2.32004e-06	0	1.19595e-05	8.44545e-05	3.12339e-06	0	0	0	0	5.41611e-06	0	8.51309e-06	0.0304857	9.75484e-06	1.99585e-05	7.62755e-06	0	8.17639e-06	1.27821e-05	0.000555024	0	4.89926e-06	0	1.44066e-05	0	0	5.73796e-05	0	5.02957e-06	0	0	0	0.00150394	0.000170689	1.70926e-06	0	0
k__Bacteria;p__Actinobacteria;c__Actinobacteria;o__Corynebacteriales	0.00010311	0.000106865	1.69782e-05	1.34959e-05	9.76362e-05	7.73603e-05	1.44191e-05	3.71414e-06	5.13645e-05	8.12247e-05	1.04883e-05	3.7828e-05	3.3768e-05	1.8319e-05	1.97393e-05	8.25016e-06	6.82291e-06	6.21979e-05	3.22491e-05	2.94684e-05	0.0026696	5.3129e-05	4.7396e-05	1.4828e-05	0.000163291	3.91255e-05	9.89348e-06	0.000147621	3.47669e-05	2.56868e-05	4.72748e-05	0.000980088	0.00038726	6.62455e-05	6.12291e-05	5.93858e-05	1.61821e-05	1.16365e-05	5.07051e-05	7.16305e-05	8.02074e-06	0.000208395	1.60955e-05	0.0001488	0.0257599
k__Bacteria;p__Fusobacteria;c__Fusobacteriia;o__Fusobacteriales	1.34553e-06	2.52028e-05	0	7.51132e-06	2.59025e-05	8.04323e-06	0.000365794	1.32648e-06	0.00224585	7.48507e-05	3.13225e-06	0.000106424	0.0169145	0.00234391	0.000116437	0.000178611	0.000214812	0	0	5.47695e-06	1.86022e-05	0	6.91372e-06	0.000290274	0.000172676	0	0	0.000299434	1.78947e-06	1.19047e-06	0	0	0	7.85714e-07	8.84363e-07	0.000860698	5.86601e-05	0	4.66964e-05	6.22101e-06	0	2.5737e-05	2.18405e-06	5.68504e-06	5.1756e-07
k__Bacteria;p__Proteobacteria;c__Deltaproteobacteria;o__Desulfovibrionales	1.45176e-05	0.000195898	5.93355e-06	0	1.25496e-06	0.000310335	1.01782e-06	1.59177e-07	1.67258e-06	0.000306596	2.41088e-05	0	0.000441576	0.00165717	1.08441e-05	0.00086466	0.000184163	0.00509281	0.00284079	8.78098e-05	0	0.00104185	1.92193e-05	2.53235e-05	0.00180127	1.15075e-06	0.00208059	0.00026142	0.00241815	9.61537e-07	1.56161e-05	1.10426e-05	8.40757e-05	0	0	3.27942e-05	0.000396954	1.19443e-05	1.62516e-06	0.00268866	8.18116e-06	7.8921e-07	9.68579e-06	0.000835701	2.83623e-05
k__Bacteria;p__Synergistetes;c__Synergistia;o__Synergistales	0	0.000518599	0	3.72512e-06	8.53376e-07	0.000235991	4.91947e-06	0	1.02513e-06	0	0	0	2.53407e-05	7.58776e-07	8.49541e-07	0.000182146	0	0.00168039	4.75806e-05	6.07227e-06	0	0	3.04378e-06	2.99e-06	0.000596275	0	0	4.43248e-06	0.000177797	1.5293e-05	0	0	0	0	0	0.000264861	7.32568e-06	0	0	0	0	0	0.00162845	0.000102578	6.57302e-06
k__Bacteria;p__Actinobacteria;c__Actinobacteria;o__Propionibacteriales	0.000108493	6.41586e-05	1.45695e-05	1.16639e-05	4.70863e-05	1.67567e-05	6.61584e-06	4.29779e-06	1.75891e-05	2.35663e-05	6.40688e-06	2.22332e-05	5.45709e-05	6.4496e-06	1.77904e-05	4.2858e-06	5.83249e-06	3.85243e-05	1.60868e-05	1.4883e-05	7.71336e-05	3.6e-06	2.7307e-05	1.00073e-05	0.000115692	0.000232755	2.51309e-05	0.000385385	9.28607e-05	3.02655e-05	3.39505e-05	8.23444e-05	5.25052e-05	1.12455e-05	0.00013718	8.82209e-05	1.04418e-05	6.95727e-06	3.47243e-05	0.000147112	0.000842659	0.000366676	1.36266e-05	0.000154238	4.61664e-05
k__Bacteria;p__Firmicutes;c__Tissierellia;o__Tissierellales	2.02538e-05	0.000329808	5.11108e-06	2.56484e-06	1.45576e-05	1.67567e-06	6.72893e-06	5.46509e-06	1.95315e-05	2.75427e-05	8.68488e-06	2.20751e-05	1.01363e-05	2.33053e-06	6.2966e-06	3.37507e-06	2.8062e-06	0.000107449	4.00281e-06	0	1.49865e-05	0	2.69592e-06	8.17673e-06	9.67294e-06	6.05659e-06	1.3432e-05	5.03472e-05	2.82481e-05	0.000105677	6.15052e-05	1.09695e-05	1.8848e-05	3.26562e-05	1.05083e-05	2.17088e-05	1.68381e-05	9.851e-07	7.28073e-05	0.000352879	8.07422e-06	4.91064e-06	8.07149e-06	1.84764e-05	0.00156495
k__Bacteria;p__Lentisphaerae;c__Lentisphaeria;o__Victivallales	0	0	0	0	0	1.02775e-05	0	0	0	0	0	0	8.83978e-07	0	0	0	0	0.00221117	0.000121066	0	0	0	0	0	3.16047e-06	0	2.3831e-06	0	1.77669e-05	0	0	0	0	0	0	1.64961e-06	1.98996e-05	0	0	0	0	0	0	9.39268e-06	0
k__Bacteria;p__Proteobacteria;c__Alphaproteobacteria;o__Sphingomonadales	0	0	0	0	0	0	0	0	0	0	0	0	0	1.62595e-07	0	0	8.25352e-07	1.20552e-05	3.39861e-06	2.79206e-05	0.0012922	4.81936e-06	2.1089e-05	3.44155e-05	1.22588e-05	2.36813e-05	2.02203e-06	4.53366e-05	6.32706e-06	0	1.61491e-05	3.10803e-05	1.25205e-05	4.19375e-05	5.1137e-05	8.44598e-06	1.47607e-06	5.35648e-06	2.11813e-05	4.50283e-06	0.00015988	2.45094e-05	3.70339e-05	8.52756e-06	2.02366e-05
k__Bacteria;p__Proteobacteria;c__Epsilonproteobacteria;o__Campylobacterales	4.31987e-06	9.62708e-05	6.69727e-06	1.52669e-06	8.03177e-07	8.37837e-07	5.31529e-05	9.55065e-07	0.000557726	2.32154e-05	5.22042e-07	1.99677e-05	1.76796e-06	2.38472e-06	1.99892e-06	1.50539e-05	2.03587e-06	9.69659e-06	1.74462e-05	0	0.000147717	0	0	1.22041e-06	1.99205e-05	0	6.13829e-06	9.7322e-06	9.33081e-06	7.32599e-07	7.99461e-07	0	0	0	0	0	3.01228e-05	4.1251e-06	9.85933e-06	2.4884e-06	2.72705e-06	0	0	6.1176e-06	1.81146e-06
k__Bacteria;p__Proteobacteria;c__Gammaproteobacteria;o__Oceanospirillales	0	0	0	0	0.000598718	0	0	0	0	0	0	0	0	0	0	0	0.00039958	0	0	0	0	0	0	0	0	1.75641e-06	1.80538e-06	0	0	0	0	0	0	0	0	0	0	0	0	0	3.04788e-06	0	0	0	0
k__Bacteria;p__Bacteroidetes;c__Chitinophagia;o__Chitinophagales	0	0	0	0.000339536	0	0	0.000187166	0.000283018	3.7768e-06	0	0	2.44987e-05	0	0	0	0	0	0	0	0	0	0	0	0	0	0	0	0	0	0	0	4.90702e-05	2.51756e-05	0	0	0	0	0	0	0	0	0	0	0	0
k__Bacteria;p__Candidatus Melainabacteria;c__unclassified;o__Candidatus Gastranaerophilales	0	1.97411e-05	0	0	0	4.52432e-06	0	0	0	1.05259e-06	0	0	0	0	0	0	0	0.000276746	0	0	0	0	0	0	3.7351e-06	0	1.73316e-05	0	0	0	0	8.40264e-05	0.000184172	0	0	0.000173407	0	0	0	0	0	0	0	0	0
k__Bacteria;p__Proteobacteria;c__Betaproteobacteria;o__Neisseriales	0	0	7.93098e-06	7.93879e-07	0	3.35135e-07	1.80946e-06	0	4.43504e-05	2.09348e-05	1.18646e-06	4.01989e-05	0	3.63129e-06	2.69854e-06	0	0	0	0	0	0.00016831	0	0	0	8.23637e-06	0	0	0.000144586	0	0	0	0	0	0	0	0	2.86467e-05	1.6993e-05	1.51682e-06	0	3.95155e-05	3.94605e-07	0	2.10099e-06	5.38263e-06
k__Viruses;p__unclassified;c__unclassified;o__Caudovirales	0	0	0	0	0	0	0	0	7.5536e-07	0	0	0	0	0	0	0	0	0	0	0	0	0	0	0	1.24503e-06	0	0	0	0	0.000246108	0	0	0	0	4.68192e-06	0	1.25739e-06	5.47962e-06	4.96758e-05	0	0	0.000105228	0	0	0
k__Bacteria;p__Proteobacteria;c__Gammaproteobacteria;o__Xanthomonadales	0	2.96116e-06	0	0	0	2.03874e-05	0	0	0	0	0	0	0	0	0	0	0	0	1.05735e-06	0	0.000373039	0	0	0	0	0	0	2.89075e-06	0	0	0	0	0	0	0	0	0	0	0	0	3.5826e-06	1.44689e-06	0	1.23588e-06	0
k__Bacteria;p__Proteobacteria;c__Alphaproteobacteria;o__Rhizobiales	1.06226e-06	2.50054e-06	3.99486e-06	0	4.26688e-06	0	0	0	2.05026e-06	0	0	3.68797e-07	3.81878e-05	7.31677e-06	1.89897e-06	0	2.64113e-06	0	0	3.1552e-06	5.69594e-05	0	0	0	9.57717e-07	1.81698e-07	4.72287e-05	1.667e-05	0	0	1.27914e-06	1.4626e-06	7.40458e-07	0	0	3.29921e-06	0	0	0	0	0	4.47219e-06	4.27314e-07	0	0
k__Bacteria;p__Bacteroidetes;c__Flavobacteriia;o__Flavobacteriales	0	0	0	2.23507e-05	0	0	4.37663e-05	2.70602e-06	0.000123879	0	0	0	0	0	0	0	0	0	0	0	0	0	0	0	0	0	0	0	0	0	0	0	0	0	0	1.12173e-06	0	0	0	0	0	0	0	0	0
k__Viruses;p__unclassified;c__unclassified;o__Ortervirales	0	0	0	0	0	0	0	0	0	0	0	0	0	0	0	0	0	6.82255e-05	2.93791e-05	0	0	0	0	0	0	0	0	0	0	0	0	0	0	0	0	0	0	0	0	0	0	0	0	0	0
k__Bacteria;p__Spirochaetes;c__Spirochaetia;o__Brachyspirales	6.00533e-05	1.97411e-06	0	0	0	8.37837e-07	0	0	0	0	0	0	0	0	0	0	0	0	0	0	0	0	0	0	0	0	0	0	0	0	0	0	2.75989e-06	0	0	1.71559e-06	0	2.46275e-06	0	0	0	0	0	0	0
k__Bacteria;p__Proteobacteria;c__Gammaproteobacteria;o__Cardiobacteriales	0	0	0	0	0	0	6.78548e-07	0	0	0	0	0	0	0	0	0	0	0	0	0	0	0	0	0	0	0	0	5.55988e-05	0	0	0	0	0	0	0	6.59842e-07	0	0	1.19179e-06	0	0	5.69985e-07	0	2.96611e-06	6.72828e-07
k__Bacteria;p__Proteobacteria;c__Gammaproteobacteria;o__Aeromonadales	0	0	0	0	0	0	0	0	0	1.11107e-06	0	0	0	1.38748e-05	0	2.1429e-05	0	0	0	0	0	5.57419e-06	0	0	8.52368e-06	0	0	0	0	0	0	0	0	2.11161e-06	0	0	0	0	0	0	0	0	0	0	0
k__Bacteria;p__Proteobacteria;c__Gammaproteobacteria;o__Alteromonadales	0	0	0	0	1.28508e-05	0	0	1.11424e-06	0	0	0	0	0	0	0	0	7.59324e-06	0	0	0	0	0	0	0	0	2.18037e-06	1.66095e-06	0	0	0	0	0	0	0	0	0	0	0	0	0	0	0	0	0	0
k__Bacteria;p__Proteobacteria;c__Alphaproteobacteria;o__Rhodospirillales	0	0	0	0	9.18634e-06	0	0	0	0	0	0	0	0	0	0	0	7.42817e-06	0	0	0	0	0	0	0	0	0	0	0	0	0	0	0	0	0	0	0	0	0	0	0	0	0	0	0	0
k__Archaea;p__Euryarchaeota;c__Thermoplasmata;o__Methanomassiliicoccales	0	0	0	0	0	0	0	0	0	0	0	0	0	0	0	0	0	0	0	0	0	0	0	0	1.32165e-05	0	0	0	0	0	0	0	0	0	0	0	0	0	0	0	0	0	0	0	0
k__Bacteria;p__Chloroflexi;c__Anaerolineae;o__Anaerolineales	1.06226e-06	0	0	0	0	0	0	0	0	0	0	0	0	0	0	0	7.15305e-07	0	0	0	9.9561e-07	0	0	0	0	0	0	8.57589e-06	0	0	0	0	0	0	0	0	0	0	0	0	0	0	0	6.17939e-07	0
k__Bacteria;p__Actinobacteria;c__Actinobacteria;o__Nakamurellales	0	0	0	0	0	0	0	0	0	0	0	0	0	0	0	0	0	0	0	0	0	0	0	0	0	0	0	0	0	0	0	0	0	8.9866e-06	0	0	0	0	0	0	0	0	0	0	0
k__Eukaryota;p__Ascomycota;c__Sordariomycetes;o__Hypocreales	0	0	0	0	0	0	0	0	0	0	0	0	0	0	0	0	0	0	0	0	0	0	0	0	1.62812e-06	0	1.37209e-06	0	8.94735e-07	8.69962e-07	0	1.38947e-06	1.68286e-06	0	0	0	0	0	0	0	0	0	0	0	0
k__Bacteria;p__Proteobacteria;c__Betaproteobacteria;o__Rhodocyclales	0	6.58037e-07	0	0	0	0	0	0	0	0	0	0	0	1.24656e-06	0	0	0	0	0	0	0	0	0	0	0	0	0	0	0	0	0	0	0	0	0	4.55291e-06	0	0	0	0	0	0	0	0	0
k__Eukaryota;p__Ascomycota;c__Eurotiomycetes;o__Chaetothyriales	0	0	0	0	0	0	0	0	0	0	0	0	0	0	0	0	0	0	0	0	0	0	0	0	4.59704e-06	0	0	0	0	0	0	0	0	0	0	0	0	0	0	0	0	0	0	0	0
k__Bacteria;p__Spirochaetes;c__Spirochaetia;o__Spirochaetales	0	0	0	0	0	3.4072e-06	0	0	0	0	0	5.79538e-07	0	0	0	0	0	0	0	0	0	0	0	0	0	0	0	4.33613e-07	0	0	0	0	0	0	0	0	0	0	0	0	0	0	0	0	0
k__Bacteria;p__Proteobacteria;c__Alphaproteobacteria;o__Caulobacterales	0	0	0	0	2.45973e-06	0	0	0	0	0	0	0	0	0	0	0	1.81577e-06	0	0	0	0	0	0	0	0	0	0	0	0	0	0	0	0	0	0	0	0	0	0	0	0	0	0	0	0
k__Eukaryota;p__Ascomycota;c__Dothideomycetes;o__Pleosporales	0	0	0	0	0	0	0	0	0	0	0	6.32223e-07	0	0	2.19881e-06	0	0	0	0	0	0	0	0	0	0	0	0	0	0	0	0	0	0	0	0	0	0	0	0	0	0	0	0	0	0
k__Eukaryota;p__Basidiomycota;c__Tremellomycetes;o__Trichosporonales	0	0	0	0	0	0	0	0	0	0	9.49167e-07	0	0	0	0	0	0	0	0	0	0	0	0	0	0	0	0	0	0	0	0	0	1.81749e-06	0	0	0	0	0	0	0	0	0	0	0	0
k__Bacteria;p__Proteobacteria;c__Alphaproteobacteria;o__Rhodobacterales	0	0	0	0	0	0	0	0	0	0	0	0	0	0	0	0	0	0	0	0	0	0	0	0	0	0	0	0	0	0	0	0	0	0	0	2.30945e-06	0	0	0	0	0	3.94605e-07	0	0	0
k__Bacteria;p__Proteobacteria;c__Deltaproteobacteria;o__Desulfobacterales	0	0	0	0	0	0	0	0	0	0	0	0	0	0	0	0	0	1.13564e-06	9.06297e-07	0	0	0	0	0	0	0	0	4.81792e-07	0	0	0	0	0	0	0	0	0	0	0	0	0	0	0	0	0
k__Bacteria;p__Deinococcus-Thermus;c__Deinococci;o__Deinococcales	0	0	0	0	0	0	0	0	0	0	0	0	0	0	1.94895e-06	0	0	0	0	0	0	0	0	0	0	0	0	0	0	0	0	0	0	0	0	0	0	0	0	0	0	0	0	0	0
k__Bacteria;p__Proteobacteria;c__Gammaproteobacteria;o__Methylococcales	0	0	0	0	0	0	0	0	0	0	0	8.9565e-07	0	0	0	0	0	0	0	0	0	0	0	0	0	0	0	0	0	0	0	0	0	0	0	0	0	0	0	0	0	0	0	0	0
k__Archaea;p__Thaumarchaeota;c__unclassified;o__Nitrosopumilales	0	0	0	0	0	0	0	0	0	0	0	0	0	0	0	0	0	7.8621e-07	0	0	0	0	0	0	0	0	0	0	0	0	0	0	0	0	0	0	0	0	0	0	0	0	0	0	0
k__Eukaryota;p__Ascomycota;c__Leotiomycetes;o__Helotiales	0	0	0	0	0	0	0	0	0	0	0	0	0	0	0	0	0	0	0	7.14385e-07	0	0	0	0	0	0	0	0	0	0	0	0	0	0	0	0	0	0	0	0	0	0	0	0	0
k__Eukaryota;p__Basidiomycota;c__Malasseziomycetes;o__Malasseziales	0	0	0	0	0	0	0	0	0	0	0	0	0	0	0	0	0	0	0	0	0	0	0	0	0	0	0	0	0	0	0	0	0	0	0	0	0	0	0	0	0	6.57675e-07	0	0	0
k__Bacteria;p__Actinobacteria;c__Actinobacteria;o__Pseudonocardiales	0	0	0	0	0	0	0	0	0	0	0	0	0	0	0	0	0	0	0	0	0	0	0	0	0	0	0	0	0	0	0	0	0	0	0	0	0	0	0	0	0	0	0	0	0

## Sheet: f
Taxon	F93606_1	F94343_1	F93606_2	F03884_1	F93606_3	F94343_2	F03884_2	F03884_3	F03884_4	F12364_1	F12364_2	F16438_1	F16438_2	F37110_1	F37110_2	F37110_3	F12364	F10947_1	F10947_2	F31784_1	F31784_2	F40474_1	F50952_1	F50952_2	F00962_2	F48537_1	F48537_2	F28491_1	F28491_2	F39064_1	F39064_2	F10922_1	F10922_2	F93189_3	F03852_4	F79603_3	F19416_1	F02648_1	F26743_1	F93187_1	F80863_1	F76380_1	F61450_1	F69297_1	F15272_1
k__Bacteria;p__Firmicutes;c__Clostridia;o__Clostridiales;f__Lachnospiraceae	0.290819	0.234785	0.473715	0.289314	0.561297	0.195274	0.101895	0.187539	0.228934	0.301839	0.208016	0.306257	0.297915	0.267478	0.339639	0.187056	0.253768	0.128431	0.169936	0.230502	0.0407511	0.352286	0.306759	0.448055	0.141886	0.195485	0.26142	0.111183	0.131798	0.264138	0.211834	0.34412	0.384994	0.213838	0.214243	0.423612	0.210628	0.28029	0.296179	0.333966	0.379672	0.0126079	0.238568	0.262311	0.253922
k__Bacteria;p__Firmicutes;c__Clostridia;o__Clostridiales;f__Ruminococcaceae	0.43405	0.184708	0.186933	0.399893	0.252567	0.206947	0.0864661	0.398081	0.0296999	0.134907	0.106839	0.0662264	0.239521	0.0976873	0.100701	0.104807	0.105687	0.221599	0.33551	0.297102	0.000398035	0.246042	0.112295	0.0967675	0.287278	0.485823	0.361436	0.159378	0.365051	0.0565009	0.106098	0.422053	0.33335	0.221956	0.119318	0.336842	0.309234	0.191855	0.093529	0.113245	0.0400346	0.000858796	0.10442	0.30875	0.23289
k__Bacteria;p__Bacteroidetes;c__Bacteroidia;o__Bacteroidales;f__Bacteroidaceae	0.0246404	0.0022609	0.0490634	0.154716	0.00220597	0.0531496	0.532888	0.0905192	0.468025	0.20697	0.119996	0.453217	0.111971	0.388291	0.0998291	0.392454	0.27819	0.142377	0.203189	0.00276533	0.178765	0.277073	0.00487611	0.0596541	0.0730112	0.0800295	0.1103	0.149579	0.0890616	0.00982936	0.00494964	0.00228681	0.00532321	0.0040152	8.78445e-05	0.00346659	0.327787	0.104152	0.0614928	0.0855844	0.0756547	0.00272323	0.00184787	0.145516	0.144127
k__Bacteria;p__Actinobacteria;c__Actinobacteria;o__Bifidobacteriales;f__Bifidobacteriaceae	0.00123011	0.179648	0.00394702	0.0350516	0.000280565	0.243554	0.00936625	0.0755801	0.0265883	0.00362188	0.0401421	0.00686044	0.000800739	0.0141971	0.259723	0.076605	0.00179875	0.160143	0.000776096	0.208889	0.00521208	0.000412145	0.354151	0.186594	0.0800185	0.103773	0.0179175	0.0130024	0.000342252	0.0295005	0.00785687	0.0103018	0.00569969	0.0361682	0.307548	0.0638019	0.025987	0.220396	0.249794	0.0157815	0.19061	0.140526	0.419369	0.000806372	0.00496781
k__Bacteria;p__Proteobacteria;c__Gammaproteobacteria;o__Enterobacterales;f__Enterobacteriaceae	0.00162542	0.000579555	0.0781324	0.0157319	0.0480426	0.000612975	0.0516661	0.0666867	0.00372146	0.0151347	0.0094277	0.0345051	0.0071859	0.0803688	0.0444614	0.0459639	0.0250663	0.00503736	0.00301632	0.0417636	0.463388	0.000291719	0.000176105	0.000367412	0.0233621	0.0037359	0.00120481	0.24004	0.00688314	0.583662	0.587483	0.00643624	0.000904313	0.21446	0.000596757	0.0076424	0.0052941	0.000993809	0.0115855	0.0699957	0.16818	0.166647	0.0697242	0.048077	0.216534
k__Bacteria;p__Actinobacteria;c__Coriobacteriia;o__Coriobacteriales;f__Coriobacteriaceae	4.93602e-05	0.183031	3.02555e-05	3.3926e-05	8.29295e-05	0.102403	7.10258e-05	0.000266304	4.09005e-05	0.0122956	0.0166594	4.45339e-05	0.00944444	0.0161721	0.0289927	0.0203356	0.00672295	0.0204848	0.00037755	0.108221	4.38594e-05	0.000171118	0.100679	0.0472172	0.0397915	0.000164815	0.0450521	0.0424882	0.0323354	0.0235764	0.00635249	0.0689424	0.0729179	0.0212527	0.261345	0.0604627	0.0127962	0.0313835	0.189939	0.0459562	0.0109503	4.52921e-05	0.105147	0.0363493	6.09687e-05
k__Bacteria;p__Firmicutes;c__Clostridia;o__Clostridiales;f__Eubacteriaceae	0.083763	0.126989	0.0492004	0.0245046	0.0398397	0.0789409	0.0178413	0.0520033	0.0170201	0.020661	0.00981562	0.0534985	0.0327722	0.0107759	0.0384561	0.0232261	0.0079203	0.0362106	0.0534552	0.0217338	7.04265e-05	0.0416662	0.0451986	0.0555276	0.0297163	0.0311942	0.0204289	0.0249303	0.0425543	0.00524327	0.0252945	0.0309753	0.0427625	0.0251045	0.00187634	0.0431059	0.00143412	0.0475491	0.0143765	0.0274587	0.0231238	5.01589e-05	0.0117233	0.0300251	0.00993163
k__Bacteria;p__Bacteroidetes;c__Bacteroidia;o__Bacteroidales;f__Prevotellaceae	2.45739e-05	0.000563038	6.46233e-06	0.000118556	0.000115107	0.0223132	0.00113285	8.83966e-05	0.000154429	0.153516	0.455574	0.000120268	0.00202056	9.66181e-05	4.07157e-05	2.64114e-05	0.225282	0.00011601	4.32759e-05	0.00230492	1.24714e-05	1.80582e-05	6.11368e-05	0.000442785	0.0137864	0.0279352	0.0620458	0.0123224	0.10163	0.00014282	0.000101852	0.0110996	0.0191308	1.48795e-05	2.04046e-06	0.0047993	0.000188723	0.0150071	3.70624e-05	0.0276175	0.00247253	1.09175e-05	0.0117567	0.00160287	0.00023637
k__Bacteria;p__Firmicutes;c__Clostridia;o__Clostridiales;f__Clostridiaceae	0.0302816	0.0221554	0.0219655	0.0131656	0.0162884	0.0224851	0.0764427	0.0117691	0.0275389	0.040301	0.0131745	0.00307537	0.0314348	0.0622045	0.0415033	0.049212	0.0329535	0.0273545	0.0227445	0.0160478	0.00267841	0.0160403	0.00508331	0.0114084	0.0304878	0.0139581	0.0266509	0.0133253	0.0334578	0.00299524	0.00678223	0.01311	0.0096803	0.0016556	0.00675869	0.0180623	0.0126388	0.00674322	0.00649752	0.00649723	0.00845987	0.000131448	0.00499538	0.0136512	0.0179691
k__Bacteria;p__Firmicutes;c__Erysipelotrichia;o__Erysipelotrichales;f__Erysipelotrichaceae	0.0178887	0.0221667	0.0133665	0.029231	0.0625719	0.00581996	0.00709387	0.0217362	0.0171023	0.0228038	0.00889848	0.0423792	0.0152372	0.0115837	0.00946632	0.00549721	0.0285928	0.0534442	0.0133959	0.00230546	0.000501946	0.00197107	0.00259127	0.00705976	0.00661168	0.015278	0.00447799	0.0944162	0.0584071	0.0112724	0.00723265	0.0510504	0.0750253	0.00999897	0.00800677	0.0131869	0.00561392	0.00965488	0.0019642	0.0381733	0.0161263	0.00181458	0.00163834	0.00698796	0.00424581
k__Bacteria;p__Firmicutes;c__Bacilli;o__Lactobacillales;f__Streptococcaceae	0.0126373	0.000672868	0.0137692	0.0021263	0.00101237	0.000491095	0.00521949	0.0145551	0.0191219	0.00872618	0.00155201	0.0123761	0.0169686	0.00134576	0.00432706	0.0011921	0.000247121	0.000248356	0.000186774	0.0170906	0.0240072	0.000275577	0.0335831	0.031681	0.00265766	0.000674182	0.000347728	0.0411758	0.00152758	0.00101265	0.00194115	0.0021039	0.00206581	0.0362835	0.0580256	0.00276658	0.000931535	0.00692064	0.0246442	0.0285415	0.025769	0.20632	0.00384439	0.0573588	0.000945377
k__Bacteria;p__Bacteroidetes;c__Bacteroidia;o__Bacteroidales;f__Rikenellaceae	0.0392179	0.00400042	0.0150611	0.00608503	0.00137411	0.0220039	0.00413211	0.000234946	0.00157089	0.00471939	0.000491599	9.01219e-06	0.0168142	0.010545	0.00019906	0.0365778	0.000717641	0.0944809	0.0693065	0.000650376	5.44967e-06	0.0280615	0.000332513	0.00123076	0.113726	0.000133453	0.0209153	0.0026065	0.0108241	0.00248898	0.000863048	0.00152247	0.00474158	8.34823e-07	8.89432e-07	0.00197346	0.0108586	0.0177429	1.04577e-05	0.0147544	0.000659956	5.12989e-06	6.11565e-05	0.0227731	0.0249049
k__Bacteria;p__Firmicutes;c__Bacilli;o__Lactobacillales;f__Lactobacillaceae	1.10476e-05	0.000116872	1.05747e-05	0.000815951	5.08019e-05	3.85972e-05	0.000941432	0.0247977	0.0068552	0.00144727	0.0014323	5.63921e-06	0.000166371	0.000199196	0.000119185	4.64476e-05	4.51312e-06	3.75635e-06	3.62521e-06	0.000647519	0.00201669	0.00039519	0.0163915	0.0365695	0.00141273	0.000371304	0.00106434	1.22376e-05	6.45518e-06	0.00118084	0.000309979	0.000131425	0.0012025	0.00367803	0.000191071	0.000130977	0.000110162	9.83994e-05	0.000100296	0.0238342	0.00577193	0.404953	0.00659905	0.000157562	0.000102167
k__Bacteria;p__Firmicutes;c__Bacilli;o__Lactobacillales;f__Enterococcaceae	0.00066831	0.000318831	0.00179171	0.00531028	0.000109736	0.000229684	0.0579572	0.0281708	0.0854527	0.000442293	0.000301646	0.00246829	0.000318657	7.98316e-05	3.58961e-05	5.16978e-05	0.000166985	0.000200222	0.00124073	0.00876237	0.0301837	0.000297119	3.26556e-05	3.23465e-05	0.0018709	0.00263661	0.000809992	0.000160245	0.000260828	5.37121e-05	6.15054e-05	0.000178086	0.000481645	0.200927	0.00408563	0.000488715	0.00166265	0.000331974	2.44374e-05	0.000292506	0.000338828	0.0236744	0.000531006	0.0188297	0.00051487
k__Bacteria;p__Verrucomicrobia;c__Verrucomicrobiae;o__Verrucomicrobiales;f__Akkermansiaceae	1.35263e-05	0.012644	0.0544682	0.000140207	3.5491e-05	0.00328149	0.00848838	1.85176e-05	0.000572067	7.42908e-06	6.36675e-05	1.85514e-05	0.159927	7.77538e-05	2.43993e-05	0.0181733	4.84335e-06	0.0174073	0.0104701	0.00124646	0	9.2904e-07	0.000630631	0.000395769	1.81966e-06	1.75916e-06	7.65506e-06	0.00033422	0.00654415	1.96899e-06	1.81212e-06	1.90153e-06	0.0012775	0.000469711	0	0.000362203	3.06703e-05	0.0222967	1.00784e-05	0.0444716	6.49014e-06	7.14677e-06	6.08711e-06	0.0135497	9.52312e-06
k__Bacteria;p__Bacteroidetes;c__Bacteroidia;o__Bacteroidales;f__Tannerellaceae	0.00220414	0.00138627	0.000842042	0.000494579	0.000145428	0.0138804	0.000537444	0.000101874	0.00026008	0.00798567	0.0011288	0.00886436	0.00207778	0.0159189	0.00073961	0.00504908	0.00775558	0.0284288	0.0132613	0.00180694	1.83402e-06	0.0109159	9.33575e-05	0.000335188	0.00788334	0.0108416	0.0143947	0.00343702	0.00752949	0.00102181	0.000333217	0.000462511	0.00227566	0.000120165	1.08825e-05	0.00125398	0.00630966	0.0293064	0.000159791	0.0794532	0.00297908	8.45336e-05	0.000232452	0.00643577	0.0317236
k__Bacteria;p__Firmicutes;c__Negativicutes;o__Veillonellales;f__Veillonellaceae	6.79854e-06	5.40927e-05	0.0143337	0.00337557	0.0011325	0.00537406	0.0175715	0.00886321	0.0420151	0.00778362	0.000175789	0.0045266	0.00210295	0.000369413	0.0179751	0.0180929	8.17315e-05	8.82306e-06	0.000525126	0.0101155	0.0504539	0.0136554	0.00265145	0.00410279	0.0113256	1.16468e-05	0.000150068	0.0062453	0.000318924	0.00188862	0.0107409	9.92453e-05	3.12389e-05	0.000209197	0.0020458	0.000301547	0.000608267	0.000174311	0.0080562	0.000164116	5.47103e-05	0.00314282	0.000904602	0.000196525	0.00302214
k__Bacteria;p__Actinobacteria;c__Coriobacteriia;o__Eggerthellales;f__Eggerthellaceae	0.0203487	0.0110893	0.00676806	0.00546727	0.00535101	0.00476013	0.00217601	0.000875529	0.00347719	0.00506002	0.000377284	1.61798e-05	0.00344612	0.00209908	0.000818129	0.00162074	0.000576303	0.0122768	0.00647998	0.00590083	4.22873e-05	0.00454574	0.00779833	0.00286423	0.0031732	0.0184749	0.00948137	0.016111	0.00767879	0.00333239	0.00567364	0.0134044	0.0172098	0.00314743	0.00283127	0.00835028	0.00424092	0.00108506	0.00819648	0.00574532	0.0123342	7.14677e-05	0.00438396	0.00578433	0.00610339
k__Bacteria;p__Firmicutes;c__Clostridia;o__Candidatus Comantemales;f__Candidatus Comatemaea	0	0	0	0	0	0	0	0	0	0	0	0	0.0253074	0	0	0	0	0.000375024	0.0645351	0	0	0	0	0	0	0	0.00012472	0	0.0845263	0	0	0	0	0	0	0	0	0	0	8.53168e-06	0	0	0	1.29657e-05	0
k__Bacteria;p__Bacteroidetes;c__Bacteroidia;o__Bacteroidales;f__Odoribacteraceae	0.00124102	0.000249076	0.000834698	0.000167409	8.86523e-05	0.00131962	0.00427965	0.00035226	0.00455776	0.000659257	0.000216994	0.000119477	0.000975243	0.00120661	2.49013e-05	0.00321437	0.000119763	0.00597408	0.0128486	0.000142279	0	0.000561605	1.2523e-05	4.87959e-05	0.0709219	0.00032872	0.00798033	0.00220965	0.0032644	9.20845e-05	5.78279e-05	6.33356e-05	0.000364028	5.89287e-07	0	0.00051831	0.00333546	0.00406103	4.76826e-06	0.00402541	0.000132914	1.79765e-06	1.34582e-05	0.00267606	0.00837424
k__Bacteria;p__Firmicutes;c__Negativicutes;o__Acidaminococcales;f__Acidaminococcaceae	5.73627e-06	0.000119701	0.00242655	3.33092e-06	0.000102156	0.00612578	0.00427133	0.0068709	5.39584e-06	0.0166562	0.00186109	2.16082e-06	0.00187646	2.56992e-06	3.01226e-06	3.26794e-06	0.0160017	0.00551913	0.00604269	0.00792614	2.68291e-05	1.21356e-05	5.77016e-05	0.00167226	0.00471445	7.33993e-06	0.0146953	0.00370918	0.00155583	0.00017991	3.15522e-05	0.00748136	0.00443525	3.04956e-05	1.98814e-06	0.000562702	0.0038404	0.000228356	0.000122024	0.00839642	6.86024e-05	2.10457e-06	0.000141478	0.00119027	2.79483e-06
k__Bacteria;p__Actinobacteria;c__Actinobacteria;o__Actinomycetales;f__Actinomycetaceae	0.00749999	0.0018225	0.000457063	0.00139399	0.00186772	0.000483778	0.000818154	0.000288695	0.00286277	0.00235543	0.000258867	0.00099814	0.00145013	0.000297127	0.000847448	0.000196398	0.000388183	0.00212994	0.00111619	0.00148762	0.00873283	0.00121722	0.00419761	0.00171258	0.00926551	0.00374955	0.00170917	0.0148713	0.0024825	0.000515371	0.00211362	0.00265958	0.00279494	0.0012267	0.0034476	0.00128891	0.00047908	0.000466465	0.00519405	0.00882454	0.000665642	0.0058536	0.00170054	0.00527854	0.000461406
k__Bacteria;p__Firmicutes;c__Clostridia;o__Clostridiales;f__Peptostreptococcaceae	0.0111893	0.00243338	0.00126004	0.00380779	0.00198152	0.000788366	0.00390331	0.00265582	0.00173989	0.00186242	0.00121774	0.0015356	0.00045509	0.0102932	0.00492318	0.0064897	0.00442148	0.00320958	0.00366878	0.000493512	0.000422454	0.00122041	0.000972753	0.00461051	0.00127932	0.00315787	0.00351317	0.00210775	0.00121933	3.49381e-05	8.42102e-06	0.00467565	0.00253702	0.000428117	0.00584828	0.0030626	0.000483235	0.00456104	0.00206309	0.00117625	0.000633835	4.00745e-05	0.00249752	0.000701067	0.00160133
k__Bacteria;p__Proteobacteria;c__Gammaproteobacteria;o__Pseudomonadales;f__Moraxellaceae	0.000340281	0.00126479	0.000112092	0	0.000840138	0.000128918	0	0.000439913	0	3.53905e-05	0	0	0.000333803	0	1.04425e-05	5.08942e-06	0.000140842	0.0011608	0.000147727	0.000645733	0.0762648	0	3.19164e-05	4.01416e-05	0.00583833	0.000360385	0.000785005	2.07171e-06	7.08152e-05	0	0	0.000464851	5.31196e-05	5.57367e-05	0.000152825	6.65884e-05	0	0	0	0	0.00737098	4.80544e-05	0.00149634	6.66711e-05	0.00165045
k__Archaea;p__Euryarchaeota;c__Methanobacteria;o__Methanobacteriales;f__Methanobacteriaceae	1.06227e-06	0.00305091	3.52491e-07	0.00365648	0.000205717	0.00239716	0	0.00268039	1.90473e-05	6.49313e-06	0	9.40219e-05	6.18809e-06	1.36698e-06	2.66083e-06	0	1.21084e-06	0.0205495	0.000759027	0	3.39556e-05	0	0	7.36543e-07	0.0199093	3.39699e-06	4.04418e-06	6.45603e-06	0.0034238	2.93058e-06	3.67753e-06	0.000172674	5.11672e-05	0	0	1.77302e-05	9.29403e-07	6.83329e-07	1.73391e-06	0.00588467	8.04563e-07	0	0.000435942	0.00211696	8.28097e-07
k__Bacteria;p__Proteobacteria;c__Gammaproteobacteria;o__Pasteurellales;f__Pasteurellaceae	0	0	1.31009e-05	0.00184607	0.000404206	9.9202e-05	0.000851631	0.000581422	0.00665308	0.0123388	0.000384819	0.000357694	0.000164367	0.00306045	0.000625746	8.42165e-05	0.000118497	2.35864e-06	0.00028911	2.75033e-05	0	0	4.08303e-05	7.43294e-05	0.000739548	9.09909e-07	3.52422e-05	0.0290886	0.000472187	0	0	1.28719e-05	6.32857e-06	3.26072e-05	6.06907e-06	7.46536e-06	0.000216551	1.39151e-05	0.00075046	0.000100603	0.00094504	1.80204e-05	1.47422e-06	5.26524e-05	2.5878e-07
k__Bacteria;p__Firmicutes;c__Clostridia;o__Clostridiales;f__Catabacteriaceae	3.16557e-05	6.22526e-05	1.29834e-05	0	1.16463e-05	1.61985e-06	0	0	0	5.11261e-05	0	0	5.89342e-07	0	0	0	0	0.000143178	1.96365e-06	1.28587e-05	0	0	1.13055e-06	6.13785e-07	1.17799e-05	0	0	2.69804e-06	6.64053e-05	0	0	0	0	0	0	4.99913e-06	0.0523841	0	0	5.71741e-05	0	0	2.0972e-05	1.71779e-05	0
k__Bacteria;p__Firmicutes;c__Bacilli;o__Bacillales;f__Staphylococcaceae	0	0	1.50984e-05	0	1.11443e-05	6.92627e-06	0	0	0	0.0127205	0	1.17527e-05	0	2.84332e-06	1.90776e-06	9.37524e-06	0	0	0	0.000330159	4.42262e-05	0	0	0	0	0	1.94987e-06	4.10006e-05	1.08652e-05	0.000170294	0.000307474	0	7.60775e-06	0.00266446	2.04046e-06	1.99965e-06	0	0	0.023412	0	0.012748	7.32215e-06	1.26022e-05	2.91563e-05	5.17561e-08
k__Bacteria;p__Firmicutes;c__Bacilli;o__Lactobacillales;f__Leuconostocaceae	3.61172e-06	3.88256e-06	0.001011	2.96698e-05	1.54112e-05	0	4.0263e-05	0.000199768	2.072e-05	0.000136239	1.22566e-05	0.000148042	9.88326e-05	0.000236433	0.0010211	2.34649e-05	0	5.06671e-06	2.56785e-06	0.00583148	0.00150804	1.71872e-05	3.04379e-05	2.09301e-05	2.41344e-05	0	2.31818e-05	2.11989e-06	0	6.03517e-05	0.00157137	9.96841e-05	8.68496e-05	0.000918895	0.000297489	0.000134177	1.38317e-05	2.93832e-05	1.1433e-05	0.000132123	3.45962e-05	0.0236629	0.000353718	0.00442333	2.60851e-05
k__Bacteria;p__Proteobacteria;c__Betaproteobacteria;o__Burkholderiales;f__Burkholderiaceae	0	0	0	0	0	0	2.60126e-06	0	1.45688e-06	2.22287e-06	0	7.00948e-06	0	3.44479e-06	0	0	0	6.08878e-05	2.10715e-05	0.000236338	0.0364818	6.18392e-05	0.000110968	0.000207337	0.000117703	0.000169122	3.517e-05	0.00116801	4.60171e-05	2.98553e-05	0.000132391	0.000148027	7.2442e-05	0.000267978	0.000286816	6.33889e-05	2.03922e-05	2.54695e-05	0.000263501	4.15919e-05	0.0015085	0.000159027	0.000218518	6.88431e-05	0.000138448
k__Bacteria;p__Actinobacteria;c__Actinobacteria;o__Micrococcales;f__Micrococcaceae	2.63443e-05	0.00013385	8.10141e-05	9.64115e-05	3.18265e-05	8.45116e-05	0.000135831	1.60239e-05	0.00042352	0.00107265	0.000465894	0.000431742	0.000308579	2.07781e-05	2.94699e-05	0	0	2.42853e-05	0.000248402	0.000282713	0.0192912	6.38715e-06	9.42272e-05	0.000112445	0.00059522	0.000725198	1.48768e-05	0.00207793	0.000334775	4.92704e-05	7.63755e-05	0.000826947	0.000774779	0.000325385	0.00118551	0.000117579	4.59234e-05	0.000288303	0.000710471	0.00041195	2.99297e-05	0.00395326	0.00102653	0.000374885	8.18781e-05
k__Bacteria;p__Firmicutes;c__Negativicutes;o__Selenomonadales;f__Selenomonadaceae	0	8.22577e-06	0	3.70102e-07	4.41755e-06	0.00488469	4.62573e-05	0.00124036	0.000150328	9.41796e-06	6.19983e-07	2.89866e-06	7.66144e-07	1.64038e-07	5.27145e-06	0	0	0	9.06301e-07	0.000291702	3.56325e-06	0	0	7.97921e-07	0.00988304	0.000148012	0	0.00538872	0.000340015	0	0.0108641	0.000105462	3.53458e-05	0.000220541	0	0.000575233	4.92037e-06	8.69692e-07	1.41422e-05	0	3.91554e-06	5.39296e-06	2.30169e-05	0	0.0030621
k__Bacteria;p__Proteobacteria;c__Betaproteobacteria;o__Burkholderiales;f__Sutterellaceae	0	1.69122e-05	7.19669e-05	0.000456767	0.000164303	0.000342794	0.000645736	0.00074702	0.000788387	0.00202744	0.00111826	0.00109332	0.00017863	0	0	0	0.00180178	0.000153661	0.00111943	2.42291e-05	0	0	8.87049e-06	9.35409e-05	9.05041e-05	0.000107005	0.00830733	0.000708429	0.000373697	0.000281245	8.04794e-06	8.73973e-05	8.27428e-05	0	0	0.00104175	0	0.000818504	0.000125167	0.000807666	0.00940513	1.70996e-06	9.98667e-06	7.05543e-05	0.000334758
k__Bacteria;p__Firmicutes;c__Clostridia;o__Clostridiales;f__Clostridiales Family XIII. Incertae Sedis	0.000471082	0.000657601	6.70908e-05	9.709e-05	0.000353404	0.000133219	0.000121411	6.57934e-06	0.000366	0.000220591	1.76934e-05	0.000197689	5.05066e-05	6.18422e-05	0.00470946	3.01615e-05	2.6033e-05	0.000136801	2.05428e-05	0.000147339	0.0142869	6.59618e-05	0.000259114	0.000325061	0.000704112	0.000141582	5.64019e-05	0.00349353	0.000267986	7.61952e-05	0.000157281	0.0007307	0.000141922	0.000134112	0.000270754	8.6185e-05	7.99286e-05	2.16181e-05	0.00011796	0.0025979	1.50721e-05	0.000291264	4.8792e-05	0.000265632	0.000223586
k__Eukaryota;p__Ascomycota;c__Saccharomycetes;o__Saccharomycetales;f__Saccharomycetaceae	0	0	0	0	0	0	0	0	2.32021e-06	0	1.19704e-05	8.44827e-05	2.29843e-06	0	0	0	0	5.41614e-06	0	8.09622e-06	0.0282197	9.34847e-06	1.99586e-05	7.54956e-06	0	0	1.27103e-05	0.000555026	0	4.89957e-06	0	1.30182e-05	0	0	5.77608e-05	0	5.02971e-06	0	0	0	0.00106916	0.000169813	0	0	0
k__Bacteria;p__Actinobacteria;c__Coriobacteriia;o__Coriobacteriales;f__Atopobiaceae	0.000336244	0.000267041	4.05364e-05	8.76524e-05	8.64937e-05	4.93217e-05	0.000310568	4.51533e-05	0.000656297	0.00013074	2.55147e-05	4.62731e-05	4.90332e-05	4.46182e-05	8.12305e-05	1.51611e-05	2.4657e-05	4.89199e-05	1.09511e-05	0.00373087	0.00251848	2.7697e-05	0.000220632	0.00012601	0.00116544	0.000117257	7.87894e-05	0.00142163	0.000222096	0.000126061	0.00031259	0.00258074	0.00823906	2.59777e-05	0.00101155	6.27224e-05	4.34086e-05	9.50449e-06	0.000137955	0.000439678	9.97658e-05	0.000603705	0.00384473	0.000333816	1.58891e-05
k__Bacteria;p__Actinobacteria;c__Actinobacteria;o__Corynebacteriales;f__Corynebacteriaceae	3.56923e-05	8.81803e-05	8.98852e-06	1.03012e-05	2.2389e-05	6.29508e-05	1.42504e-05	3.02437e-06	4.65661e-05	5.85552e-05	6.96289e-06	3.26758e-05	2.75812e-05	1.05531e-05	1.43584e-05	7.8752e-06	3.68755e-06	6.20235e-05	3.02856e-05	2.86939e-05	1.9493e-05	3.11228e-05	2.57853e-05	1.27054e-05	0.000113393	3.23928e-05	9.89381e-06	7.35699e-05	3.47685e-05	1.95983e-05	2.52631e-05	0.000958811	0.000383687	4.21831e-05	4.94943e-05	5.19909e-05	1.61825e-05	1.16787e-05	4.35646e-05	4.27769e-05	3.32553e-06	6.49786e-05	1.34582e-05	0.000144531	0.0257601
k__Bacteria;p__Firmicutes;c__Clostridia;o__Clostridiales;f__Oscillospiraceae	0.000487512	0.000502759	3.27816e-05	0.00197863	3.17763e-05	0.00028906	0.00139117	0.00019149	0.000235313	0.000188652	2.52762e-05	8.95949e-07	0.000833978	0.000756924	4.00128e-05	0.00102463	0.000141393	0.000585205	0.000312674	0.000152757	0	0.00155603	1.58712e-05	2.14825e-05	0.000790402	2.9845e-05	0.00208745	7.99777e-05	0.00181384	2.54595e-05	1.38041e-05	0.000305196	0.000391698	0	0	0.000231693	0.00114344	0.00245085	2.38413e-06	0.000325863	3.59908e-05	0	1.07951e-05	0.00137923	0.00299461
k__Bacteria;p__Fusobacteria;c__Fusobacteriia;o__Fusobacteriales;f__Fusobacteriaceae	1.34554e-06	2.52038e-05	0	7.58709e-06	2.56519e-05	8.04341e-06	0.000354224	1.32648e-06	0.00223053	7.35888e-05	3.14761e-06	4.78015e-05	0.0169153	0.00236471	0.000116976	0.000178612	0.000214869	0	0	5.41732e-06	1.25762e-05	0	6.91376e-06	0.000292162	0.000121342	0	0	0.00029717	1.78955e-06	1.19055e-06	0	0	0	7.85716e-07	8.89432e-07	0.000869582	5.75136e-05	0	4.67073e-05	6.16177e-06	0	2.50795e-05	2.18756e-06	6.12085e-06	5.17561e-07
k__Bacteria;p__Proteobacteria;c__Deltaproteobacteria;o__Desulfovibrionales;f__Desulfovibrionaceae	1.45177e-05	0.000195905	5.9336e-06	0	1.25499e-06	0.000310342	1.01789e-06	1.59177e-07	3.23751e-07	0.000306698	2.4227e-05	0	0.000441594	0.00167187	1.08943e-05	0.000864665	0.000184212	0.00509283	0.0028408	8.78082e-05	0	0.00104192	1.92194e-05	2.54721e-05	0.00179955	1.15255e-06	0.00208066	0.000260939	0.00241826	9.61598e-07	1.56162e-05	1.10435e-05	8.40893e-05	0	0	3.31276e-05	0.000396964	1.20514e-05	1.62554e-06	0.00268606	8.20654e-06	7.89214e-07	9.70134e-06	0.000890089	2.83623e-05
k__Bacteria;p__Firmicutes;c__Clostridia;o__Clostridiales;f__Peptococcaceae	0.016292	0.000593374	0.00018212	0.000150323	0	0.000319893	0.000358692	3.74067e-05	4.89403e-05	0.000166306	0.000216422	0	0.000152109	0.000283785	0.000350828	0.00161185	0.000191422	0	1.69932e-05	2.55388e-05	0	0	0	0	0.000216444	0	0.000163067	0	0	5.96191e-05	8.82608e-05	0	1.33304e-05	0	0	0	0	4.71497e-05	5.02293e-05	0.000150371	5.6373e-05	0	4.66045e-06	0	0.0002402
k__Bacteria;p__Firmicutes;c__Bacilli;o__Bacillales;f__Bacillaceae	0	0	0.00962012	0	5.92354e-06	1.00543e-06	1.88874e-05	2.05339e-05	0	4.30535e-05	0	0	0	3.77286e-06	8.03269e-07	2.14291e-07	6.60457e-07	0	0	8.92965e-07	7.10029e-05	0	9.30531e-06	1.84136e-06	1.43657e-05	0	0	0	0	0	0	0	3.96546e-05	7.85716e-07	1.1458e-05	0	0	0	4.23183e-05	0	1.12102e-05	9.20749e-07	3.80445e-06	0	0
k__Bacteria;p__Bacteroidetes;c__Bacteroidia;o__Bacteroidales;f__Barnesiellaceae	0.000898823	1.29638e-05	0	0	5.57214e-06	0.000111323	8.48238e-06	4.88144e-06	3.61522e-06	2.71424e-05	2.0984e-05	1.47041e-05	7.93254e-05	0	0	0	4.94242e-05	0.000699642	0.000893991	1.83951e-05	0	0	2.00021e-06	2.14211e-05	0.000935113	0	3.89975e-06	1.25266e-05	1.93655e-05	0	7.65887e-05	5.74848e-05	4.45693e-05	0	0	7.86529e-06	0.000957285	0.000653449	0	0.000299497	3.37916e-06	0	2.996e-06	7.82547e-05	0
k__Bacteria;p__Synergistetes;c__Synergistia;o__Synergistales;f__Synergistaceae	0	0.000518947	0	3.7627e-06	8.53391e-07	0.000236052	4.91978e-06	0	1.02521e-06	0	0	0	2.53417e-05	7.65509e-07	8.53473e-07	0.000182148	0	0.0016804	4.75808e-05	6.07216e-06	0	0	3.04379e-06	3.00755e-06	0.000596561	0	0	4.4325e-06	0.000177933	1.5294e-05	0	0	0	0	0	0.000268353	7.32588e-06	0	0	0	0	0	0.00163177	0.00010932	6.57302e-06
k__Bacteria;p__Proteobacteria;c__Gammaproteobacteria;o__Pseudomonadales;f__Pseudomonadaceae	4.60318e-06	0	2.0797e-05	5.3233e-05	0.000296076	5.71417e-05	0.000117679	3.44885e-06	2.8598e-06	1.05294e-06	1.5738e-06	0	0	1.69505e-06	2.55038e-05	2.59828e-05	8.71803e-05	0	0	9.28684e-06	0.00327881	0	5.95714e-06	1.22757e-06	1.35038e-05	0	0	3.66163e-06	0	0	1.70552e-05	0	1.75046e-06	1.72857e-05	1.51727e-06	0	0	9.31813e-07	1.13788e-06	0	5.22966e-05	3.73123e-05	1.14133e-06	1.19126e-05	1.2939e-06
k__Bacteria;p__Firmicutes;c__Bacilli;o__Lactobacillales;f__Carnobacteriaceae	3.56215e-05	1.72412e-05	0	1.17199e-05	1.02909e-05	1.51931e-05	1.2045e-05	1.02404e-05	2.23928e-05	0.00010313	8.53669e-06	1.38082e-05	2.5931e-05	2.14342e-05	1.54629e-05	1.50004e-06	5.88907e-06	2.88278e-06	1.96365e-06	1.26801e-05	0.00293732	2.5897e-05	3.39166e-06	3.4372e-06	9.67292e-06	4.43429e-05	0	4.63485e-05	1.22712e-05	1.10355e-05	1.0926e-05	9.8002e-06	9.62751e-06	3.44733e-05	2.00384e-05	6.06561e-06	4.42833e-06	0	1.40339e-05	1.67671e-05	2.52096e-06	2.14842e-05	2.94845e-06	5.1731e-05	2.63956e-06
k__Bacteria;p__Actinobacteria;c__Actinobacteria;o__Propionibacteriales;f__Propionibacteriaceae	0.000108493	6.4161e-05	1.47459e-05	1.17816e-05	4.70871e-05	1.67571e-05	6.61626e-06	4.29779e-06	1.76444e-05	2.46271e-05	6.43829e-06	2.21879e-05	5.48088e-05	6.50682e-06	1.78727e-05	4.28583e-06	5.83403e-06	3.82624e-05	1.61624e-05	1.48828e-05	7.6767e-05	3.60003e-06	2.72637e-05	1.00661e-05	0.000115692	0.000233422	2.51317e-05	0.000385387	9.56773e-05	3.02674e-05	3.33643e-05	8.23509e-05	5.2581e-05	1.12456e-05	0.000137967	8.91844e-05	1.04421e-05	7.01966e-06	3.47325e-05	0.000147112	0.000845274	0.000362556	1.34582e-05	0.000164276	4.61664e-05
k__Bacteria;p__Firmicutes;c__Tissierellia;o__Tissierellales;f__Peptoniphilaceae	2.0254e-05	0.000329886	5.11112e-06	2.59071e-06	1.4608e-05	1.67571e-06	6.67281e-06	5.46509e-06	1.9533e-05	2.75519e-05	8.82284e-06	2.20825e-05	1.01367e-05	2.3512e-06	6.37594e-06	3.37509e-06	2.80694e-06	0.000107449	4.00283e-06	0	1.48818e-05	0	2.69593e-06	8.2861e-06	9.67292e-06	6.12672e-06	1.34325e-05	5.03474e-05	2.82494e-05	0.000105684	6.15054e-05	1.09704e-05	1.88511e-05	3.26563e-05	1.06209e-05	2.19962e-05	1.68386e-05	9.93934e-07	7.28244e-05	0.00035288	8.09927e-06	4.91066e-06	8.08445e-06	2.00079e-05	0.00156495
k__Bacteria;p__Actinobacteria;c__Actinobacteria;o__Corynebacteriales;f__Mycobacteriaceae	6.21075e-05	0	0	0	0	0	0	0	6.47501e-07	0	0	0	0	0	0	0	0	0	0	0	0.00261385	0	0	0	0	0	0	7.37626e-05	0	0	0	0	0	0	0	0	0	0	0	2.87944e-05	0	3.512e-05	0	0	0
k__Eukaryota;p__Ascomycota;c__Saccharomycetes;o__Saccharomycetales;f__Debaryomycetaceae	0	0	0	0	0	0	0	2.3346e-05	0	0	0	0	0	0	0	0	0	0	0	0	0.00226601	0	0	0	0	8.18918e-06	0	0	0	0	0	1.38958e-06	0	0	0	0	0	0	0	0	0.000439506	8.33059e-07	7.13334e-07	0	0
k__Bacteria;p__Lentisphaerae;c__Lentisphaeria;o__Victivallales;f__Victivallaceae	0	0	0	0	0	0	0	0	0	0	0	0	8.84013e-07	0	0	0	0	0.00221118	0.000121067	0	0	0	0	0	3.16046e-06	0	2.38318e-06	0	1.77677e-05	0	0	0	0	0	0	1.66638e-06	0	0	0	0	0	0	0	1.0004e-05	0
k__Bacteria;p__Bacteroidetes;c__Bacteroidia;o__Bacteroidales;f__Porphyromonadaceae	0.000102474	5.02101e-05	0	0	2.45977e-06	1.77625e-05	0	1.06118e-07	2.331e-05	0	0	0	1.47335e-06	0	0	0	4.23793e-06	0.000913405	0.000323776	0	0	0	1.5219e-06	0	0.000260115	0	1.94987e-06	2.07171e-06	6.96648e-06	6.91435e-06	3.90671e-05	0	0	0	0	4.5992e-06	0	0.000268051	7.64006e-06	6.97346e-05	1.49112e-05	0	1.33156e-06	1.88891e-05	0.000216651
k__Bacteria;p__Actinobacteria;c__Actinobacteria;o__Micrococcales;f__Sanguibacteraceae	0.000539421	1.46748e-05	2.06207e-05	3.94775e-06	0.000119876	3.07214e-06	0	0	0	0.000214683	0	8.53787e-06	4.12539e-06	1.55836e-05	4.56859e-06	0	3.95724e-05	2.35864e-06	0	5.59591e-06	3.57373e-05	9.75492e-06	0.000336644	0.000168914	8.56197e-05	6.46642e-05	1.83433e-05	0.00014078	0	0	1.22052e-05	1.5066e-05	6.05927e-06	7.98484e-05	1.19289e-05	0	0	0	0	6.32766e-05	0	0	1.65493e-05	1.1781e-05	0
k__Bacteria;p__Actinobacteria;c__Actinobacteria;o__Micrococcales;f__Dermacoccaceae	0.00010042	2.09264e-05	0	0	4.01596e-05	5.64156e-06	7.20437e-05	0	0.000174232	4.2878e-05	0	2.55082e-05	0	0	9.94045e-06	0	0	0	0	0	0.000126286	0	4.17869e-05	1.35033e-05	0.000733227	0	0	0.000191417	0	0	2.93137e-05	1.22137e-05	0	1.57143e-06	8.94664e-06	0	0	0	6.88147e-06	0.000131352	0.00015276	9.68102e-05	7.98934e-06	1.73753e-05	0
k__Bacteria;p__Proteobacteria;c__Alphaproteobacteria;o__Sphingomonadales;f__Sphingomonadaceae	0	0	0	0	0	0	0	0	0	0	0	0	0	1.64038e-07	0	0	8.25571e-07	1.20553e-05	3.39863e-06	2.81582e-05	0.00129225	4.93553e-06	2.10891e-05	3.46789e-05	1.22588e-05	2.37183e-05	2.02209e-06	4.54331e-05	6.32735e-06	0	1.62025e-05	3.10827e-05	1.25225e-05	4.19376e-05	5.14301e-05	8.5985e-06	1.47611e-06	5.40451e-06	2.11863e-05	4.50283e-06	0.000160376	2.45095e-05	3.70934e-05	9.08254e-06	2.02366e-05
k__Bacteria;p__Firmicutes;c__Clostridia;o__Clostridiales;f__Christensenellaceae	0.000124215	0.000124966	4.79975e-05	0	1.20479e-05	8.30594e-05	0	0	0	1.63206e-05	0	0	2.05091e-05	0	0	0	0	0.000215335	1.69932e-05	0.000119419	0	0	8.827e-06	7.11991e-06	0.000193842	0	5.36576e-05	5.1841e-05	0.000224973	2.65584e-06	0	3.07902e-05	5.47354e-05	0	0	9.07842e-05	7.98193e-06	1.24242e-06	0	9.33152e-05	1.18003e-06	0	3.04831e-05	1.94156e-05	0.000240821
k__Bacteria;p__Actinobacteria;c__Actinobacteria;o__Micrococcales;f__Promicromonosporaceae	0.000388508	9.87092e-06	0	9.13534e-05	3.5993e-05	0	2.55037e-05	0	1.57559e-05	0.000152618	0	8.1953e-05	0	0	0	0	6.511e-05	0	0	0	0	0	1.8915e-05	1.18461e-05	0.000105923	0	0	4.77939e-05	0	0	0	0	0	2.2884e-05	4.23788e-05	0	0	0	6.17707e-05	3.19938e-05	0.000145894	9.23819e-05	5.48791e-05	0.000124655	0
k__Bacteria;p__Proteobacteria;c__Gammaproteobacteria;o__Alteromonadales;f__Idiomarinaceae	0	0	0	0	0	0	0	0.00136691	0	0	0	0	0	0	0	0	0	0	0	0	0	0	0	0	0	2.18378e-06	1.661e-06	0	0	0	0	0	0	0	0	0	0	0	0	0	0	0	0	0	0
k__Bacteria;p__Proteobacteria;c__Betaproteobacteria;o__Burkholderiales;f__Oxalobacteraceae	0	0	0	0	0	0	0	0	0	0	0	0	7.66144e-07	0	0	0	0	0.00051794	0.00056168	0	0	0	0	0	0	0	0	1.01177e-05	0.000227465	0	0	0	0	0	0	0	1.03874e-06	1.67726e-06	0	0	0	0	0	0	0
k__Bacteria;p__Firmicutes;c__Clostridia;o__Clostridiales;f__Hungateiclostridiaceae	0	2.76386e-06	0.000136003	0	0	0	0	0	0	0	0	0	0	0	0	0	0	7.77477e-06	0	0	0	0	0	0	0	0	0	0	4.98519e-06	0	0	0	0	0	0	3.66603e-06	0	0	0	0.00106794	0	0	0	0	0
k__Bacteria;p__Proteobacteria;c__Gammaproteobacteria;o__Oceanospirillales;f__Halomonadaceae	0	0	0	0	0.000598679	0	0	0	0	0	0	0	0	0	0	0	0.000399631	0	0	0	0	0	0	0	0	0	0	0	0	0	0	0	0	0	0	0	0	0	0	0	0	0	0	0	0
k__Bacteria;p__Firmicutes;c__Bacilli;o__Lactobacillales;f__Aerococcaceae	6.86227e-05	0	7.04982e-07	1.80116e-05	2.73085e-05	0	0	0	0	0	0	8.69598e-06	8.60439e-06	2.49884e-05	2.46503e-05	0	0	0	0	6.36982e-06	0	1.85808e-06	0	0	4.11817e-06	6.0054e-06	0	0.000355901	0	8.74596e-06	7.46167e-07	0	0	0	9.28149e-05	6.67217e-05	0	0	0	6.5765e-06	0	0.000180949	0	6.18008e-05	1.58891e-05
k__Bacteria;p__Proteobacteria;c__Epsilonproteobacteria;o__Campylobacterales;f__Campylobacteraceae	4.3199e-06	4.54063e-06	6.40358e-06	1.54209e-06	8.03191e-07	7.81998e-07	5.31563e-05	9.55065e-07	0.000557768	2.31647e-05	4.7691e-07	1.99744e-05	1.76803e-06	2.3512e-06	1.95797e-06	1.5054e-05	2.03641e-06	9.69663e-06	1.74463e-05	0	0.00014777	0	0	1.22757e-06	1.99205e-05	0	6.13849e-06	9.73223e-06	9.33125e-06	6.86856e-07	7.99464e-07	0	0	0	0	0	3.00689e-05	4.09998e-06	9.86164e-06	2.48841e-06	2.73551e-06	0	0	6.64737e-06	1.81146e-06
k__Bacteria;p__Bacteroidetes;c__Chitinophagia;o__Chitinophagales;f__Chitinophagaceae	0	0	0	0.000343023	0	0	0.000187234	0.000283018	3.77709e-06	0	0	2.45068e-05	0	0	0	0	0	0	0	0	0	0	0	0	0	0	0	0	0	0	0	4.90741e-05	2.51796e-05	0	0	0	0	0	0	0	0	0	0	0	0
k__Bacteria;p__Actinobacteria;c__Actinobacteria;o__Micrococcales;f__Brevibacteriaceae	0	0	0	0	0	0	0	0	5.82751e-06	0	0	0	0	0	0	0	0	0	0	0	0	0	0	0	0	0	0	0	0	0	0	0	0	0	0	0	0	0	0	0	0	0	0	0	0.00061067
k__Bacteria;p__Proteobacteria;c__Gammaproteobacteria;o__Enterobacterales;f__Hafniaceae	0	0	5.59873e-05	0	0	0	1.86612e-06	0	0	0	0	0	0	0	0	0	0	0	0	1.01203e-06	0	0	0	0	0	0	0	0	0	0	0	0	0	2.55358e-05	0	0	0	7.4545e-07	0	0	0	0	0.000529959	0	0
k__Bacteria;p__Proteobacteria;c__Betaproteobacteria;o__Neisseriales;f__Neisseriaceae	0	0	7.93104e-06	8.01887e-07	0	3.35142e-07	1.80958e-06	0	4.44078e-05	2.12928e-05	1.19228e-06	4.0265e-05	0	3.66351e-06	2.71103e-06	0	0	0	0	0	0.000168311	0	0	0	8.23635e-06	0	0	0.000144586	0	0	0	0	0	0	0	0	2.86475e-05	1.71454e-05	1.51717e-06	0	3.9799e-05	3.94607e-07	0	2.23773e-06	5.38263e-06
k__Bacteria;p__Actinobacteria;c__Actinobacteria;o__Micrococcales;f__Microbacteriaceae	1.28181e-05	1.0529e-06	1.01635e-05	1.11031e-06	2.05818e-06	0	0	0	6.47501e-07	0	1.72165e-05	0	1.21404e-05	2.40588e-06	1.25009e-05	0	6.05418e-07	3.49428e-07	2.19023e-06	2.97655e-07	5.97892e-05	4.6452e-07	2.34807e-06	1.10481e-06	3.63932e-06	4.79219e-06	4.40527e-06	5.73334e-06	0	3.66323e-07	2.82477e-06	8.63003e-06	9.40534e-05	1.88081e-05	3.13917e-06	6.39888e-06	0	2.91968e-06	2.22158e-06	0	9.65475e-07	0.000166831	1.05098e-05	6.44992e-06	2.5878e-07
k__Bacteria;p__Proteobacteria;c__Gammaproteobacteria;o__Xanthomonadales;f__Xanthomonadaceae	0	2.96128e-06	0	0	0	2.04437e-05	0	0	0	0	0	0	0	0	0	0	0	0	1.05735e-06	0	0.00037304	0	0	0	0	0	0	2.89076e-06	0	0	0	0	0	0	0	0	0	0	0	0	3.59371e-06	1.44689e-06	0	1.31631e-06	0
k__Viruses;p__unclassified;c__unclassified;o__Caudovirales;f__Siphoviridae	0	0	0	0	0	0	0	0	7.55418e-07	0	0	0	0	0	0	0	0	0	0	0	0	0	0	0	1.05349e-06	0	0	0	0	0.000246123	0	0	0	0	4.70876e-06	0	0	5.52876e-06	4.96875e-05	0	0	4.1653e-05	0	0	0
k__Bacteria;p__Bacteroidetes;c__Bacteroidia;o__Bacteroidales;f__Muribaculaceae	5.0989e-06	5.40927e-05	0	0	0	2.89898e-05	0	0	0	0	0	0	0	0	0	0	0	6.81385e-06	4.53151e-06	0	0	0	0	0	0.000216827	0	0	0	9.39516e-06	0	0	0	0	0	0	0	1.02781e-05	0	0	0	0	0	0	0	0
k__Bacteria;p__Actinobacteria;c__Actinobacteria;o__Micrococcales;f__Cellulomonadaceae	0	0	0	8.88244e-06	0	0	6.22041e-06	0	0	0	0	0	0	0	0	0	0	0	0	0	3.47416e-05	0	0	0	0.000121247	0	0	1.58992e-05	0	0	0	0	0	0	9.20824e-06	0	0	0	0	3.29418e-05	7.86862e-05	1.61789e-05	0	0	0
k__Bacteria;p__Proteobacteria;c__Gammaproteobacteria;o__Enterobacterales;f__Erwiniaceae	0	0	0	0	0	0	0	0	0	0	0	0	0	0	0	0	0	0	0	0	0	0	0	0	0.000144998	0	0	0	0	0	0	2.63289e-06	0	2.79911e-06	0	0	0	0	0	0	0	0.000148372	0	0	0
k__Bacteria;p__Proteobacteria;c__Betaproteobacteria;o__Burkholderiales;f__Comamonadaceae	0	0	0	0	0	0	0	0	0	0	0	0	0	8.22375e-05	0	0	0	1.24921e-05	0	0	2.35803e-06	0	0	0	0	0	4.1814e-05	3.70981e-06	0	0	0	0	0	0	0	2.79951e-06	0	0	0	0	0	9.64595e-07	0	0	5.78116e-05
k__Bacteria;p__Bacteroidetes;c__Flavobacteriia;o__Flavobacteriales;f__Flavobacteriaceae	0	0	0	2.25762e-05	0	0	4.37691e-05	2.70602e-06	0.000123889	0	0	0	0	0	0	0	0	0	0	0	0	0	0	0	0	0	0	0	0	0	0	0	0	0	0	1.13314e-06	0	0	0	0	0	0	0	0	0
k__Bacteria;p__Actinobacteria;c__Actinobacteria;o__Corynebacteriales;f__Nocardiaceae	5.24054e-06	0	0	3.26923e-06	0	0	0	0	0	0	9.5382e-07	0	0	0	0	0	0	0	1.73708e-06	0	2.35803e-06	0	5.69624e-06	2.08687e-06	0	0	0	0	0	0	5.32976e-07	4.46128e-06	0	3.48661e-06	0	0	0	0	0	0	9.65475e-07	0.000107465	1.37911e-06	2.63262e-06	0
k__Bacteria;p__Proteobacteria;c__Gammaproteobacteria;o__Enterobacterales;f__Morganellaceae	0	0	6.22734e-06	5.67489e-05	0	0	0	2.79091e-05	0	0	0	3.55744e-05	0	0	0	0	0	0	0	0	0	0	0	0	0	0	0	0	0	0	0	0	0	5.00894e-06	0	0	0	0	0	0	0	0	1.47422e-06	0	0
k__Bacteria;p__Proteobacteria;c__Epsilonproteobacteria;o__Campylobacterales;f__Helicobacteraceae	0	9.1668e-05	0	0	0	0	0	0	0	0	0	0	0	0	0	0	0	0	0	0	0	0	0	0	0	0	0	0	0	0	0	0	0	0	0	0	0	0	0	0	0	0	0	0	0
k__Viruses;p__unclassified;c__unclassified;o__Ortervirales;f__Retroviridae	0	0	0	0	0	0	0	0	0	0	0	0	0	0	0	0	0	6.45568e-05	2.66604e-05	0	0	0	0	0	0	0	0	0	0	0	0	0	0	0	0	0	0	0	0	0	0	0	0	0	0
k__Bacteria;p__Fusobacteria;c__Fusobacteriia;o__Fusobacteriales;f__Leptotrichiaceae	0	0	0	0	0	0	0	0	1.54861e-05	1.22843e-06	0	0	0	0	0	0	0	0	0	0	6.02608e-06	0	0	0	5.13335e-05	0	0	2.21625e-06	0	0	0	0	0	0	0	0	1.09341e-06	0	0	0	0	6.57678e-07	0	0	0
k__Bacteria;p__Proteobacteria;c__Alphaproteobacteria;o__Rhizobiales;f__Bradyrhizobiaceae	0	0	0	0	0	0	0	0	0	0	0	0	0	0	0	0	0	0	0	0	5.49683e-05	0	0	0	0	0	0	1.50801e-05	0	0	0	0	0	0	0	0	0	0	0	0	0	0	0	0	0
k__Bacteria;p__Spirochaetes;c__Spirochaetia;o__Brachyspirales;f__Brachyspiraceae	6.00538e-05	1.97418e-06	0	0	0	8.37855e-07	0	0	0	0	0	0	0	0	0	0	0	0	0	0	0	0	0	0	0	0	0	0	0	0	0	0	2.76034e-06	0	0	1.73303e-06	0	2.48483e-06	0	0	0	0	0	0	0
k__Bacteria;p__Proteobacteria;c__Gammaproteobacteria;o__Cardiobacteriales;f__Cardiobacteriaceae	0	0	0	0	0	0	6.78591e-07	0	0	0	0	0	0	0	0	0	0	0	0	0	0	0	0	0	0	0	0	5.5599e-05	0	0	0	0	0	0	0	6.6655e-07	0	0	1.19207e-06	0	0	5.69988e-07	0	3.15915e-06	6.72829e-07
k__Viruses;p__unclassified;c__unclassified;o__Caudovirales;f__Myoviridae	0	0	0	0	0	0	0	0	0	0	0	0	0	0	0	0	0	0	0	0	0	0	0	0	0	0	0	0	0	0	0	0	0	0	0	0	1.25743e-06	0	0	0	0	5.7218e-05	0	0	0
k__Bacteria;p__Actinobacteria;c__Actinobacteria;o__Corynebacteriales;f__Gordoniaceae	0	0	0	0	0	0	0	0	3.99292e-06	0	0	0	0	0	0	0	0	0	0	0	3.44272e-05	0	0	0	6.60823e-06	0	0	0	0	0	0	2.48662e-06	3.83754e-06	1.71875e-06	0	0	0	0	0	0	0	0	0	0	0
k__Bacteria;p__Proteobacteria;c__Gammaproteobacteria;o__Aeromonadales;f__Succinivibrionaceae	0	0	0	0	0	0	0	0	0	0	0	0	0	1.39979e-05	0	2.14291e-05	0	0	0	0	0	5.57424e-06	0	0	0	0	0	0	0	0	0	0	0	0	0	0	0	0	0	0	0	0	0	0	0
k__Bacteria;p__Proteobacteria;c__Gammaproteobacteria;o__Enterobacterales;f__Yersiniaceae	0	1.14503e-05	4.58238e-06	0	0	0	0	0	0	0	0	0	0	0	0	0	0	0	0	0	0	0	0	0	0	0	0	0	0	0	0	0	0	1.25223e-05	0	0	0	0	0	0	0	0	5.51645e-06	2.89588e-06	0
k__Bacteria;p__Proteobacteria;c__Alphaproteobacteria;o__Rhizobiales;f__Methylobacteriaceae	1.06227e-06	0	3.9949e-06	0	0	0	0	0	1.18709e-06	0	0	0	1.23762e-06	0	1.85756e-06	0	0	0	0	0	1.67682e-06	0	0	0	7.66172e-07	1.81982e-07	0	0	0	0	0	1.46272e-06	0	0	0	0	0	0	0	0	0	4.42837e-06	0	0	0
k__Bacteria;p__Proteobacteria;c__Alphaproteobacteria;o__Rhodospirillales;f__Rhodospirillaceae	0	0	0	0	9.1865e-06	0	0	0	0	0	0	0	0	0	0	0	7.43014e-06	0	0	0	0	0	0	0	0	0	0	0	0	0	0	0	0	0	0	0	0	0	0	0	0	0	0	0	0
k__Bacteria;p__Proteobacteria;c__Gammaproteobacteria;o__Alteromonadales;f__Shewanellaceae	0	0	0	0	9.0861e-06	0	0	0	0	0	0	0	0	0	0	0	5.72396e-06	0	0	0	0	0	0	0	0	0	0	0	0	0	0	0	0	0	0	0	0	0	0	0	0	0	0	0	0
k__Archaea;p__Euryarchaeota;c__Thermoplasmata;o__Methanomassiliicoccales;f__Candidatus Methanomethylophilaceae	0	0	0	0	0	0	0	0	0	0	0	0	0	0	0	0	0	0	0	0	0	0	0	0	1.32165e-05	0	0	0	0	0	0	0	0	0	0	0	0	0	0	0	0	0	0	0	0
k__Bacteria;p__Chloroflexi;c__Anaerolineae;o__Anaerolineales;f__Anaerolineaceae	1.06227e-06	0	0	0	0	0	0	0	0	0	0	0	0	0	0	0	7.15495e-07	0	0	0	9.95613e-07	0	0	0	0	0	0	8.57592e-06	0	0	0	0	0	0	0	0	0	0	0	0	0	0	0	1.38213e-06	0
k__Bacteria;p__Proteobacteria;c__Gammaproteobacteria;o__Aeromonadales;f__Aeromonadaceae	0	0	0	0	0	0	0	0	0	1.11144e-06	0	0	0	0	0	0	0	0	0	0	0	0	0	0	8.52366e-06	0	0	0	0	0	0	0	0	2.11161e-06	0	0	0	0	0	0	0	0	0	0	0
k__Bacteria;p__Proteobacteria;c__Alphaproteobacteria;o__Rhizobiales;f__Brucellaceae	0	0	0	0	3.81516e-06	0	0	0	0	0	0	0	0	0	0	0	2.36664e-06	0	0	0	0	0	0	0	0	0	0	0	0	0	0	0	0	0	0	2.99948e-06	0	0	0	0	0	0	0	0	0
k__Bacteria;p__Actinobacteria;c__Actinobacteria;o__Nakamurellales;f__Nakamurellaceae	0	0	0	0	0	0	0	0	0	0	0	0	0	0	0	0	0	0	0	0	0	0	0	0	0	0	0	0	0	0	0	0	0	8.98662e-06	0	0	0	0	0	0	0	0	0	0	0
k__Bacteria;p__Proteobacteria;c__Alphaproteobacteria;o__Rhizobiales;f__Rhizobiaceae	0	1.90838e-06	0	0	0	0	0	0	0	0	0	0	0	6.94426e-06	0	0	0	0	0	0	0	0	0	0	0	0	0	0	0	0	0	0	0	0	0	0	0	0	0	0	0	0	0	0	0
k__Eukaryota;p__Ascomycota;c__Sordariomycetes;o__Hypocreales;f__Nectriaceae	0	0	0	0	0	0	0	0	0	0	0	0	0	0	0	0	0	0	0	0	0	0	0	0	1.62812e-06	0	1.37213e-06	0	8.94777e-07	0	0	1.38958e-06	1.68313e-06	0	0	0	0	0	0	0	0	0	0	0	0
k__Bacteria;p__Firmicutes;c__Bacilli;o__Bacillales;f__Listeriaceae	0	0	0	0	0	0	0	0	0	0	0	0	0	6.5615e-07	0	0	0	0	0	1.66687e-06	0	0	0	0	0	0	0	0	2.17303e-06	0	0	0	0	1.47322e-06	0	0	0	0	0	0	0	8.76904e-07	0	0	0
k__Viruses;p__unclassified;c__unclassified;o__Caudovirales;f__Podoviridae	0	0	0	0	0	0	0	0	0	0	0	0	0	0	0	0	0	0	0	0	0	0	0	0	0	0	0	0	0	0	0	0	0	0	0	0	0	0	0	0	0	6.35756e-06	0	0	0
k__Bacteria;p__Proteobacteria;c__Deltaproteobacteria;o__Desulfovibrionales;f__Desulfomicrobiaceae	0	0	0	0	0	0	0	0	1.34896e-06	0	0	0	0	0	0	0	0	0	0	0	0	0	0	0	1.81966e-06	0	0	4.81794e-07	0	0	0	0	0	0	0	0	0	0	0	2.6069e-06	0	0	0	0	0
k__Viruses;p__unclassified;c__unclassified;o__unclassified;f__Virgaviridae	0	0	0	0	0	0	0	0	0	0	0	0	0	0	0	0	0	3.49428e-06	2.64338e-06	0	0	0	0	0	0	0	0	0	0	0	0	0	0	0	0	0	0	0	0	0	0	0	0	0	0
k__Bacteria;p__Proteobacteria;c__Gammaproteobacteria;o__Oceanospirillales;f__Saccharospirillaceae	0	0	0	0	0	0	0	0	0	0	0	0	0	0	0	0	0	0	0	0	0	0	0	0	0	1.57718e-06	1.37213e-06	0	0	0	0	0	0	0	0	0	0	0	0	0	2.62824e-06	0	0	0	0
k__Bacteria;p__Proteobacteria;c__Betaproteobacteria;o__Rhodocyclales;f__Zoogloeaceae	0	0	0	0	0	0	0	0	0	0	0	0	0	0	0	0	0	0	0	0	0	0	0	0	0	0	0	0	0	0	0	0	0	0	0	4.5992e-06	0	0	0	0	0	0	0	0	0
k__Eukaryota;p__Ascomycota;c__Eurotiomycetes;o__Chaetothyriales;f__Herpotrichiellaceae	0	0	0	0	0	0	0	0	0	0	0	0	0	0	0	0	0	0	0	0	0	0	0	0	4.59703e-06	0	0	0	0	0	0	0	0	0	0	0	0	0	0	0	0	0	0	0	0
k__Bacteria;p__Spirochaetes;c__Spirochaetia;o__Spirochaetales;f__Spirochaetaceae	0	0	0	0	0	3.40728e-06	0	0	0	0	0	5.79732e-07	0	0	0	0	0	0	0	0	0	0	0	0	0	0	0	4.33614e-07	0	0	0	0	0	0	0	0	0	0	0	0	0	0	0	0	0
k__Bacteria;p__Proteobacteria;c__Alphaproteobacteria;o__Caulobacterales;f__Caulobacteraceae	0	0	0	0	2.50997e-06	0	0	0	0	0	0	0	0	0	0	0	1.87129e-06	0	0	0	0	0	0	0	0	0	0	0	0	0	0	0	0	0	0	0	0	0	0	0	0	0	0	0	0
k__Bacteria;p__Proteobacteria;c__Gammaproteobacteria;o__Alteromonadales;f__Colwelliaceae	0	0	0	0	3.06217e-06	0	0	0	0	0	0	0	0	0	0	0	1.26588e-06	0	0	0	0	0	0	0	0	0	0	0	0	0	0	0	0	0	0	0	0	0	0	0	0	0	0	0	0
k__Bacteria;p__Actinobacteria;c__Actinobacteria;o__Propionibacteriales;f__Nocardioidaceae	0	0	0	0	0	0	0	0	0	0	0	0	0	0	0	0	0	0	0	0	0	0	0	0	0	0	0	0	0	0	0	0	0	0	0	0	0	0	0	0	0	4.12145e-06	0	0	0
k__Bacteria;p__Actinobacteria;c__Actinobacteria;o__Micrococcales;f__Dermabacteraceae	0	0	0	0	0	0	0	0	0	0	0	0	0	0	0	0	0	0	0	0	0	0	0	0	0	0	0	0	0	0	0	0	1.54848e-06	0	0	0	0	0	0	0	0	0	0	1.51376e-06	5.17561e-07
k__Bacteria;p__Firmicutes;c__Bacilli;o__Bacillales;f__Paenibacillaceae	0	0	0	0	0	0	0	0	0	0	0	0	0	0	0	0	0	0	0	0	0	0	0	0	0	0	0	0	0	0	0	0	0	0	0	0	0	0	3.5762e-06	0	0	0	0	0	0
k__Eukaryota;p__Ascomycota;c__Dothideomycetes;o__Pleosporales;f__Pleosporaceae	0	0	0	0	0	0	0	0	0	0	0	6.32435e-07	0	0	2.20899e-06	0	0	0	0	0	0	0	0	0	0	0	0	0	0	0	0	0	0	0	0	0	0	0	0	0	0	0	0	0	0
k__Eukaryota;p__Basidiomycota;c__Tremellomycetes;o__Trichosporonales;f__Trichosporonaceae	0	0	0	0	0	0	0	0	0	0	9.5382e-07	0	0	0	0	0	0	0	0	0	0	0	0	0	0	0	0	0	0	0	0	0	1.81778e-06	0	0	0	0	0	0	0	0	0	0	0	0
k__Bacteria;p__Proteobacteria;c__Alphaproteobacteria;o__Rhodobacterales;f__Rhodobacteraceae	0	0	0	0	0	0	0	0	0	0	0	0	0	0	0	0	0	0	0	0	0	0	0	0	0	0	0	0	0	0	0	0	0	0	0	2.33293e-06	0	0	0	0	0	3.94607e-07	0	0	0
k__Viruses;p__unclassified;c__unclassified;o__unclassified;f__Baculoviridae	0	0	0	0	0	0	0	0	0	0	0	0	0	0	0	0	0	0	0	0	0	0	0	0	0	2.54775e-06	0	0	0	0	0	0	0	0	0	0	0	0	0	0	0	0	0	0	0
k__Bacteria;p__Proteobacteria;c__Deltaproteobacteria;o__Desulfobacterales;f__Desulfobulbaceae	0	0	0	0	0	0	0	0	0	0	0	0	0	0	0	0	0	1.13564e-06	9.06301e-07	0	0	0	0	0	0	0	0	4.81794e-07	0	0	0	0	0	0	0	0	0	0	0	0	0	0	0	0	0
k__Bacteria;p__Deinococcus-Thermus;c__Deinococci;o__Deinococcales;f__Deinococcaceae	0	0	0	0	0	0	0	0	0	0	0	0	0	0	1.95797e-06	0	0	0	0	0	0	0	0	0	0	0	0	0	0	0	0	0	0	0	0	0	0	0	0	0	0	0	0	0	0
k__Bacteria;p__Proteobacteria;c__Gammaproteobacteria;o__Enterobacterales;f__Pectobacteriaceae	0	0	8.22479e-07	0	0	0	0	1.11424e-06	0	0	0	0	0	0	0	0	0	0	0	0	0	0	0	0	0	0	0	0	0	0	0	0	0	0	0	0	0	0	0	0	0	0	0	0	0
k__Bacteria;p__Actinobacteria;c__Actinobacteria;o__Micrococcales;f__Dermatophilaceae	0	0	0	0	0	0	0	0	0	0	0	0	0	0	0	0	0	0	0	0	0	0	0	0	0	0	0	0	0	0	0	1.46272e-06	0	0	0	0	0	0	0	0	0	0	0	0	0
k__Bacteria;p__Proteobacteria;c__Betaproteobacteria;o__Rhodocyclales;f__Azonexaceae	0	0	0	0	0	0	0	0	0	0	0	0	0	1.25762e-06	0	0	0	0	0	0	0	0	0	0	0	0	0	0	0	0	0	0	0	0	0	0	0	0	0	0	0	0	0	0	0
k__Bacteria;p__Actinobacteria;c__Actinobacteria;o__Micrococcales;f__Intrasporangiaceae	0	0	0	0	0	0	0	0	0	0	0	0	0	0	0	0	0	0	0	0	1.25762e-06	0	0	0	0	0	0	0	0	0	0	0	0	0	0	0	0	0	0	0	0	0	0	0	0
k__Bacteria;p__Actinobacteria;c__Actinobacteria;o__Corynebacteriales;f__Dietziaceae	0	0	0	0	0	0	0	0	0	0	0	0	0	0	0	0	0	0	0	0	0	0	0	0	0	0	0	0	0	0	0	0	0	0	0	0	0	0	0	0	0	0	0	1.2505e-06	0
k__Bacteria;p__Proteobacteria;c__Gammaproteobacteria;o__Alteromonadales;f__Pseudoalteromonadaceae	0	0	0	0	5.01995e-07	0	0	0	0	0	0	0	0	0	0	0	6.05418e-07	0	0	0	0	0	0	0	0	0	0	0	0	0	0	0	0	0	0	0	0	0	0	0	0	0	0	0	0
k__Bacteria;p__Proteobacteria;c__Gammaproteobacteria;o__Methylococcales;f__Methylococcaceae	0	0	0	0	0	0	0	0	0	0	0	8.95949e-07	0	0	0	0	0	0	0	0	0	0	0	0	0	0	0	0	0	0	0	0	0	0	0	0	0	0	0	0	0	0	0	0	0
k__Bacteria;p__Proteobacteria;c__Alphaproteobacteria;o__Rhizobiales;f__Aurantimonadaceae	0	0	0	0	0	0	0	0	8.09377e-07	0	0	0	0	0	0	0	0	0	0	0	0	0	0	0	0	0	0	0	0	0	0	0	0	0	0	0	0	0	0	0	0	0	0	0	0
k__Archaea;p__Thaumarchaeota;c__unclassified;o__Nitrosopumilales;f__Nitrosopumilaceae	0	0	0	0	0	0	0	0	0	0	0	0	0	0	0	0	0	7.86213e-07	0	0	0	0	0	0	0	0	0	0	0	0	0	0	0	0	0	0	0	0	0	0	0	0	0	0	0
k__Eukaryota;p__Ascomycota;c__Leotiomycetes;o__Helotiales;f__Sclerotiniaceae	0	0	0	0	0	0	0	0	0	0	0	0	0	0	0	0	0	0	0	7.14372e-07	0	0	0	0	0	0	0	0	0	0	0	0	0	0	0	0	0	0	0	0	0	0	0	0	0
k__Eukaryota;p__Basidiomycota;c__Malasseziomycetes;o__Malasseziales;f__Malasseziaceae	0	0	0	0	0	0	0	0	0	0	0	0	0	0	0	0	0	0	0	0	0	0	0	0	0	0	0	0	0	0	0	0	0	0	0	0	0	0	0	0	0	6.57678e-07	0	0	0
k__Bacteria;p__Firmicutes;c__Bacilli;o__Bacillales;f__Planococcaceae	0	0	0	0	0	0	0	0	0	0	0	0	0	0	6.52656e-07	0	0	0	0	0	0	0	0	0	0	0	0	0	0	0	0	0	0	0	0	0	0	0	0	0	0	0	0	0	0
k__Bacteria;p__Actinobacteria;c__Actinobacteria;o__Pseudonocardiales;f__Pseudonocardiaceae	0	0	0	0	0	0	0	0	0	0	0	0	0	0	0	0	0	0	0	0	0	0	0	0	0	0	0	0	0	0	0	0	0	0	0	0	0	0	0	0	0	0	0	0	0

## Sheet: g
Taxon	F93606_1	F94343_1	F93606_2	F03884_1	F93606_3	F94343_2	F03884_2	F03884_3	F03884_4	F12364_1	F12364_2	F16438_1	F16438_2	F37110_1	F37110_2	F37110_3	F12364	F10947_1	F10947_2	F31784_1	F31784_2	F40474_1	F50952_1	F50952_2	F00962_2	F48537_1	F48537_2	F28491_1	F28491_2	F39064_1	F39064_2	F10922_1	F10922_2	F93189_3	F03852_4	F79603_3	F19416_1	F02648_1	F26743_1	F93187_1	F80863_1	F76380_1	F61450_1	F69297_1	F15272_1
k__Bacteria;p__Bacteroidetes;c__Bacteroidia;o__Bacteroidales;f__Bacteroidaceae;g__Bacteroides	0.0250071	0.00226878	0.055737	0.154697	0.00222871	0.0531504	0.532832	0.0906077	0.468122	0.206971	0.120016	0.454213	0.111972	0.388339	0.0998303	0.392504	0.280298	0.142584	0.203329	0.00276538	0.17822	0.277079	0.00566193	0.0742494	0.0735213	0.0800261	0.110307	0.149559	0.104856	0.0114034	0.00516919	0.00231787	0.00540019	0.00401549	8.79513e-05	0.00346855	0.327958	0.117541	0.0616002	0.0960466	0.076576	0.00272396	0.00185068	0.145519	0.144329
k__Bacteria;p__Firmicutes;c__Clostridia;o__Clostridiales;f__Ruminococcaceae;g__Ruminococcus	0.247212	0.129401	0.121938	0.23296	0.193897	0.150409	0.0492327	0.136808	0.00759643	0.0642924	0.0446836	0.0637279	0.0797628	0.0641458	0.0740709	0.0713063	0.0437571	0.179968	0.153037	0.172995	0.00016747	0.203081	0.0713798	0.0933712	0.262077	0.0403868	0.171245	0.0904061	0.117664	0.0641545	0.100641	0.154856	0.173483	0.213944	0.115649	0.218902	0.16287	0.0853592	0.0909898	0.0812269	0.0293272	0.000777603	0.0392141	0.117829	0.0935263
k__Bacteria;p__Firmicutes;c__Clostridia;o__Clostridiales;f__Lachnospiraceae;g__Blautia	0.191136	0.109115	0.170881	0.053867	0.44443	0.0774365	0.0191365	0.0383419	0.163539	0.0602384	0.0401892	0.163408	0.14163	0.109514	0.101428	0.0492059	0.0564438	0.040005	0.0357214	0.133868	0.000154528	0.0813012	0.0736228	0.103883	0.0548907	0.170205	0.0774827	0.0496168	0.0362653	0.0459316	0.064129	0.0930181	0.175279	0.139458	0.0699686	0.217551	0.0803275	0.0426452	0.205876	0.123458	0.308396	0.00986595	0.140048	0.129533	0.206706
k__Bacteria;p__Actinobacteria;c__Actinobacteria;o__Bifidobacteriales;f__Bifidobacteriaceae;g__Bifidobacterium	0.00114938	0.179579	0.00442051	0.0350346	0.000264319	0.243554	0.00872466	0.0757059	0.0265476	0.00359208	0.0400923	0.0068777	0.000678267	0.0141985	0.259174	0.0766101	0.00181034	0.160309	0.000770928	0.208891	0.000524955	0.000297934	0.407887	0.230775	0.0798867	0.103369	0.0175889	0.0130007	0.000397894	0.0343581	0.00814498	0.0104335	0.00577859	0.0361705	0.306801	0.0638036	0.02598	0.249456	0.249711	0.017732	0.190744	0.128134	0.418357	0.000789467	0.00497205
k__Bacteria;p__Firmicutes;c__Clostridia;o__Clostridiales;f__Ruminococcaceae;g__Faecalibacterium	0.0105395	0.0283631	0.0246369	0.0634774	0.0324763	0.037745	0.0333816	0.255223	0.0185427	0.0576229	0.0582517	9.86965e-05	0.131974	0.0276974	0.0235517	0.0249163	0.0620732	0.0237669	0.0794511	0.0570365	0.00013694	0.0167208	0.0107762	0.0182866	0.0118507	0.366278	0.13271	0.0490607	0.0755806	0.00481761	0.0128879	0.228975	0.135399	0.000476247	0.000129337	0.0145495	0.0882056	0.0418458	0.000582485	0.0421352	0.00280425	3.19563e-05	0.0211591	0.102169	0.0627986
k__Bacteria;p__Proteobacteria;c__Gammaproteobacteria;o__Enterobacterales;f__Enterobacteriaceae;g__Escherichia	0.00154353	0.000327285	0.056506	0.0154026	0.0456332	0.000536897	0.0250809	0.0584322	0.00338778	0.00673478	0.00639494	0.0340081	0.00630642	0.0548905	0.0300815	0.0314547	0.0221924	0.0018172	0.000105418	0.0238831	0.446382	0	9.11215e-05	0.000215947	0.00960369	0.00360136	0.000377412	0.156647	0.000464234	0.617495	0.0424013	0.00534208	0.00081624	0.151327	0.000447657	0.00727106	0.00473885	0.000953031	0.000566614	0.0790365	0.0132679	0.00327497	0.0687197	0.0476194	0.214307
k__Bacteria;p__Firmicutes;c__Clostridia;o__Clostridiales;f__Lachnospiraceae;g__Dorea	0.082996	0.053093	0.0666243	0.0627134	0.0702637	0.0247718	0.0170835	0.00528748	0.0063014	0.0706837	0.0280236	0.000186198	0.0505624	0.0122188	0.0443598	0.0147361	0.015788	0.0175805	0.0196771	0.0635584	0.0001324	0.0330774	0.0757678	0.0856784	0.0335171	0.00978337	0.0297172	0.0467851	0.0428536	0.0299151	0.0542913	0.10049	0.0803935	0.0559424	0.0492167	0.12687	0.0567986	0.0284825	0.0567802	0.0682021	0.0397848	4.97098e-05	0.0721465	0.0962899	0.0117663
k__Bacteria;p__Firmicutes;c__Clostridia;o__Clostridiales;f__Lachnospiraceae;g__Roseburia	0.00846497	0.0290911	0.0763242	0.149937	0.0266155	0.0686388	0.0526881	0.121562	0.000495256	0.147143	0.12317	0.0570866	0.0632696	0.00194337	0.136093	0.102215	0.0716207	0.00265145	0.0100493	0.0135204	7.61418e-05	0.169531	0.00181147	0.0374636	0.0182373	0.00401039	0.106255	0.00524894	0.0602963	0.00683494	0.00163958	0.0948622	0.0485415	0.000648272	0.0676434	0.0144113	0.037375	0.00173219	0.0161068	0.0121094	0.00108531	9.33703e-06	0.00399288	0.00420468	0.0206842
k__Bacteria;p__Actinobacteria;c__Coriobacteriia;o__Coriobacteriales;f__Coriobacteriaceae;g__Collinsella	2.73782e-05	0.175788	3.4917e-05	3.05954e-05	8.20057e-05	0.0991138	4.835e-05	0.000264257	3.44887e-05	0.012291	0.0166594	4.11367e-05	0.00944287	0.0161675	0.0289977	0.0203369	0.00677244	0.0204858	0.000373042	0.108219	4.2846e-05	0.000165313	0.114851	0.0574591	0.036795	0.000164509	0.0450431	0.042321	0.0374777	0.0268408	0.00655948	0.068112	0.0720665	0.021253	0.261354	0.0595598	0.0127962	0.0310654	0.189867	0.0506397	0.0110659	4.48002e-05	0.104791	0.0356005	5.77399e-05
k__Bacteria;p__Firmicutes;c__Clostridia;o__Clostridiales;f__Eubacteriaceae;g__Eubacterium	0.0849786	0.127465	0.0628542	0.0244889	0.040595	0.0789231	0.00958947	0.0521118	0.0122274	0.0160996	0.00982823	0.0538155	0.0282815	0.0108856	0.0384535	0.0233502	0.00804943	0.0363402	0.0535512	0.0217207	5.04133e-05	0.041635	0.0632999	0.0833196	0.0300189	0.0311875	0.0204267	0.0247995	0.0508765	0.00876987	0.0282877	0.031502	0.0435446	0.0251075	0.00169645	0.0431054	0.00140783	0.0477169	0.0143671	0.0322764	0.0235913	1.60877e-05	0.0117341	0.0299959	0.009968
k__Bacteria;p__Bacteroidetes;c__Bacteroidia;o__Bacteroidales;f__Prevotellaceae;g__Prevotella	2.30667e-05	0.000543409	7.16926e-06	0.000117077	0.000114666	0.0130932	0.00113213	8.68464e-05	0.000149127	0.152736	0.455138	8.20622e-05	0.000210629	9.55363e-05	4.03144e-05	2.59325e-05	0.222787	0.000108051	4.09289e-05	0.00230502	1.07507e-05	1.80584e-05	3.12827e-05	7.49173e-05	0.0108489	0.0279325	0.0620375	0.0104707	0.113022	0.000162869	0.000104566	0.00983903	0.0190529	1.57145e-06	2.04051e-06	0.0038447	0.000186927	0.00996703	3.5911e-05	0.0304998	0.00249971	1.02576e-05	0.0117842	1.63225e-05	0.000236661
k__Bacteria;p__Proteobacteria;c__Gammaproteobacteria;o__Enterobacterales;f__Enterobacteriaceae;g__Klebsiella	0.00011289	4.54929e-05	0.0291535	0.00020584	0.0028073	6.41238e-05	0.0254776	0.00698272	0.000321679	0.00785676	0.00204089	0.000493694	0.000859369	0.0254537	0.0143359	0.0145089	0.00306599	0.00335439	0.0029175	0.00992363	0	0	1.09564e-05	0	0.00459448	0.000124959	0.00030281	0.0745357	0.0076794	0.0695311	0.553916	0.000377618	7.68531e-05	0.0439982	9.26602e-05	0.000370812	0.00043487	0.000270018	0.0109796	0.0015174	0.0232436	0.15015	0.00025871	0.000170728	0.00234997
k__Bacteria;p__Firmicutes;c__Clostridia;o__Clostridiales;f__Ruminococcaceae;g__Subdoligranulum	0.179006	0.00199147	0.0820959	0.100608	0.0128272	0.00165767	0.00158548	0.00511873	0.00119183	0.00338599	0.000614384	0.00138835	0.00392333	0.00385497	0.000979645	0.00214521	0.00054904	0.00867041	0.00422074	0.0536214	3.19388e-05	0.0249142	0.0281463	0.0164061	0.00718831	0.0639773	0.0142418	0.00446578	0.0212918	0.00375518	0.00169891	0.0143562	0.0124187	0.00508432	0.000392249	0.0251989	0.0576087	0.104858	0.000304621	0.015216	0.0027985	2.06467e-05	0.0077008	0.0530395	0.0437687
k__Bacteria;p__Firmicutes;c__Clostridia;o__Clostridiales;f__Lachnospiraceae;g__Coprococcus	0.00543497	0.0299788	0.0315392	0.00579197	0.00563412	0.0134661	0.0046049	0.000760264	0.000317955	0.00930561	0.00567058	0.00276102	0.0257755	0.00192604	0.00230103	0.00292656	0.00447665	0.0050437	0.0980735	0.0127455	3.59573e-05	0.0113982	0.00121447	0.012001	0.0195465	0.00924793	0.0148562	0.00754423	0.0115146	0.0111231	0.0258827	0.0544859	0.078293	0.00253455	0.00965256	0.0530456	0.0132783	0.0318911	0.00494002	0.0102038	0.0259272	0.00187324	0.0162726	0.0127419	0.00446551
k__Bacteria;p__Firmicutes;c__Clostridia;o__Clostridiales;f__Ruminococcaceae;g__Gemmiger	0.00346316	0.0248569	0.00902869	0.000482556	0.0161028	0.0164123	0.000881667	0.0013846	8.85157e-06	0.00723552	0.00313134	3.08393e-05	0.0225522	1.37262e-05	0.000171399	0.000682067	0.000195543	0.00733576	0.0980862	0.0124153	5.98592e-05	0.000296947	0.0482094	0.0262548	0.00682457	0.0150394	0.0386866	0.0150981	0.0268017	0.0183246	0.00471115	0.0288209	0.0167306	0.00235845	0.00299139	0.0776662	0.000467783	0.0205743	4.49565e-05	0.00219816	0.00522318	1.33261e-05	0.0364882	0.0335461	0.0322193
k__Bacteria;p__Firmicutes;c__Bacilli;o__Lactobacillales;f__Streptococcaceae;g__Streptococcus	0.0128124	0.000672306	0.00527817	0.00210584	0.000943268	0.000389938	0.00519969	0.014306	0.0191053	0.00869572	0.00153563	0.0123879	0.0169445	0.00126089	0.0032248	0.00115566	0.000241338	0.000238569	0.000181915	0.00854088	0.0208167	0.000271631	0.0383127	0.0386192	0.00181486	0.000658643	0.000338775	0.0411492	0.00177926	0.0011587	0.00201409	0.00210387	0.00199361	0.0116714	0.0328299	0.00276219	0.00091326	0.00771782	0.0245358	0.0320864	0.0257668	0.20367	0.00344389	0.0570985	0.000919795
k__Bacteria;p__Firmicutes;c__Clostridia;o__Clostridiales;f__Clostridiaceae;g__Clostridium	0.0260885	0.00796779	0.013314	0.0091595	0.00921957	0.0163777	0.0681583	0.00675798	0.0210084	0.0393768	0.0124519	0.00141206	0.0219789	0.0553394	0.0369295	0.0454961	0.0325478	0.0136228	0.0206866	0.0105563	0.00265729	0.0108216	0.00331929	0.0135352	0.016882	0.0104374	0.0141118	0.011525	0.0244598	0.00316826	0.00431399	0.00738733	0.00559744	0.000523685	0.0052843	0.00808847	0.0039766	0.00619971	0.00472444	0.00591543	0.00289349	0.000129009	0.00391123	0.0120503	0.00566073
k__Bacteria;p__Bacteroidetes;c__Bacteroidia;o__Bacteroidales;f__Rikenellaceae;g__Alistipes	0.0398151	0.00401175	0.0170958	0.00608509	0.00138646	0.0220036	0.00413214	0.00023499	0.00157132	0.00471943	0.000491669	9.03001e-06	0.0168054	0.0105463	0.000199062	0.0365724	0.000722961	0.0944326	0.0693609	0.000650387	5.42751e-06	0.028062	0.000380797	0.00150424	0.114426	0.000133451	0.0209154	0.00260571	0.0124297	0.00285947	0.000897399	0.00154278	0.00480885	8.34832e-07	8.89454e-07	0.00197391	0.0108667	0.0199227	1.04537e-05	0.0164695	0.000667244	5.12879e-06	6.12058e-05	0.0227734	0.0249418
k__Bacteria;p__Firmicutes;c__Bacilli;o__Lactobacillales;f__Lactobacillaceae;g__Lactobacillus	1.121e-05	0.000116633	1.18824e-05	0.00081596	5.12662e-05	1.75391e-05	0.000941157	0.024836	0.00685716	0.00144722	0.00143251	5.54475e-06	0.000166369	0.000199057	0.000119186	4.63998e-05	4.54623e-06	1.48614e-06	1.66132e-06	0.000645505	0.00202921	0.000395252	0.0189169	0.0453013	0.00142229	0.000370024	0.00106392	9.39332e-06	3.63204e-06	0.00136418	2.70667e-05	0.000132418	0.00121689	0.00367729	0.000189401	0.000130047	0.000110385	0.00011111	0.000100096	0.0266571	0.00583875	0.404907	0.0065914	0.000157367	0.000102315
k__Bacteria;p__Firmicutes;c__Bacilli;o__Lactobacillales;f__Enterococcaceae;g__Enterococcus	0.000680359	0.000320296	0.00213093	0.0053104	0.000112391	0.000228064	0.0579676	0.0285193	0.0854878	0.000442297	0.000301802	0.00247665	0.000318654	7.98961e-05	3.58964e-05	5.17042e-05	0.000169541	0.000202814	0.00124418	0.00802146	0.0301031	0.000297121	4.03056e-05	4.81292e-05	0.00189585	0.00263657	0.000810287	0.000158675	0.000406789	7.01961e-05	6.87163e-05	0.000181621	0.000492856	0.188477	0.00408505	0.000490594	0.00167092	0.000470602	2.06367e-05	0.000363398	0.000345197	0.0237386	0.000535682	0.018829	0.000516393
k__Bacteria;p__Firmicutes;c__Erysipelotrichia;o__Erysipelotrichales;f__Erysipelotrichaceae;g__Coprobacillus	0.0057773	0.011566	0.01569	0.026806	0.0425036	0.0035105	0.00185285	0.0209855	0.00345228	0.019187	0.00874798	0.037288	0.0113287	0.0011974	0.00158632	0.00119257	0.0111038	0.0435453	0.00997555	0.00159897	0	0.000137557	0.00186645	0.00655833	0.00145006	0.00373906	0.00250951	0.000161132	0.00065614	0.017982	0.00818199	0.0129445	0.0178645	0.00994354	0.00567493	0.0100717	0.000929935	0.00791402	0.000440574	0.0423519	0.00819734	0.000917878	0.00135742	0.00586457	0.00370577
k__Bacteria;p__Verrucomicrobia;c__Verrucomicrobiae;o__Verrucomicrobiales;f__Akkermansiaceae;g__Akkermansia	1.37969e-05	0.0126729	0.0625579	0.000140208	3.58964e-05	0.00328154	0.00848885	1.85379e-05	0.000572222	7.42914e-06	6.36704e-05	1.85881e-05	0.159928	7.77634e-05	2.43995e-05	0.0181757	4.87888e-06	0.0174412	0.0104876	0.00124648	0	9.29049e-07	0.00072798	0.0004895	1.83174e-06	1.75913e-06	7.65511e-06	0.000334161	0.00772335	2.29467e-06	1.93334e-06	1.92662e-06	0.00129606	0.000469716	0	0.000362347	3.07263e-05	0.0253677	1.00746e-05	0.0500504	6.56021e-06	7.14524e-06	6.08729e-06	0.0135499	9.53692e-06
k__Bacteria;p__Firmicutes;c__Clostridia;o__Clostridiales;f__Lachnospiraceae;g__Anaerostipes	0.0061233	0.00763266	0.00810996	0.00691999	0.0119628	0.00444186	0.0003432	0.00257666	0.00166437	0.00173661	0.0075019	0.0123982	0.00267087	0.112642	0.042336	0.0152676	0.0028175	0.00301162	0.000904513	0.00198807	0	0.0139357	0.00231428	0.010588	0.000796227	0.000552185	0.00185478	0.000446448	0.000432658	0.000626184	0.00107046	0.00595593	0.00650992	0.0144846	0.0109977	0.00781531	2.60244e-05	0.0177861	0.000888622	0.000351441	0.00132608	2.89316e-06	0.00256846	0.0151267	0.00129832
k__Bacteria;p__Bacteroidetes;c__Bacteroidia;o__Bacteroidales;f__Tannerellaceae;g__Parabacteroides	0.00223323	0.00139162	0.00095796	0.000494585	0.000146872	0.0137281	0.000506799	0.000100869	0.000238075	0.00798539	0.00112895	0.00888205	0.00173807	0.0159208	0.000739616	0.0050497	0.0078133	0.0284466	0.0132614	0.00180203	1.77438e-06	0.0109161	0.000107531	0.000413015	0.00542117	0.0108416	0.0143704	0.00343569	0.00882104	0.00118322	0.00034778	0.000469058	0.00230941	0.000120167	1.03595e-05	0.00125368	0.00631103	0.0299901	0.000159298	0.0886613	0.00301282	8.42524e-05	0.000231555	0.00607913	0.0317716
k__Bacteria;p__Firmicutes;c__Erysipelotrichia;o__Erysipelotrichales;f__Erysipelotrichaceae;g__Holdemanella	1.50903e-06	0.00470034	1.633e-05	2.03558e-06	0	0.00167085	1.92269e-06	3.50573e-06	4.8036e-06	1.81341e-06	1.56911e-05	4.4886e-06	7.54939e-05	2.57024e-06	2.20901e-05	1.5538e-06	0	1.83582e-06	4.00227e-06	0.000139483	1.68044e-05	2.3052e-05	0.00129251	0.00372527	7.5294e-05	0.00013242	0.0014297	0.0896762	0.0666807	2.22166e-05	2.32e-05	0.0217482	0.0404486	1.49288e-05	1.36557e-05	0.00109371	1.74954e-06	0.00673933	1.07246e-05	0.00419925	3.95781e-06	1.18357e-06	0	2.89592e-06	1.29578e-06
k__Bacteria;p__Firmicutes;c__Negativicutes;o__Veillonellales;f__Veillonellaceae;g__Veillonella	4.59896e-06	4.87895e-06	0.0162116	0.00196002	0.00109348	4.08315e-05	0.0166478	0.00011059	0.0400727	0.00772385	0.000164685	0.00452372	0.00209267	0.000327022	0.0126039	0.000228463	7.58444e-05	5.15778e-06	0.000521579	0.00093489	0.0502249	2.64198e-05	0.000679049	0.00186017	0.0112356	9.64489e-06	1.79823e-05	0.00228576	0.000111111	0.00215548	0.011096	8.75872e-05	1.98617e-05	0.000208806	0.00164732	7.79885e-06	0.000591618	1.62108e-05	0.00802858	0.000152533	5.44335e-05	0.00311865	0.000468912	0.000175861	7.97681e-05
k__Bacteria;p__Firmicutes;c__Clostridia;o__Clostridiales;f__Lachnospiraceae;g__Lachnospira	0.000200414	1.09447e-05	0.000300644	0.00446681	9.75271e-05	4.79253e-05	0.000807869	0.0177072	1.67316e-06	0.0109176	0.00274198	0.0391595	1.00776e-05	5.46859e-06	1.13463e-05	7.98334e-06	0.0853566	9.79104e-06	1.42723e-05	0.000314031	1.09594e-06	0.0108368	0.000208667	0.00139201	2.86329e-05	1.39517e-06	0.00382438	0.000194707	0.00637876	1.14212e-05	4.69524e-06	6.00217e-06	1.20808e-05	0	7.06854e-05	5.68583e-05	0.000149148	5.53117e-05	0.000605125	1.69114e-05	8.02406e-06	0	6.56286e-06	0.000136898	0.00692344
k__Bacteria;p__Firmicutes;c__Clostridia;o__Candidatus Comantemales;f__Candidatus Comatemaea;g__Candidatus Borkfalki	0	0	0	0	0	0	0	0	0	0	0	0	0.0253072	0	0	0	0	0.000380976	0.0646331	0	0	0	0	0	0	0	0.000124721	0	0.100667	0	0	0	0	0	0	0	0	0	0	9.51268e-06	0	0	0	1.29658e-05	0
k__Bacteria;p__Proteobacteria;c__Gammaproteobacteria;o__Enterobacterales;f__Enterobacteriaceae;g__Enterobacter	0	0.000114721	0.0029224	7.27258e-05	4.06995e-05	0	0.000787624	0.000415482	1.38171e-05	0.000449317	0.000868779	8.44914e-07	0	2.90382e-05	3.31351e-06	2.3575e-06	4.61276e-05	0	1.56315e-05	0.00667818	0.00374963	0.000107886	1.65585e-05	7.20818e-05	0.00609939	0	6.83905e-05	0.00170785	8.52418e-06	6.5711e-06	0.000797915	0.000638527	0	0.0181795	4.97048e-06	5.13258e-06	6.54984e-05	0	9.42462e-06	3.37568e-05	0.132849	0.00877501	0.000696472	0.000272019	0
k__Bacteria;p__Actinobacteria;c__Coriobacteriia;o__Eggerthellales;f__Eggerthellaceae;g__Eggerthella	0.0157156	0.00945231	0.00760413	0.00251481	0.00488717	0.00397367	0.00176955	0.000427592	0.00344224	0.00383519	0.000249578	3.22123e-06	0.00298192	0.00209529	0.00080679	0.00162174	0.000565783	0.00410201	0.00130217	0.00125339	4.6447e-06	0.00300547	0.00201459	0.000856923	0.00114937	0.0176009	0.00186424	0.010086	0.00381935	0.00308299	0.00399477	0.00659067	0.00713928	0.00300937	0.00280262	0.00530855	0.00319515	0.00034008	0.00817374	0.00436163	0.0118306	1.04329e-05	0.00101572	0.00400242	0.00119139
k__Bacteria;p__Firmicutes;c__Clostridia;o__Clostridiales;f__Lachnospiraceae;g__Tyzzerella	0.000136244	0.000173137	0.000229284	0.00208715	0.000172606	1.67571e-05	0.00345389	1.96533e-05	0.0540833	1.64377e-05	7.66429e-05	0.0281447	0.00333375	0.0202235	0.00524278	0.000548707	0.0199607	0.000579857	0.000122862	7.0724e-05	0	0.000271398	2.17145e-05	7.76782e-05	0.000317758	4.00354e-06	8.18953e-05	3.70916e-06	3.00941e-05	0.00205816	0.000516698	1.78583e-05	2.97584e-05	3.29022e-06	0.000838703	0.0015803	0.0108815	6.05993e-05	0.000221587	4.1618e-05	0.0060355	2.84933e-06	0.000128118	1.34924e-05	6.49962e-05
k__Bacteria;p__Firmicutes;c__Negativicutes;o__Acidaminococcales;f__Acidaminococcaceae;g__Phascolarctobacterium	5.7487e-06	0.000108524	0.00276282	2.71411e-06	0.000100965	0.00171922	1.75304e-06	0.00687393	1.24138e-06	0.0166546	0.00186104	2.16509e-06	0.00187645	2.62492e-06	2.96208e-06	3.32193e-06	0.0161225	0.00550746	0.00602697	0.00791811	0.0361316	1.21938e-05	6.65316e-05	0.00202814	0.00473542	7.33982e-06	0.0146951	0.00370848	0.00182225	0.000212101	3.35848e-05	0.00760904	0.00451488	3.04959e-05	1.98819e-06	0.000560917	0.00384106	2.50468e-06	0.000122033	0.0102002	6.95599e-05	2.14795e-06	0.000140864	0.00119003	2.85071e-06
k__Bacteria;p__Firmicutes;c__Clostridia;o__Clostridiales;f__Lachnospiraceae;g__Lachnoclostridium	0.000327964	0.00169794	0.00117549	0.000775865	0.00177162	0.00250541	0.00339926	0.000283167	0.00163581	0.000888455	0.00031654	0.000244655	0.00174874	0.00811512	0.00667864	0.0030499	0.000808175	0.0372158	0.00192887	0.000329331	0	0.0264342	0.000845328	0.00187398	0.000974291	0.00037888	0.00200824	0.000910381	0.000689866	0.000477135	8.79944e-05	0.000172729	0.000125586	0.000197266	0.000110397	0.00146178	0.00837144	0.00154532	0.00274879	0.00632923	0.00145355	0.000479038	0.00243106	0.00216661	0.00169369
k__Bacteria;p__Firmicutes;c__Clostridia;o__Clostridiales;f__Clostridiaceae;g__Butyricicoccus	0.00456002	0.00304024	0.0070665	0.0026185	0.000919455	0.00239844	0.00246133	0.00353085	0.00165854	0.000631243	0.000730183	0.00094192	0.00873502	0.00369403	0.00309116	0.00205558	0.000852029	0.00345659	0.00206253	0.00296815	1.81091e-05	0.000737607	0.00470689	0.00541464	0.00955106	0.00351705	0.00571411	0.00176676	0.0020968	0.000857216	0.00149215	0.00589605	0.00395391	0.00113159	0.00147592	0.00158537	0.00196419	0.00419631	0.00124502	0.00269592	0.00192355	1.66576e-06	0.00107731	0.00149067	0.00299019
k__Bacteria;p__Bacteroidetes;c__Bacteroidia;o__Bacteroidales;f__Odoribacteraceae;g__Odoribacter	0.000755954	0.000201026	0.000681677	1.36939e-05	4.88394e-05	0.000694023	0.0040709	0.000324333	0.0044409	0.000390001	0.000186385	1.58421e-06	0.000600592	0.0012067	2.46003e-05	0.0032145	4.72918e-05	0.00517684	0.00913764	0.000125613	0	0.000561552	8.87418e-06	4.5816e-05	0.0671864	0.000321193	0.00448135	0.00124816	0.00224794	0.000105085	5.89944e-05	3.46051e-05	0.000205988	6.38401e-07	0	0.000173308	0.000535742	0.00337909	3.46653e-06	0.00282685	0.000121987	1.40275e-06	5.18371e-06	0.00145375	0.00838617
k__Bacteria;p__Actinobacteria;c__Actinobacteria;o__Actinomycetales;f__Actinomycetaceae;g__Actinomyces	0.0071156	0.00152283	0.000415485	0.00117657	0.00171019	0.000400327	0.000787172	0.000262398	0.00282495	0.00150098	0.000223967	0.00076169	0.000751285	0.000270367	0.000783696	0.000186617	0.000298388	0.00174193	0.000818804	0.00132346	0.00559504	0.00081884	0.0044534	0.00191539	0.00871665	0.00352414	0.00159782	0.0116002	0.00259113	0.000504306	0.00207823	0.00244859	0.00237009	0.00103387	0.0026681	0.00113823	0.000414532	0.000519095	0.00469405	0.0081087	0.000642196	0.00571536	0.00155164	0.00297082	0.000357065
k__Bacteria;p__Proteobacteria;c__Gammaproteobacteria;o__Pseudomonadales;f__Moraxellaceae;g__Acinetobacter	0.000348228	0.00127116	0.000130507	0	0.000853173	0.000129309	0	0.000444005	0	3.53908e-05	0	0	0.000333859	0	1.03924e-05	5.09005e-06	0.000142319	0.00117204	0.000149141	0.000645803	0.0762091	0	4.2834e-05	5.80535e-05	0.0059248	0.000361835	0.000785444	0	8.57607e-05	0	0	0.000477802	5.93803e-05	5.50498e-05	0.000153928	6.70568e-05	0	0	0	0	0.00748455	4.82194e-05	0.0015116	6.5224e-05	0.0016531
k__Bacteria;p__Firmicutes;c__Clostridia;o__Clostridiales;f__Lachnospiraceae;g__Fusicatenibacter	8.91768e-05	0.00274533	0.00275665	0.000794	0.0108564	0.00258964	0.000213249	0.00151771	0.000674285	0.000116994	0.000403484	0.00424316	0.00243113	0.000438581	0.000624698	0.000103783	0.000316739	0.0157355	0.00223213	0.00361877	0	0.00426799	0.00114755	0.00167475	9.58287e-05	0.00117213	0.000890232	9.87985e-05	0.000428803	0.0022748	0.0185752	0.000330193	0.000601242	0.000555654	0.00242852	0.000446267	0.000118094	0.000108536	0.00773268	0.000607028	0.00104313	0.000266566	0.0012877	0.000495005	0.000599116
k__Bacteria;p__Firmicutes;c__Bacilli;o__Lactobacillales;f__Streptococcaceae;g__Lactococcus	1.45155e-05	2.10982e-06	0.0114778	2.04175e-05	7.90733e-05	0.000101101	1.99055e-05	0.000307601	2.23448e-05	3.05355e-05	1.65018e-05	2.39744e-05	2.3927e-05	8.5146e-05	0.00110235	3.65948e-05	7.70641e-06	1.09275e-05	4.83293e-06	0.0085504	0.00312515	3.89039e-06	7.35714e-05	0.000110585	0.000863519	1.55289e-05	8.95504e-06	2.01354e-05	3.55792e-06	9.33514e-06	8.94858e-06	2.93439e-05	0.000104496	0.024552	0.0252025	4.86595e-06	1.89716e-05	5.85817e-05	4.59315e-05	1.07018e-05	0.000286481	0.00267526	0.000403521	0.000261093	2.71077e-05
k__Bacteria;p__Firmicutes;c__Erysipelotrichia;o__Erysipelotrichales;f__Erysipelotrichaceae;g__Erysipelatoclostridium	0.00321202	0.000644219	0.000624523	0.000417418	0.000499163	0.000296992	0.00499656	0.000160892	0.012976	0.000167009	6.92982e-05	0.00133866	0.000113624	0.00951529	0.00754427	0.00389732	0.0043636	0.00206233	0.000343667	9.41201e-05	0	0.00107915	0	0	0.000181824	0.000249918	9.87943e-05	8.62259e-06	0.000153287	7.85403e-05	7.58972e-05	0.000209038	0.000115075	0	0.000109403	0.00180173	0.0034022	0.000324913	0.000759819	3.84471e-05	0.00706443	0.000849494	3.03413e-05	0.000161448	0.000395368
k__Bacteria;p__Firmicutes;c__Clostridia;o__Clostridiales;f__unclassified;g__Evtepia	0.00144034	0.00448936	0.00497115	0	0.00607848	0.00196365	0.00116368	0	9.89325e-05	0.00441344	1.89342e-05	1.21456e-06	0.00420921	1.47652e-06	1.00409e-06	0	3.06593e-05	0	0	0.00139317	0	0.00351349	0	0	3.56706e-06	0.000297111	0.00354497	0.00212487	0.0132499	0.000552077	0.00166808	1.48202e-06	3.27615e-06	8.64297e-05	0	0.00658683	0.00203685	1.53064e-06	1.57077e-06	1.58545e-06	0.00303857	1.54302e-05	0.000166877	1.51378e-06	2.22874e-06
k__Bacteria;p__Firmicutes;c__Negativicutes;o__Veillonellales;f__Veillonellaceae;g__Dialister	0	1.2527e-06	1.44049e-05	0.00139863	1.45608e-05	6.14427e-06	0.000675882	0.00490244	7.70195e-05	4.25274e-05	9.63402e-06	3.32685e-06	7.0131e-06	4.01941e-05	0.00535775	0.0178676	1.9959e-06	0	3.6247e-06	0.00909101	1.65435e-05	0.0136289	0.00235528	0.00283432	0.000102384	1.45583e-06	0	0.000416052	7.99049e-05	8.86577e-07	4.59582e-05	0	9.48719e-06	0	0	0	1.25201e-05	0.000133792	1.5491e-05	1.6449e-05	0	1.21425e-05	8.20833e-05	2.04689e-05	0.0029411
k__Bacteria;p__Proteobacteria;c__Gammaproteobacteria;o__Pasteurellales;f__Pasteurellaceae;g__Haemophilus	0	0	1.48032e-05	0.00184097	0.000397844	9.59064e-05	0.000844796	0.000581897	0.0056472	0.0122874	0.000376824	0.000343457	0.00016413	0.00302632	0.000612146	8.27803e-05	0.000119311	0	0.000288768	2.63727e-05	0	0	4.57095e-05	9.05127e-05	0.000738672	9.09895e-07	3.52424e-05	0.0285077	0.000540952	0	0	1.06705e-05	6.4158e-06	3.25584e-05	5.96457e-06	7.13228e-06	0.000213608	1.55847e-05	0.000719791	0.000105498	0.000949496	1.7885e-05	1.47427e-06	4.81118e-05	0
k__Bacteria;p__Firmicutes;c__Clostridia;o__Clostridiales;f__Peptostreptococcaceae;g__Clostridioides	0.00209885	0.000705272	0.000862237	0.00128186	0.0019332	0.000756471	0.0013486	0.00278827	0.00147276	0.00121019	0.000442402	0.000980153	0.000449545	0.00129496	0.00103798	0.000247751	0.000607808	0.00199256	0.000725317	0.000182882	0.00036046	0.000883119	0.000796396	0.00656765	0.000929847	0.00278482	0.0025849	0.000754741	0.000232525	3.15517e-05	0	0.000754643	0.000860536	0.000175511	0.000692361	0.000410939	0.000270577	0.00785864	0.00193275	0.00060901	0.000634823	9.86306e-06	0.0011728	0.000318485	0.00152088
k__Bacteria;p__Firmicutes;c__Clostridia;o__Clostridiales;f__Catabacteriaceae;g__Catabacter	3.21209e-05	6.35582e-05	1.50023e-05	0	1.17801e-05	1.61985e-06	0	0	0	5.11265e-05	0	0	5.89336e-07	0	0	0	0	0.000143281	1.96338e-06	1.28589e-05	0	0	1.33856e-06	8.20807e-07	1.18581e-05	0	0	2.69757e-06	7.79777e-05	0	0	0	0	0	0	4.99926e-06	0.0525473	0	0	6.51354e-05	0	0	2.09726e-05	1.71781e-05	0
k__Archaea;p__Euryarchaeota;c__Methanobacteria;o__Methanobacteriales;f__Methanobacteriaceae;g__Methanobrevibacter	1.07788e-06	7.38436e-06	0	0.00365652	0.000206784	5.69741e-06	0	0	2.75262e-06	6.49319e-06	0	5.70317e-06	6.24696e-06	8.20289e-07	2.66085e-06	0	1.21972e-06	0.018558	0.00069496	0	3.39741e-05	0	0	8.95426e-07	0.0198311	2.42639e-06	3.24981e-06	9.87503e-06	2.32747e-05	2.71188e-06	3.48e-06	2.91216e-05	5.25549e-06	0	0	1.77307e-05	7.10751e-07	7.65319e-07	1.57077e-06	0.0048364	8.13249e-07	0	0.000436002	0.00211698	8.29298e-07
k__Bacteria;p__Firmicutes;c__Clostridia;o__Clostridiales;f__Clostridiaceae;g__Hungatella	9.33446e-05	0.000990097	0.00173211	0.00136402	0.000303249	0.000108251	0.0058184	0.000165566	0.00489017	0.000280903	1.06356e-05	0.000745425	0.000718341	0.00469287	0.001483	0.00244247	0.000305207	0.0034287	2.52974e-05	1.17873e-05	0	0.000466499	1.48729e-05	3.14892e-05	0.000244585	1.21319e-06	0.000346286	2.77946e-05	9.76945e-05	0.000288086	1.61295e-05	5.48346e-06	9.28243e-06	0	0	3.88609e-05	0.00254607	0.000167535	0.000502538	0.000104639	0.000602618	0	8.37003e-06	6.48291e-05	0.0093678
k__Bacteria;p__Proteobacteria;c__Betaproteobacteria;o__Burkholderiales;f__Burkholderiaceae;g__Ralstonia	0	0	0	0	0	0	0	0	0	0	0	0	0	0	0	0	0	5.94456e-05	1.62356e-05	0.000180739	0.0364001	8.22208e-05	0.000131725	0.000259002	0.000113086	0.00016918	1.66824e-05	0.000452951	5.43324e-05	3.49937e-05	0.000144724	0.000150128	7.37134e-05	0.000268079	0.000287869	6.59903e-05	2.13772e-05	2.84559e-05	0.000269901	3.36907e-05	0.00155417	0.00016548	0.00021919	4.66638e-05	0.000143676
k__Bacteria;p__Firmicutes;c__Clostridia;o__Clostridiales;f__unclassified;g__Intestinimonas	0.000906355	0.00023142	6.00094e-05	1.68398e-05	4.69687e-05	7.56862e-05	0.000123731	1.42354e-05	5.45127e-05	6.38789e-05	7.29706e-06	0	0.000188646	7.10917e-06	1.30532e-06	0.000195779	2.85525e-05	0.00605314	0.00027442	2.91707e-05	0	0.000190513	1.6856e-05	2.68628e-05	0.00399106	2.54771e-05	0.00287413	4.89898e-05	0.000256615	1.83574e-05	1.10476e-05	0.000517224	0.000681098	0	0	0.00161476	0.00209989	0.014694	0	0.0029015	8.07828e-05	0	3.69993e-05	0.000793021	0.000349549
k__Bacteria;p__Bacteroidetes;c__Bacteroidia;o__Bacteroidales;f__Prevotellaceae;g__Paraprevotella	1.58089e-06	2.10982e-05	0	1.48042e-06	1.71898e-06	0.00921998	0	1.64663e-06	0	0.000781932	0.000470303	3.84436e-05	0.00180973	1.09372e-06	0	0	0.0042052	1.44243e-05	2.03889e-06	0	0	0	3.9562e-05	0.000474427	0.00236265	1.94111e-06	3.97199e-06	0.00184995	0.00700539	1.87746e-06	1.38095e-06	0.00141162	0.000353347	1.32591e-05	0	0.000124715	1.64019e-06	0.00696064	0	0.000458194	0	6.13701e-07	1.47427e-06	0.00157176	0
k__Bacteria;p__Firmicutes;c__Bacilli;o__Bacillales;f__Staphylococcaceae;g__Staphylococcus	0	0	1.4073e-05	0	0	0	0	0	0	0.0127207	0	1.1776e-05	0	1.64058e-06	8.03276e-07	9.37641e-06	0	0	0	0.000322782	4.40985e-05	0	0	0	0	0	1.22771e-06	4.10416e-05	1.35646e-05	0.000117863	0.000320658	0	7.78086e-06	0.000418938	2.04051e-06	1.79973e-06	0	0	0.0233997	0	1.35542e-06	0	9.79673e-06	2.63924e-05	0
k__Bacteria;p__Actinobacteria;c__Actinobacteria;o__Micrococcales;f__Micrococcaceae;g__Rothia	2.65878e-05	0.000134171	8.92175e-05	9.64125e-05	3.21551e-05	8.45116e-05	0.000135889	1.59351e-05	0.000423364	0.00107272	0.000466249	0.000432701	0.000308282	1.93588e-05	2.73114e-05	0	0	2.42153e-05	0.000248594	0.000278372	0.0191839	5.57429e-06	0.000105846	0.000136329	0.000601002	0.000725186	1.06883e-05	0.00207462	0.000388703	5.4707e-05	7.80515e-05	0.000828521	0.000745529	0.00030162	0.00118554	0.000114116	4.59254e-05	0.000325608	0.000710096	0.000460176	2.90601e-05	0.00380333	0.00102266	0.000347774	8.17895e-05
k__Bacteria;p__Actinobacteria;c__Coriobacteriia;o__Eggerthellales;f__Eggerthellaceae;g__Gordonibacter	0.00490084	0.00105095	5.08487e-05	0.000695922	0.000494967	0.000277106	0.000330703	7.70197e-06	1.97001e-05	0.000214334	4.11115e-05	0	0.000226482	0	0	0	1.30288e-05	0.00457556	0.002256	0.00326628	0	0.0014654	0.00103426	0.000396226	0.0010652	6.03564e-05	0.00318308	0.00157711	0.00139396	0.000354005	0.00039766	0.00043964	0.000457296	0.000110296	1.28186e-05	0.00200737	0.000438697	0.000194252	0	0.0012451	0.000456558	0	0.000890599	0.000135648	0.00122404
k__Bacteria;p__Firmicutes;c__Clostridia;o__Clostridiales;f__Lachnospiraceae;g__Butyrivibrio	3.44922e-06	6.52724e-06	5.90137e-05	0	1.47125e-05	1.29588e-05	1.07444e-06	2.92144e-06	2.69865e-06	8.1896e-07	0	6.91773e-06	1.03134e-05	0	1.2501e-05	0	0	7.63177e-05	9.40911e-05	1.60736e-06	0	0	0	0	0.0131404	8.49235e-07	0.02209	5.2988e-06	1.63813e-05	2.81619e-06	1.49695e-05	3.85324e-06	1.97934e-06	0	0	0	9.45845e-06	0	1.25662e-05	9.90904e-07	5.96383e-07	0	6.18241e-07	3.02755e-06	0
k__Bacteria;p__Firmicutes;c__Clostridia;o__Clostridiales;f__Lachnospiraceae;g__Eisenbergiella	0.000496401	0.00153733	0.000664816	0	0.000277818	0.000979899	8.84438e-05	4.88677e-06	6.41739e-05	0.000239312	0	0	0.00016248	0.00432391	0.000469866	0.000930193	5.42775e-05	0.0062619	0.000957827	0.000275752	0	0.000793175	4.33794e-05	3.87272e-05	0.00103647	5.37445e-05	0.0018139	0.000148896	0.000368393	0.000491738	0.000137488	0.000752568	0.00227112	0	0	0.000137913	0.00178021	0.00418428	0	0.00171876	0.000126975	0	0	0.00107195	7.73839e-05
k__Bacteria;p__Actinobacteria;c__Coriobacteriia;o__Eggerthellales;f__Eggerthellaceae;g__Asaccharobacter	0	0.000133578	0	0.00143811	0	0.000155897	1.65125e-05	0.000294162	0	0.000636683	5.95688e-05	0	0.00012435	0	0	0	0	0.0019569	0.0018418	0.000864821	0	0	0.00335514	0.00123912	0.000423806	0.000480303	0.00269821	0.00264501	0.00187443	0.000256221	0.00102539	0.00257863	0.00355688	8.15189e-06	0	0.000433269	0.000453514	3.54134e-05	0	0.000297205	0.00011765	0	0.00106794	0.000854625	0.00215586
k__Eukaryota;p__Ascomycota;c__Saccharomycetes;o__Saccharomycetales;f__Saccharomycetaceae;g__Saccharomyces	0	0	0	0	0	0	0	0	2.32084e-06	0	1.20664e-05	8.50722e-05	2.35734e-06	0	0	0	0	6.1194e-06	0	8.15588e-06	0.0302294	9.34855e-06	2.3995e-05	9.32736e-06	0	0	1.27104e-05	0.000558878	0	5.58022e-06	0	1.31899e-05	0	0	5.81808e-05	0	5.46731e-06	0	0	0	0.00111724	0.000178061	0	0	0
k__Bacteria;p__Firmicutes;c__Bacilli;o__Lactobacillales;f__Leuconostocaceae;g__Weissella	0	3.29659e-06	0.00106391	1.49893e-05	3.0335e-06	0	2.60129e-06	0.000108465	1.97541e-05	1.87191e-06	3.91084e-06	2.42913e-06	3.65388e-06	7.93493e-05	0.000490049	4.07204e-06	0	1.7484e-06	2.49198e-06	0.00360103	0.00102476	7.54852e-07	8.92376e-07	1.64161e-06	1.99563e-05	0	8.23286e-06	1.68598e-06	0	5.987e-05	0.00157876	5.47605e-05	6.92087e-05	0.000654263	0.000288863	0.000129981	7.38087e-06	2.35857e-05	5.30812e-06	3.43513e-06	1.84879e-05	0.0177958	0.00022114	0.00413287	1.79854e-05
k__Bacteria;p__Firmicutes;c__Clostridia;o__Clostridiales;f__Peptostreptococcaceae;g__Romboutsia	0.00260481	0.00166379	0.000485585	0.000562006	2.82621e-05	2.21194e-05	3.73794e-05	7.33015e-06	3.65937e-05	0.000480788	0.000262503	5.92496e-05	8.2507e-07	0.000544726	0.00288793	0.000782582	0.000913736	0.00118122	0.000955108	0.000261405	1.80569e-05	0.000211881	0.00058758	0.001659	8.16569e-05	1.39517e-06	0.000909659	0.00131545	0.00100837	6.25819e-07	1.16e-06	0.00344687	0.00048098	0.000103225	0.00187649	0.00167355	0.00017561	1.66979e-06	9.18088e-05	0.000120824	0	1.7096e-05	0.00102114	0.000334084	5.4941e-05
k__Bacteria;p__Actinobacteria;c__Actinobacteria;o__Corynebacteriales;f__Corynebacteriaceae;g__Corynebacterium	3.62168e-05	5.5053e-05	1.02228e-05	1.03013e-05	2.25996e-05	6.11634e-05	1.42505e-05	3.02767e-06	4.65787e-05	5.85557e-05	6.96321e-06	3.27404e-05	2.75809e-05	1.05544e-05	1.43586e-05	7.87618e-06	3.16018e-06	6.00576e-05	3.02813e-05	2.86944e-05	1.9466e-05	3.11231e-05	2.94484e-05	1.55207e-05	0.000114242	3.23923e-05	9.89387e-06	7.35569e-05	4.03972e-05	2.34161e-05	2.64591e-05	0.000971684	0.000390067	4.22818e-05	4.94955e-05	5.19923e-05	1.61832e-05	1.308e-05	4.35482e-05	4.14198e-05	3.36143e-06	6.52277e-05	1.34586e-05	0.000144533	0.0257759
k__Bacteria;p__Firmicutes;c__Erysipelotrichia;o__Erysipelotrichales;f__Erysipelotrichaceae;g__Absiella	0.0066565	0.00132009	0.000744674	0.000583657	0.00252448	0.000138805	2.03579e-06	0.000386745	0	0	0	1.85881e-05	3.80122e-05	0	0	0	0	0.000133753	0.000171494	6.7926e-05	0	4.04717e-05	7.25303e-05	3.8951e-05	0	0.0104092	7.92232e-05	0.000383633	0.000169446	2.13822e-05	8.98725e-05	6.74317e-06	6.73659e-05	0	0.00187643	2.09969e-05	3.71777e-06	1.79502e-05	0.000489863	0.00197415	0	0	0	3.94898e-06	4.92396e-06
k__Bacteria;p__Firmicutes;c__Clostridia;o__Clostridiales;f__Clostridiales Family XIII. Incertae Sedis;g__Mogibacterium	0.000476424	0.000582243	7.853e-05	9.70911e-05	0.000357347	0.000133107	0.000121243	6.32093e-06	0.000366153	0.000218779	1.76942e-05	0.000198502	5.05061e-05	6.19045e-05	0.00465021	3.02188e-05	2.61131e-05	0.00013113	2.054e-05	0.000146806	0.0142391	6.59625e-05	0.000233505	0.000223409	0.000709942	0.000141034	5.45969e-05	0.00126005	0.000251797	2.25816e-05	5.56248e-05	0.00021919	0.000143263	4.71926e-05	0.000269609	8.59873e-05	7.91667e-05	2.53947e-05	0.000116291	0.00051494	8.29514e-06	0.000291157	4.21355e-05	0.000263463	3.74739e-05
k__Bacteria;p__Bacteroidetes;c__Bacteroidia;o__Bacteroidales;f__Odoribacteraceae;g__Butyricimonas	0.000504233	4.91851e-05	0.000266458	0.000153656	4.05478e-05	0.000625598	0.000208951	2.83114e-05	0.000118147	0.000269262	3.0619e-05	0.000118129	0.0003747	0	0	0	7.33495e-05	0.000801991	0.00372022	1.6669e-05	0	0	5.45341e-06	1.46999e-05	0.00423208	7.46114e-06	0.00349969	0.000961298	0.00157742	9.38729e-07	1.16e-06	2.95662e-05	0.000163193	0	0	0.000345416	0.00280211	0.00121039	1.29995e-06	0.0016774	1.24698e-05	0	8.22735e-06	0.00122234	6.73804e-07
k__Bacteria;p__Actinobacteria;c__Coriobacteriia;o__Coriobacteriales;f__Atopobiaceae;g__Olsenella	0.000288944	0.000164632	2.97392e-05	6.75443e-05	5.72321e-05	2.12815e-05	0.000261882	4.21749e-05	0.000549229	4.46918e-05	1.48326e-05	2.02779e-05	1.62067e-05	1.95229e-05	3.00224e-05	1.03944e-05	1.10884e-05	4.55458e-05	8.75969e-06	0.00369718	0.000133287	1.38777e-05	0.000155868	9.23035e-05	0.000498425	3.09364e-05	5.23581e-05	0.00114064	0.000213253	9.17868e-05	0.000272379	0.00256241	0.00833446	8.29921e-06	0.000919172	4.61932e-05	3.23118e-05	9.46212e-06	0.000113908	0.000161649	6.72828e-05	0.000462555	0.00391023	0.000291172	1.24395e-05
k__Bacteria;p__Actinobacteria;c__Coriobacteriia;o__Coriobacteriales;f__Coriobacteriaceae;g__Senegalimassilia	2.26355e-05	0.00759369	0	3.33095e-06	2.17401e-06	0.00328601	4.46743e-06	2.76209e-06	0	4.79677e-06	0	3.48527e-06	1.41441e-06	7.43728e-06	0	0	0	1.38124e-05	4.37984e-06	4.10771e-06	0	5.74849e-06	3.81739e-06	0	0.0032252	0	9.17169e-06	0.00015959	3.65428e-05	3.37942e-05	4.25334e-06	0.00173485	0.00184516	0	0	0.0009046	0	0.00412215	0	0.000656111	2.9277e-06	0	0	0.000743856	3.31719e-06
k__Bacteria;p__Fusobacteria;c__Fusobacteriia;o__Fusobacteriales;f__Fusobacteriaceae;g__Fusobacterium	1.36532e-06	2.52519e-05	0	7.58717e-06	2.58353e-05	8.0434e-06	0.000354227	1.32793e-06	0.00223114	7.35894e-05	1.62157e-06	4.79488e-05	0.0169152	0.002365	0.000116977	0.000178634	0.000187338	0	0	5.41741e-06	1.2525e-05	0	7.98181e-06	0.000372647	0.000122148	0	0	0.000296299	2.14958e-06	1.35594e-06	0	0	0	7.85724e-07	8.89454e-07	0.000869672	5.74068e-05	0	1.46244e-05	6.80421e-06	0	2.51179e-05	2.23518e-06	6.12092e-06	0
k__Bacteria;p__Actinobacteria;c__Coriobacteriia;o__Eggerthellales;f__Eggerthellaceae;g__Adlercreutzia	5.24569e-06	8.18872e-05	0	0.000812752	3.0335e-06	8.09368e-05	1.01224e-05	0.000141238	0	0.000357242	2.31312e-05	0	8.9579e-05	0	0	0	0	0.00114905	0.00105577	0.000412319	0	0	0.00253152	0.0010281	0.000204094	0.000329503	0.00171901	0.00152851	0.0011266	0.000131213	0.000464387	0.00259805	0.0041545	1.55181e-05	0	0.000321086	0.000136409	1.17581e-05	0	0.000255389	5.92588e-05	0	0.00120728	0.000523701	0.00128904
k__Bacteria;p__Firmicutes;c__Erysipelotrichia;o__Erysipelotrichales;f__Erysipelotrichaceae;g__Holdemania	0.000134951	0.000308561	0.000537429	0.00113154	0.000207087	0.000166733	0.000207142	4.34498e-05	0.000200078	0.000347707	2.95221e-05	0	0.00357904	0.000469807	4.43308e-05	0.000173812	0.00010667	0.00492874	0.00291954	3.05399e-05	0	6.96787e-07	1.41789e-05	2.2311e-05	0.00263519	0	0.000260346	0.000963947	0.00235245	0.000180601	4.1042e-05	4.94252e-05	0.000131319	1.08037e-06	0	8.41209e-05	0.000235641	0	0	6.48051e-05	0.00061807	0	0.000148663	0.000172636	0.000196025
k__Bacteria;p__Actinobacteria;c__Actinobacteria;o__Bifidobacteriales;f__Bifidobacteriaceae;g__Parascardovia	6.58945e-05	0.000426051	0	0	1.45608e-05	0	0	0	0	0	0	0	0.000116217	0	0.000486785	0	0	0	0	0	0.00414192	0.000113054	0.00107065	0.000536584	0.000658943	0.00037797	0.00032137	0	0	0	0	0	0	0	0.000748345	0	0	0	0	0.00010279	0.000785219	0.01241	0.0013032	0	0
k__Bacteria;p__Firmicutes;c__Clostridia;o__Clostridiales;f__Oscillospiraceae;g__Oscillibacter	0.000494891	0.000504378	4.0825e-05	0.00169656	3.22057e-05	0.00028906	0.00139118	0.000191753	0.00023543	0.000188653	2.52774e-05	0	0.000834028	0.00075904	4.00132e-05	0.00102605	0.000142873	0.000586501	0.000313612	0.000152759	0	0.0015561	2.26069e-05	2.81313e-05	0.000797576	2.98446e-05	0.00208746	7.99637e-05	0.00211518	3.82793e-05	1.61848e-05	0.000309667	0.000397848	0	0	0.000231699	0.00114387	0.00303769	2.38324e-06	0.000412282	3.64336e-05	0	1.07954e-05	0.000469797	0.0013359
k__Bacteria;p__Proteobacteria;c__Betaproteobacteria;o__Burkholderiales;f__Sutterellaceae;g__Parasutterella	0	0	8.14508e-05	0.000442091	0.000165478	2.66438e-05	0.000644836	0.00074008	0.000788168	0.00202394	0.00111836	0.00109142	1.47334e-05	0	0	0	0.00181505	9.11791e-05	0.000672155	7.20932e-05	0	0	0	0	1.6582e-05	0	0	0.000637012	0.00010192	0.000319011	0	0	0	0	0	0	0	0.000295344	0.000114125	1.14945e-05	0.00950971	0	0	1.18469e-05	0
k__Bacteria;p__Proteobacteria;c__Gammaproteobacteria;o__Enterobacterales;f__Enterobacteriaceae;g__Citrobacter	0	0	0.000539089	3.10889e-05	4.92944e-05	0	0.000102468	0.000700455	0	0	4.54993e-05	3.97109e-05	0	0	1.33043e-05	0	0	0	0	0.000620502	0	0	4.56103e-05	1.7237e-05	0.00160691	0	0	0.00723772	0	0.000525375	0.0045598	0.000164504	0	0.000465394	3.87174e-05	0	4.33011e-05	0	0	0	4.07709e-05	0.00293902	5.84e-05	3.35663e-06	0
k__Bacteria;p__Firmicutes;c__Clostridia;o__Clostridiales;f__Peptostreptococcaceae;g__Intestinibacter	0.00396409	0	0.000244883	0.00191394	0	0	0.0025159	0	0.000154687	0.000164845	2.42281e-05	0.000461904	0	0.000202064	0.000356152	0.00112104	0.00103621	5.34136e-05	1.53295e-05	4.78042e-05	0	0.000125364	0	2.93998e-05	6.92203e-05	0	1.18438e-05	0	0.000191979	0	0	0.000419633	0.000454498	1.62056e-05	0.00327659	0.000841409	3.1109e-05	0	1.95534e-05	0.000811683	0	0	2.70124e-05	3.06046e-05	2.48789e-05
k__Bacteria;p__Proteobacteria;c__Deltaproteobacteria;o__Desulfovibrionales;f__Desulfovibrionaceae;g__Bilophila	1.46592e-05	0.000194828	6.70459e-06	0	1.26396e-06	0.000307493	0	0	0	0.000306467	2.41328e-05	0	0.000210275	0.00167208	1.08944e-05	0.000864665	0.000185065	0.00419266	0.00273302	8.78097e-05	0	0.00104204	1.98802e-05	2.92506e-05	0.000413297	6.67256e-07	0.0020671	0.000225873	0.000297383	5.73668e-07	1.49695e-05	4.22375e-06	8.21768e-05	0	0	8.99867e-06	0.00034958	0	1.62493e-06	0.0014779	8.02406e-06	7.89044e-07	0	0.000124327	0
k__Bacteria;p__Firmicutes;c__Clostridia;o__Clostridiales;f__Ruminococcaceae;g__Anaeromassilibacillus	0.000234547	0.000699074	1.11522e-05	0.000184868	0.000107487	0.000377928	8.82176e-06	1.74755e-05	1.94303e-06	0.00165547	3.38145e-05	0	5.45136e-05	7.7654e-06	0	0.00454204	4.01398e-05	0.00109013	0.00044682	0.000787132	0	0.000161422	1.04606e-05	9.70045e-06	0.0021493	2.06243e-06	0.000219615	7.12929e-06	8.18321e-05	1.15255e-05	0.000114343	4.09037e-05	5.03026e-05	3.38844e-06	0	0.000109584	5.36344e-05	0.000270853	0	3.58707e-05	8.02406e-06	0	1.76436e-05	0.0016876	0.000254232
k__Bacteria;p__Actinobacteria;c__Actinobacteria;o__Actinomycetales;f__Actinomycetaceae;g__Schaalia	0.000341114	0.000241508	8.90847e-05	0.000192578	0.00015845	7.94845e-05	3.42691e-05	1.94408e-05	1.97001e-05	0.000844348	3.27652e-05	0.000219202	0.000389669	2.19837e-05	3.68001e-05	5.57226e-06	8.92058e-05	0.000225544	0.000269436	0.000130435	0.000110116	0.000394788	0.00030668	0.000144761	0.000632527	0.000212309	9.79277e-05	0.00314667	0.000170039	6.48766e-05	9.00382e-05	0.000140347	0.000413136	0.000121493	0.000707221	0.000136513	1.07159e-05	0	0.000367018	0.00167053	2.4777e-05	0.000172932	0.000138486	0.00208184	4.81511e-05
k__Bacteria;p__Proteobacteria;c__Gammaproteobacteria;o__Enterobacterales;f__Enterobacteriaceae;g__Salmonella	0	9.72493e-05	0.000237714	1.12882e-05	0	0	0.000108406	0.000100604	0	7.73333e-05	0	9.01417e-05	3.71282e-05	0	0	0	0	0.00014704	7.33246e-05	5.87581e-05	0	0	0	0	0.00153249	0	0.000208855	4.003e-05	0	0	0.00963718	0	0	6.07463e-05	0	0	0	0	0	0	0	0.00123073	0.00018804	0	0.000248945
k__Archaea;p__Euryarchaeota;c__Methanobacteria;o__Methanobacteriales;f__Methanobacteriaceae;g__Methanosphaera	0	0.00305218	0	0	0	0.00239146	0	0	0	0	0	0	0	5.46859e-07	0	0	0	0.00206862	6.70569e-05	0	0	0	0	0	0.000212674	9.70555e-07	7.94399e-07	0	0.00396493	6.25819e-07	0	0	1.43332e-06	0	0	0	0	0	0	0.00172516	0	0	0	0	0
k__Bacteria;p__Firmicutes;c__Clostridia;o__Clostridiales;f__Ruminococcaceae;g__Flavonifractor	9.11888e-05	2.72298e-05	5.28401e-05	0.00190672	0.000126345	1.71481e-05	0.000537335	9.41234e-05	0.001006	0.000211175	7.60229e-05	0.00126922	0.000666185	0.000776868	0.00019128	0.000217961	0.000111937	0.000654689	0.000396753	4.98878e-05	0	0.000280631	6.63333e-05	0.00011454	0.000262227	1.18286e-05	0.000331842	8.33838e-05	7.05654e-05	1.61148e-05	0	0.000136568	9.68513e-05	0	0	2.233e-05	9.72088e-05	0.000299866	0.00132064	0.000933696	8.76683e-05	0	4.00905e-05	6.54215e-05	0.000242051
k__Bacteria;p__Proteobacteria;c__Betaproteobacteria;o__Burkholderiales;f__Sutterellaceae;g__Sutterella	0	1.66807e-05	0	1.45575e-05	0	0.000313749	8.48246e-07	7.54262e-06	0	3.39284e-06	0	4.11895e-06	0.000160889	0	0	0	0	6.24179e-05	0.000447273	0	0	0	0	0	7.44263e-05	0.000107004	0.00831743	7.05703e-05	9.45813e-05	1.98176e-06	1.27048e-06	8.84764e-05	8.39514e-05	0	0	0.00103638	0	0.000591383	0	0.000888445	0	0	9.98696e-06	5.87082e-05	0.000335347
k__Bacteria;p__Proteobacteria;c__Gammaproteobacteria;o__Enterobacterales;f__unclassified;g__Phytobacter	0	0	0	0	0	0	0	0	0	0	0	0	0	0	0	0	0	0	0	0.000148949	0.0118522	0.000155209	0	0.000146402	0	0	0.000235214	0	0	0	0	0	0	0	0	0	0	0	0	0	0	0	0	0	0
k__Bacteria;p__Firmicutes;c__Bacilli;o__Lactobacillales;f__Enterococcaceae;g__Melissococcus	0	0	0	0	0	0	0	0	0	0	0	0	0	0	0	0	0	0	0	0.000182049	0	0	0	0	0	0	0	1.54147e-06	0	0	0	0	0	0.0122905	2.30212e-06	0	0	0	0	0	0	0	0	0	0
k__Bacteria;p__Firmicutes;c__Negativicutes;o__Selenomonadales;f__Selenomonadaceae;g__Selenomonas	0	0	0	0	3.79188e-06	4.69199e-06	4.47874e-05	3.29326e-06	0.000139358	8.95007e-06	0	1.63702e-06	0	0	2.61065e-06	0	0	0	9.06175e-07	0	3.54876e-06	0	0	9.70045e-07	1.83174e-06	0.00014801	0	2.38928e-05	1.77896e-06	0	0.011762	0	0	0	0	0	4.92058e-06	0	1.33786e-05	0	0	5.2603e-06	5.70684e-07	0	0
k__Bacteria;p__Firmicutes;c__Bacilli;o__Bacillales;f__Bacillaceae;g__Bacillus	0	0	0.0118929	0	6.06701e-06	7.26141e-07	9.5569e-06	1.33324e-05	0	4.30539e-05	0	0	0	3.77333e-06	8.03276e-07	0	6.65301e-07	0	0	6.54852e-07	7.08186e-05	0	1.27907e-05	1.1939e-06	1.12796e-05	0	0	0	0	0	0	0	3.60377e-05	7.36616e-07	1.14583e-05	0	0	0	4.07858e-05	0	0	9.20552e-07	0	0	0
k__Bacteria;p__Firmicutes;c__Negativicutes;o__Veillonellales;f__Veillonellaceae;g__Megasphaera	1.50903e-06	4.33172e-05	7.7667e-06	1.15966e-05	2.04761e-05	0.00506958	0.00016914	0.00366566	0.00163727	9.59354e-06	1.3831e-06	6.60089e-06	3.00561e-06	2.07806e-06	1.09948e-05	6.42954e-07	4.3799e-06	0	0	6.88785e-05	1.0855e-05	0	7.18858e-06	9.70045e-06	2.83437e-05	0	0.000131654	2.55306e-05	2.86116e-05	0	1.27048e-06	1.55612e-06	1.09205e-06	0	0.000397743	3.90609e-05	0	0	7.79968e-06	8.52178e-06	0	4.25207e-06	0.000350352	0	4.19832e-06
k__Bacteria;p__Firmicutes;c__Clostridia;o__Clostridiales;f__Lachnospiraceae;g__Anaerotignum	0	0.000476555	0.000127918	3.70106e-06	0	0.000214658	1.24409e-06	3.93066e-06	0.000167748	0.000436389	0.000155146	0	0.00613051	0.000644364	0	0.000228195	0.000185065	5.07036e-05	0.000441005	0	0	1.56777e-06	2.19624e-05	2.62658e-05	0.000406067	0	0.000355168	0	9.85099e-05	6.74842e-05	0	0	0	0	0	0	0.000393045	0.000427257	4.38732e-06	0.000245876	2.62408e-05	0	0	0.000244179	1.33206e-05
k__Bacteria;p__Firmicutes;c__Clostridia;o__Clostridiales;f__unclassified;g__Lawsonibacter	4.13907e-05	0.00548882	0.000131768	0.000113808	3.69076e-06	0.00155847	2.40336e-05	0	2.02399e-05	4.51013e-05	4.48316e-06	0	6.11731e-05	0	3.81556e-06	5.41153e-06	3.4263e-05	0.000977968	0.000150425	8.25113e-05	0	0	0	8.95426e-06	0.000120798	9.03829e-06	5.54635e-05	5.76124e-05	0.000196872	0	0	0	3.82218e-06	0	0	0.000103185	6.45143e-06	0.00147894	0	6.66548e-05	0	0	0	0.000111098	0.000138648
k__Bacteria;p__Firmicutes;c__Bacilli;o__Lactobacillales;f__Leuconostocaceae;g__Leuconostoc	3.52108e-06	0	7.93266e-05	1.46809e-05	1.24879e-05	0	3.76621e-05	9.15207e-05	9.71514e-07	1.06465e-05	4.34008e-06	0	1.00187e-06	0.000156894	0.000531016	1.93958e-05	0	3.23454e-06	0	0.0022306	0.000490355	8.12918e-07	3.43565e-05	2.40273e-05	4.24191e-06	0	1.48769e-05	0	0	9.07438e-06	5.2642e-05	4.62389e-05	1.89061e-05	0.000264642	8.63294e-06	4.19938e-06	6.5061e-06	9.46212e-06	5.95809e-06	9.90904e-07	1.64276e-05	0.00588658	0.000132589	0.000290513	8.08565e-06
k__Bacteria;p__Firmicutes;c__Erysipelotrichia;o__Erysipelotrichales;f__Erysipelotrichaceae;g__Massiliomicrobiota	0	0	0	9.8078e-06	0	0	0	0.000144425	0	0.00280593	6.2955e-06	2.79878e-06	0	1.1484e-06	0	1.8217e-06	0.001598	0	0	0	0	0.000490247	0.00111512	0.00384369	0	0	0	2.78428e-05	2.1051e-05	0	0	1.63022e-06	6.89357e-06	0	0	0	0	0.00017498	0.000131295	0	0	0	0	0	2.64339e-06
k__Bacteria;p__Firmicutes;c__Erysipelotrichia;o__Erysipelotrichales;f__Erysipelotrichaceae;g__Turicibacter	0.00239045	1.51643e-06	0.000748458	0.000177651	0.000132463	5.47398e-06	5.59842e-06	0	3.18441e-06	0.000236329	2.88544e-05	0.000211968	0	1.49839e-05	0.000208802	0.000104641	0.00241798	0.000129382	8.38212e-06	0.000357787	2.60938e-06	0	0.000181549	0.000170803	3.32605e-05	0	5.25748e-05	0	2.4016e-05	0	0	0.000889654	0.000113369	2.30806e-05	0.000298333	0.000108251	0	5.49638e-06	1.87951e-05	0.000281285	2.39095e-05	1.62192e-06	0	5.27189e-05	1.28023e-05
k__Bacteria;p__Firmicutes;c__Negativicutes;o__Acidaminococcales;f__Acidaminococcaceae;g__Acidaminococcus	0	1.1604e-05	2.65528e-06	0	2.12345e-06	0.00440667	0.00426973	7.06457e-06	4.10195e-06	1.81341e-06	0	0	0	0	0	0	0	1.65224e-05	1.52539e-05	8.21542e-06	0	0	0	4.78307e-05	3.86593e-05	0	0	0	0	0	0	0	0	0	0	2.33299e-06	0	0.000253877	0	5.52264e-05	0	0	0	0	0
k__Bacteria;p__Firmicutes;c__Clostridia;o__Clostridiales;f__Ruminococcaceae;g__Anaerotruncus	3.39892e-05	5.76244e-05	8.82882e-06	3.92929e-05	1.38024e-05	0.000163996	0.000334209	6.26781e-06	0.00051501	3.70287e-05	0	2.55586e-05	0.000321129	0.00124197	0.00169316	0.0016578	9.64687e-06	0.000509397	9.25808e-05	3.7148e-05	0	0.000235746	3.05887e-05	8.37224e-05	0.000147792	1.68634e-05	0.00020741	8.16015e-05	0.000157883	1.39245e-05	0	7.68425e-05	8.02657e-05	4.95988e-05	0	4.23271e-05	0.000114595	8.6481e-05	0	0.000139189	0.000109789	1.34576e-05	9.41628e-06	6.19332e-05	0.00027201
k__Bacteria;p__Firmicutes;c__Clostridia;o__Clostridiales;f__Lachnospiraceae;g__Sellimonas	0.000222547	0	0	0.00193781	0.000648917	0	5.95469e-05	0.000163388	9.78531e-05	0	0	0	0	0	0	0	0	0	0	0	0	0	0	0	0	0	0	0	0	0	0	0	0	0	0.00324677	0	0.000865202	0	0	0	0	0	0	0	0.000516445
k__Bacteria;p__Firmicutes;c__Negativicutes;o__Selenomonadales;f__Selenomonadaceae;g__Megamonas	0	0	0	0	0	0	0	0.00114419	0	0	5.72318e-07	0	0	0	0	0	0	0	0	0.000291707	0	0	0	0	0	0	0	0.00536426	0.000395448	0	0	0.000106557	3.56282e-05	0.000220641	0	4.91261e-05	0	9.74042e-07	0	0	3.95781e-06	0	2.23993e-05	0	0
k__Bacteria;p__Firmicutes;c__Clostridia;o__Clostridiales;f__Ruminococcaceae;g__Agathobaculum	4.87203e-05	3.56031e-05	0.00017797	3.17057e-05	3.98906e-05	7.69151e-05	3.73228e-05	5.39669e-05	1.70015e-05	6.54583e-05	0.000128962	8.55475e-06	0.000103075	1.84838e-05	1.8626e-05	1.53237e-05	8.07232e-05	1.87953e-05	8.66907e-05	6.72116e-05	0	4.19233e-05	0.000140946	0.000104989	0.000175557	1.49223e-05	0.00356288	2.22549e-05	1.30457e-05	2.77447e-05	1.69029e-05	0.000762127	0.000543637	5.84382e-05	9.81015e-05	0.000110984	1.82608e-05	2.01766e-05	0.000225974	7.16754e-05	6.54937e-05	0	0.000109048	0.000210744	8.1945e-05
k__Bacteria;p__Proteobacteria;c__Deltaproteobacteria;o__Desulfovibrionales;f__Desulfovibrionaceae;g__Desulfovibrio	0	1.4505e-06	0	0	0	2.79285e-06	1.01789e-06	0	0	0	0	0	0.000231255	0	0	0	0	0.000903573	0.000107155	0	0	0	2.03263e-06	1.71623e-06	0.00139983	0	1.3577e-05	3.50202e-05	0.00250781	0	1.21524e-06	6.96548e-06	3.07139e-06	0	0	2.40631e-05	4.72376e-05	9.60127e-06	0	0.0015357	0	0	9.70162e-06	0.000765773	0
k__Bacteria;p__Firmicutes;c__Clostridia;o__Clostridiales;f__Eubacteriaceae;g__Intestinibacillus	2.09109e-05	4.40424e-05	5.50971e-06	1.39406e-05	0	4.07756e-06	0.00693005	0	2.5961e-05	5.55723e-06	0	0	2.19233e-05	0	1.95799e-06	3.48266e-06	0	0	0	0	0	0	0	7.23803e-06	1.69677e-05	0	0	9.94729e-05	6.98983e-05	1.02217e-05	0	0	0	0	0	2.26633e-06	1.96277e-05	1.54455e-05	0	9.69104e-05	4.49998e-05	0	0	5.52857e-06	2.85071e-06
k__Bacteria;p__Firmicutes;c__Erysipelotrichia;o__Erysipelotrichales;f__Erysipelotrichaceae;g__Catenibacterium	1.58089e-06	2.32739e-05	6.63821e-06	2.65242e-06	2.17401e-06	9.27226e-06	5.59842e-06	7.86132e-06	8.90015e-05	2.1527e-05	0	9.71651e-06	0	0.000242368	8.58501e-06	1.33949e-06	3.77004e-06	0	0	0	0	0.00017681	0	0	0.00217263	9.70555e-07	7.94399e-07	0.00270908	0.00165147	0	0	3.85324e-06	6.68881e-06	0	0	0	0	1.75328e-05	4.06233e-06	4.69028e-06	1.89758e-06	0	2.04495e-06	8.81939e-06	0
k__Bacteria;p__Bacteroidetes;c__Bacteroidia;o__Bacteroidales;f__Tannerellaceae;g__Tannerella	0	1.64829e-06	1.46041e-06	0	0	0.000152545	3.06499e-05	0	2.2075e-05	0	0	0	0.000339811	0	0	0	0	1.1452e-05	0	4.94116e-06	0	0	0	0	0.0025168	0	2.52041e-05	1.01159e-06	0	0	0	0	0	0	0	0	0	0.00307366	0	2.97932e-05	0	0	0	0.000356725	1.08845e-06
k__Bacteria;p__Firmicutes;c__Clostridia;o__Clostridiales;f__Peptococcaceae;g__Desulfotomaculum	5.52594e-05	0.000587979	0.000253978	0.000150201	0	0.000319781	0.00035926	3.76069e-05	4.89535e-05	0.000166307	0.000217147	0	0.000152108	0.00029246	0.000350831	0.00169102	0.00019582	0	1.71418e-05	2.55392e-05	0	0	0	0	0.000218555	0	0.000162924	0	0	8.79798e-05	9.74954e-05	0	1.35824e-05	0	0	0	0	8.21674e-05	4.98313e-05	0.000185233	5.67648e-05	0	0	0	0
k__Bacteria;p__Firmicutes;c__Negativicutes;o__Selenomonadales;f__Selenomonadaceae;g__Mitsuokella	0	8.17554e-06	0	0	6.57259e-07	0.00488	1.01789e-06	9.42297e-05	7.01649e-07	0	0	1.21456e-06	7.66136e-07	0	2.66085e-06	0	0	0	0	0	0	0	0	0	0	0	0	0	0	0	0	0	0	0	0	0.000526189	0	0	0	0	0	0	0	0	0
k__Bacteria;p__Firmicutes;c__Clostridia;o__Clostridiales;f__Eubacteriaceae;g__Anaerofustis	0.000153562	4.71412e-05	5.27074e-05	0	0.000158703	1.42435e-05	4.01503e-06	0	0.00458517	3.29339e-05	0	0	1.01366e-05	0	0	0	3.53719e-05	2.8936e-05	0	1.14301e-05	0	3.25167e-05	8.92376e-07	0	3.20072e-05	0	0	0	0	3.3377e-06	0	0	0	0	0	5.73249e-06	0	0	0	0.000147513	1.20903e-05	0	7.60911e-07	1.16495e-05	2.74705e-05
k__Bacteria;p__Actinobacteria;c__Coriobacteriia;o__Coriobacteriales;f__Atopobiaceae;g__Atopobium	5.22413e-05	0.000102919	1.60645e-05	2.00474e-05	2.988e-05	2.77609e-05	4.84066e-05	1.80598e-06	0.000106543	7.99071e-05	1.06356e-05	2.60339e-05	3.27671e-05	2.51008e-05	5.12088e-05	4.71499e-06	1.36941e-05	3.32196e-06	2.11441e-06	3.38737e-05	0.002376	1.37615e-05	9.6327e-05	6.0889e-05	0.000674754	8.63187e-05	2.63596e-05	0.000280692	4.43999e-05	5.21516e-05	5.15925e-05	5.23893e-05	1.82919e-05	1.76297e-05	9.27125e-05	1.65309e-05	1.10986e-05	1.18277e-06	2.39407e-05	0.000329575	3.38312e-05	0.000147639	4.74618e-05	4.2649e-05	3.47268e-06
k__Bacteria;p__Firmicutes;c__Bacilli;o__Bacillales;f__unclassified;g__Gemella	6.8697e-05	2.57134e-05	3.38549e-06	1.54828e-05	2.70993e-05	2.35716e-05	9.3307e-06	7.1708e-06	1.06867e-05	0.000123663	4.00623e-06	0.000145484	9.41759e-05	2.37884e-05	2.27427e-05	3.53624e-06	4.3799e-06	2.1855e-06	1.96338e-06	7.38197e-06	0.00294777	1.55616e-05	4.11484e-06	1.62669e-05	0	2.23228e-05	0	0.000354586	5.96693e-05	8.28168e-05	1.74e-05	7.18778e-06	4.2317e-06	3.40317e-05	8.81083e-05	6.42572e-05	2.89221e-05	0	0.000327912	0.000145465	0	6.88222e-06	1.09381e-06	3.36322e-05	1.52383e-05
k__Bacteria;p__Actinobacteria;c__Actinobacteria;o__Actinomycetales;f__Actinomycetaceae;g__Actinobaculum	0.000134448	1.53621e-05	1.16169e-05	1.7395e-05	3.95367e-05	3.74242e-06	3.78883e-06	2.86832e-06	1.92144e-05	4.38729e-06	1.66926e-06	2.01195e-05	0.000198606	4.53893e-06	1.02418e-05	1.50022e-06	3.10474e-06	0.000163213	2.8318e-05	3.04804e-05	0.00297229	3.30974e-06	2.67713e-06	2.08933e-06	0	1.20106e-05	1.31437e-05	4.98569e-05	0.000100289	1.81488e-05	1.86153e-05	9.14404e-05	5.97898e-05	6.19249e-05	5.06989e-05	1.40646e-05	5.32516e-05	2.15681e-06	0.000117104	5.72743e-05	1.35542e-06	1.95508e-05	7.56156e-06	0.000227001	1.60676e-06
k__Bacteria;p__Bacteroidetes;c__Bacteroidia;o__Bacteroidales;f__Barnesiellaceae;g__Barnesiella	0.000857994	1.2527e-05	0	0	5.61198e-06	7.92611e-05	8.48246e-06	4.88677e-06	3.61619e-06	2.65577e-05	2.07465e-05	1.47332e-05	2.69916e-05	0	0	0	4.9066e-05	0.000572951	0.000777045	1.84549e-05	0	0	2.33009e-06	2.55943e-05	0.000624718	0	3.89978e-06	1.25244e-05	2.27559e-05	0	3.25905e-06	5.79468e-05	4.52519e-05	0	0	6.39906e-06	0.000968753	0	0	0.000335652	3.5783e-06	0	2.80586e-06	9.41174e-06	0
k__Bacteria;p__Proteobacteria;c__Gammaproteobacteria;o__Pseudomonadales;f__Pseudomonadaceae;g__Pseudomonas	4.67082e-06	0	2.41631e-05	5.32335e-05	0.000299508	5.71975e-05	0.000118132	3.55884e-06	2.86057e-06	1.05295e-06	1.57388e-06	0	0	1.69526e-06	2.5504e-05	2.5986e-05	8.78198e-05	0	0	9.28699e-06	0.00327159	0	6.79197e-06	1.567e-06	1.38826e-05	0	0	3.66099e-06	0	0	1.77315e-05	0	1.77458e-06	1.72859e-05	1.5173e-06	0	0	1.11319e-06	1.19162e-06	0	5.30781e-05	3.83125e-05	1.14137e-06	1.19128e-05	1.29578e-06
k__Bacteria;p__Actinobacteria;c__Coriobacteriia;o__Eggerthellales;f__Eggerthellaceae;g__Slackia	1.40125e-05	0.000244145	2.45614e-06	3.57769e-06	3.53909e-06	0.000147351	4.75018e-05	5.47106e-06	1.49505e-05	1.012e-05	3.62468e-06	1.23569e-05	2.88775e-06	2.84367e-06	5.17109e-06	0	1.27516e-06	8.21748e-06	3.77573e-06	7.38197e-06	3.53832e-05	3.25167e-06	2.33505e-05	9.25274e-06	3.01754e-05	2.66903e-06	5.56079e-06	0.00011007	0.000150322	2.92049e-06	4.47429e-06	0.000861718	0.001612	1.37502e-06	1.08827e-05	9.53193e-06	2.07758e-06	0.000506154	1.59785e-05	0.00010094	4.2289e-06	2.41974e-05	9.60651e-06	7.54914e-05	6.78988e-06
k__Bacteria;p__Proteobacteria;c__Gammaproteobacteria;o__Enterobacterales;f__Enterobacteriaceae;g__Kluyvera	0	0	0.000133295	0	4.65137e-06	0	0	0.00126817	0	1.56187e-05	7.62137e-05	3.90244e-05	0	2.24212e-06	0	0	0	0	0	0.000133471	0	0	0	0	3.02718e-05	0	0	5.97319e-06	0	0.00139563	6.79429e-06	1.00036e-05	0	0.000259387	0	0	0	0	0	0	0.000682804	5.3655e-05	1.45524e-05	0	0
k__Bacteria;p__Firmicutes;c__Clostridia;o__Clostridiales;f__Lachnospiraceae;g__Mediterraneibacter	6.24453e-05	0.000302033	6.84399e-05	1.60996e-05	3.75143e-05	0.000113669	0	0	1.50585e-05	5.06001e-05	1.08264e-05	0	4.50842e-05	0	3.434e-05	2.00387e-05	2.73882e-05	0.000620595	4.79517e-05	8.98338e-05	0	0.000165313	0	2.41765e-05	0.000273121	2.67509e-05	0.000122265	0	2.73515e-05	2.8214e-05	3.06572e-05	0.000168505	0.000220048	0	0.00013729	0.000271893	7.56676e-05	9.66389e-05	2.39949e-05	0.000225992	0	0	5.16944e-05	0.000181916	3.90807e-05
k__Bacteria;p__Firmicutes;c__Negativicutes;o__Veillonellales;f__Veillonellaceae;g__Anaeroglobus	0	0	1.1285e-06	4.19453e-06	7.38152e-06	0	2.26199e-05	0	0.000187988	7.54614e-06	0	1.84825e-06	0	0	2.61065e-06	0	0	3.23454e-06	0	0	2.34844e-06	0	0	0	9.25509e-06	0	0	0.0034328	0	1.6167e-06	1.98857e-06	0	0	0	0	0	3.55375e-06	0	1.62493e-06	0	0	0	0	0	0
k__Bacteria;p__Actinobacteria;c__Coriobacteriia;o__Eggerthellales;f__Eggerthellaceae;g__Raoultibacter	7.76075e-06	0.000147489	0	0	1.16284e-06	0.000120204	0	0	0	2.98336e-06	0	0	1.96838e-05	0	0	0	0	0.000193023	1.0421e-05	9.63823e-05	0	2.20649e-06	2.60772e-05	1.23121e-05	0.000168616	0	1.87767e-06	0.000159253	0.000475056	0	1.93334e-06	0.000491288	0.000526164	1.42413e-06	1.72659e-06	0.000270027	1.49804e-05	0.000130313	0	0.00016667	8.67466e-07	0	0.000144193	0.00018863	0.000245317
k__Bacteria;p__Firmicutes;c__Clostridia;o__Clostridiales;f__Lachnospiraceae;g__Stomatobaculum	0	0	0	1.35705e-06	0	0	0	0	0	0	6.20011e-07	0	0	1.25778e-06	1.25512e-06	0	0	0	0	7.73916e-07	0.00349448	0	0	0	3.85629e-06	0	0	3.61282e-06	0	0	0	0	0	0	0	0	0	0	0	2.37817e-06	0	3.85755e-06	0	0	0
k__Bacteria;p__Synergistetes;c__Synergistia;o__Synergistales;f__Synergistaceae;g__Cloacibacillus	0	0.000278166	0	0	0	0.000140815	0	0	0	0	0	0	1.9507e-05	0	0	0	0	0.00179727	3.36795e-05	6.07226e-06	0	0	3.12332e-06	2.53704e-06	0.000534288	0	0	3.56464e-06	0.000115262	0	0	0	0	0	0	5.71249e-05	0	0	0	0	0	0	6.61042e-05	3.28424e-05	0
k__Bacteria;p__Firmicutes;c__Clostridia;o__Clostridiales;f__Ruminococcaceae;g__Ruthenibacterium	0.000309927	7.87884e-05	8.96822e-05	2.1096e-05	5.25807e-05	2.86546e-05	8.81045e-05	0.000279024	0	0.000167068	0	0	7.8087e-05	3.34131e-05	0	4.57569e-05	0	4.17868e-05	7.91393e-05	6.76879e-05	0	0.000112473	0	1.8804e-05	9.20688e-05	8.78352e-05	8.26175e-05	3.82958e-05	6.54509e-05	0	0	0.000108484	9.13228e-05	0	0	0.000207703	4.03488e-05	0	0	0.000232796	0.000162975	0	0	4.84408e-05	3.21353e-05
k__Eukaryota;p__Ascomycota;c__Saccharomycetes;o__Saccharomycetales;f__Debaryomycetaceae;g__Candida	0	0	0	0	0	0	0	2.33715e-05	0	0	0	0	0	0	0	0	0	0	0	0	0.00236467	0	0	0	0	8.18905e-06	0	0	0	0	0	1.40792e-06	0	0	0	0	0	0	0	0	0.000448317	7.45209e-07	7.13354e-07	0	0
k__Bacteria;p__Firmicutes;c__Clostridia;o__Clostridiales;f__Ruminococcaceae;g__Neobitarella	7.04216e-06	0	4.57372e-05	1.85053e-06	1.33474e-05	0	4.52398e-06	0	0	0.00020708	4.76932e-06	0	3.21777e-05	0.0016887	1.98309e-05	4.23814e-05	0.000281866	2.14179e-05	1.56315e-05	3.69098e-06	0	3.64652e-05	0	0	0	9.70555e-07	6.94016e-05	7.3846e-05	3.47638e-05	1.38723e-05	2.38077e-05	3.13446e-05	5.94485e-05	0	0	6.93231e-06	3.05076e-05	0	2.33449e-05	0	0	0	0	1.88893e-05	1.29578e-06
k__Bacteria;p__Actinobacteria;c__Actinobacteria;o__Corynebacteriales;f__Mycobacteriaceae;g__Mycobacterium	6.33795e-05	0	0	0	0	0	0	0	0	0	0	0	0	0	0	0	0	0	0	0	0.00260411	0	0	0	0	0	0	7.28344e-05	0	0	0	0	0	0	0	0	0	0	0	3.71259e-05	0	3.51125e-05	0	0	0
k__Bacteria;p__Lentisphaerae;c__Lentisphaeria;o__Victivallales;f__Victivallaceae;g__Victivallis	0	0	0	0	0	0	0	0	0	0	0	0	8.84004e-07	0	0	0	0	0.00221286	0.00012105	0	0	0	0	0	3.18144e-06	0	2.3832e-06	0	2.06804e-05	0	0	0	0	0	0	1.66642e-06	0	0	0	0	0	0	0	1.00041e-05	0
k__Bacteria;p__Firmicutes;c__Bacilli;o__Bacillales;f__Staphylococcaceae;g__Macrococcus	0	0	0	0	1.15273e-05	6.59112e-06	0	0	0	0	0	0	0	0	0	0	0	0	0	0	0	0	0	0	0	0	0	0	0	0	0	0	0	0.00221191	0	0	0	0	0	0	3.62167e-05	0	2.80586e-06	0	0
k__Bacteria;p__Actinobacteria;c__Actinobacteria;o__Micrococcales;f__Sanguibacteraceae;g__Sanguibacter	0.000547708	1.47687e-05	2.33665e-05	3.94779e-06	0.000126093	3.07213e-06	0	0	0	0.000214977	0	8.55475e-06	5.06829e-06	1.57495e-05	4.56863e-06	0	4.04171e-05	2.44776e-06	0	5.59601e-06	3.56963e-05	9.87114e-06	0.000387737	0.000208261	8.67664e-05	6.46632e-05	1.83434e-05	0.000141767	0	0	1.27048e-05	1.52648e-05	6.34755e-06	8.08805e-05	1.19291e-05	0	0	0	0	7.1279e-05	0	0	1.65498e-05	1.17811e-05	0
k__Bacteria;p__Actinobacteria;c__Actinobacteria;o__Micrococcales;f__Dermacoccaceae;g__Kytococcus	0.000101968	2.11641e-05	0	0	4.23679e-05	5.64155e-06	7.35712e-05	0	0.000174711	4.29369e-05	0	2.56643e-05	0	0	9.99074e-06	0	0	0	0	0	0.000126033	0	4.78413e-05	1.64908e-05	0.000743203	0	0	0.00019278	0	0	3.04362e-05	1.20043e-05	0	0	8.99918e-06	0	0	0	6.87889e-06	0.000147777	0.000154409	0.000103409	7.98957e-06	1.73755e-05	0
k__Bacteria;p__Firmicutes;c__Clostridia;o__Clostridiales;f__Christensenellaceae;g__Christensenella	0.000126184	0.000125402	5.73541e-05	0	1.22857e-05	8.30593e-05	0	0	0	1.63207e-05	0	0	2.05089e-05	0	0	0	0	0.000216015	1.70663e-05	0.000119421	0	0	1.14522e-05	1.00735e-05	0.000195803	0	5.3658e-05	5.18319e-05	0.000270105	3.65061e-06	0	3.11964e-05	5.56263e-05	0	0	9.08533e-05	7.98228e-06	1.46106e-06	0	0.000112501	1.19277e-06	0	3.0484e-05	1.94158e-05	0.000241792
k__Bacteria;p__Proteobacteria;c__Alphaproteobacteria;o__Sphingomonadales;f__Sphingomonadaceae;g__Sphingomonas	0	0	0	0	0	0	0	0	0	0	0	0	0	0	0	0	0	1.21514e-05	3.47367e-06	2.81586e-05	0.0012883	5.4001e-06	2.44908e-05	4.24581e-05	1.24365e-05	2.37179e-05	2.02211e-06	4.54733e-05	7.6347e-06	0	1.69029e-05	3.12705e-05	1.27633e-05	4.17907e-05	5.12744e-05	8.39876e-06	1.47617e-06	6.12255e-06	2.12325e-05	5.02058e-06	0.000161945	2.45042e-05	3.7142e-05	9.08266e-06	2.02141e-05
k__Bacteria;p__Actinobacteria;c__Actinobacteria;o__Propionibacteriales;f__Propionibacteriaceae;g__Propionibacterium	9.05421e-06	3.38889e-05	3.65101e-06	9.99285e-06	9.50497e-06	4.74784e-06	6.27702e-06	4.09001e-06	1.45727e-05	1.37468e-05	4.34008e-06	7.39299e-07	2.00374e-05	0	5.12088e-06	1.17875e-06	3.88092e-06	2.02814e-05	1.26109e-05	0	7.18624e-05	3.01941e-06	8.428e-06	2.61166e-06	1.76425e-05	1.92291e-05	1.26382e-05	5.2988e-06	1.40834e-06	1.56455e-06	2.98838e-05	6.32821e-05	2.02029e-05	2.06253e-06	0.00011024	0	4.37385e-06	1.18277e-06	7.42053e-06	0.000115672	0.000833635	0.000338763	1.15563e-05	3.88316e-05	3.1617e-06
k__Bacteria;p__Firmicutes;c__Erysipelotrichia;o__Erysipelotrichales;f__Erysipelotrichaceae;g__Solobacterium	9.75842e-05	4.74709e-05	1.55334e-05	4.56464e-06	6.47147e-05	1.44111e-05	1.14796e-05	3.66508e-06	1.90525e-05	1.39808e-05	2.62313e-06	8.39633e-06	1.01955e-05	1.15934e-05	1.80737e-05	2.78613e-06	4.3799e-06	1.70469e-05	1.88786e-06	1.18469e-05	0.00028364	5.63236e-06	1.73022e-05	7.70813e-05	6.04473e-05	5.94465e-06	6.7885e-06	0.000192057	7.5161e-05	1.17341e-05	5.21448e-05	3.35677e-05	3.26933e-05	4.66524e-06	2.68929e-05	1.21982e-05	1.1044e-05	0	1.68451e-05	5.265e-05	8.13249e-07	2.59508e-05	2.17335e-05	0.000461833	1.71043e-06
k__Bacteria;p__Proteobacteria;c__Gammaproteobacteria;o__Pasteurellales;f__Pasteurellaceae;g__Aggregatibacter	0	0	0	5.05811e-06	9.20162e-06	3.29556e-06	6.84252e-06	0	0.00100757	3.93101e-05	7.82168e-06	1.23569e-05	0	3.12257e-05	1.33545e-05	1.39307e-06	0	0	0	1.13111e-06	0	0	8.92376e-07	0	5.97724e-06	0	0	0.00057622	7.26408e-06	0	0	2.37123e-06	0	0	0	0	3.22572e-06	0	0	6.60603e-06	5.8554e-06	0	0	4.54133e-06	0
k__Bacteria;p__Firmicutes;c__Clostridia;o__Clostridiales;f__Ruminococcaceae;g__Harryflintia	0	0	0	0.000114609	0	0	0.000363954	8.05255e-05	0.000827892	0	0	0	0	0	0	0	0	0	0	0	0	0	0	0	0	0	0	0	0.000321028	0	0	0	0	0	0	0	0	0	0	0	0	0	0	0	0
k__Bacteria;p__Actinobacteria;c__Actinobacteria;o__Bifidobacteriales;f__Bifidobacteriaceae;g__Alloscardovia	2.41446e-05	8.57113e-07	5.4898e-05	4.13285e-06	2.47736e-06	1.06128e-06	0.000642801	0	4.28006e-05	0	0	0	2.29841e-06	1.03903e-06	6.17016e-05	1.87528e-06	0	0	4.60639e-06	0	0	0	1.03615e-05	9.02888e-06	7.03772e-06	1.03728e-05	5.77745e-06	0	0	0	0	0	0	0	1.03072e-05	0	0	5.77468e-06	0	0	0.000773183	0	2.71075e-05	0	0
k__Bacteria;p__Actinobacteria;c__Actinobacteria;o__Propionibacteriales;f__Propionibacteriaceae;g__Pseudopropionibacterium	0.00010089	5.03059e-05	1.30109e-05	1.66548e-06	3.82727e-05	1.12273e-05	0	0	3.02249e-06	1.11145e-05	2.0985e-06	2.14397e-05	3.47119e-05	6.23419e-06	1.2752e-05	3.05403e-06	1.94046e-06	1.79211e-05	3.39816e-06	1.45258e-05	3.60095e-06	0	2.24086e-05	9.62583e-06	6.47856e-05	0.000213401	1.24937e-05	0.000380357	0.000109554	3.29077e-05	4.58477e-06	1.94885e-05	2.6414e-05	8.49564e-06	2.74684e-05	8.55874e-05	5.95937e-06	6.60957e-06	2.72989e-05	4.85543e-05	2.05481e-05	1.80604e-05	1.04625e-06	0.00011452	1.83482e-05
k__Bacteria;p__Firmicutes;c__Erysipelotrichia;o__Erysipelotrichales;f__Erysipelotrichaceae;g__Faecalitalea	2.87435e-06	0	4.38122e-06	3.76274e-05	2.67959e-06	0	3.73228e-06	2.32653e-05	0	0	0	0	0	0	0	0	0	0	0	1.19064e-06	0	1.39357e-06	0	0	4.62754e-06	0.000727734	0	0	0	0	0	1.63022e-05	9.12545e-05	0	0	2.19968e-06	7.3262e-06	0.000308632	0	0	0	0	3.95198e-05	0.000252208	1.11437e-05
k__Bacteria;p__Bacteroidetes;c__Bacteroidia;o__Bacteroidales;f__Barnesiellaceae;g__Coprobacter	5.49001e-05	0	0	0	0	5.18353e-05	0	0	0	0	0	0	5.22741e-05	0	0	0	0	0.000128682	0.000120295	0	0	0	0	0	0.000316794	0	0	0	0	0	0	0	0	0	0	0	0	0.000731645	0	0	0	0	0	6.87781e-05	0
k__Bacteria;p__Firmicutes;c__Negativicutes;o__Veillonellales;f__Veillonellaceae;g__Allisonella	0	4.3515e-06	1.39402e-06	1.29537e-06	5.25807e-06	0.000257389	1.74739e-05	8.36594e-05	4.98171e-05	0	0	0	0	0	0	0	0	0	0	2.10743e-05	0	0	4.34785e-05	0.000393465	2.58371e-05	0	0	8.4299e-05	0.00015173	6.25819e-07	0	1.11892e-05	9.55545e-07	0	0	0.000254229	0	5.41289e-05	0	5.94542e-06	0	7.23291e-06	3.80456e-06	0	2.28057e-06
k__Bacteria;p__Proteobacteria;c__Gammaproteobacteria;o__Alteromonadales;f__Idiomarinaceae;g__Idiomarina	0	0	0	0	0	0	0	0.0013684	0	0	0	0	0	0	0	0	0	0	0	0	0	0	0	0	0	2.18375e-06	1.66102e-06	0	0	0	0	0	0	0	0	0	0	0	0	0	0	0	0	0	0
k__Bacteria;p__Firmicutes;c__Erysipelotrichia;o__Erysipelotrichales;f__Erysipelotrichaceae;g__Dielma	4.81454e-06	0	0.000145642	0	3.17001e-05	0	0	0	0	0	0	0	7.42563e-05	0.000175596	2.62069e-05	4.90252e-05	0	0.00022432	8.15557e-06	0	0	0	0	0	6.55569e-06	0	0	0	0	0	0	0	0	0	0	0	0	0	0	0.000612181	2.81926e-06	0	0	0	0
k__Bacteria;p__Proteobacteria;c__Betaproteobacteria;o__Burkholderiales;f__Oxalobacteraceae;g__Oxalobacter	0	0	0	0	0	0	0	0	0	0	0	0	7.66136e-07	0	0	0	0	0.00051875	0.000562432	0	0	0	0	0	0	0	0	1.01159e-05	0.000264768	0	0	0	0	0	0	0	1.03879e-06	1.87851e-06	0	0	0	0	0	0	0
k__Bacteria;p__Actinobacteria;c__Actinobacteria;o__Bifidobacteriales;f__Bifidobacteriaceae;g__Scardovia	9.98837e-06	0	9.29349e-07	1.23985e-05	2.47736e-06	0	6.22047e-07	3.71819e-06	6.90854e-06	9.30105e-06	1.62157e-06	0	3.71282e-06	0	2.96208e-06	0	2.88297e-06	0	0	0	0.000619989	9.87114e-07	2.67713e-06	1.26852e-06	3.66347e-06	1.52256e-05	2.09432e-06	5.63599e-06	0	0	2.37524e-06	4.81655e-06	3.27615e-06	7.85724e-06	7.37724e-06	4.06607e-06	1.22468e-05	0	6.06642e-06	2.6358e-05	0.000471359	4.23892e-05	2.70124e-05	1.49403e-05	0
k__Bacteria;p__Bacteroidetes;c__Bacteroidia;o__Bacteroidales;f__Prevotellaceae;g__Prevotellamassilia	0	0	0	0	0	0	0	0	0	0	4.00623e-06	0	0	0	0	0	0	0	0	0	0	0	0	0	0.000430265	0	6.06632e-06	0	0	0	0	0	0	0	0	0.000832344	0	0	0	1.82987e-05	0	0	0	0	0
k__Bacteria;p__Firmicutes;c__Clostridia;o__Clostridiales;f__Hungateiclostridiaceae;g__Mageeibacillus	0	2.76913e-06	7.96585e-07	0	0	0	0	0	0	0	0	0	0	0	0	0	0	7.8678e-06	0	0	0	0	0	0	0	0	0	0	6.07811e-06	0	0	0	0	0	0	3.66613e-06	0	0	0	0.0012675	0	0	0	0	0
k__Bacteria;p__Firmicutes;c__Clostridia;o__Clostridiales;f__Lachnospiraceae;g__Oribacterium	0	1.71423e-06	4.38122e-06	6.78527e-07	6.26924e-06	3.68656e-06	6.78597e-07	0	1.29535e-06	2.51538e-06	1.09694e-06	4.1348e-05	6.95416e-06	7.16385e-06	8.88624e-06	8.57271e-07	0	7.8678e-07	0	7.56056e-06	0.00100132	0	5.45341e-07	8.95426e-07	8.58024e-06	3.1543e-05	0	6.31038e-05	2.2237e-06	1.98176e-06	1.8781e-06	3.03813e-06	4.09519e-06	3.92862e-07	1.83123e-06	3.99941e-07	0	0	3.78068e-05	4.02968e-06	0	1.77535e-05	0	3.6199e-06	0
k__Bacteria;p__Firmicutes;c__Clostridia;o__Clostridiales;f__unclassified;g__Levyella	0	1.00216e-05	0	0	0	0	0	0	0	0	0	0	0	0	0	0	0	0	0	0	0	0	8.13054e-06	0	0	0	0	0	0	0	5.63429e-06	0	0	0	0	0	0	0	1.19162e-06	0	0	1.27124e-06	0	2.89592e-06	0.00117413
k__Bacteria;p__Firmicutes;c__Clostridia;o__Clostridiales;f__Peptostreptococcaceae;g__Terrisporobacter	0.000288513	0	2.96728e-05	4.92241e-05	2.97789e-05	0	0	0	6.04498e-05	0	0	0	0	4.46237e-05	0.000135703	0	0	0	4.54598e-05	0	0	0	2.83577e-05	3.43247e-05	1.70641e-05	0	0	0	0	0	0	0.000117746	8.40197e-05	0	0	0.000130581	0	0	0	0	0	0	6.72931e-05	0	0
k__Bacteria;p__Firmicutes;c__Clostridia;o__Clostridiales;f__unclassified;g__Monoglobus	0	0	0	0.000150756	0	0	0	0	0	0	0	0	0	0	0	0	0	0	0	0.000993708	0	0	0	0	0	0	0	0	0	0	0	0	0	0	0	9.33196e-07	0	0	0	0	0	0	0	0	0
k__Bacteria;p__Firmicutes;c__Tissierellia;o__Tissierellales;f__Peptoniphilaceae;g__Finegoldia	0	3.17791e-05	0	0	0	0	0	0	0	0	0	0	5.65762e-06	0	0	0	0	0	0	0	0	0	0	0	0	0	0	5.05794e-06	2.07545e-06	6.00265e-05	7.2362e-06	0	0	1.20314e-05	0	0	1.20281e-06	0	7.36637e-06	0.000162442	2.22288e-06	0	3.47166e-06	0	0.00082795
k__Bacteria;p__Firmicutes;c__Clostridia;o__Clostridiales;f__Lachnospiraceae;g__Lachnotalea	9.34164e-06	4.85258e-05	5.09814e-05	0	3.09923e-05	1.13948e-05	1.13099e-06	0	9.17541e-07	2.14685e-05	9.53864e-07	0	6.43555e-05	0	0	0	7.20743e-07	0.000103068	3.85124e-05	2.95279e-05	0	0	0	1.11928e-06	0.000382447	5.15607e-06	6.64406e-05	2.68793e-05	5.24052e-05	5.68453e-06	2.04381e-06	2.81583e-06	1.74728e-05	0	0	6.19909e-06	2.90861e-05	1.87851e-06	0	1.63169e-05	7.04816e-07	0	3.37654e-06	2.29041e-05	6.63957e-05
k__Bacteria;p__Bacteroidetes;c__Bacteroidia;o__Bacteroidales;f__Porphyromonadaceae;g__Gabonia	0.000100099	0	0	0	0	0	0	0	0	0	0	0	0	0	0	0	4.26902e-06	0.000329836	0.000299038	0	0	0	0	0	4.79144e-05	0	0	0	0	0	0	0	0	0	0	0	0	0.000245041	0	0	0	0	0	1.28342e-05	0
k__Bacteria;p__Proteobacteria;c__Gammaproteobacteria;o__Oceanospirillales;f__Halomonadaceae;g__Halomonas	0	0	0	0	0.000602959	0	0	0	0	0	0	0	0	0	0	0	0.000402563	0	0	0	0	0	0	0	0	0	0	0	0	0	0	0	0	0	0	0	0	0	0	0	0	0	0	0	0
k__Bacteria;p__Firmicutes;c__Clostridia;o__Clostridiales;f__Ruminococcaceae;g__Massilimaliae	0.000115118	3.46142e-05	0.00017412	7.27875e-06	3.35202e-05	1.84328e-05	0	0	0	1.31619e-05	0	0	2.23948e-06	0	0	0	1.04231e-05	4.46716e-05	0	1.41091e-05	0	4.92396e-05	2.97459e-06	2.31318e-06	6.7967e-05	0	1.94989e-05	5.39514e-06	4.8699e-05	0	0	2.33418e-05	1.1057e-05	0	0	0.000101785	0	4.00749e-05	0	4.80919e-05	0	0	1.09381e-06	2.85643e-05	8.21005e-05
k__Bacteria;p__Proteobacteria;c__Epsilonproteobacteria;o__Campylobacterales;f__Campylobacteraceae;g__Campylobacter	4.23967e-06	4.61522e-06	7.30203e-06	1.54211e-06	8.08934e-07	7.81998e-07	5.31567e-05	9.56107e-07	0.000557919	2.31649e-05	4.76932e-07	2.00139e-05	1.76801e-06	2.35149e-06	1.95799e-06	1.50558e-05	2.05135e-06	9.70362e-06	1.75194e-05	0	0.000147221	0	0	1.49238e-06	2.00527e-05	0	6.13854e-06	9.73052e-06	1.14891e-05	8.34426e-07	8.83811e-07	0	0	0	0	0	3.01249e-05	4.66149e-06	1.01829e-05	2.77453e-06	2.81926e-06	0	0	6.64745e-06	1.81409e-06
k__Bacteria;p__Bacteroidetes;c__Chitinophagia;o__Chitinophagales;f__Chitinophagaceae;g__Chitinophaga	0	0	0	0.000343026	0	0	0.000187293	0.000289488	3.77811e-06	0	0	2.46081e-05	0	0	0	0	0	0	0	0	0	0	0	0	0	0	0	0	0	0	0	4.9944e-05	2.55267e-05	0	0	0	0	0	0	0	0	0	0	0	0
k__Bacteria;p__Firmicutes;c__Tissierellia;o__Tissierellales;f__Peptoniphilaceae;g__Peptoniphilus	7.18588e-06	0.000251398	3.58463e-06	0	3.43797e-06	0	0	1.06234e-06	0	2.98336e-06	0	7.39299e-07	3.41815e-06	0	0	0	0	6.04072e-05	3.92676e-06	0	2.87032e-06	0	1.6856e-06	1.31329e-05	2.41018e-06	9.70555e-07	5.70523e-06	3.27562e-06	8.74655e-06	4.55284e-05	3.35848e-05	0	0	1.70404e-05	1.98819e-06	1.46645e-06	2.13225e-06	0	1.27286e-05	0.000156299	4.2289e-06	8.3288e-07	3.80456e-06	5.52857e-06	0.000259674
k__Bacteria;p__Actinobacteria;c__Actinobacteria;o__Micrococcales;f__Promicromonosporaceae;g__Xylanimonas	0.000367773	0	0	0	0	0	0	0	0	0.000150338	0	7.95803e-05	0	0	0	0	6.24829e-05	0	0	0	0	0	0	0	0	0	0	0	0	0	0	0	0	0	3.95022e-05	0	0	0	5.89309e-05	0	3.8548e-05	0	0	0.000123406	0
k__Bacteria;p__Firmicutes;c__Clostridia;o__Clostridiales;f__Peptostreptococcaceae;g__Paraclostridium	0	0	0	0	0	0	0	0	0	0	0	0	0	0	0.000552704	0	0	0	0	0	0	0	0	0	0.000133138	0	0	0	0	0	0	0	0	0.000127386	0	0	0	0	0	0	0	0	0	0	0
k__Bacteria;p__Firmicutes;c__Erysipelotrichia;o__Erysipelotrichales;f__Erysipelotrichaceae;g__Eggerthia	2.23481e-05	5.99979e-06	0	2.12194e-05	1.42069e-05	2.68113e-06	5.42877e-06	0	5.01949e-06	9.53504e-06	4.67393e-06	0	0	3.44521e-06	1.90778e-06	0	2.66121e-06	0	0	2.26222e-06	0.000141742	0	3.02416e-06	7.68574e-06	2.72832e-05	4.48882e-06	0	0.000255932	2.92787e-05	4.27122e-05	5.2642e-05	0	0	0	5.91225e-06	7.73219e-06	0	0	7.86468e-05	4.64404e-05	0	0	2.52052e-06	0	0
k__Bacteria;p__Proteobacteria;c__Betaproteobacteria;o__Burkholderiales;f__Burkholderiaceae;g__Lautropia	0	0	0	0	0	0	2.60129e-06	0	1.45727e-06	2.22289e-06	0	7.02334e-06	0	3.39053e-06	0	0	0	1.83582e-06	5.05948e-06	0	0	0	0	0	6.17006e-06	0	0	0.000714904	0	0	0	0	0	0	0	0	0	1.25234e-06	0	1.30139e-05	0	0	0	2.21801e-05	0
k__Bacteria;p__Firmicutes;c__Clostridia;o__Clostridiales;f__Clostridiaceae;g__Massilioclostridium	7.47331e-06	3.49438e-06	2.65528e-06	1.71482e-05	2.22457e-06	1.50814e-06	2.14889e-06	3.45261e-06	0	1.09975e-05	1.00156e-06	0	2.88775e-06	0	0	0	1.02567e-05	4.72068e-06	4.98396e-06	4.34584e-06	0	0.000283534	3.61908e-06	4.02942e-06	1.0412e-05	7.88576e-07	2.3832e-06	3.75733e-06	0	0	1.8781e-06	1.83029e-05	0.000281613	0	0	3.26618e-06	5.19395e-06	7.65319e-06	0	4.61761e-05	3.253e-06	0	0	6.18674e-06	6.58255e-06
k__Bacteria;p__Proteobacteria;c__Gammaproteobacteria;o__Enterobacterales;f__Enterobacteriaceae;g__Shigella	0	0	0.000751644	0	0	0	0	0	0	0	0	0	0	0	0	0	0	0	0	0	0	0	0	0	0	0	0	0	0	0	0	0	0	0	0	0	0	0	0	0	0	0	0	0	0
k__Bacteria;p__Firmicutes;c__Bacilli;o__Lactobacillales;f__Enterococcaceae;g__Vagococcus	0	0	0	0	0	0	3.78883e-06	0	0	0	0	0	0	0	0	0	0	0	0	0.000559184	0	0	0	0	0	0	0	0	0	0	5.52382e-07	0	0	0.00017502	0	0	0	0	0	0	0	1.05206e-06	1.14137e-06	1.25051e-06	0
k__Bacteria;p__Firmicutes;c__Clostridia;o__Clostridiales;f__Lachnospiraceae;g__Faecalimonas	0	0	0	0	0	0	0	0	0	3.43378e-05	1.01586e-05	0.000195492	3.63031e-05	4.59909e-05	1.2752e-05	1.19482e-05	0	0	0	3.40523e-05	0	0.000157067	0	0	0	0	0	0	0	0	0	0	0	0	5.54601e-06	0	0	0	6.16392e-05	6.48712e-05	4.84155e-05	1.66138e-05	0	0	0
k__Bacteria;p__Firmicutes;c__Bacilli;o__Lactobacillales;f__Carnobacteriaceae;g__Granulicatella	3.6145e-05	1.68126e-05	0	1.172e-05	9.65665e-06	1.4467e-05	6.39012e-06	1.02516e-05	1.14962e-05	0.000102955	8.394e-06	1.30434e-05	2.59308e-05	1.16481e-05	1.52622e-05	1.33949e-06	1.49693e-06	0	1.88786e-06	1.19064e-05	1.63347e-05	2.58972e-05	3.12332e-06	3.05937e-06	9.06227e-06	4.43422e-05	0	4.63404e-05	1.43058e-05	9.33514e-06	1.13238e-05	1.00036e-05	9.69195e-06	3.2362e-05	1.90448e-05	5.99911e-06	3.60843e-06	0	1.39203e-05	1.85629e-05	0	1.83234e-05	0	4.55449e-05	2.22874e-06
k__Bacteria;p__Proteobacteria;c__Gammaproteobacteria;o__Enterobacterales;f__Enterobacteriaceae;g__Raoultella	0	0	0.000235855	0	0	0	0	4.15375e-05	0	0	0	0	0	0	0	0	0	0	0	8.85836e-05	0	0	0	0	1.93778e-05	0	0	0	0	0	0	0	0	0.000160042	0	0	0	0	0	0	3.10119e-05	7.35565e-05	0	1.02674e-05	0
k__Bacteria;p__Firmicutes;c__Clostridia;o__Clostridiales;f__Ruminococcaceae;g__Pseudoflavonifractor	3.44922e-05	5.14268e-06	4.18207e-06	4.68801e-06	1.87572e-05	1.22885e-06	3.90193e-06	1.49259e-05	0	7.31215e-06	5.05548e-06	0	1.85641e-05	1.1484e-06	1.35553e-06	4.87573e-06	2.32855e-06	1.45117e-05	1.20823e-06	1.4883e-06	0	4.58137e-05	1.78475e-06	2.46242e-06	7.87646e-05	0	3.63979e-05	0	1.24527e-05	1.56455e-06	0	0	6.4158e-06	0	6.59242e-06	3.06621e-06	4.15516e-06	0.000112432	7.04138e-07	5.28482e-06	6.23491e-06	2.06028e-06	1.90228e-06	1.935e-05	0.000132843
k__Bacteria;p__Actinobacteria;c__Actinobacteria;o__Micrococcales;f__Brevibacteriaceae;g__Brevibacterium	0	0	0	0	0	0	0	0	5.82908e-06	0	0	0	0	0	0	0	0	0	0	0	0	0	0	0	0	0	0	0	0	0	0	0	0	0	0	0	0	0	0	0	0	0	0	0	0.000611659
k__Bacteria;p__Firmicutes;c__Clostridia;o__Clostridiales;f__Ruminococcaceae;g__Drancourtella	0	3.29659e-06	0	5.69346e-05	1.3853e-05	0	0	0	0	0	0	0	5.06829e-06	0	0	0	0	0	1.34416e-05	2.50034e-06	0	3.48393e-06	0	0	3.94305e-05	0	0	3.75733e-06	4.57341e-05	1.64278e-05	8.3962e-06	1.69691e-05	6.82532e-06	0	9.79446e-05	0	2.46029e-06	1.80198e-05	0	0	0	0	0	2.10612e-06	0.000257341
k__Bacteria;p__Bacteroidetes;c__Bacteroidia;o__Bacteroidales;f__Rikenellaceae;g__Tidjanibacter	0	0	0	0	0	0	0	0	0	0	0	0	0	0	0	9.9122e-06	0	0.00022904	7.63452e-05	0	0	0	0	0	8.13676e-05	0	0	0	0.000172114	0	0	0	0	0	0	0	0	2.53947e-05	0	0	0	0	0	0	0
k__Bacteria;p__Firmicutes;c__Clostridia;o__Clostridiales;f__Ruminococcaceae;g__Angelakisella	0	1.35819e-05	2.65528e-06	0	5.20751e-06	8.26683e-06	0	0	0	0	0	0	1.00776e-05	0	0	0	0	4.45842e-06	0	1.72643e-06	0	0	0	0	0	0	4.11643e-06	0	4.20279e-05	0	0	0.000289734	0.000122378	0	0	0	2.843e-06	1.77415e-05	0	8.6539e-06	1.35542e-06	0	0	3.6199e-06	4.79956e-05
k__Bacteria;p__Firmicutes;c__Clostridia;o__Clostridiales;f__Lachnospiraceae;g__Bariatricus	0	3.16472e-06	0	0	0	1.95499e-06	0	0	0	0	0	0	6.30589e-06	0	0	0	0	0	0	0	0	0	0	0	1.95707e-05	0	0	0	4.41775e-05	0	0	0	0	0	0	2.08636e-05	0.000403269	0	0	0	0	0	1.42671e-06	6.41709e-05	1.24395e-06
k__Bacteria;p__Firmicutes;c__Tissierellia;o__Tissierellales;f__Peptoniphilaceae;g__Anaerococcus	0	9.82383e-06	0	0	0	0	0	0	0	0	0	0	0	0	0	0	0	3.31322e-05	0	0	0	0	0	0	0	0	0	0	1.70484e-06	1.94004e-05	1.11581e-05	0	0	2.99557e-06	0	4.33269e-06	1.14814e-06	0	6.93305e-06	8.8785e-05	0	0	0	0	0.000382151
k__Bacteria;p__Firmicutes;c__Clostridia;o__Clostridiales;f__Clostridiales Family XIII. Incertae Sedis;g__Ileibacterium	1.72461e-06	7.75357e-05	0	0	0	0	0	0	0	0	0	0	0	0	0	0	0	6.1194e-06	0	0	0	0	0	0	0	0	1.73323e-06	1.1561e-06	6.81934e-06	8.54243e-05	0.000116276	0	0	0	1.15106e-06	0	0	0	1.62493e-06	5.35749e-05	0	0	4.70814e-06	2.17194e-06	0.000188302
k__Bacteria;p__Firmicutes;c__Clostridia;o__Clostridiales;f__Peptostreptococcaceae;g__Peptostreptococcus	8.40748e-06	6.25692e-05	0	0	5.35919e-06	7.93169e-06	2.26199e-06	0	1.45187e-05	4.56278e-06	1.71695e-06	3.95525e-05	2.53414e-06	2.78898e-06	3.36372e-06	1.17875e-06	9.4251e-07	7.25586e-06	1.51029e-06	1.01204e-06	4.1437e-05	0	2.03263e-06	2.91014e-06	5.07102e-05	4.02174e-05	7.00515e-06	3.45867e-05	9.8584e-06	2.71188e-05	4.9162e-06	4.96475e-06	1.12618e-05	5.20542e-06	4.39495e-06	5.79914e-06	4.81124e-06	0	1.90659e-05	5.18573e-05	6.506e-06	1.30192e-05	5.0886e-06	1.69148e-05	4.92396e-06
k__Bacteria;p__Bacteroidetes;c__Bacteroidia;o__Bacteroidales;f__Porphyromonadaceae;g__Porphyromonas	9.05421e-06	4.28556e-05	0	0	1.26396e-06	0	0	1.06234e-07	2.33163e-05	0	0	0	0	0	0	0	0	4.10874e-06	0	0	0	0	1.73518e-06	0	2.50659e-05	0	1.01105e-06	1.1561e-06	4.07678e-06	7.56198e-06	4.01029e-05	0	0	0	0	1.93305e-06	0	5.52421e-05	7.63719e-06	6.65227e-05	1.51264e-05	0	1.33159e-06	6.45e-06	0.000215306
k__Bacteria;p__Actinobacteria;c__Actinobacteria;o__Micrococcales;f__Promicromonosporaceae;g__Isoptericola	2.65878e-05	4.74709e-06	0	9.13544e-05	0	0	1.39112e-05	0	1.25757e-05	0	0	0	0	0	0	0	0	0	0	0	0	0	5.0568e-06	0	7.06664e-05	0	0	9.97137e-06	0	0	0	0	0	1.07055e-05	2.87765e-06	0	0	0	2.76239e-06	7.53087e-06	0.000108867	9.88936e-05	5.33589e-05	0	0
k__Bacteria;p__Firmicutes;c__Clostridia;o__Clostridiales;f__Clostridiaceae;g__Lactonifactor	3.59294e-06	4.41743e-06	1.35419e-05	6.78527e-06	7.33096e-06	1.45228e-06	1.22713e-05	0	0	0	0	0	1.23761e-06	2.02338e-06	0	1.03944e-05	0	8.47974e-06	0	0	0	2.97876e-05	0	0	0	0	1.29993e-06	7.22563e-07	0.000228819	5.89313e-06	0	0	0	0	0	4.17272e-05	1.66206e-05	0	0	5.02058e-05	2.19577e-05	0	6.18241e-07	3.94898e-05	1.45127e-06
k__Bacteria;p__Firmicutes;c__Clostridia;o__Clostridiales;f__Eubacteriaceae;g__Pseudoramibacter	1.86833e-06	3.75811e-06	0	2.22063e-06	0	0	8.36936e-06	0	1.95922e-05	0	0	0	0	0	1.20491e-06	0	0	0	0	0	1.3621e-05	0	6.44494e-07	8.20807e-07	1.81245e-05	6.49058e-06	8.66617e-07	2.82763e-05	1.12667e-05	0	4.69524e-06	0	0	0	5.17976e-06	1.06651e-06	7.87293e-06	0	2.4374e-06	0.000301565	5.8554e-06	1.68768e-05	1.18892e-06	1.29658e-05	0
k__Bacteria;p__Synergistetes;c__Synergistia;o__Synergistales;f__Synergistaceae;g__Pyramidobacter	0	2.28124e-05	0	3.76274e-06	5.56142e-07	3.60278e-05	4.91983e-06	0	1.02549e-06	0	0	0	5.48082e-06	7.10917e-07	8.53481e-07	0.00018217	0	4.05629e-05	1.57825e-05	0	0	0	0	1.11928e-06	3.66347e-05	0	0	9.15247e-07	3.43932e-05	1.73143e-05	0	0	0	0	0	2.4663e-06	6.88882e-06	0	0	0	0	0	0	4.81118e-05	6.58255e-06
k__Bacteria;p__Bacteroidetes;c__Bacteroidia;o__Bacteroidales;f__Porphyromonadaceae;g__Gabonibacter	0	0	0	0	0	0	0	0	0	0	0	0	0	0	0	0	0	0.000430981	1.69908e-05	0	0	0	0	0	0	0	0	0	0	0	0	0	0	0	0	0	0	0	0	1.08999e-05	0	0	0	0	0
k__Bacteria;p__Firmicutes;c__Clostridia;o__Clostridiales;f__Lachnospiraceae;g__Lachnoanaerobaculum	8.62305e-07	7.25249e-07	8.62967e-07	1.172e-06	2.4268e-06	7.26141e-07	0	0	1.34933e-06	5.90821e-06	1.19233e-06	2.6562e-05	2.35734e-06	3.39053e-06	1.00912e-05	1.33949e-06	0	1.22388e-06	0	1.13111e-06	0.000347152	0	0	0	4.62754e-06	7.33982e-06	0	7.85185e-06	0	0	0	0	1.22856e-06	0	0	0	0	6.12255e-06	8.61215e-06	6.40785e-06	0	1.40275e-06	0	0	0
k__Bacteria;p__Actinobacteria;c__Coriobacteriia;o__Coriobacteriales;f__Coriobacteriaceae;g__Enorma	0	0	0	0	0	3.74242e-06	1.8209e-05	0	5.77511e-06	0	0	0	0	0	0	0	0	0	0	0	0	0	0	0	3.66347e-05	0	0	0	0	0	0	6.44677e-06	1.21491e-05	0	0	0	0	0	0	0	0	0	0.000368376	0	0
k__Bacteria;p__Actinobacteria;c__Actinobacteria;o__Actinomycetales;f__Actinomycetaceae;g__Trueperella	1.92582e-05	0	0	2.09727e-06	0	0	0	3.98378e-06	1.13343e-06	7.13666e-06	0	0	0.000110736	0	1.66178e-05	2.67897e-06	1.88502e-06	0	0	3.1552e-06	2.70332e-05	0	3.30675e-05	2.49227e-05	3.95269e-06	0	0	9.41259e-05	1.96427e-05	0	0	1.43756e-05	0	6.04025e-06	2.17131e-05	0	0	0	1.41911e-05	9.90904e-07	3.74095e-06	4.55892e-06	2.52052e-06	0	0
k__Bacteria;p__Proteobacteria;c__Gammaproteobacteria;o__Enterobacterales;f__Hafniaceae;g__Hafnia	0	0	4.57372e-05	0	0	0	1.86614e-06	0	0	0	0	0	0	0	0	0	0	0	0	9.52512e-07	0	0	0	0	0	0	0	0	0	0	0	0	0	1.32591e-06	0	0	0	0	0	0	0	0	0.00038854	0	0
k__Bacteria;p__Synergistetes;c__Synergistia;o__Synergistales;f__Synergistaceae;g__Synergistes	0	0.000221597	0	0	0	5.92084e-05	0	0	0	0	0	0	0	0	0	0	0	4.10874e-06	2.64301e-06	0	0	0	0	0	3.20072e-05	0	0	0	6.92312e-05	0	0	0	0	0	0	0	0	0	0	0	0	0	1.71681e-05	2.8301e-05	0
k__Bacteria;p__Firmicutes;c__Tissierellia;o__Tissierellales;f__Peptoniphilaceae;g__Parvimonas	1.15693e-05	3.41526e-05	2.05784e-06	1.29537e-06	1.07689e-05	0	6.39012e-06	1.91221e-06	1.93763e-05	2.39253e-05	6.48627e-06	2.0542e-05	1.00187e-06	2.13275e-06	6.376e-06	3.05403e-06	2.49488e-06	1.40746e-05	0	0	1.1951e-05	0	9.91529e-07	2.3878e-06	7.32694e-06	4.3675e-06	3.82756e-06	4.1716e-05	2.23852e-05	8.34426e-06	1.10476e-06	1.11892e-05	1.82236e-05	0	6.33082e-06	1.52644e-05	1.22468e-05	9.04468e-07	4.57148e-05	2.0809e-05	1.68072e-06	3.41919e-06	0	1.23735e-05	1.45127e-06
k__Bacteria;p__Firmicutes;c__Clostridia;o__Clostridiales;f__Lachnospiraceae;g__Shuttleworthia	0.000106854	7.25249e-07	0	7.40211e-07	1.27407e-05	0	4.35433e-06	0	2.64468e-06	2.39838e-06	4.76932e-07	1.53141e-06	2.65201e-06	2.67961e-06	5.2715e-06	0	1.66325e-06	0	0	0	2.85466e-05	2.67102e-06	6.0979e-06	2.61166e-06	0.000120027	0	3.97199e-06	2.54342e-05	4.15091e-06	0	6.79429e-06	9.63311e-07	2.59362e-06	0	8.37133e-06	0	0	0	0	9.24844e-06	9.75899e-07	1.34138e-05	2.80586e-06	6.8449e-06	0
k__Bacteria;p__Firmicutes;c__Bacilli;o__Lactobacillales;f__Lactobacillaceae;g__Pediococcus	0	0	0	0	0	0	0	0	0	0	0	0	0	0	0	0	0	0	0	1.72643e-06	1.82657e-06	0	0	0	0	1.03121e-06	0	0	0	0	0.000300551	1.11151e-06	2.52537e-06	8.34832e-07	1.67427e-06	0	0	0	0	0	0	6.43071e-05	1.38391e-05	0	0
k__Bacteria;p__Firmicutes;c__Erysipelotrichia;o__Erysipelotrichales;f__Erysipelotrichaceae;g__Faecalicoccus	0	0	0	3.39264e-05	0	0	0	4.30248e-05	0	7.95562e-06	2.33697e-06	1.14591e-05	1.17867e-06	0	2.96208e-06	2.06281e-05	3.27107e-06	0	0	6.54852e-07	0	5.63236e-06	0	0	9.68892e-05	2.06243e-06	3.82756e-05	0	0	0	0	4.67576e-05	0	5.00899e-06	0	7.99882e-07	3.93647e-06	0	0	7.92723e-07	0	0	5.77342e-05	0	0
k__Bacteria;p__Proteobacteria;c__Gammaproteobacteria;o__Xanthomonadales;f__Xanthomonadaceae;g__Stenotrophomonas	0	0	0	0	0	0	0	0	0	0	0	0	0	0	0	0	0	0	0	0	0.000374237	0	0	0	0	0	0	2.79391e-06	0	0	0	0	0	0	0	0	0	0	0	0	3.63251e-06	0	0	0	0
k__Bacteria;p__Bacteroidetes;c__Bacteroidia;o__Bacteroidales;f__Porphyromonadaceae;g__Sanguibacteroides	0	7.31842e-06	0	0	0	1.70364e-05	0	0	0	0	0	0	0	0	0	0	0	0.000149226	7.62697e-06	0	0	0	0	0	0.000188765	0	0	0	0	0	0	0	0	0	0	0	0	0	0	0	0	0	0	0	0
k__Bacteria;p__Firmicutes;c__Clostridia;o__Clostridiales;f__Clostridiaceae;g__Mordavella	0	0	0	0	0	0	0	0	0	1.52093e-06	2.14619e-06	0	0	0	0	0	3.0493e-06	0	0	8.7512e-06	0	0	0.000103119	0.000160505	6.65209e-06	0	0	0	1.33422e-06	0	0	0	0	0	2.92997e-06	1.19982e-06	0	0	2.06367e-05	0	1.89758e-05	0	0	0	1.03662e-06
k__Bacteria;p__Actinobacteria;c__Actinobacteria;o__Micrococcales;f__Cellulomonadaceae;g__Cellulomonas	0	0	0	8.88254e-06	0	0	6.27702e-06	0	0	0	0	0	0	0	0	0	0	0	0	0	3.47048e-05	0	0	0	0.00012263	0	0	1.59927e-05	0	0	0	0	0	0	9.26079e-06	0	0	0	0	3.69938e-05	7.959e-05	1.71398e-05	0	0	0
k__Bacteria;p__Firmicutes;c__Clostridia;o__Clostridiales;f__Peptococcaceae;g__Peptococcus	0	7.64808e-06	0	0	0	0	0	0	0	0	0	0	0	0	0	0	0	0	0	0	0	0	0	0	0	0	0	0	0	3.04565e-05	1.02191e-05	0	0	0	0	0	0	0	0	3.15108e-05	0	0	1.42671e-06	0	0.000246094
k__Bacteria;p__Firmicutes;c__Clostridia;o__Clostridiales;f__Lachnospiraceae;g__Merdimonas	0	1.51643e-06	0	0	0	0	0	0	0	0	0	0	0	0	0	8.94777e-06	0	0	0	0	0	0	0	0	0	0	0	0	0	0	0	0	0	0	1.56962e-06	0	0	9.70563e-05	0	0	0	0	1.05101e-05	0	0.000199394
k__Bacteria;p__Firmicutes;c__Clostridia;o__Clostridiales;f__Lachnospiraceae;g__Faecalicatena	0	4.00865e-05	0	0	0	1.47462e-05	7.63421e-06	0	0	0	0	0	6.95416e-06	2.57024e-05	7.22948e-06	5.62584e-06	0	2.11556e-05	0	0	0	1.08583e-05	0	0	5.20599e-06	2.36573e-06	0	0	0	0	0	0	0	0	0	1.52644e-05	6.99269e-05	0	4.59856e-05	1.67132e-05	1.08975e-05	0	0	4.73878e-06	0
k__Bacteria;p__Proteobacteria;c__Gammaproteobacteria;o__Enterobacterales;f__Enterobacteriaceae;g__Pseudocitrobacter	0	0	0	0	0	0	0	0	0	0	0	0	0	0	0	0	0	0	0	0.000193539	0	0	0	0	9.17796e-05	0	0	0	0	0	0	1.17079e-05	0	8.34832e-06	0	0	0	0	0	0	0	0	0	0	0
k__Viruses;p__unclassified;c__unclassified;o__Caudovirales;f__Siphoviridae;g__T5virus	0	0	0	0	0	0	0	0	0	0	0	0	0	0	0	0	0	0	0	0	0	0	0	0	0	0	0	0	0	0.000280315	0	0	0	0	0	0	0	0	0	0	0	0	0	0	0
k__Bacteria;p__Bacteroidetes;c__Bacteroidia;o__Bacteroidales;f__Prevotellaceae;g__Alloprevotella	0	0	0	0	0	0	0	0	4.69565e-06	0	0	0	0	0	0	0	0	0	0	0	0	0	0	0	0.000239475	0	7.22181e-07	0	9.63603e-07	0	0	0	0	0	0	0	0	0	0	0	0	0	0	1.4677e-05	0
k__Bacteria;p__Proteobacteria;c__Betaproteobacteria;o__Burkholderiales;f__Sutterellaceae;g__Mesosutterella	0	0	0	0	0	0	0	0	0	0	0	0	0	0	0	0	0	0	0	0	0	0	0	0	0	0	0	0	0.000238232	0	0	0	0	0	0	0	0	0	0	0	0	0	0	0	0
k__Bacteria;p__Firmicutes;c__Erysipelotrichia;o__Erysipelotrichales;f__Erysipelotrichaceae;g__Bulleidia	6.9703e-06	2.63727e-06	0	2.09727e-06	1.61787e-06	2.68113e-06	0	0	1.13343e-06	4.91376e-06	1.66926e-06	4.11895e-06	0	1.25778e-06	2.66085e-06	6.70279e-05	1.44149e-06	3.40938e-06	0	0	0	0	1.09068e-06	1.1939e-06	2.24629e-05	0	0	2.79391e-05	2.00133e-06	0	0	5.33526e-06	4.98248e-06	0	4.81352e-06	3.33284e-06	0	0	1.21328e-05	2.86702e-05	4.28311e-06	2.06028e-06	7.13354e-07	1.25051e-06	2.22874e-06
k__Bacteria;p__Bacteroidetes;c__Bacteroidia;o__Bacteroidales;f__Muribaculaceae;g__Muribaculum	0	0	0	0	0	8.88126e-06	0	0	0	0	0	0	0	0	0	0	0	5.2452e-07	0	0	0	0	0	0	0.000218266	0	0	0	0	0	0	0	0	0	0	0	0	0	0	0	0	0	0	0	0
k__Bacteria;p__Actinobacteria;c__Actinobacteria;o__Micrococcales;f__Microbacteriaceae;g__Microbacterium	4.02409e-06	0	1.15505e-05	0	1.76954e-06	0	0	0	0	0	0	0	1.05491e-05	1.85932e-06	0	0	6.0986e-07	0	1.28375e-06	0	8.24565e-06	0	1.09068e-06	1.11928e-06	3.08503e-06	1.09187e-06	4.4053e-06	6.74392e-07	0	0	2.98286e-06	7.33598e-06	9.10497e-05	7.41527e-06	2.98229e-06	9.33196e-07	0	0	2.22074e-06	0	0	4.90084e-05	6.70553e-06	4.0148e-06	0
k__Bacteria;p__Bacteroidetes;c__Bacteroidia;o__Bacteroidales;f__Bacteroidaceae;g__Mediterranea	2.4432e-06	0	0	2.07259e-05	0	0	8.49942e-05	2.06625e-05	3.52444e-05	1.46243e-06	0	0	0	0	0	0	0	0	2.11441e-06	0	0	0	0	0	0	3.94288e-06	0	8.18905e-07	0	0	0	0	0	0	0	0	0	3.89617e-06	0	1.91575e-06	0	0	0	0	2.58119e-05
k__Bacteria;p__Actinobacteria;c__Coriobacteriia;o__Eggerthellales;f__Eggerthellaceae;g__Cryptobacterium	9.34164e-07	0	0	0	8.59492e-07	0	1.35719e-06	0	1.07946e-06	3.33434e-06	4.76932e-07	0	1.00187e-06	0	0	0	0	0	0	0	0	0	5.20553e-06	3.80556e-06	0.000140947	0	7.14959e-06	9.63417e-07	2.96493e-06	0	4.52953e-06	1.49684e-05	4.02694e-06	0	7.32491e-07	0	5.46731e-07	0	3.89984e-06	0	0	1.13973e-06	1.56938e-06	1.51378e-06	0
k__Bacteria;p__Proteobacteria;c__Betaproteobacteria;o__Neisseriales;f__Neisseriaceae;g__Neisseria	0	0	8.96158e-06	0	0	0	1.80959e-06	0	1.07946e-05	1.32204e-05	1.19233e-06	4.01862e-05	0	3.66396e-06	0	0	0	0	0	0	0	0	0	0	6.17006e-06	0	0	5.7805e-05	0	0	0	0	0	0	0	0	2.97969e-05	1.92721e-05	1.57077e-06	0	0	0	0	2.23776e-06	0
k__Bacteria;p__Firmicutes;c__Clostridia;o__Clostridiales;f__Lachnospiraceae;g__Cuneatibacter	0	0	0	0	0	0	0	0	0	0	0	0	0	2.05072e-05	3.06249e-06	5.13291e-05	0	0	0	0	0	8.04208e-05	0	0	0	0	0	0	0	0	0	0	0	0	0	0	0	0	0	0	3.17167e-05	0	0	0	6.42706e-06
k__Bacteria;p__Bacteroidetes;c__Flavobacteriia;o__Flavobacteriales;f__Flavobacteriaceae;g__Chryseobacterium	0	0	0	2.25764e-05	0	0	4.3826e-05	2.70897e-06	0.000123922	0	0	0	0	0	0	0	0	0	0	0	0	0	0	0	0	0	0	0	0	0	0	0	0	0	0	0	0	0	0	0	0	0	0	0	0
k__Bacteria;p__Proteobacteria;c__Betaproteobacteria;o__Burkholderiales;f__Comamonadaceae;g__Comamonas	0	0	0	0	0	0	0	0	0	0	0	0	0	8.20836e-05	0	0	0	0	0	0	0	0	0	0	0	0	4.43419e-05	0	0	0	0	0	0	0	0	0	0	0	0	0	0	9.64388e-07	0	0	5.58221e-05
k__Bacteria;p__Firmicutes;c__Bacilli;o__Lactobacillales;f__Aerococcaceae;g__Aerococcus	0	0	0	0	0	0	0	0	0	0	0	0	0	0	0	0	0	0	0	4.2863e-06	0	0	0	0	0	0	0	0	0	0	0	0	0	0	0	0	0	0	0	0	0	0.000170258	0	0	0
k__Bacteria;p__Firmicutes;c__Clostridia;o__Clostridiales;f__Ruminococcaceae;g__Negativibacillus	0	0	0	0	0	0	0	0	0	0	0	0	3.00561e-06	0	0	0	0	0	0	0	0	0	2.67713e-06	0.000105436	0	0	0	0	0	0	0	0	0	0	0	0	0	0	0	0	0	0	0	0	5.31269e-05
k__Bacteria;p__Proteobacteria;c__Gammaproteobacteria;o__Enterobacterales;f__Hafniaceae;g__Obesumbacterium	0	0	1.76576e-05	0	0	0	0	0	0	0	0	0	0	0	0	0	0	0	0	0	0	0	0	0	0	0	0	0	0	0	0	0	0	0	0	0	0	0	0	0	0	0	0.000143527	0	0
k__Bacteria;p__Proteobacteria;c__Gammaproteobacteria;o__Enterobacterales;f__Erwiniaceae;g__Pantoea	0	0	0	0	0	0	0	0	0	0	0	0	0	0	0	0	0	0	0	0	0	0	0	0	0	0	0	0	0	0	0	2.66763e-06	0	0	0	0	0	0	0	0	0	0.000148647	0	0	0
k__Bacteria;p__Firmicutes;c__Negativicutes;o__Veillonellales;f__Veillonellaceae;g__Caecibacter	0	0	0	0	0	0	3.868e-05	0.000111865	0	0	0	0	0	0	0	0	0	0	0	0	0	0	0	0	0	0	0	0	0	0	0	0	0	0	0	0	0	0	0	0	0	0	0	0	0
k__Bacteria;p__Actinobacteria;c__Actinobacteria;o__Bifidobacteriales;f__Bifidobacteriaceae;g__Gardnerella	0	2.43947e-06	0	0	0	0	0	0	0	2.06495e-05	5.15563e-05	0	0	0	0	0	0	0	0	0	0	0	0	0	0	0	0	0	0	0	0	0	0	0	0	0	0	0	0	0	1.84337e-06	6.35619e-06	6.34885e-05	0	0
k__Bacteria;p__Actinobacteria;c__Actinobacteria;o__Corynebacteriales;f__Nocardiaceae;g__Rhodococcus	5.31755e-06	0	0	3.20758e-06	0	0	0	0	0	0	8.10784e-07	0	0	0	0	0	0	0	1.73683e-06	0	2.34844e-06	0	6.69282e-06	2.53704e-06	0	0	0	0	0	0	0	4.52015e-06	0	3.48665e-06	0	0	0	0	0	0	9.75899e-07	0.000107485	0	2.63265e-06	0
k__Bacteria;p__Proteobacteria;c__Gammaproteobacteria;o__Enterobacterales;f__Enterobacteriaceae;g__Cronobacter	0	0	1.66619e-05	1.66548e-06	0	0	0	0	0	0	0	0	0	4.59362e-06	2.78134e-05	0	0	0	0	1.19064e-06	0	0	0	0	0	0	5.12748e-06	0	0	0	0	0	0	1.17859e-06	0	0	0	0	0	0	3.68131e-05	4.33098e-05	9.03582e-07	0	0
k__Bacteria;p__Actinobacteria;c__Actinobacteria;o__Micrococcales;f__Micrococcaceae;g__Kocuria	0	0	2.45614e-06	0	0	0	0	0	0	0	0	0	0	9.84346e-07	1.80737e-06	0	0	0	0	4.16724e-06	1.46647e-05	7.54852e-07	1.48729e-06	0	0	0	4.11643e-06	3.90184e-06	0	0	9.94287e-07	9.4849e-06	2.40251e-05	2.11654e-05	0	3.33284e-06	0	0	0	0	0	2.27946e-06	3.13876e-06	2.67214e-05	0
k__Bacteria;p__Proteobacteria;c__Betaproteobacteria;o__Burkholderiales;f__Sutterellaceae;g__Duodenibacillus	0	0	0	0	0	0	0	0	0	0	0	0	0	0	0	0	0	0	0	0	0	0	1.01632e-05	0.000113868	0	0	0	0	0	0	0	0	0	0	0	0	0	0	0	6.60603e-07	0	0	0	0	0
k__Bacteria;p__Actinobacteria;c__Actinobacteria;o__Micrococcales;f__Microbacteriaceae;g__Pseudoclavibacter	6.75473e-06	0	0	0	0	0	0	0	0	0	0	0	0	0	0	0	0	0	0	0	4.2272e-06	0	1.04111e-06	0	0	3.70024e-06	0	1.20427e-06	0	0	0	1.25971e-06	0	1.02144e-05	0	2.39965e-06	0	0	0	0	9.75899e-07	8.67511e-05	3.32899e-06	2.36939e-06	0
k__Bacteria;p__Proteobacteria;c__Betaproteobacteria;o__Neisseriales;f__Neisseriaceae;g__Eikenella	0	0	0	0	0	0	0	0	3.34093e-05	8.01411e-06	0	0	0	0	2.35962e-06	0	0	0	0	0	0	0	0	0	2.12096e-06	0	0	6.94142e-05	0	0	0	0	0	0	0	0	0	0	0	0	0	0	0	0	0
k__Bacteria;p__Firmicutes;c__Clostridia;o__Clostridiales;f__Ruminococcaceae;g__Neglecta	0	0	0	0	0	0	0	0	0	0	0	0	1.18456e-05	0	0	0	0	0	0	1.60736e-06	0	0	0	0	7.03772e-06	0	1.94989e-06	7.08112e-06	7.07878e-05	0	0	0	0	0	0	0	0	1.39149e-06	0	9.24844e-07	0	0	0	4.21225e-06	0
k__Bacteria;p__Firmicutes;c__Clostridia;o__Clostridiales;f__Ruminococcaceae;g__Bittarella	0	0	0	0	3.43797e-06	0	0	0	0	0	0	0	2.06268e-06	5.63265e-06	0	3.75056e-06	0	0	0	0	0	5.05751e-05	0	0	0	0	3.46647e-06	3.13111e-06	0	0	0	4.29785e-06	1.66538e-05	0	0	2.19968e-06	0	0	0	0	9.75899e-06	0	0	0	0
k__Bacteria;p__Actinobacteria;c__Actinobacteria;o__Actinomycetales;f__Actinomycetaceae;g__Varibaculum	0	7.64808e-06	0	5.18148e-06	0	0	0	0	0	0	0	0	0	0	0	0	0	0	0	0	0	0	0	0	0	7.27916e-07	0	4.57623e-06	0	0	4.36382e-06	0	0	6.82598e-06	0	0	0	0	0	2.74811e-05	0	0	0	0	4.70627e-05
k__Bacteria;p__Actinobacteria;c__Coriobacteriia;o__Eggerthellales;f__Eggerthellaceae;g__Enteroscipio	0	0	0	0	0	0	0	0	0	0	0	0	0	0	0	0	0	0	0	0	0	0	0	0	0	0	0	0	9.7398e-05	0	0	0	0	0	0	0	0	0	0	0	0	0	0	6.45e-06	0
k__Bacteria;p__Firmicutes;c__Bacilli;o__Lactobacillales;f__Aerococcaceae;g__Abiotrophia	1.2216e-06	0	7.96585e-07	2.46737e-06	5.05584e-07	0	0	0	0	0	0	8.71317e-06	8.6043e-06	1.20309e-06	1.95799e-06	0	0	0	0	2.08362e-06	0	1.8581e-06	0	0	4.14551e-06	6.00531e-06	0	1.39696e-06	0	1.00653e-05	7.73334e-07	0	0	0	4.81352e-06	2.4663e-06	0	0	0	7.26663e-06	0	3.85755e-06	0	2.80378e-05	6.73804e-07
k__Bacteria;p__Proteobacteria;c__Gammaproteobacteria;o__Enterobacterales;f__Enterobacteriaceae;g__Atlantibacter	0	0	0	0	0	0	6.22047e-05	0	0	0	0	0	0	0	0	0	0	0	0	3.03613e-06	0	0	0	0	2.14024e-05	0	0	0	0	0	0	0	0	6.43312e-06	0	0	0	0	0	0	0	0	0	1.18469e-06	0
k__Bacteria;p__Firmicutes;c__Tissierellia;o__unclassified;f__unclassified;g__Kallipyga	0	0	0	0	0	0	0	0	0	0	0	0	0	0	0	0	0	0	0	0	0	0	0	0	0	0	2.8165e-06	0	0	0	2.59619e-06	0	0	0	1.62195e-06	0	0	0	0	0	0	0	0	0	8.55213e-05
k__Bacteria;p__Firmicutes;c__Clostridia;o__Clostridiales;f__Ruminococcaceae;g__Phocea	0	2.72298e-05	0	0	0	1.47462e-05	0	0	0	0	0	0	0	0	0	0	0	0	0	0	0	0	0	0	0	0	1.37214e-05	0	0	0	0	0	0	0	0	0	0	0	0	3.65313e-05	0	0	0	0	0
k__Bacteria;p__Proteobacteria;c__Epsilonproteobacteria;o__Campylobacterales;f__Helicobacteraceae;g__Helicobacter	0	9.18429e-05	0	0	0	0	0	0	0	0	0	0	0	0	0	0	0	0	0	0	0	0	0	0	0	0	0	0	0	0	0	0	0	0	0	0	0	0	0	0	0	0	0	0	0
k__Viruses;p__unclassified;c__unclassified;o__Ortervirales;f__Retroviridae;g__Gammaretrovirus	0	0	0	0	0	0	0	0	0	0	0	0	0	0	0	0	0	6.50405e-05	2.66566e-05	0	0	0	0	0	0	0	0	0	0	0	0	0	0	0	0	0	0	0	0	0	0	0	0	0	0
k__Bacteria;p__Firmicutes;c__Clostridia;o__Clostridiales;f__Lachnospiraceae;g__Johnsonella	0	2.63727e-06	0	0	0	3.01628e-06	0	0	0	0	0	0	0	0	0	0	0	2.6226e-06	2.18992e-06	4.16129e-05	0	0	0	0	5.59161e-06	0	0	1.3825e-05	4.4474e-06	0	0	4.44605e-06	2.66187e-06	2.01342e-06	0	9.33196e-07	1.96823e-06	0	0	0	0	0	0	0	2.22874e-06
k__Bacteria;p__Firmicutes;c__Clostridia;o__Clostridiales;f__Ruminococcaceae;g__Provencibacterium	0	0	0	0	0	0	0	0	0	0	0	0	0	0	0	0	0	0	0	0	0	0	0	0	0	0	0	0	0	0	0	0	0	0	0	0	0	8.36981e-05	0	0	0	0	0	0	0
k__Viruses;p__unclassified;c__unclassified;o__Caudovirales;f__Siphoviridae;g__Sfi21dt1virus	0	0	0	0	0	0	0	0	0	0	0	0	0	0	0	0	0	0	0	0	0	0	0	0	0	0	0	0	0	0	0	0	0	0	4.76119e-06	0	0	6.2617e-06	3.02779e-05	0	0	4.1644e-05	0	0	0
k__Bacteria;p__Fusobacteria;c__Fusobacteriia;o__Fusobacteriales;f__Leptotrichiaceae;g__Leptotrichia	0	0	0	0	0	0	0	0	1.54903e-05	7.60463e-07	0	0	0	0	0	0	0	0	0	0	6.00158e-06	0	0	0	5.16742e-05	0	0	2.21586e-06	0	0	0	0	0	0	0	0	1.09346e-06	0	0	0	0	6.57537e-07	0	0	0
k__Bacteria;p__Firmicutes;c__Bacilli;o__Lactobacillales;f__Streptococcaceae;g__Floricoccus	0	0	0	0	0	0	0	0	0	0	0	0	0	0	0	0	0	0	0	0	0	0	0	0	0	0	0	0	0	0	0	0	0	6.10901e-05	0	0	0	0	0	0	0	1.41151e-05	0	0	0
k__Bacteria;p__Firmicutes;c__Clostridia;o__Clostridiales;f__Peptostreptococcaceae;g__Criibacterium	0	6.72504e-06	0	0	0	0	0	0	0	0	0	0	0	0	0	0	0	4.89552e-06	0	0	0	0	0	0	0	0	0	0	0	0	0	0	0	0	0	0	0	0	0	6.26251e-05	0	0	0	0	0
k__Bacteria;p__Proteobacteria;c__Alphaproteobacteria;o__Rhizobiales;f__Bradyrhizobiaceae;g__Bradyrhizobium	0	0	0	0	0	0	0	0	0	0	0	0	0	0	0	0	0	0	0	0	5.63626e-05	0	0	0	0	0	0	1.48848e-05	0	0	0	0	0	0	0	0	0	0	0	0	0	0	0	0	0
k__Bacteria;p__Spirochaetes;c__Spirochaetia;o__Brachyspirales;f__Brachyspiraceae;g__Brachyspira	6.09363e-05	1.97795e-06	0	0	0	8.37855e-07	0	0	0	0	0	0	0	0	0	0	0	0	0	0	0	0	0	0	0	0	0	0	0	0	0	0	2.79838e-06	0	0	1.73308e-06	0	2.85255e-06	0	0	0	0	0	0	0
k__Bacteria;p__Actinobacteria;c__Coriobacteriia;o__Eggerthellales;f__Eggerthellaceae;g__Rubneribacter	0	0	0	0	0	0	0	0	0	0	0	0	0	0	0	0	0	0	0	0	0	6.89238e-05	0	0	0	0	0	0	0	0	0	0	0	0	0	0	0	0	0	0	0	0	0	0	0
k__Bacteria;p__Actinobacteria;c__Actinobacteria;o__Corynebacteriales;f__unclassified;g__Lawsonella	0	3.32955e-05	0	0	0	1.73157e-06	0	0	0	0	0	0	0	0	0	0	0	2.01066e-06	0	0	0	0	0	0	0	0	0	0	0	0	0	0	0	6.87509e-07	0	0	0	0	0	6.34179e-06	0	0	1.37915e-06	0	2.17691e-05
k__Bacteria;p__Proteobacteria;c__Gammaproteobacteria;o__Cardiobacteriales;f__Cardiobacteriaceae;g__Cardiobacterium	0	0	0	0	0	0	6.78597e-07	0	0	0	0	0	0	0	0	0	0	0	0	0	0	0	0	0	0	0	0	5.55892e-05	0	0	0	0	0	0	0	6.66568e-07	0	0	1.19162e-06	0	0	5.69865e-07	0	3.15919e-06	6.73804e-07
k__Bacteria;p__Actinobacteria;c__Coriobacteriia;o__Eggerthellales;f__Eggerthellaceae;g__Phoenicibacter	3.73666e-06	0	9.09434e-06	8.01896e-07	6.57259e-07	0	0	0	0	0	0	0	0	0	0	0	0	2.4565e-05	8.8352e-06	0	0	0	0	0	1.21473e-05	0	8.66617e-07	0	0	0	0	0	0	9.33047e-07	0	0	0	0	0	0	0	0	0	0	0
k__Bacteria;p__Actinobacteria;c__Actinobacteria;o__Propionibacteriales;f__Propionibacteriaceae;g__Cutibacterium	0	0	0	0	0	0	0	0	0	0	0	0	0	0	0	0	0	0	0	0	0	0	0	0	3.40317e-05	0	0	0	0	0	0	0	6.14279e-06	0	0	0	0	0	0	0	0	0	0	0	2.08879e-05
k__Bacteria;p__Firmicutes;c__Erysipelotrichia;o__Erysipelotrichales;f__Erysipelotrichaceae;g__Traorella	0	2.24168e-06	0	0	0	0	0	0	0	0	0	0	1.50281e-05	0	0	0	0	7.25586e-06	2.11441e-06	0	0	9.00016e-06	0	0	0	0	0	0	0	0	0	0	0	0	0	0	0	1.53064e-06	0	1.9686e-05	0	0	0	3.88316e-06	0
k__Bacteria;p__Firmicutes;c__Clostridia;o__Clostridiales;f__Ruminococcaceae;g__Fournierella	1.94019e-06	0	0	0	2.07289e-06	5.47398e-06	0	0	0	0	0	0	0	0	0	0	0	0	1.68397e-05	0	0	0	0	0	0	1.27385e-06	2.02211e-06	0	1.55659e-06	0	0	0	0	0	0	2.99956e-06	0	1.87851e-06	0	0	1.84337e-06	0	0	2.27725e-05	0
k__Bacteria;p__Proteobacteria;c__Gammaproteobacteria;o__Enterobacterales;f__Morganellaceae;g__Morganella	0	0	0	5.13213e-05	0	0	0	4.51495e-06	0	0	0	4.80545e-06	0	0	0	0	0	0	0	0	0	0	0	0	0	0	0	0	0	0	0	0	0	0	0	0	0	0	0	0	0	0	0	0	0
k__Bacteria;p__Proteobacteria;c__Gammaproteobacteria;o__Enterobacterales;f__Morganellaceae;g__Proteus	0	0	0	0	0	0	0	2.33184e-05	0	0	0	3.07865e-05	0	0	0	0	0	0	0	0	0	0	0	0	0	0	0	0	0	0	0	0	0	5.00899e-06	0	0	0	0	0	0	0	0	1.37915e-06	0	0
k__Viruses;p__unclassified;c__unclassified;o__Caudovirales;f__Myoviridae;g__Felixo1virus	0	0	0	0	0	0	0	0	0	0	0	0	0	0	0	0	0	0	0	0	0	0	0	0	0	0	0	0	0	0	0	0	0	0	0	0	0	0	0	0	0	5.71181e-05	0	0	0
k__Bacteria;p__Firmicutes;c__Clostridia;o__Clostridiales;f__Ruminococcaceae;g__Anaerofilum	1.79647e-06	6.8569e-06	0	0	0	1.08363e-05	0	0	0	5.49873e-06	0	0	0	1.80464e-06	0	1.76812e-06	0	1.13646e-06	0	1.6669e-06	0	0	0	0	0	0	1.94989e-06	0	1.70484e-06	0	0	0	0	0	0	1.19982e-06	0	1.00187e-05	3.30403e-06	1.84969e-06	0	0	0	1.05306e-06	1.76226e-06
k__Bacteria;p__Actinobacteria;c__Actinobacteria;o__Corynebacteriales;f__Gordoniaceae;g__Gordonia	0	0	0	0	0	0	0	0	3.994e-06	0	0	0	0	0	0	0	0	0	0	0	3.43916e-05	0	0	0	6.65209e-06	0	0	0	0	0	0	2.51943e-06	3.89043e-06	1.03126e-06	0	0	0	0	0	0	0	0	0	0	0
k__Bacteria;p__Proteobacteria;c__Gammaproteobacteria;o__Enterobacterales;f__Enterobacteriaceae;g__Leclercia	0	0	2.85443e-06	6.90864e-06	0	0	0	0	0	0	3.33852e-06	0	0	0	0	6.0009e-06	0	0	0	1.00014e-05	0	0	0	0	5.88084e-06	0	0	0	0	0	0	0	0	4.37059e-06	0	0	0	0	0	0	0	5.08495e-06	0	4.87041e-06	0
k__Bacteria;p__Actinobacteria;c__Coriobacteriia;o__Eggerthellales;f__Eggerthellaceae;g__Paraeggerthella	0	0	0	0	0	0	0	0	0	0	0	0	0	0	0	0	0	0	0	0	0	0	0	0	0	0	0	0	0	0	0	0	0	0	0	0	0	0	0	0	0	0	4.76996e-05	0	0
k__Bacteria;p__Actinobacteria;c__Actinobacteria;o__Micrococcales;f__Microbacteriaceae;g__Curtobacterium	0	0	0	0	0	0	0	0	0	0	0	0	0	0	0	0	0	0	0	0	4.2846e-05	0	0	0	0	0	0	0	0	0	0	0	0	0	0	2.86624e-06	0	0	0	0	0	0	0	0	0
k__Bacteria;p__Firmicutes;c__Clostridia;o__Clostridiales;f__Clostridiales Family XIII. Incertae Sedis;g__Mobilibacterium	0	0	0	0	0	0	0	0	0	0	0	0	0	0	0	0	0	0	0	0	0	0	0	0	0	0	0	0	4.2102e-05	0	0	0	0	0	0	0	0	0	0	0	0	0	1.90228e-06	0	0
k__Bacteria;p__Firmicutes;c__Clostridia;o__Clostridiales;f__unclassified;g__Fenollaria	0	9.23045e-06	0	0	0	0	0	0	0	0	0	0	0	0	0	0	0	0	0	0	0	0	0	0	0	0	0	0	0	7.50983e-06	3.53524e-06	0	0	0	0	0	0	0	0	1.6449e-05	1.24698e-06	0	5.70684e-07	0	1.91775e-06
k__Bacteria;p__Firmicutes;c__Clostridia;o__Clostridiales;f__Lachnospiraceae;g__Pseudobutyrivibrio	0	0	0	0	0	5.25056e-06	0	0	0	0	0	0	0	2.18744e-06	2.05839e-06	0	0	0	0	0	0	3.06005e-05	0	0	0	0	0	0	0	0	0	0	0	0	0	0	0	0	0	0	0	0	0	0	0
k__Bacteria;p__Proteobacteria;c__Gammaproteobacteria;o__Aeromonadales;f__Succinivibrionaceae;g__Succinatimonas	0	0	0	0	0	0	0	0	0	0	0	0	0	1.39996e-05	0	2.14318e-05	0	0	0	0	0	0	0	0	0	0	0	0	0	0	0	0	0	0	0	0	0	0	0	0	0	0	0	0	0
k__Bacteria;p__Fusobacteria;c__Fusobacteriia;o__Fusobacteriales;f__Fusobacteriaceae;g__Cetobacterium	0	0	0	0	0	0	0	0	0	0	1.52618e-06	0	0	0	0	0	0	0	0	0	0	0	0	0	0	0	0	8.18905e-07	0	0	0	0	0	0	0	0	0	0	3.20654e-05	0	0	0	0	0	0
k__Bacteria;p__Actinobacteria;c__Actinobacteria;o__Micrococcales;f__Microbacteriaceae;g__Clavibacter	0	0	0	1.11032e-06	0	0	0	0	0	0	1.62634e-05	0	0	0	1.18483e-05	0	0	0	0	0	0	0	0	0	0	0	0	3.37196e-06	0	0	0	0	0	0	0	0	0	0	0	0	0	0	0	0	0
k__Bacteria;p__Actinobacteria;c__Actinobacteria;o__Micrococcales;f__Microbacteriaceae;g__Plantibacter	2.01205e-06	0	0	0	0	0	0	0	0	0	0	0	0	0	0	0	0	0	0	0	0	0	0	0	0	0	0	0	0	0	0	0	0	0	0	0	0	0	0	0	0	2.91508e-05	0	0	0
k__Bacteria;p__Actinobacteria;c__Actinobacteria;o__Actinomycetales;f__Actinomycetaceae;g__Actinotignum	0	3.10539e-05	0	0	0	0	0	0	0	0	0	0	0	0	0	0	0	0	0	0	0	0	0	0	0	0	0	0	0	0	0	0	0	0	0	0	0	0	0	0	0	0	0	0	0
k__Bacteria;p__Firmicutes;c__Bacilli;o__Lactobacillales;f__Lactobacillaceae;g__Sharpea	0	0	0	0	0	2.10022e-05	0	0	0	0	0	0	0	0	0	0	0	0	0	0	0	0	0	0	0	0	0	2.84208e-06	4.07678e-06	0	0	0	0	0	0	9.99852e-07	0	0	0	0	0	0	0	0	0
k__Bacteria;p__Firmicutes;c__Clostridia;o__Clostridiales;f__Peptostreptococcaceae;g__Paeniclostridium	5.31755e-06	0	0	0	6.72426e-06	0	0	0	1.61919e-06	1.81341e-06	0	0	0	0	2.40983e-06	0	0	1.04904e-06	1.73683e-06	0	2.24407e-06	0	0	0	5.88084e-06	0	0	0	0	0	0	0	0	0	0	0	0	0	0	0	0	0	0	0	0
k__Bacteria;p__Firmicutes;c__Bacilli;o__Lactobacillales;f__Carnobacteriaceae;g__Carnobacterium	0	0	0	0	6.06701e-07	0	3.61918e-06	0	0	0	0	0	0	9.29661e-06	0	0	0	2.88486e-06	0	0	0	0	0	0	0	0	0	0	0	0	0	0	0	1.96431e-06	8.37133e-07	0	0	0	0	0	2.49397e-06	0	2.99609e-06	2.56684e-06	0
k__Bacteria;p__Proteobacteria;c__Gammaproteobacteria;o__Enterobacterales;f__Yersiniaceae;g__Serratia	0	1.15381e-05	0	0	0	0	0	0	0	0	0	0	0	0	0	0	0	0	0	0	0	0	0	0	0	0	0	0	0	0	0	0	0	1.02635e-05	0	0	0	0	0	0	0	0	4.56547e-06	0	0
k__Bacteria;p__Proteobacteria;c__Gammaproteobacteria;o__Enterobacterales;f__Enterobacteriaceae;g__Pluralibacter	0	0	0	0	0	0	0	0	0	0	0	0	0	0	0	0	0	0	0	1.80382e-05	0	0	0	0	5.88084e-06	0	0	0	0	0	0	0	0	0	0	0	0	0	0	0	0	0	2.09251e-06	0	0
k__Bacteria;p__Firmicutes;c__Clostridia;o__Clostridiales;f__Ruminococcaceae;g__Acetivibrio	0	0	5.84162e-06	0	0	7.81998e-07	0	0	0	0	6.67705e-07	0	0	0	0	0	0	0	4.1533e-06	2.67894e-06	0	0	0	0	2.12096e-06	1.45583e-06	1.15549e-06	0	1.2601e-06	0	0	0	0	0	0	0	3.28039e-06	9.04468e-07	0	0	0	0	0	0	0
k__Bacteria;p__Actinobacteria;c__Coriobacteriia;o__Coriobacteriales;f__Coriobacteriaceae;g__Olegusella	0	0	0	0	0	0	0	0	0	0	0	0	0	0	0	0	0	0	0	0	0	0	0	0	0	0	0	0	0	0	2.35867e-05	0	0	0	0	0	0	0	0	0	0	0	0	0	0
k__Bacteria;p__Bacteroidetes;c__Bacteroidia;o__Bacteroidales;f__Odoribacteraceae;g__Culturomica	0	0	0	0	0	0	0	0	0	0	0	0	0	0	0	0	0	8.65458e-06	1.48764e-05	0	0	0	0	0	0	0	0	0	0	0	0	0	0	0	0	0	0	0	0	0	0	0	0	0	0
k__Bacteria;p__Proteobacteria;c__Gammaproteobacteria;o__Xanthomonadales;f__Xanthomonadaceae;g__Xylella	0	3.03286e-06	0	0	0	2.02202e-05	0	0	0	0	0	0	0	0	0	0	0	0	0	0	0	0	0	0	0	0	0	0	0	0	0	0	0	0	0	0	0	0	0	0	0	0	0	0	0
k__Bacteria;p__Firmicutes;c__Tissierellia;o__Tissierellales;f__Peptoniphilaceae;g__Murdochiella	0	0	0	0	0	0	0	0	0	0	0	0	0	0	0	0	0	0	0	0	0	0	0	0	0	0	0	0	0	0	8.56192e-06	0	0	0	0	0	0	0	0	0	0	0	0	8.55613e-07	1.2284e-05
k__Bacteria;p__Actinobacteria;c__Actinobacteria;o__Micrococcales;f__Micrococcaceae;g__Citricoccus	0	0	0	0	0	0	0	0	0	0	0	0	0	0	0	0	0	0	0	0	2.03532e-05	0	0	0	0	0	0	0	0	0	0	0	0	0	0	0	0	0	0	0	0	0	0	0	0
k__Bacteria;p__Firmicutes;c__Clostridia;o__Clostridiales;f__Clostridiales Family XIII. Incertae Sedis;g__Emergencia	0	0	0	0	0	0	0	0	0	1.69642e-06	0	0	0	0	0	0	0	0	0	0	0	0	0	0	0	0	0	0	1.71225e-05	0	0	0	0	0	0	0	7.65424e-07	0	0	0	0	0	0	0	0
k__Bacteria;p__Actinobacteria;c__Actinobacteria;o__Propionibacteriales;f__Propionibacteriaceae;g__Acidipropionibacterium	0	0	0	0	0	0	0	0	0	0	0	0	0	0	0	0	0	0	0	0	0	0	0	0	0	0	0	0	0	0	0	0	0	0	0	2.86624e-06	0	0	0	0	0	6.4877e-06	0	1.00041e-05	0
k__Viruses;p__unclassified;c__unclassified;o__Caudovirales;f__Siphoviridae;g__Sk1virus	0	0	0	0	0	0	0	0	0	0	0	0	0	0	0	0	0	0	0	0	0	0	0	0	0	0	0	0	0	0	0	0	0	0	0	0	0	0	1.92284e-05	0	0	0	0	0	0
k__Bacteria;p__Firmicutes;c__Clostridia;o__Clostridiales;f__Lachnospiraceae;g__Marvinbryantia	1.29346e-06	0	2.65528e-06	0	8.29157e-06	0	0	0	0	0	0	0	0	2.84367e-06	0	0	0	0	0	0	0	0	0	0	0	0	0	0	0	0	0	0	0	0	0	0	0	1.11319e-06	0	0	0	0	2.04495e-06	6.58164e-07	0
k__Bacteria;p__Proteobacteria;c__Betaproteobacteria;o__Neisseriales;f__Neisseriaceae;g__Kingella	0	0	0	0	0	0	0	0	0	0	0	0	0	0	0	0	0	0	0	0	0	0	0	0	0	0	0	1.72452e-05	0	0	0	0	0	0	0	0	0	0	0	0	0	0	0	0	0
k__Bacteria;p__Proteobacteria;c__Alphaproteobacteria;o__Rhodospirillales;f__Rhodospirillaceae;g__Thalassospira	0	0	0	0	9.25218e-06	0	0	0	0	0	0	0	0	0	0	0	7.48464e-06	0	0	0	0	0	0	0	0	0	0	0	0	0	0	0	0	0	0	0	0	0	0	0	0	0	0	0	0
k__Bacteria;p__Actinobacteria;c__Actinobacteria;o__Actinomycetales;f__Actinomycetaceae;g__Mobiluncus	0	7.71401e-06	0	0	0	0	0	0	0	0	0	0	0	0	0	0	0	0	0	0	0	0	0	0	0	0	0	0	0	0	0	0	0	0	0	0	0	0	0	0	0	0	0	0	8.03382e-06
k__Bacteria;p__Proteobacteria;c__Alphaproteobacteria;o__Rhizobiales;f__Methylobacteriaceae;g__Methylobacterium	1.07788e-06	0	4.51398e-06	0	0	0	0	0	1.51124e-06	0	0	0	1.23761e-06	0	1.70696e-06	0	0	0	0	0	0	0	0	0	0	0	0	0	0	0	0	1.48202e-06	0	0	0	0	0	0	0	0	0	4.1644e-06	0	0	0
k__Bacteria;p__Actinobacteria;c__Coriobacteriia;o__Eggerthellales;f__Eggerthellaceae;g__Enterorhabdus	0	0	0	7.40211e-07	0	0	0	0	0	0	0	0	0	0	0	0	0	0	0	0	0	0	0	0	0	0	1.01105e-06	1.01159e-06	0	0	0	1.2523e-05	0	0	0	0	0	0	0	0	0	0	0	0	0
k__Bacteria;p__Proteobacteria;c__Gammaproteobacteria;o__Alteromonadales;f__Shewanellaceae;g__Shewanella	0	0	0	0	9.15107e-06	0	0	0	0	0	0	0	0	0	0	0	5.76595e-06	0	0	0	0	0	0	0	0	0	0	0	0	0	0	0	0	0	0	0	0	0	0	0	0	0	0	0	0
k__Bacteria;p__Proteobacteria;c__Gammaproteobacteria;o__Pasteurellales;f__Pasteurellaceae;g__Gallibacterium	0	0	0	0	0	0	0	0	0	1.20504e-05	0	0	0	2.29681e-06	0	0	0	0	0	0	0	0	0	0	0	0	0	0	0	0	0	0	0	0	0	0	0	0	0	0	0	0	0	0	0
k__Bacteria;p__Firmicutes;c__Clostridia;o__Clostridiales;f__Lachnospiraceae;g__Anaerosporobacter	0	0	0	0	0	0	5.65497e-07	0	5.93703e-07	0	0	0	0	6.56231e-07	0	0	0	0	0	1.15492e-05	0	0	0	0	0	0	0	0	0	0	0	0	0	0	0	0	6.56078e-07	0	0	0	0	0	0	0	0
k__Bacteria;p__Bacteroidetes;c__Bacteroidia;o__Bacteroidales;f__Rikenellaceae;g__Rikenella	0	0	0	0	0	0	0	0	0	0	0	0	8.89897e-06	0	0	0	0	0	0	0	0	0	0	0	0	0	0	0	3.26143e-06	0	0	0	0	0	0	0	0	9.04468e-07	0	9.24844e-07	0	0	0	0	0
k__Bacteria;p__Firmicutes;c__Clostridia;o__Clostridiales;f__Lachnospiraceae;g__Agathobacter	0	0	0	0	0	0	0	0	0	0	0	0	0	0	0	0	0	0	2.56749e-06	0	0	0	0	0	0	0	0	0	0	0	0	0	0	0	1.13013e-05	0	0	0	0	0	0	0	0	0	0
k__Archaea;p__Euryarchaeota;c__Thermoplasmata;o__Methanomassiliicoccales;f__Candidatus Methanomethylophilaceae;g__Candidatus Methanomethylophilus	0	0	0	0	0	0	0	0	0	0	0	0	0	0	0	0	0	0	0	0	0	0	0	0	1.33042e-05	0	0	0	0	0	0	0	0	0	0	0	0	0	0	0	0	0	0	0	0
k__Bacteria;p__Firmicutes;c__Erysipelotrichia;o__Erysipelotrichales;f__Erysipelotrichaceae;g__Merdibacter	0	0	0	0	0	0	0	0	0	0	0	0	0	0	0	0	0	0	0	0	0	0	0	0	0	5.21673e-06	0	0	0	0	0	0	0	0	0	0	7.16218e-06	0	0	0	0	0	0	0	0
k__Bacteria;p__Proteobacteria;c__Gammaproteobacteria;o__Aeromonadales;f__Aeromonadaceae;g__Aeromonas	0	0	0	0	0	0	0	0	0	1.11145e-06	0	0	0	0	0	0	0	0	0	0	0	0	0	0	8.58024e-06	0	0	0	0	0	0	0	0	2.16074e-06	0	0	0	0	0	0	0	0	0	0	0
k__Bacteria;p__Firmicutes;c__Bacilli;o__Bacillales;f__Bacillaceae;g__Geobacillus	0	0	0	0	0	0	0	0	0	0	0	0	0	0	0	0	0	0	0	0	0	0	0	0	0	0	0	0	0	0	0	0	0	0	0	0	0	0	0	0	1.13313e-05	0	0	0	0
k__Bacteria;p__Firmicutes;c__Negativicutes;o__Selenomonadales;f__Selenomonadaceae;g__Centipeda	0	0	0	0	0	0	0	0	1.02549e-05	0	0	0	0	0	0	0	0	0	0	0	0	0	0	0	0	0	0	0	0	0	0	0	0	0	0	0	0	0	0	0	0	0	0	0	0
k__Bacteria;p__Actinobacteria;c__Actinobacteria;o__Micrococcales;f__Micrococcaceae;g__Arthrobacter	0	0	0	0	0	0	0	0	0	0	0	0	0	0	0	0	0	0	0	0	0	0	0	0	0	0	0	0	0	0	0	0	0	6.87509e-07	0	0	0	0	0	0	1.19277e-06	7.93428e-06	0	0	0
k__Bacteria;p__Firmicutes;c__Bacilli;o__Lactobacillales;f__Carnobacteriaceae;g__Dolosigranulum	0	0	0	0	0	0	1.01789e-06	0	0	0	0	0	0	0	0	0	0	0	0	7.73916e-07	0	0	0	0	0	0	0	0	0	3.38985e-06	0	0	0	0	0	0	5.46731e-07	0	0	0	0	0	0	3.55408e-06	0
k__Bacteria;p__Actinobacteria;c__Actinobacteria;o__Nakamurellales;f__Nakamurellaceae;g__Nakamurella	0	0	0	0	0	0	0	0	0	0	0	0	0	0	0	0	0	0	0	0	0	0	0	0	0	0	0	0	0	0	0	0	0	8.98672e-06	0	0	0	0	0	0	0	0	0	0	0
k__Bacteria;p__Proteobacteria;c__Deltaproteobacteria;o__Desulfovibrionales;f__Desulfovibrionaceae;g__Mailhella	0	0	0	0	0	0	0	0	0	0	0	0	0	0	0	0	0	0	0	0	0	0	0	0	0	0	0	0	0	0	0	0	0	0	0	0	0	4.31362e-06	0	4.29392e-06	0	0	0	0	0
k__Bacteria;p__Bacteroidetes;c__Bacteroidia;o__Bacteroidales;f__Muribaculaceae;g__Duncaniella	0	8.43926e-06	0	0	0	0	0	0	0	0	0	0	0	0	0	0	0	0	0	0	0	0	0	0	0	0	0	0	0	0	0	0	0	0	0	0	0	0	0	0	0	0	0	0	0
k__Eukaryota;p__Ascomycota;c__Sordariomycetes;o__Hypocreales;f__Nectriaceae;g__Fusarium	0	0	0	0	0	0	0	0	0	0	0	0	0	0	0	0	0	0	0	0	0	0	0	0	1.63892e-06	0	1.37214e-06	0	1.03773e-06	0	0	1.40792e-06	1.70633e-06	0	0	0	0	0	0	0	0	0	0	0	0
k__Bacteria;p__Firmicutes;c__Erysipelotrichia;o__Erysipelotrichales;f__Erysipelotrichaceae;g__Kandleria	0	0	0	0	0	0	0	0	0	0	0	0	0	0	0	0	0	0	1.58581e-06	0	0	0	0	0	0	0	0	3.03477e-06	2.29782e-06	0	0	0	0	0	0	0	0	0	0	0	0	0	0	0	0
k__Bacteria;p__Proteobacteria;c__Deltaproteobacteria;o__Desulfovibrionales;f__Desulfomicrobiaceae;g__Desulfomicrobium	0	0	0	0	0	0	0	0	1.34933e-06	0	0	0	0	0	0	0	0	0	0	0	0	0	0	0	1.83174e-06	0	0	4.81709e-07	0	0	0	0	0	0	0	0	0	0	0	2.90665e-06	0	0	0	0	0
k__Bacteria;p__Proteobacteria;c__Gammaproteobacteria;o__Aeromonadales;f__Succinivibrionaceae;g__Anaerobiospirillum	0	0	0	0	0	0	0	0	0	0	0	0	0	0	0	0	0	0	0	0	0	6.56141e-06	0	0	0	0	0	0	0	0	0	0	0	0	0	0	0	0	0	0	0	0	0	0	0
k__Viruses;p__unclassified;c__unclassified;o__Caudovirales;f__Podoviridae;g__Kp34virus	0	0	0	0	0	0	0	0	0	0	0	0	0	0	0	0	0	0	0	0	0	0	0	0	0	0	0	0	0	0	0	0	0	0	0	0	0	0	0	0	0	6.35619e-06	0	0	0
k__Bacteria;p__Firmicutes;c__Bacilli;o__Bacillales;f__Listeriaceae;g__Listeria	0	0	0	0	0	0	0	0	0	0	0	0	0	0	0	0	0	0	0	1.6669e-06	0	0	0	0	0	0	0	0	2.66844e-06	0	0	0	0	1.08037e-06	0	0	0	0	0	0	0	8.76716e-07	0	0	0
k__Bacteria;p__Proteobacteria;c__Alphaproteobacteria;o__Rhizobiales;f__Brucellaceae;g__Ochrobactrum	0	0	0	0	3.84244e-06	0	0	0	0	0	0	0	0	0	0	0	2.43944e-06	0	0	0	0	0	0	0	0	0	0	0	0	0	0	0	0	0	0	0	0	0	0	0	0	0	0	0	0
k__Viruses;p__unclassified;c__unclassified;o__unclassified;f__Virgaviridae;g__Tobamovirus	0	0	0	0	0	0	0	0	0	0	0	0	0	0	0	0	0	3.4968e-06	2.64301e-06	0	0	0	0	0	0	0	0	0	0	0	0	0	0	0	0	0	0	0	0	0	0	0	0	0	0
k__Bacteria;p__Firmicutes;c__Tissierellia;o__Tissierellales;f__Peptoniphilaceae;g__Lagierella	0	0	0	0	0	0	0	0	0	0	0	0	0	0	0	0	0	0	0	0	0	0	0	0	0	0	0	0	0	9.38729e-07	6.0762e-07	0	0	0	0	0	0	0	0	0	0	0	0	0	4.50931e-06
k__Bacteria;p__Actinobacteria;c__Actinobacteria;o__Micrococcales;f__Microbacteriaceae;g__Leucobacter	0	0	0	0	0	0	0	0	0	0	0	0	0	0	0	0	0	0	0	0	0	0	0	0	0	0	0	0	0	0	0	0	4.2317e-06	9.82155e-07	0	0	0	0	0	0	0	7.89044e-07	0	0	0
k__Bacteria;p__Actinobacteria;c__Coriobacteriia;o__Coriobacteriales;f__Atopobiaceae;g__Parolsenella	0	0	0	0	0	0	0	0	0	5.90821e-06	0	0	0	0	0	0	0	0	0	0	0	0	0	0	0	0	0	0	0	0	0	0	0	0	0	0	0	0	0	0	0	0	0	0	0
k__Bacteria;p__Proteobacteria;c__Gammaproteobacteria;o__Oceanospirillales;f__Saccharospirillaceae;g__Saccharospirillum	0	0	0	0	0	0	0	0	0	0	0	0	0	0	0	0	0	0	0	0	0	0	0	0	0	1.57715e-06	1.37214e-06	0	0	0	0	0	0	0	0	0	0	0	0	0	2.65661e-06	0	0	0	0
k__Bacteria;p__Firmicutes;c__Negativicutes;o__Veillonellales;f__Veillonellaceae;g__Negativicoccus	0	0	0	0	0	0	0	0	0	0	0	0	0	0	0	0	0	0	0	0	0	0	0	0	0	0	0	0	0	0	0	0	0	0	0	0	0	0	0	0	0	0	0	0	5.4941e-06
k__Bacteria;p__Proteobacteria;c__Gammaproteobacteria;o__Enterobacterales;f__Morganellaceae;g__Providencia	0	0	0	5.42822e-06	0	0	0	0	0	0	0	0	0	0	0	0	0	0	0	0	0	0	0	0	0	0	0	0	0	0	0	0	0	0	0	0	0	0	0	0	0	0	0	0	0
k__Bacteria;p__Proteobacteria;c__Betaproteobacteria;o__Burkholderiales;f__Comamonadaceae;g__Ottowia	0	0	0	0	0	0	0	0	0	0	0	0	0	0	0	0	0	0	0	0	0	0	0	0	0	0	0	0	0	0	0	0	0	0	0	5.33255e-06	0	0	0	0	0	0	0	0	0
k__Bacteria;p__Proteobacteria;c__Alphaproteobacteria;o__Rhizobiales;f__Rhizobiaceae;g__Rhizobium	0	0	0	0	0	0	0	0	0	0	0	0	0	5.14048e-06	0	0	0	0	0	0	0	0	0	0	0	0	0	0	0	0	0	0	0	0	0	0	0	0	0	0	0	0	0	0	0
k__Bacteria;p__Firmicutes;c__Clostridia;o__Clostridiales;f__Lachnospiraceae;g__Catonella	0	0	0	0	0	0	0	0	0	0	0	0	0	0	0	0	0	0	0	0	0	0	0	0	0	0	0	0	0	0	0	0	0	0	0	0	0	0	0	0	0	4.69043e-06	0	0	0
k__Eukaryota;p__Ascomycota;c__Eurotiomycetes;o__Chaetothyriales;f__Herpotrichiellaceae;g__Exophiala	0	0	0	0	0	0	0	0	0	0	0	0	0	0	0	0	0	0	0	0	0	0	0	0	4.62754e-06	0	0	0	0	0	0	0	0	0	0	0	0	0	0	0	0	0	0	0	0
k__Bacteria;p__Proteobacteria;c__Betaproteobacteria;o__Rhodocyclales;f__Zoogloeaceae;g__Thauera	0	0	0	0	0	0	0	0	0	0	0	0	0	0	0	0	0	0	0	0	0	0	0	0	0	0	0	0	0	0	0	0	0	0	0	4.59932e-06	0	0	0	0	0	0	0	0	0
k__Bacteria;p__Actinobacteria;c__Actinobacteria;o__Propionibacteriales;f__Propionibacteriaceae;g__Tessaracoccus	0	0	0	0	0	0	0	0	0	0	0	0	0	0	0	0	0	0	0	0	0	0	0	0	0	6.67256e-07	0	0	0	0	0	0	0	0	0	0	0	0	0	0	0	0	0	0	3.78367e-06
k__Bacteria;p__Spirochaetes;c__Spirochaetia;o__Spirochaetales;f__Spirochaetaceae;g__Treponema	0	0	0	0	0	3.40728e-06	0	0	0	0	0	5.80878e-07	0	0	0	0	0	0	0	0	0	0	0	0	0	0	0	4.33538e-07	0	0	0	0	0	0	0	0	0	0	0	0	0	0	0	0	0
k__Bacteria;p__Proteobacteria;c__Alphaproteobacteria;o__Caulobacterales;f__Caulobacteraceae;g__Brevundimonas	0	0	0	0	2.52792e-06	0	0	0	0	0	0	0	0	0	0	0	1.88502e-06	0	0	0	0	0	0	0	0	0	0	0	0	0	0	0	0	0	0	0	0	0	0	0	0	0	0	0	0
k__Bacteria;p__Proteobacteria;c__Gammaproteobacteria;o__Alteromonadales;f__Colwelliaceae;g__Colwellia	0	0	0	0	3.08406e-06	0	0	0	0	0	0	0	0	0	0	0	1.27516e-06	0	0	0	0	0	0	0	0	0	0	0	0	0	0	0	0	0	0	0	0	0	0	0	0	0	0	0	0
k__Bacteria;p__Firmicutes;c__Clostridia;o__Clostridiales;f__Lachnospiraceae;g__Hespellia	0	0	0	0	0	0	0	0	0	0	0	0	0	0	0	0	0	0	0	0	0	0	0	0	0	0	0	0	0	0	0	0	0	0	0	0	4.15516e-06	0	0	0	0	0	0	0	0
k__Bacteria;p__Actinobacteria;c__Actinobacteria;o__Micrococcales;f__Microbacteriaceae;g__Leifsonia	0	0	0	0	0	0	0	0	0	0	0	0	0	0	0	0	0	0	0	0	3.96626e-06	0	0	0	0	0	0	0	0	0	0	0	0	0	0	0	0	0	0	0	0	0	0	0	0
k__Bacteria;p__Actinobacteria;c__Actinobacteria;o__Propionibacteriales;f__Nocardioidaceae;g__Aeromicrobium	0	0	0	0	0	0	0	0	0	0	0	0	0	0	0	0	0	0	0	0	0	0	0	0	0	0	0	0	0	0	0	0	0	0	0	0	0	0	0	0	0	3.94522e-06	0	0	0
k__Bacteria;p__Firmicutes;c__Clostridia;o__Clostridiales;f__Lachnospiraceae;g__Cellulosilyticum	0	0	0	0	0	0	0	0	0	0	0	0	0	3.66396e-06	0	0	0	0	0	0	0	0	0	0	0	0	0	0	0	0	0	0	0	0	0	0	0	0	0	0	0	0	0	0	0
k__Bacteria;p__Actinobacteria;c__Actinobacteria;o__Corynebacteriales;f__Mycobacteriaceae;g__Mycolicibacterium	0	0	0	0	0	0	0	0	0	0	0	0	0	0	0	0	0	0	0	0	0	0	0	0	0	0	0	8.67076e-07	0	0	0	0	0	0	0	0	0	0	0	2.70847e-06	0	0	0	0	0
k__Bacteria;p__Proteobacteria;c__Betaproteobacteria;o__Burkholderiales;f__Comamonadaceae;g__Delftia	0	0	0	0	0	0	0	0	0	0	0	0	0	0	0	0	0	0	0	0	0	0	0	0	0	0	0	3.32379e-06	0	0	0	0	0	0	0	0	0	0	0	0	0	0	0	0	0
k__Bacteria;p__Actinobacteria;c__Actinobacteria;o__Micrococcales;f__Dermabacteraceae;g__Brachybacterium	0	0	0	0	0	0	0	0	0	0	0	0	0	0	0	0	0	0	0	0	0	0	0	0	0	0	0	0	0	0	0	0	1.63808e-06	0	0	0	0	0	0	0	0	0	0	1.51378e-06	0
k__Bacteria;p__Proteobacteria;c__Alphaproteobacteria;o__Sphingomonadales;f__Sphingomonadaceae;g__Sphingobium	0	0	0	0	0	0	0	0	0	0	0	0	0	0	0	0	0	0	0	0	3.02688e-06	0	0	0	0	0	0	0	0	0	0	0	0	0	0	0	0	0	0	0	0	0	0	0	0
k__Bacteria;p__Proteobacteria;c__Alphaproteobacteria;o__Rhizobiales;f__Brucellaceae;g__Pseudochrobactrum	0	0	0	0	0	0	0	0	0	0	0	0	0	0	0	0	0	0	0	0	0	0	0	0	0	0	0	0	0	0	0	0	0	0	0	2.99956e-06	0	0	0	0	0	0	0	0	0
k__Eukaryota;p__Basidiomycota;c__Tremellomycetes;o__Trichosporonales;f__Trichosporonaceae;g__Trichosporon	0	0	0	0	0	0	0	0	0	0	9.53864e-07	0	0	0	0	0	0	0	0	0	0	0	0	0	0	0	0	0	0	0	0	0	1.84284e-06	0	0	0	0	0	0	0	0	0	0	0	0
k__Bacteria;p__Firmicutes;c__Bacilli;o__Bacillales;f__Bacillaceae;g__Lysinibacillus	0	0	0	0	0	0	0	0	0	0	0	0	0	0	0	0	0	0	0	0	0	0	0	0	2.79581e-06	0	0	0	0	0	0	0	0	0	0	0	0	0	0	0	0	0	0	0	0
k__Bacteria;p__Proteobacteria;c__Gammaproteobacteria;o__Enterobacterales;f__Erwiniaceae;g__Erwinia	0	0	0	0	0	0	0	0	0	0	0	0	0	0	0	0	0	0	0	0	0	0	0	0	2.79581e-06	0	0	0	0	0	0	0	0	0	0	0	0	0	0	0	0	0	0	0	0
k__Bacteria;p__Firmicutes;c__Tissierellia;o__Tissierellales;f__Peptoniphilaceae;g__Anaerosphaera	0	2.63727e-06	0	0	0	0	0	0	0	0	0	0	0	0	0	0	0	0	0	0	0	0	0	0	0	0	0	0	0	0	0	0	0	0	0	0	0	0	0	0	0	0	0	0	0
k__Bacteria;p__Actinobacteria;c__Actinobacteria;o__Micrococcales;f__Microbacteriaceae;g__Agromyces	0	0	0	0	0	0	0	0	0	0	0	0	0	0	0	0	0	0	0	0	0	0	0	0	0	0	0	0	0	0	0	0	0	0	0	0	0	0	0	0	0	2.63015e-06	0	0	0
k__Bacteria;p__Firmicutes;c__Erysipelotrichia;o__Erysipelotrichales;f__Erysipelotrichaceae;g__Candidatus Stoquefichus	0	0	0	0	7.58376e-07	0	0	0	0	0	0	0	0	8.74975e-07	0	0	0	0	0	0	0	0	0	0	0	0	0	0	0	0	0	0	0	0	0	0	9.84117e-07	0	0	0	0	0	0	0	0
k__Bacteria;p__Proteobacteria;c__Gammaproteobacteria;o__Pseudomonadales;f__Moraxellaceae;g__Psychrobacter	0	0	0	0	0	0	0	0	0	0	0	0	0	0	0	0	0	0	0	0	0	0	5.45341e-07	0	0	0	0	0	0	0	0	0	0	6.87509e-07	0	0	0	0	0	0	0	0	0	1.38214e-06	0
k__Viruses;p__unclassified;c__unclassified;o__unclassified;f__Baculoviridae;g__Alphabaculovirus	0	0	0	0	0	0	0	0	0	0	0	0	0	0	0	0	0	0	0	0	0	0	0	0	0	2.54771e-06	0	0	0	0	0	0	0	0	0	0	0	0	0	0	0	0	0	0	0
k__Bacteria;p__Proteobacteria;c__Deltaproteobacteria;o__Desulfobacterales;f__Desulfobulbaceae;g__Desulfobulbus	0	0	0	0	0	0	0	0	0	0	0	0	0	0	0	0	0	1.13646e-06	9.06175e-07	0	0	0	0	0	0	0	0	4.81709e-07	0	0	0	0	0	0	0	0	0	0	0	0	0	0	0	0	0
k__Bacteria;p__Firmicutes;c__Clostridia;o__Clostridiales;f__Lachnospiraceae;g__Niameybacter	0	0	0	0	0	0	0	0	0	0	0	0	0	0	0	0	0	0	0	0	0	0	0	0	2.41018e-06	0	0	0	0	0	0	0	0	0	0	0	0	0	0	0	0	0	0	0	0
k__Bacteria;p__Firmicutes;c__Clostridia;o__Clostridiales;f__Clostridiaceae;g__Candidatus Arthromitus	0	0	0	0	0	0	0	0	0	0	0	0	0	0	0	0	0	0	0	0	0	0	0	0	0	1.27385e-06	0	0	0	0	0	0	0	0	0	0	0	1.11319e-06	0	0	0	0	0	0	0
k__Bacteria;p__Deinococcus-Thermus;c__Deinococci;o__Deinococcales;f__Deinococcaceae;g__Deinococcus	0	0	0	0	0	0	0	0	0	0	0	0	0	0	2.35962e-06	0	0	0	0	0	0	0	0	0	0	0	0	0	0	0	0	0	0	0	0	0	0	0	0	0	0	0	0	0	0
k__Bacteria;p__Firmicutes;c__Clostridia;o__Clostridiales;f__Lachnospiraceae;g__Anaerocolumna	0	0	0	0	0	0	0	0	0	0	0	0	0	0	0	0	0	0	1.28375e-06	0	0	0	0	0	0	0	0	0	0	0	0	0	0	0	0	0	0	9.74042e-07	0	0	0	0	0	0	0
k__Bacteria;p__Firmicutes;c__Bacilli;o__Bacillales;f__Paenibacillaceae;g__Brevibacillus	0	0	0	0	0	0	0	0	0	0	0	0	0	0	0	0	0	0	0	0	0	0	0	0	0	0	0	0	0	0	0	0	0	0	0	0	0	0	2.22074e-06	0	0	0	0	0	0
k__Bacteria;p__Firmicutes;c__Bacilli;o__Lactobacillales;f__Carnobacteriaceae;g__Pisciglobus	0	0	0	0	0	0	0	0	0	0	0	0	0	0	0	0	0	0	0	0	0	0	0	0	0	0	0	0	0	0	0	0	0	0	0	0	0	0	0	0	0	2.10412e-06	0	0	0
k__Bacteria;p__Proteobacteria;c__Gammaproteobacteria;o__Enterobacterales;f__Pectobacteriaceae;g__Pectobacterium	0	0	9.29349e-07	0	0	0	0	1.11546e-06	0	0	0	0	0	0	0	0	0	0	0	0	0	0	0	0	0	0	0	0	0	0	0	0	0	0	0	0	0	0	0	0	0	0	0	0	0
k__Bacteria;p__Proteobacteria;c__Gammaproteobacteria;o__Enterobacterales;f__Enterobacteriaceae;g__Cedecea	0	0	0	0	0	0	0	0	0	0	0	0	0	0	0	0	0	0	0	0	0	0	0	0	0	0	0	0	0	0	0	0	0	1.96431e-06	0	0	0	0	0	0	0	0	0	0	0
k__Bacteria;p__Proteobacteria;c__Alphaproteobacteria;o__Rhizobiales;f__Rhizobiaceae;g__Ciceribacter	0	0	0	0	0	0	0	0	0	0	0	0	0	1.80464e-06	0	0	0	0	0	0	0	0	0	0	0	0	0	0	0	0	0	0	0	0	0	0	0	0	0	0	0	0	0	0	0
k__Bacteria;p__Proteobacteria;c__Gammaproteobacteria;o__Pseudomonadales;f__Moraxellaceae;g__Moraxella	0	0	0	0	0	0	0	0	0	0	0	0	0	0	0	0	0	0	0	0	0	0	0	0	0	0	0	1.68598e-06	0	0	0	0	0	0	0	0	0	0	0	0	0	0	0	0	0
k__Bacteria;p__Proteobacteria;c__Gammaproteobacteria;o__Enterobacterales;f__Hafniaceae;g__Edwardsiella	0	0	0	0	0	0	0	0	0	0	0	0	0	0	0	0	0	0	0	0	0	0	0	0	0	0	0	0	0	0	0	0	0	0	0	0	0	8.34893e-07	0	0	0	0	7.13354e-07	0	0
k__Eukaryota;p__Ascomycota;c__Dothideomycetes;o__Pleosporales;f__Pleosporaceae;g__Exserohilum	0	0	0	0	0	0	0	0	0	0	0	0	0	0	1.50614e-06	0	0	0	0	0	0	0	0	0	0	0	0	0	0	0	0	0	0	0	0	0	0	0	0	0	0	0	0	0	0
k__Bacteria;p__Actinobacteria;c__Actinobacteria;o__Micrococcales;f__Dermatophilaceae;g__Piscicoccus	0	0	0	0	0	0	0	0	0	0	0	0	0	0	0	0	0	0	0	0	0	0	0	0	0	0	0	0	0	0	0	1.48202e-06	0	0	0	0	0	0	0	0	0	0	0	0	0
k__Bacteria;p__Firmicutes;c__Bacilli;o__Lactobacillales;f__Leuconostocaceae;g__Oenococcus	0	0	0	0	0	0	0	0	0	0	0	0	0	0	0	0	0	0	0	0	0	0	0	0	0	0	0	0	0	0	0	0	0	0	0	0	0	0	0	0	0	1.44658e-06	0	0	0
k__Bacteria;p__Firmicutes;c__Negativicutes;o__Veillonellales;f__Veillonellaceae;g__Colibacter	0	0	0	0	0	0	0	0	1.4033e-06	0	0	0	0	0	0	0	0	0	0	0	0	0	0	0	0	0	0	0	0	0	0	0	0	0	0	0	0	0	0	0	0	0	0	0	0
k__Bacteria;p__Firmicutes;c__Bacilli;o__Lactobacillales;f__Carnobacteriaceae;g__Trichococcus	0	0	0	0	0	0	0	0	0	0	0	7.39299e-07	0	0	0	0	0	0	0	0	0	0	0	0	0	0	0	0	0	0	0	0	0	0	0	0	0	0	0	0	0	6.57537e-07	0	0	0
k__Eukaryota;p__Ascomycota;c__Dothideomycetes;o__Pleosporales;f__Pleosporaceae;g__Alternaria	0	0	0	0	0	0	0	0	0	0	0	6.86492e-07	0	0	6.52662e-07	0	0	0	0	0	0	0	0	0	0	0	0	0	0	0	0	0	0	0	0	0	0	0	0	0	0	0	0	0	0
k__Bacteria;p__Proteobacteria;c__Betaproteobacteria;o__Rhodocyclales;f__Azonexaceae;g__Dechloromonas	0	0	0	0	0	0	0	0	0	0	0	0	0	1.31246e-06	0	0	0	0	0	0	0	0	0	0	0	0	0	0	0	0	0	0	0	0	0	0	0	0	0	0	0	0	0	0	0
k__Bacteria;p__Proteobacteria;c__Alphaproteobacteria;o__Rhodobacterales;f__Rhodobacteraceae;g__Paracoccus	0	0	0	0	0	0	0	0	0	0	0	0	0	0	0	0	0	0	0	0	0	0	0	0	0	0	0	0	0	0	0	0	0	0	0	1.26648e-06	0	0	0	0	0	0	0	0	0
k__Bacteria;p__Firmicutes;c__Clostridia;o__Clostridiales;f__Clostridiales Family XIII. Incertae Sedis;g__Bacilliculturomica	0	0	0	0	1.26396e-06	0	0	0	0	0	0	0	0	0	0	0	0	0	0	0	0	0	0	0	0	0	0	0	0	0	0	0	0	0	0	0	0	0	0	0	0	0	0	0	0
k__Viruses;p__unclassified;c__unclassified;o__Caudovirales;f__Myoviridae;g__Rb69virus	0	0	0	0	0	0	0	0	0	0	0	0	0	0	0	0	0	0	0	0	0	0	0	0	0	0	0	0	0	0	0	0	0	0	0	0	1.25748e-06	0	0	0	0	0	0	0	0
k__Bacteria;p__Actinobacteria;c__Actinobacteria;o__Corynebacteriales;f__Dietziaceae;g__Dietzia	0	0	0	0	0	0	0	0	0	0	0	0	0	0	0	0	0	0	0	0	0	0	0	0	0	0	0	0	0	0	0	0	0	0	0	0	0	0	0	0	0	0	0	1.25051e-06	0
k__Bacteria;p__Proteobacteria;c__Gammaproteobacteria;o__Alteromonadales;f__Pseudoalteromonadaceae;g__Pseudoalteromonas	0	0	0	0	5.05584e-07	0	0	0	0	0	0	0	0	0	0	0	6.0986e-07	0	0	0	0	0	0	0	0	0	0	0	0	0	0	0	0	0	0	0	0	0	0	0	0	0	0	0	0
k__Bacteria;p__Firmicutes;c__Clostridia;o__Clostridiales;f__Peptostreptococcaceae;g__Asaccharospora	0	0	0	0	0	0	0	0	0	0	0	0	0	0	0	0	0	0	0	0	0	0	0	0	0	0	0	0	0	0	0	0	0	0	0	0	1.09346e-06	0	0	0	0	0	0	0	0
k__Bacteria;p__Proteobacteria;c__Alphaproteobacteria;o__Rhodobacterales;f__Rhodobacteraceae;g__Haematobacter	0	0	0	0	0	0	0	0	0	0	0	0	0	0	0	0	0	0	0	0	0	0	0	0	0	0	0	0	0	0	0	0	0	0	0	1.06651e-06	0	0	0	0	0	0	0	0	0
k__Viruses;p__unclassified;c__unclassified;o__Caudovirales;f__Siphoviridae;g__Pis4avirus	0	0	0	0	0	0	0	0	0	0	0	0	0	0	0	0	0	0	0	0	0	0	0	0	1.06048e-06	0	0	0	0	0	0	0	0	0	0	0	0	0	0	0	0	0	0	0	0
k__Bacteria;p__Proteobacteria;c__Gammaproteobacteria;o__Xanthomonadales;f__Xanthomonadaceae;g__Xanthomonas	0	0	0	0	0	0	0	0	0	0	0	0	0	0	0	0	0	0	1.0572e-06	0	0	0	0	0	0	0	0	0	0	0	0	0	0	0	0	0	0	0	0	0	0	0	0	0	0
k__Bacteria;p__Firmicutes;c__Bacilli;o__Lactobacillales;f__Carnobacteriaceae;g__Marinilactibacillus	0	0	0	0	0	0	9.61345e-07	0	0	0	0	0	0	0	0	0	0	0	0	0	0	0	0	0	0	0	0	0	0	0	0	0	0	0	0	0	0	0	0	0	0	0	0	0	0
k__Bacteria;p__Firmicutes;c__Erysipelotrichia;o__Erysipelotrichales;f__Erysipelotrichaceae;g__Faecalibaculum	0	0	0	0	0	9.49569e-07	0	0	0	0	0	0	0	0	0	0	0	0	0	0	0	0	0	0	0	0	0	0	0	0	0	0	0	0	0	0	0	0	0	0	0	0	0	0	0
k__Bacteria;p__Proteobacteria;c__Gammaproteobacteria;o__Pasteurellales;f__Pasteurellaceae;g__Rodentibacter	0	0	0	0	0	0	0	0	0	0	0	0	0	8.74975e-07	0	0	0	0	0	0	0	0	0	0	0	0	0	0	0	0	0	0	0	0	0	0	0	0	0	0	0	0	0	0	0
k__Bacteria;p__Proteobacteria;c__Gammaproteobacteria;o__Methylococcales;f__Methylococcaceae;g__Methyloterricola	0	0	0	0	0	0	0	0	0	0	0	8.44914e-07	0	0	0	0	0	0	0	0	0	0	0	0	0	0	0	0	0	0	0	0	0	0	0	0	0	0	0	0	0	0	0	0	0
k__Bacteria;p__Firmicutes;c__Clostridia;o__Clostridiales;f__Ruminococcaceae;g__Caproiciproducens	0	0	0	0	0	0	0	0	0	0	0	0	0	8.20289e-07	0	0	0	0	0	0	0	0	0	0	0	0	0	0	0	0	0	0	0	0	0	0	0	0	0	0	0	0	0	0	0
k__Bacteria;p__Proteobacteria;c__Gammaproteobacteria;o__Enterobacterales;f__Enterobacteriaceae;g__Yokenella	0	0	0	0	0	0	0	7.43639e-07	0	0	0	0	0	0	0	0	0	0	0	0	0	0	0	0	0	0	0	0	0	0	0	0	0	0	0	0	0	0	0	0	0	0	0	0	0
k__Bacteria;p__Bacteroidetes;c__Flavobacteriia;o__Flavobacteriales;f__Flavobacteriaceae;g__Bergeyella	0	0	0	0	0	0	0	0	0	0	0	0	0	0	0	0	0	0	0	0	0	0	0	0	0	0	0	0	0	0	0	0	0	0	0	7.33225e-07	0	0	0	0	0	0	0	0	0
k__Eukaryota;p__Ascomycota;c__Leotiomycetes;o__Helotiales;f__Sclerotiniaceae;g__Sclerotinia	0	0	0	0	0	0	0	0	0	0	0	0	0	0	0	0	0	0	0	7.14384e-07	0	0	0	0	0	0	0	0	0	0	0	0	0	0	0	0	0	0	0	0	0	0	0	0	0
k__Bacteria;p__Proteobacteria;c__Gammaproteobacteria;o__Enterobacterales;f__Enterobacteriaceae;g__Enterobacillus	0	0	0	0	0	0	0	0	0	0	0	0	0	0	0	0	0	0	0	0	0	0	0	0	0	0	0	0	0	0	0	0	0	0	0	0	0	0	0	0	0	7.01373e-07	0	0	0
k__Bacteria;p__Firmicutes;c__Clostridia;o__Clostridiales;f__Ruminococcaceae;g__Candidatus Soleaferrea	0	0	0	0	0	0	0	0	0	0	0	0	0	0	0	0	0	0	0	0	0	0	0	0	0	0	0	0	0	0	0	0	0	0	0	0	0	6.95744e-07	0	0	0	0	0	0	0
k__Bacteria;p__Actinobacteria;c__Actinobacteria;o__Micrococcales;f__Dermacoccaceae;g__Dermacoccus	0	0	0	0	0	0	0	0	0	0	0	0	0	0	0	0	0	0	0	0	0	0	0	0	0	0	0	0	0	0	0	0	0	6.87509e-07	0	0	0	0	0	0	0	0	0	0	0
k__Eukaryota;p__Basidiomycota;c__Malasseziomycetes;o__Malasseziales;f__Malasseziaceae;g__Malassezia	0	0	0	0	0	0	0	0	0	0	0	0	0	0	0	0	0	0	0	0	0	0	0	0	0	0	0	0	0	0	0	0	0	0	0	0	0	0	0	0	0	6.57537e-07	0	0	0
k__Bacteria;p__Firmicutes;c__Bacilli;o__Bacillales;f__Listeriaceae;g__Brochothrix	0	0	0	0	0	0	0	0	0	0	0	0	0	6.56231e-07	0	0	0	0	0	0	0	0	0	0	0	0	0	0	0	0	0	0	0	0	0	0	0	0	0	0	0	0	0	0	0
k__Bacteria;p__Actinobacteria;c__Actinobacteria;o__Micrococcales;f__unclassified;g__Tropheryma	0	0	0	0	0	0	0	0	0	0	0	0	0	0	0	0	0	0	0	0	0	0	0	0	0	0	0	0	0	0	0	0	0	0	0	0	0	0	0	0	0	0	0	0	0
k__Bacteria;p__Actinobacteria;c__Actinobacteria;o__Pseudonocardiales;f__Pseudonocardiaceae;g__Amycolatopsis	0	0	0	0	0	0	0	0	0	0	0	0	0	0	0	0	0	0	0	0	0	0	0	0	0	0	0	0	0	0	0	0	0	0	0	0	0	0	0	0	0	0	0	0	0
k__Bacteria;p__Proteobacteria;c__Alphaproteobacteria;o__Sphingomonadales;f__Sphingomonadaceae;g__Sphingopyxis	0	0	0	0	0	0	0	0	0	0	0	0	0	0	0	0	0	0	0	0	0	0	0	0	0	0	0	0	0	0	0	0	0	0	0	0	0	0	0	0	0	0	0	0	0
k__Bacteria;p__Proteobacteria;c__Betaproteobacteria;o__Burkholderiales;f__Comamonadaceae;g__Acidovorax	0	0	0	0	0	0	0	0	0	0	0	0	0	0	0	0	0	0	0	0	0	0	0	0	0	0	0	0	0	0	0	0	0	0	0	0	0	0	0	0	0	0	0	0	0
k__Bacteria;p__Proteobacteria;c__Gammaproteobacteria;o__Enterobacterales;f__Yersiniaceae;g__Yersinia	0	0	0	0	0	0	0	0	0	0	0	0	0	0	0	0	0	0	0	0	0	0	0	0	0	0	0	0	0	0	0	0	0	0	0	0	0	0	0	0	0	0	0	0	0
k__Viruses;p__unclassified;c__unclassified;o__Caudovirales;f__Myoviridae;g__Cvm10virus	0	0	0	0	0	0	0	0	0	0	0	0	0	0	0	0	0	0	0	0	0	0	0	0	0	0	0	0	0	0	0	0	0	0	0	0	0	0	0	0	0	0	0	0	0
k__Viruses;p__unclassified;c__unclassified;o__Caudovirales;f__Myoviridae;g__Kp15virus	0	0	0	0	0	0	0	0	0	0	0	0	0	0	0	0	0	0	0	0	0	0	0	0	0	0	0	0	0	0	0	0	0	0	0	0	0	0	0	0	0	0	0	0	0
k__Viruses;p__unclassified;c__unclassified;o__Caudovirales;f__Podoviridae;g__Kp32virus	0	0	0	0	0	0	0	0	0	0	0	0	0	0	0	0	0	0	0	0	0	0	0	0	0	0	0	0	0	0	0	0	0	0	0	0	0	0	0	0	0	0	0	0	0
k__Viruses;p__unclassified;c__unclassified;o__Caudovirales;f__Siphoviridae;g__Lmd1virus	0	0	0	0	0	0	0	0	0	0	0	0	0	0	0	0	0	0	0	0	0	0	0	0	0	0	0	0	0	0	0	0	0	0	0	0	0	0	0	0	0	0	0	0	0
k__Viruses;p__unclassified;c__unclassified;o__Caudovirales;f__Siphoviridae;g__Nonagvirus	0	0	0	0	0	0	0	0	0	0	0	0	0	0	0	0	0	0	0	0	0	0	0	0	0	0	0	0	0	0	0	0	0	0	0	0	0	0	0	0	0	0	0	0	0

## Sheet: s
Taxon	F93606_1	F94343_1	F93606_2	F03884_1	F93606_3	F94343_2	F03884_2	F03884_3	F03884_4	F12364_1	F12364_2	F16438_1	F16438_2	F37110_1	F37110_2	F37110_3	F12364	F10947_1	F10947_2	F31784_1	F31784_2	F40474_1	F50952_1	F50952_2	F00962_2	F48537_1	F48537_2	F28491_1	F28491_2	F39064_1	F39064_2	F10922_1	F10922_2	F93189_3	F03852_4	F79603_3	F19416_1	F02648_1	F26743_1	F93187_1	F80863_1	F76380_1	F61450_1	F69297_1	F15272_1
k__Bacteria;p__Proteobacteria;c__Gammaproteobacteria;o__Enterobacterales;f__Enterobacteriaceae;g__Escherichia;s__Escherichia coli	0.00162292	0.000333819	0.0489806	0.0153144	0.0452733	0.00055286	0.0246732	0.0575284	0.00339656	0.00675928	0.00641649	0.0339429	0.00632813	0.0544041	0.0299275	0.0313411	0.0219916	0.00218336	0.000147337	0.0240699	0.447837	0	0	0.000185789	0.0102478	0.00386384	0.000377989	0.156804	0.000380853	0.521838	0.0404815	0.00530972	0.00086807	0.151499	0.000565864	0.00719322	0.00479561	0.000801439	0.000582681	0.0685975	0.0131009	0.00328599	0.0686758	0.0445795	0.214155
k__Bacteria;p__Firmicutes;c__Clostridia;o__Clostridiales;f__Lachnospiraceae;g__unclassified;s__[Eubacterium] rectale	0.0157863	0.000210216	0.200234	0.0189702	0.0687197	0.000259644	0.00240833	0.00528629	3.65871e-05	0.0224709	0.0414268	0.000187783	0.0385914	0.000141964	0.000368892	0.000103844	0.00413946	0.00080938	0.0338161	0.0194677	0.000149312	0.000779791	0.213319	0.300722	0.000852574	0.0426598	0.00266019	0.000337091	0.0134665	0.212177	0.0692343	0.0491818	0.00300872	0.00501168	7.10582e-05	0.0421164	0.000334828	0.182198	0.0013061	0.17575	0.0802435	5.53635e-05	0.0262782	0.0329387	0.000702355
k__Bacteria;p__Firmicutes;c__Clostridia;o__Clostridiales;f__Ruminococcaceae;g__Faecalibacterium;s__Faecalibacterium prausnitzii	0.00734255	0.0278401	0.0200017	0.0522412	0.0283356	0.0354614	0.0284494	0.250453	0.0102617	0.0203456	0.0188942	8.58299e-05	0.0871031	0.0178097	0.0151786	0.0171673	0.01386	0.0124186	0.0466811	0.0546475	0.000107677	0.014829	0.0079459	0.0127255	0.0108122	0.342149	0.0910546	0.0465086	0.0547485	0.00344337	0.0115544	0.136755	0.117361	0.000469782	0.00010768	0.00899627	0.0795036	0.0275482	0.000515507	0.0253954	0.000700892	3.13419e-05	0.0174085	0.091261	0.0568129
k__Bacteria;p__Firmicutes;c__Clostridia;o__Clostridiales;f__Lachnospiraceae;g__Blautia;s__Blautia obeum	0.162067	0.0137434	0.0738541	0.0129111	0.139237	0.0166923	0.00790712	0.00174165	0.00230547	0.00594026	0.00812564	0.00205075	0.0295789	0.00605609	0.0184556	0.0133192	0.00172179	0.0157065	0.00671402	0.0784403	6.9998e-05	0.0291256	0.0243369	0.0244613	0.033962	0.030633	0.0474867	0.0366008	0.0209445	0.0139052	0.00931871	0.0323791	0.105401	0.061402	0.00512462	0.143071	0.00844034	0.00998472	0.000406999	0.0699355	0.0156447	3.56816e-05	0.0843094	0.0269107	0.0132348
k__Bacteria;p__Actinobacteria;c__Actinobacteria;o__Bifidobacteriales;f__Bifidobacteriaceae;g__Bifidobacterium;s__Bifidobacterium adolescentis	1.47963e-05	0.177341	0.000102126	0.00710131	6.82113e-05	0.238702	3.21186e-05	3.27942e-05	5.26142e-05	4.65508e-05	6.43092e-05	4.25725e-05	0.000103084	8.82463e-05	3.28315e-05	6.88731e-06	3.40626e-05	0.000453316	1.43265e-06	0.138267	7.86372e-05	4.21883e-05	0.303023	0.157456	0.00011572	2.55611e-05	0	0.000691328	0	0	0.000118297	1.24331e-06	0	0.000413503	5.40999e-06	0.0519017	7.82267e-05	0.199276	0.000518161	3.95518e-05	0.000208022	4.12925e-05	0.179794	5.28397e-05	5.35216e-05
k__Bacteria;p__Bacteroidetes;c__Bacteroidia;o__Bacteroidales;f__Bacteroidaceae;g__Bacteroides;s__Bacteroides vulgatus	0.00290743	0.00101271	0.00755318	0.010585	0.00118474	0.025926	0.0404134	0.0260948	0.0245504	0.0139104	0.00312675	0.366868	0.00597968	0.0733005	0.062185	0.0481026	0.0562213	0.013427	0.0467179	0.000717331	0.177672	0.00047615	4.36387e-05	0.0010927	0.00722667	0.00475908	0.0134079	0.0683844	0.0183665	0.00348158	0.00235608	0.000315142	0.000867329	0	0	0.00132091	0.138742	0.00316439	0.000735122	0.0145468	0.00706821	0.000346339	0.00030045	0.0343064	0.0231084
k__Bacteria;p__Firmicutes;c__Clostridia;o__Clostridiales;f__Lachnospiraceae;g__Dorea;s__Dorea longicatena	0.0497468	0.0464841	0.0441263	0.0192606	0.0591577	0.0169242	0.00221336	0.00130015	0.000536935	0.0294011	0.0243419	6.39641e-05	0.0390291	0.00933378	0.0387932	0.012793	0.0132187	0.0107458	0.013336	0.037046	0.000117149	0.0303401	0.0404136	0.0405003	0.0175118	0.00225192	0.0232537	0.0287092	0.0225229	0.0112105	0.0401163	0.0813489	0.0581001	0.0194277	0.0408629	0.0881409	0.0447197	0.0145738	0.0472762	0.0373028	0.0160736	3.3446e-05	0.0654229	0.0309033	0.0021141
k__Bacteria;p__Bacteroidetes;c__Bacteroidia;o__Bacteroidales;f__Prevotellaceae;g__Prevotella;s__Prevotella copri	1.87608e-05	0.000173886	5.22972e-06	0.000112153	0.000111327	0.00943252	0.000205548	7.8271e-05	0.000119151	0.145108	0.4485	7.66094e-05	0.000110923	9.30706e-05	3.73289e-05	2.21035e-05	0.218749	8.01711e-06	1.16874e-05	0.00230251	9.99228e-06	1.79734e-05	0	9.1552e-07	0.00205461	0.0270667	0.0364103	0.00512716	0.0854489	2.40194e-05	3.79041e-05	0.00967512	0.0187084	0	0	0.00276998	8.4732e-05	0.00342879	7.09661e-06	0.00974122	0.00237095	3.33145e-06	0.0117203	6.30368e-06	6.26317e-06
k__Bacteria;p__Proteobacteria;c__Gammaproteobacteria;o__Enterobacterales;f__Enterobacteriaceae;g__Klebsiella;s__Klebsiella pneumoniae	0	4.97569e-05	0.0216943	0.000191381	0.00276263	7.44073e-05	0.0197542	0.0053489	0.000323834	0.00574856	0.00189562	0.000478835	0.000861212	0.0252272	0.0142469	0.0144502	0.00303933	0.00352335	0.00306905	0.00847698	0	0	0	0	0.00476369	0	0.000304441	0.0721545	0.00637281	0.0570565	0.528587	0.000282084	0	0.0401832	0	0.000367118	0.000447931	0.000228323	0.0102867	0.000950545	0.0118328	0.147573	0.000268017	0.000147519	0.00234791
k__Bacteria;p__Actinobacteria;c__Actinobacteria;o__Bifidobacteriales;f__Bifidobacteriaceae;g__Bifidobacterium;s__Bifidobacterium longum	0.00110745	0.00124715	0.000915025	0.0214873	0.000152434	0.00384047	0.00614319	0.0754947	0.0199455	0.00346283	0.026145	0.00673246	0.000455301	0.0105365	0.0971613	0.0274074	0.00145418	0.0390944	1.61362e-05	0.0488151	1.82671e-05	2.50818e-05	0.00173752	0.000889397	0.000486638	0.0904959	0.0173752	6.91617e-05	1.62337e-05	0.00312792	0.000274072	0.00723019	0.00510158	0.0213566	0.149494	0.00311961	0.0110892	0.0113079	0.0548032	0.0155276	0.122806	0.000315918	0.0926881	0.000512885	0.00466389
k__Bacteria;p__Bacteroidetes;c__Bacteroidia;o__Bacteroidales;f__Bacteroidaceae;g__Bacteroides;s__Bacteroides stercoris	2.33625e-05	0.000141768	4.23078e-05	0.0621047	8.40219e-05	0.00144184	0.25538	0.0385829	0.119571	0.000593815	0.000319505	8.70944e-05	0.0148274	0.117801	0.00828192	0.145527	0.00185539	0.0107473	0.0233473	6.22782e-05	2.75308e-05	0.0786516	1.72384e-05	0.000254026	0.00118527	0.00156322	0.00287624	0.00247523	0.00108395	0.000535198	0.000433258	1.55779e-05	7.49253e-05	0.00400007	2.65298e-06	0.000410145	0.0453101	0.00148462	5.48769e-05	0.00479961	0.00119863	6.57523e-06	1.25366e-05	0.000332179	0.0124417
k__Bacteria;p__Firmicutes;c__Clostridia;o__Clostridiales;f__Lachnospiraceae;g__Blautia;s__[Ruminococcus] gnavus	0.00320654	0.00112124	0.000569334	0.0201022	0.105746	0.00359367	0.00545881	0.00113878	0.152484	0.00470298	0.000528094	0.0929379	0.0276315	0.0703459	0.0390852	0.00752511	0.019282	0.000250012	0.000399937	0.001257	0	0.00617464	0.0003901	0.000658381	0.00065083	0.000543687	0.000142723	8.42366e-05	0.000503948	0.0019108	0.00148599	0.000251148	0.000214543	7.15527e-05	0.0205257	0.00102012	0.0110023	0.000288836	0.141807	0.000100919	0.00260389	0.00655375	0.00724063	0.000415425	0.171462
k__Bacteria;p__Actinobacteria;c__Actinobacteria;o__Bifidobacteriales;f__Bifidobacteriaceae;g__Bifidobacterium;s__Bifidobacterium pseudocatenulatum	1.5575e-06	0.000583196	2.18003e-05	0.00129886	3.49338e-05	0.000804515	0.000212673	1.09845e-05	1.72143e-05	8.45634e-05	0.0136279	5.08446e-05	2.38112e-05	0.00309892	0.159324	0.0486009	0.000307719	0.119753	0.0005475	0.0214697	1.71222e-05	6.24156e-06	0.0478062	0.0266556	9.05262e-05	4.90627e-05	7.31175e-06	4.18052e-05	1.7448e-05	0.0261709	3.13469e-05	0.00292038	0.000211447	0.00488729	0.154061	0.0078804	0.0145913	0.00776176	0.192712	3.77191e-05	0.0628065	0.00209754	3.01543e-05	6.28514e-05	2.78478e-05
k__Bacteria;p__Firmicutes;c__Clostridia;o__Clostridiales;f__Ruminococcaceae;g__Subdoligranulum;s__Subdoligranulum sp. APC924/74	0.170958	0.000849553	0.0660786	0.0979241	0.00796296	0.000989472	0.000604543	0.00357802	1.29512e-05	0.00122102	0.000384811	0.00103797	0.00200863	2.01644e-05	3.87781e-05	3.52374e-05	0.000113964	0.0010539	0.00141629	0.0525258	2.47725e-05	0.022027	0.0201752	0.0103702	0.00389636	0.0619838	0.0108749	0.00200521	0.0137604	0.00172432	0.000934275	0.00536004	0.00398827	0.00491705	9.34264e-05	0.0175388	0.0532488	0.0767016	2.80614e-05	0.00442425	0.00021278	1.98572e-05	0.00538375	0.0471103	0.0420314
k__Bacteria;p__Firmicutes;c__Clostridia;o__Clostridiales;f__Lachnospiraceae;g__Roseburia;s__Roseburia inulinivorans	0.00537366	0.00769652	0.00113015	0.0422732	0.00470066	0.0252102	0.0249018	0.0150443	0.000109761	0.146571	0.0659608	0.0267982	0.0485953	0.00157678	0.113285	0.00486559	0.0491692	5.44641e-05	0.00071776	0.0120689	2.37837e-05	0.00103182	0.000131872	0.00184892	0.00615233	1.85348e-05	3.10391e-05	0.00263994	0.00552444	0.000213521	0.000643837	0.0210065	0.00999939	0.000476461	1.85708e-05	0.00157881	0.0372947	0.000809688	1.14846e-05	0.00881397	0.000864487	7.93412e-06	0.00153207	9.82015e-05	0.00742625
k__Bacteria;p__Firmicutes;c__Clostridia;o__Clostridiales;f__Eubacteriaceae;g__Eubacterium;s__[Eubacterium] hallii	0.0433418	0.0546108	0.0189916	0.0217427	0.0130683	0.0311597	0.00583275	0.0183334	0.0115113	0.00626711	0.00884173	0.026307	0.00629494	0.0082803	0.0261243	0.0192553	0.00219718	0.00571176	0.0158892	0.0157697	2.99769e-05	0.0181492	0.025833	0.0227079	0.0213292	0.0166879	0.010505	0.020135	0.0160254	0.0041058	0.00543372	0.020695	0.0275326	0.0243772	0.000129216	0.0143067	8.05774e-05	0.00986099	0.00131244	5.19672e-05	0.0158142	6.18072e-06	0.00989568	0.0136074	0.00636949
k__Bacteria;p__Bacteroidetes;c__Bacteroidia;o__Bacteroidales;f__Bacteroidaceae;g__Bacteroides;s__Bacteroides plebeius	3.39818e-06	0	2.29168e-06	2.49229e-05	5.98292e-05	2.32383e-05	1.40802e-05	1.58134e-05	1.35448e-05	0.116588	0.092469	2.36045e-05	0.00049037	2.30915e-05	1.39921e-05	8.22207e-06	0.129789	3.89527e-05	4.6222e-05	9.34769e-06	1.87876e-05	1.11539e-05	0.00420291	0.0493883	0.000260083	0.0410956	0.0270773	0.00581815	0.000865243	9.6535e-06	1.21016e-05	0.000518312	1.98589e-05	1.57151e-06	0	0.0001306	2.69502e-05	0.00703493	0.000173569	0.00413692	0.00913887	9.02999e-06	0.000394475	0.00111309	0.0801444
k__Bacteria;p__Firmicutes;c__Clostridia;o__Clostridiales;f__Ruminococcaceae;g__Gemmiger;s__Gemmiger formicilis	0.00340314	0.0169445	0.00461937	0.000477322	0.0157644	0.0128839	0.00028658	0.000448718	7.77071e-06	0.00723035	0.00310891	2.9453e-05	0.0225416	1.25214e-05	0.000169454	0.00067437	0.000193975	0.00728285	0.0599058	0.0116175	6.07864e-05	0.000292313	0.0364337	0.0179413	0.00675047	0.0143018	0.0204173	0.0150864	0.0212771	0.013532	0.00431115	0.0283498	0.0164302	0.00235593	0.00296265	0.0765368	0.000466736	0.013515	1.75519e-05	0.00177735	0.00511133	1.3545e-05	0.0361614	0.0170548	0.0262879
k__Bacteria;p__Firmicutes;c__Clostridia;o__Clostridiales;f__Ruminococcaceae;g__Ruminococcus;s__Ruminococcus sp. AM42-11	0.0316685	0.0278396	0.0426735	0.00482838	0.00144393	0.013753	0.00181114	0.00077597	0.00369076	0.00316206	0.00401132	0.000511344	0.0107028	0.00372304	0.0140018	0.0143722	0.00473492	0.00186215	0.0032372	0.0296945	2.12336e-05	0.0131114	0.00314794	0.008307	0.00830043	0.00785427	0.00393251	0.0129381	0.0170077	0.0166512	0.0291	0.00489936	0.0125304	0.0226092	0.0325585	0.0121266	0.0226552	0.00440555	1.13762e-05	0.00202276	0.00275941	6.44373e-06	0.00424401	0.0133284	0.00619427
k__Bacteria;p__Firmicutes;c__Clostridia;o__Clostridiales;f__Lachnospiraceae;g__Roseburia;s__Roseburia intestinalis	0.000359358	0.00210335	0.00740805	0.0936892	0.000223456	0.000128258	0.0143631	0.093509	0.000116938	0.000209245	0.000372946	0.000693014	0.00639903	1.92429e-05	2.73346e-05	1.46823e-05	0.0204869	0.000263258	0.000163775	5.38832e-05	3.53893e-05	0.09176	0.000104994	0.00614613	0.000184501	2.61668e-05	0.0979401	0.000185378	0.00672785	5.78753e-05	0.000614089	0.00229726	0.000406535	0	0.000525081	0.000317228	4.86525e-05	1.42817e-05	2.17774e-05	5.85296e-06	1.48091e-05	0	0.000268017	0.000149682	0.00121873
k__Bacteria;p__Bacteroidetes;c__Bacteroidia;o__Bacteroidales;f__Bacteroidaceae;g__Bacteroides;s__Bacteroides uniformis	0.00187629	0.000193894	0.00116964	0.0197111	0.000145206	0.00251946	0.0406501	0.00306583	0.018836	0.00575189	0.00082012	0.00546287	0.00838673	0.0247036	0.00204694	0.10261	0.0129693	0.00984632	0.00990522	0.000728941	0	0.0038259	0	8.69133e-05	0.00613547	0.00352022	0.00897561	0.000783607	0.00657158	0.000410937	0.000541373	0.000101951	0.00154071	0	7.97974e-05	0.000443868	0.00402548	0.0517099	0.000172052	0.00644127	0.000132961	0	7.55518e-05	0.052757	0.00614148
k__Bacteria;p__Bacteroidetes;c__Bacteroidia;o__Bacteroidales;f__Bacteroidaceae;g__Bacteroides;s__Bacteroides fragilis	0.00117768	7.85185e-05	0.00169067	0.0394038	9.85777e-05	0.000875291	0.0735437	0.00421607	0.163948	0.000927507	0.000185524	0.000627154	0.000125893	0.00624842	0.00336475	0.00365481	0.00036682	0.0559379	0.00146259	5.95394e-06	4.26754e-06	0.0474619	4.34216e-06	5.23067e-05	0.0029775	0.00118701	0.00213417	0.00250181	0.00152571	4.28689e-05	1.3541e-05	0	2.59175e-05	0	0	1.88739e-05	0.00379834	0.000495736	0.000347788	0.000255284	0.00158431	0	0.000512337	0.000384092	2.92454e-05
k__Bacteria;p__Verrucomicrobia;c__Verrucomicrobiae;o__Verrucomicrobiales;f__Akkermansiaceae;g__Akkermansia;s__Akkermansia muciniphila	1.35927e-05	0.0126583	0.0544429	9.52934e-05	3.55361e-05	0.00327308	0.00848655	1.57603e-05	0.000553124	7.42708e-06	4.64165e-05	1.85464e-05	0.159959	7.708e-05	2.42863e-05	0.0181113	4.84251e-06	0.017425	0.0105124	0.00111398	0	9.24676e-07	0.000630048	0.00039349	1.8201e-06	1.75657e-06	7.59849e-06	0.000334153	0.00654704	1.50979e-06	1.81257e-06	1.90153e-06	0.00127797	8.54507e-06	0	0.000358671	1.07692e-05	0.0221187	1.00761e-05	0.0442387	6.46895e-06	7.14509e-06	6.07834e-06	0.012708	9.52416e-06
k__Bacteria;p__Firmicutes;c__Clostridia;o__Clostridiales;f__Ruminococcaceae;g__Ruminococcus;s__Ruminococcus bromii	0.00917934	0.00107247	3.33762e-05	0.00861471	0.0195496	0.0297736	0.00331766	0.00933786	3.34572e-06	0.00598617	0.000113336	7.21835e-06	0.000561155	3.57755e-06	4.94721e-06	3.99357e-05	0	0.0742894	0.0186035	0.0246056	4.96492e-05	0.00294712	0.000495528	0.000789239	0.000731873	0.00219534	0.0401921	0.000413429	0.0114267	0.000252318	0.000700826	0.00205416	0.0020726	0	0.000233618	0.0490245	0.0107072	0.00388666	1.20263e-05	0.0074536	4.27699e-06	0	0.000205049	2.11359e-05	0.0114105
k__Bacteria;p__Firmicutes;c__Clostridia;o__Clostridiales;f__Ruminococcaceae;g__unclassified;s__[Eubacterium] siraeum	0.0884424	0.00192933	5.46476e-06	7.45243e-06	0.000147063	0.000677431	5.14576e-06	6.42087e-06	2.86005e-06	1.8363e-05	9.01752e-07	2.52906e-06	0.0196424	2.22242e-06	1.39921e-06	1.88467e-05	0	0.00198092	0.0332147	3.09605e-06	0	9.25254e-05	0.000171298	0.000149169	0.0136119	3.8705e-05	0.00746315	6.55013e-06	0.158824	3.00585e-05	4.63806e-05	4.99517e-05	4.44974e-05	0	0	0.00184437	1.47598e-05	1.72981e-05	2.00439e-06	7.92219e-05	0.000205563	1.53422e-06	3.89394e-06	0.0116388	4.1927e-05
k__Bacteria;p__Firmicutes;c__Clostridia;o__Clostridiales;f__Lachnospiraceae;g__Dorea;s__Dorea formicigenerans	0.00927895	0.00385346	0.00528278	0.0111115	0.00892258	0.00609207	0.00247941	0.00378598	0.00534668	0.00922244	0.00302419	9.39966e-05	0.0075837	0.00221158	0.00464917	0.00159973	0.00202169	0.00522359	0.00473402	0.0046455	1.54568e-05	0.000896762	0.00506374	0.00591676	0.0112297	0.000337806	0.00480296	0.0176267	0.0120829	0.00485031	0.00522298	0.0141052	0.0170543	0.0263816	0.00699814	0.0302905	0.0107965	0.00318224	0.00796213	0.00953111	0.0128606	8.59164e-06	0.00458283	0.0147616	0.00155435
k__Bacteria;p__Firmicutes;c__Clostridia;o__Clostridiales;f__Lachnospiraceae;g__Coprococcus;s__Coprococcus comes	0.00215926	0.00985378	0.0140786	0.00563819	0.0044903	0.0031274	0.00357195	0.000736172	0.000122335	0.00624974	0.00413767	1.32249e-05	0.0188344	0.000158388	0.000269748	9.69563e-05	0.00218881	0.000660802	0.0019178	0.00987747	2.07652e-05	0.0109509	0.000645376	0.00546956	0.00566847	0.00895636	0.0110397	0.00594559	0.00252524	0.00419685	0.0190133	0.00943596	0.0296181	0.00203716	0.000124742	0.0473252	0.00524819	0.0114613	0.00111238	0.0045999	0.0224327	1.22299e-05	0.0132279	0.00806192	0.000107871
k__Bacteria;p__Firmicutes;c__Clostridia;o__Clostridiales;f__Ruminococcaceae;g__Ruminococcus;s__Ruminococcus sp. OM04-4AA	0.000854147	0.000507178	3.98987e-05	0.058027	0.00569472	0.000421195	0.00594884	0.0312171	0	0.021127	0.00733907	3.40896e-05	0.000247601	0.00188765	0.00530325	0.00221494	0.013329	0.000343255	0.000623205	0.00216223	0	0.000319591	2.92228e-05	2.05076e-05	0.0966028	6.34181e-05	0.000417917	0.0421974	0.00823413	0.0018688	0.000172035	0.000239446	0.000248674	0.00492432	0	0.00092357	0.000511016	0.00135172	0	0.000763427	1.79099e-05	0	0.000814022	8.54706e-05	8.06448e-05
k__Bacteria;p__Bacteroidetes;c__Bacteroidia;o__Bacteroidales;f__Rikenellaceae;g__Alistipes;s__Alistipes putredinis	0.0212586	0.000159143	0.00652458	1.24004e-05	0.00117591	0.00272838	3.16662e-06	7.16378e-06	1.34908e-06	0.00419811	0.000373515	7.06029e-06	0.0069972	0.00848937	0.000171503	0.0287269	0.00034866	0.0294415	0.0427221	0.000335505	0	0.00134696	0.000224533	0.000770562	0.083561	1.52034e-05	0.00548969	0.000524347	0.000321542	0.00231437	0.000722524	0.000381476	0.000898834	0	7.80287e-07	8.55267e-05	0.0105372	0.0110887	9.37186e-06	0.00128257	0.000113554	4.47116e-06	3.95092e-05	0.00720103	0.0118909
k__Bacteria;p__Firmicutes;c__Clostridia;o__Clostridiales;f__Ruminococcaceae;g__Ruminococcus;s__Ruminococcus lactaris	0.00172238	0.00289709	6.37556e-05	1.27669e-05	0.00329417	0.00811838	5.7282e-05	1.4646e-05	1.94268e-06	1.45618e-05	0.00640714	0.00378363	2.02749e-05	5.71325e-05	6.94608e-05	3.55578e-05	2.30569e-05	0.0118125	0.00576395	0.00392097	3.66384e-05	8.99247e-05	4.68954e-06	1.7639e-05	0.0469564	9.21288e-05	0.0113242	2.83197e-05	8.78154e-05	0.00281114	0.0395283	0.0349418	0.0653949	1.20319e-05	0.00655868	4.36213e-05	8.27093e-05	3.98288e-05	5.47143e-06	0.019283	0.00199025	4.47116e-06	5.1286e-05	0.00423354	0.00601161
k__Bacteria;p__Firmicutes;c__Bacilli;o__Lactobacillales;f__Lactobacillaceae;g__Lactobacillus;s__Lactobacillus oris	0	0	0	3.3597e-06	0	0	6.16361e-06	1.28417e-05	4.77575e-05	0	0	0	1.04911e-05	0	0	0	0	0	0	0	0.00023409	0	0	1.77e-06	2.50983e-05	2.12605e-05	1.02508e-05	0	0	0	0	1.38958e-06	0	0	0	4.28953e-05	4.24206e-05	5.50955e-05	4.24172e-05	5.07257e-05	0.000731312	0.278992	0.00148677	4.221e-05	3.45251e-05
k__Bacteria;p__Bacteroidetes;c__Bacteroidia;o__Bacteroidales;f__Bacteroidaceae;g__Bacteroides;s__Bacteroides caccae	0.00144685	0.000216666	0.00241196	8.52143e-05	0.000205036	0.0085784	0.00035387	6.94091e-05	0.000190706	0.0112849	0.000301565	1.31722e-05	0.00932368	0.0508921	0.00568379	0.00637899	0.00202367	0.00982245	0.00892619	0.000331218	1.62375e-05	0.0586721	2.14069e-05	0.00012329	0.00021027	0.0168619	0.015747	0.00993134	0.00859983	0.00428712	0.0005724	0.000418117	0.00102297	3.73233e-06	1.97673e-06	0.000574534	0.000793474	0.00414854	5.95899e-06	0.0206868	0.000394446	2.63009e-06	6.79539e-05	0.00115129	0.000124073
k__Bacteria;p__Firmicutes;c__Clostridia;o__Clostridiales;f__Lachnospiraceae;g__Anaerostipes;s__Anaerostipes hadrus	0.0060019	0.00761755	0.00523219	0.00686931	0.0117187	0.00445461	0.000325088	0.00255466	0.00167394	0.0017415	0.00741876	0.0123247	0.00267269	0.0352032	0.0261894	0.0149791	0.00277118	0.0030106	0.000907398	0.00199487	0	0.0137405	0.00106687	0.00457534	0.00079414	0.00054508	0.00183217	0.00044801	0.000359634	0.000224776	0.000852656	0.00585978	0.00637976	0.0145183	0.0108819	0.00770037	2.57476e-05	0.00921018	0.000891194	0.000195217	0.00130614	0	0.00258567	0.0138764	0.00126185
k__Bacteria;p__Actinobacteria;c__Coriobacteriia;o__Coriobacteriales;f__Coriobacteriaceae;g__Collinsella;s__Collinsella sp. AF25-2LB	0	0.0901385	0	0	0	0.0529928	0	0	0	0	0	0	0	0.000560158	0	0	0	0.000890248	0	0	0	0	0	0	0.00471886	0	0	0.000508935	0.000671142	0	0	0.00178297	0.00238785	0.00784703	0.00204082	0.00271633	0.000403379	0	0.0640279	6.14857e-05	0.00566392	0	0.000520885	0	0
k__Bacteria;p__Firmicutes;c__Erysipelotrichia;o__Erysipelotrichales;f__Erysipelotrichaceae;g__Holdemanella;s__Holdemanella biformis	1.4867e-06	0.00466425	1.19872e-05	2.01582e-06	0	0.00167919	1.92259e-06	3.50229e-06	4.80273e-06	1.81291e-06	1.18652e-06	4.42585e-06	7.56183e-05	2.43924e-06	1.29927e-06	1.54831e-06	0	1.74285e-06	3.99635e-06	1.51826e-05	1.68099e-05	2.225e-05	0.00078832	0.00200175	7.37621e-05	0.000127866	0.000114622	0.0897415	0.0543687	1.28103e-05	2.05247e-05	0.0212222	0.0393464	1.49293e-05	1.31608e-05	0.00106908	1.69464e-06	0.00434867	1.07262e-05	0.00286547	3.84929e-06	1.18354e-06	0	2.59563e-06	1.29404e-06
k__Bacteria;p__Firmicutes;c__Clostridia;o__Clostridiales;f__Lachnospiraceae;g__Blautia;s__Blautia sp. KGMB01111	0.00144968	0.00116422	0.00792779	7.63569e-06	0.000848551	0.00248058	4.97612e-06	2.44099e-06	8.79601e-06	3.27493e-06	1.813e-05	5.95382e-06	0.00220301	0.0162486	0.0222612	0.0127597	1.48577e-06	4.59241e-05	5.14247e-05	0.00200172	3.67425e-05	0.0234921	0.00011485	6.00581e-05	0.000283553	0.0309562	0.00591091	0	1.3805e-05	1.30391e-05	6.37066e-05	0.0332985	0.0216801	0.00148807	0	0.000583245	2.35063e-06	0.000104528	3.9546e-06	1.67903e-05	3.79583e-06	1.97257e-06	6.55321e-06	0.0185896	9.36887e-06
k__Bacteria;p__Bacteroidetes;c__Bacteroidia;o__Bacteroidales;f__Bacteroidaceae;g__Bacteroides;s__Bacteroides coprocola	0	0	2.58548e-06	6.41398e-06	2.00267e-05	3.68685e-06	3.27972e-06	3.50229e-06	4.20914e-06	0.0413585	0.0197582	8.79901e-06	0.00434673	5.52895e-06	4.64738e-06	4.2712e-06	0.0535677	2.04785e-05	1.99818e-05	1.42895e-06	2.70624e-06	2.77403e-06	0.000557186	0.00742352	0.000281541	0.00023859	0.000172185	2.8416e-06	0	0	0	0	1.68296e-06	0	0	1.30666e-05	1.39398e-05	0.00513576	0.0408475	1.30066e-05	0.0310065	0.00029308	0.000378709	2.23719e-05	1.16981e-05
k__Bacteria;p__Actinobacteria;c__Actinobacteria;o__Bifidobacteriales;f__Bifidobacteriaceae;g__Bifidobacterium;s__Bifidobacterium dentium	3.25659e-06	0	0.00285889	0.000139764	0	5.69786e-06	0.00116798	6.6862e-06	0.000657003	0	0	0	8.78775e-05	9.75697e-06	0.00126893	0.000239881	0	1.83871e-05	0.000200421	0	7.5983e-06	1.6124e-05	5.6231e-05	2.2949e-05	0.0711608	3.66456e-05	6.86015e-05	0.000541301	0.000309846	0.000187122	0.00738021	0.000112556	0.000371328	0	0.000385722	2.04578e-05	0.000187176	1.64363e-05	0.0012009	1.29475e-05	1.12806e-05	0.115017	0.00016307	6.94023e-05	1.00935e-05
k__Bacteria;p__Firmicutes;c__Clostridia;o__Clostridiales;f__Lachnospiraceae;g__Blautia;s__Blautia sp. AF19-10LB	0.00108827	0.00403617	0.00123586	6.34068e-05	8.51261e-05	0.000916796	1.46456e-05	0.000272224	1.51097e-05	4.21063e-06	8.03508e-05	0.012727	0.00132476	1.57738e-05	5.33199e-05	2.80832e-05	0	0.00173719	0.00254515	6.09684e-05	0	5.64052e-05	0.000367564	0.000470272	7.01219e-05	0.00399504	0.000822572	0.00324308	7.00478e-05	2.85488e-05	0.000194319	0.00043779	0.00172671	0.000544969	0.000579858	0.00133668	0.0216275	0.00184099	0.000861074	4.06751e-05	0.12316	9.02999e-06	4.41154e-05	0.0146359	0.000725803
k__Bacteria;p__Firmicutes;c__Clostridia;o__Clostridiales;f__Ruminococcaceae;g__Faecalibacterium;s__Faecalibacterium sp. AF28-13AC	0.00218723	0.00010004	9.40762e-05	0.00039614	0.00253832	0.000260928	0.000208658	0.00133644	7.90562e-05	0.0214927	0.025462	4.63661e-06	0.0095684	0.000303821	0.000154813	8.71859e-05	0.0381115	0.00035345	0.0161455	0.000667735	3.00289e-05	6.02773e-05	2.59227e-05	3.5278e-05	0.000101159	0.00347461	0.00396383	0.00154805	0.00336108	9.69926e-06	4.07296e-05	0.0567234	0.0040148	4.86185e-06	2.00794e-05	8.85624e-05	0.00140289	0.000167318	1.30014e-05	0.0037634	0.000826048	0	0.000232734	0.0022985	0.000637808
k__Bacteria;p__Firmicutes;c__Clostridia;o__Clostridiales;f__Lachnospiraceae;g__Blautia;s__Blautia sp. OM07-19	0.00308378	0.052805	0.00420963	0.000150637	0.000235904	0.0115265	2.57854e-05	0.000713354	1.75381e-05	6.31594e-06	0.000203131	0.00244755	0.00242863	0	0	0	0	0.00350226	0.00486032	0.000138608	0	2.38682e-05	0.00122262	0.00155419	7.54864e-05	0.00706115	0.00194141	0.00166759	7.85481e-05	0.000204508	0.000352226	0.00209	0.00794632	0.00190663	0.000922092	0.00288072	0.00494261	0.00594631	0.000170427	2.86736e-05	0.039325	6.75057e-06	7.44122e-05	0.0321373	0.00242069
k__Bacteria;p__Firmicutes;c__Clostridia;o__Clostridiales;f__Eubacteriaceae;g__Eubacterium;s__Eubacterium ramulus	0.0147591	0.0126698	0.0220711	2.18075e-05	0.0228612	0.00468409	0.00230621	1.24172e-05	0.000705732	0.000221994	0.000261888	0.0185908	0.00974397	2.02728e-05	6.39639e-06	0	0.000331822	0.00140378	0.00271111	0.00308319	4.47571e-06	0.0032537	0.000158359	0.00177708	0.00488736	0.0114782	0.00487422	0.00225141	0.00365955	0.000262246	0.00604205	0.00695257	0.0125155	0.000738166	0	0.00396162	5.57591e-06	0.00112444	7.04244e-06	0.00143729	0.000260148	1.7534e-06	3.15314e-05	0.00787856	0.000216209
k__Bacteria;p__Firmicutes;c__Clostridia;o__Clostridiales;f__Ruminococcaceae;g__Ruminococcus;s__Ruminococcus sp. OM02-16LB	0.00174263	0.000133212	0.000933006	0	7.70954e-05	0.000196353	0	3.90028e-05	0	0	0.000153915	0.0196086	0.00692588	0.00761184	0.00505734	0.00568599	0	0	0	0.00458221	0	0	0.00854586	0.00765753	0.000206055	0.00250686	0.00271345	0.000135145	0.000104177	0.000189456	6.01881e-05	0.000491618	0.00016668	0.0947714	0.000103622	0.000470001	0.00494365	0.000807657	0.00586559	5.49824e-05	0.000963393	0	0.000179074	0.000495025	0.00260444
k__Bacteria;p__Bacteroidetes;c__Bacteroidia;o__Bacteroidales;f__Bacteroidaceae;g__Bacteroides;s__Bacteroides sp. AF32-15BH	0	0	0	0	0	0	0	0	0	0	0	0.06957	0	0.0405598	0.00264281	0.0502886	0	0	0	0	0	0	0	0	0	0	0	0	0	0	0	0	0	0	0	0	0	0	0	0.0127973	0	0	0	0.000693405	0
k__Bacteria;p__Actinobacteria;c__Actinobacteria;o__Bifidobacteriales;f__Bifidobacteriaceae;g__Bifidobacterium;s__Bifidobacterium bifidum	5.38046e-06	0	7.93272e-06	0.00443585	4.06558e-06	7.4128e-05	2.44282e-05	1.54419e-05	0.0052952	1.16962e-06	6.16988e-07	9.3259e-06	9.72488e-06	9.21491e-07	1.20932e-05	3.79069e-06	1.04554e-06	0.000265785	1.73427e-06	0.000146884	0	1.90714e-06	7.06036e-05	6.24995e-05	6.28414e-05	3.47679e-05	1.07526e-06	0.011573	0	0	0	0	0	0.00951494	1.3525e-06	1.59043e-05	1.58531e-05	1.95143e-05	0.000395243	1.40116e-05	2.41115e-05	1.16162e-05	0.144298	1.77368e-05	1.66155e-05
k__Bacteria;p__Firmicutes;c__Bacilli;o__Lactobacillales;f__Enterococcaceae;g__Enterococcus;s__Enterococcus faecium	0.000273766	0.000322104	0.000430894	0.000373538	0	3.70361e-05	0.0459902	0.00521322	0.00712288	0.000438607	0.000294256	0.000637059	0.000309369	5.00858e-05	3.07826e-05	5.13612e-05	0.000167066	0.000183174	0.000171315	0.00704965	0.0300527	0.000291793	0	0	0.00127014	0.00231739	0.000798415	9.25206e-05	0.000261337	0	5.18716e-05	0.000178012	0.000167084	0.0506045	0.00360441	0.000418658	0.00129454	0.000298993	0	0.000295604	0.000317941	0.00355676	0.000398511	0.0096586	0.000506592
k__Bacteria;p__Firmicutes;c__Clostridia;o__Clostridiales;f__Lachnospiraceae;g__Blautia;s__[Ruminococcus] torques	0.00106689	0.0071178	0.00012187	0.00258697	0.00111392	0.00318734	0.000182873	0.00370426	2.02362e-05	0.0241297	0.00062349	2.81358e-05	0.00146869	0.000290324	0.00133819	0.00104906	0.0043828	0.00968311	0.000499393	0.000561993	0	0.00247351	0.000123231	0.000156493	0.00079184	0.0251661	0.00464253	0.000412369	0.00343017	0.000420637	0.00106739	0.000787598	0.000653593	0.000264161	0.000912624	0.000340259	0.0222907	0.0011325	0.0352613	0.000302994	0.00794959	0	0.000238337	0.000568691	0.00110713
k__Bacteria;p__Firmicutes;c__Clostridia;o__Clostridiales;f__Lachnospiraceae;g__unclassified;s__Lachnospiraceae bacterium GAM79	0.000138122	0	6.8574e-05	0.000226933	0	0	0.00489899	5.45509e-05	0.000937612	0.000896863	2.95205e-05	0	0.00050257	0.0575616	0.00400959	0.0878228	0.000264742	0.000578278	0.00084142	9.74065e-05	0	0.000543132	0	0	0.000587989	3.04673e-05	0.000370677	0	0.00883957	4.44702e-05	5.571e-05	0.000375478	0.000117942	0	0	0.000839957	0.00054469	0.000168057	0	0.000126696	0.00160526	0	8.97505e-05	0.000112725	2.31375e-05
k__Bacteria;p__Bacteroidetes;c__Bacteroidia;o__Bacteroidales;f__Bacteroidaceae;g__Bacteroides;s__Bacteroides thetaiotaomicron	0.000221236	0.000120377	0.00110641	0.00470963	3.53856e-05	0.00101243	0.0208024	0.00260565	0.0119938	0.00461227	0.000261508	6.26996e-06	0.0116072	0.0142997	0.000909087	0.00538075	0.00200221	0.00258962	0.00173721	8.69275e-06	0	0.000822904	0	2.2827e-05	0.0067407	0.00113541	0.00754781	0.0163925	0.00567796	0.000202449	0.000143726	9.23703e-05	0.000226189	3.68322e-06	0	2.83769e-05	0.0254897	0.00768142	3.41287e-05	0.00439735	0.000747511	0.00174248	1.54808e-05	0.000128546	0.00366385
k__Bacteria;p__Firmicutes;c__Clostridia;o__Clostridiales;f__Ruminococcaceae;g__Ruminococcus;s__Ruminococcus sp. AF37-3AC	0.000912058	6.91068e-05	0	2.70609e-05	0.00100917	0.000294557	2.77645e-05	3.36432e-05	0	0	0	0	5.27501e-05	0	0	0	0	0.000218379	0.00153679	0.020517	0	0.119859	0	8.66692e-06	8.33415e-06	0	0	0.000282233	0.00909458	5.7006e-05	0	0	3.7429e-05	0	6.90815e-05	0.000325477	0.0113006	1.72366e-05	0	3.15114e-05	0	0	0.000473588	0	3.83554e-05
k__Bacteria;p__Bacteroidetes;c__Bacteroidia;o__Bacteroidales;f__Bacteroidaceae;g__Bacteroides;s__Bacteroides ovatus	0.000121131	0	0.00120871	0.00117351	4.04048e-05	0.000384717	0.00947675	0.000700353	0.012403	0.00138851	0.000298432	0.000510395	0.000143398	0.0363908	0.0033584	0.0146338	0.000789714	0.00157406	0.000859593	3.73908e-05	0	0.0139368	0	6.92743e-05	0.00825541	0.00212938	0.00594976	0.000814335	0.000846517	0.000156652	4.40349e-05	0.000296199	0.000717478	0	0	2.00618e-05	0.0320575	0.00972457	2.32401e-05	0.00113961	0.000463091	0.00020129	4.2216e-05	0.00101978	0.00159442
k__Bacteria;p__Firmicutes;c__Clostridia;o__Clostridiales;f__Eubacteriaceae;g__Eubacterium;s__[Eubacterium] eligens	0.000684026	0.00122773	0.00596035	0.000790874	0.000666704	0.00389046	0.000570445	0.0322652	1.57573e-05	0.00600605	0.000310535	0.00832128	0.000993883	0.000357755	0.00030043	0.000628294	0.00303664	0.0222539	0.0265741	2.92339e-05	6.8697e-06	0.0132912	3.4607e-05	0.000143615	0.00190718	0.000792574	0.0012387	0.000309205	0.0208036	3.01043e-05	0.000414333	0.00153826	0.00153055	1.37016e-05	1.15483e-05	0.00134104	5.76724e-05	0.00562479	0.000112408	9.28197e-06	0.000125049	0	3.53303e-05	0.000454422	0.000152904
k__Bacteria;p__Firmicutes;c__Clostridia;o__Clostridiales;f__Lachnospiraceae;g__Lachnospira;s__Lachnospira pectinoschiza	0.000197449	1.09255e-05	0.000244034	0.00442894	9.63692e-05	4.7929e-05	0.000809695	0.0177017	1.67286e-06	0.0109183	0.00271983	0.0151238	1.01374e-05	5.31213e-06	1.12936e-05	7.95512e-06	0.0843536	9.84711e-06	1.42511e-05	0.00031419	1.14495e-06	0.0107545	0.00014772	0.000927605	2.85469e-05	1.39314e-06	0.0037915	0.000194866	0.00542774	7.5032e-06	4.21157e-06	5.92399e-06	1.1848e-05	0	7.01218e-05	5.62259e-05	0.000149183	4.19834e-05	0.000605921	1.32431e-05	7.91244e-06	0	6.55321e-06	0.000127619	0.00134881
k__Bacteria;p__Firmicutes;c__Bacilli;o__Lactobacillales;f__Streptococcaceae;g__Streptococcus;s__Streptococcus anginosus	0.00372037	0.000366529	0.000187741	0.00108354	0.000149924	0.000254504	0.00241297	0.000327305	0.00411454	0.000535978	8.02085e-05	3.00326e-05	0	0	0.000628695	0.00036695	0	0	0	0.000453571	0	0	0.00189522	0.0016165	0.00137102	0	0	0.00544205	0.000462597	0	0.000247736	8.79822e-05	7.65409e-05	0.000198796	0.0145402	0.000196263	0	0	0	0.0172211	0.0017548	0.0864667	0.000165112	0.00875131	7.39157e-05
k__Bacteria;p__Firmicutes;c__Bacilli;o__Lactobacillales;f__Streptococcaceae;g__Streptococcus;s__Streptococcus salivarius	0.00427024	0	0.000961446	8.83297e-05	0.000158557	0	0.00043411	0.00559269	0.00270566	0.000148249	0.000206216	0.000282991	0.00288905	0.000321655	0.00105825	0.000290282	0	6.82326e-05	0	0.0045809	0.000548847	0	0.0179529	0.0149098	0	0.000119022	0.000125949	0.00541696	0.000459912	7.33849e-05	0.000217935	0.00061902	0.000332081	0.0043354	0.00768989	0.000475016	0.000289182	0.00239447	0.0128227	0.000872919	0.0180693	0.0226003	0.00102192	0.0179415	0.000235723
k__Bacteria;p__Firmicutes;c__Clostridia;o__Clostridiales;f__Lachnospiraceae;g__Roseburia;s__Roseburia faecis	0.00016283	0.000121167	0.00107738	0.00701439	0.0136944	0.00974618	0.00618764	0.00828866	1.56494e-05	5.55569e-06	0.000627667	2.3183e-06	1.16109e-05	4.77549e-05	3.84783e-06	7.84834e-05	8.47438e-06	0	2.69942e-05	0.000211663	1.19179e-05	0.0389143	0.000651889	0.0098773	0.00065495	0.00140574	2.66664e-05	0.000350384	0.00210418	0.00327176	7.15967e-05	0.0100356	0.0172556	0	0.000429106	0.0013285	0	1.3543e-05	0.00703079	2.50081e-05	0	0	0.000836911	1.68098e-05	0.00862557
k__Bacteria;p__Firmicutes;c__Clostridia;o__Clostridiales;f__Ruminococcaceae;g__Ruminococcus;s__Ruminococcus sp. TF12-19AC	0	0	0	0	0.0711287	0	0	0	0	0	0	0	0	0	0	0	0	0.0307933	0.00715867	0	0	0	0.00025267	0.00018286	0	0.00120185	0.0243056	6.01552e-05	0.00223706	0.00155531	0	0	0	0	4.57248e-05	0.000375169	0.00858264	0	0	0	0	0	0.0002825	0	0.000100625
k__Bacteria;p__Firmicutes;c__Clostridia;o__Clostridiales;f__Lachnospiraceae;g__Coprococcus;s__Coprococcus catus	0.003155	0.00529273	0.00918615	5.0701e-06	0.000962237	0.00052532	0.000963332	1.78829e-05	1.34908e-06	0.00304054	0.00143193	5.95382e-06	0.00377738	0.00086051	0.00105126	0.00254756	0.00219608	0.00337425	0.00165479	0.0014786	1.38955e-05	1.19052e-05	4.20321e-05	0.000819207	0.0133974	8.24374e-05	0.00353996	0.00159496	0.00687369	0.000743228	0.00308468	0.00957375	0.0189423	0.000488149	0.00917134	0.00471341	0.00797995	0.00896241	2.62195e-05	0.00234999	0.0028766	3.50679e-06	0.00302644	0.00343335	0.00430704
k__Bacteria;p__Firmicutes;c__Clostridia;o__Clostridiales;f__Ruminococcaceae;g__Ruminococcus;s__Ruminococcus sp. AF31-8BH	0.000689265	0.00269734	0.00225777	0.00077377	0.000290312	0.00134765	0.000379203	0.000110588	0.000315415	0.00746497	0.000953389	0.0021223	0.000151001	4.16297e-05	0.000163108	0.000158782	0.00115873	0.000216288	0.0148615	0.000791577	7.07787e-06	0.000146157	0.000292401	0.00262223	0.0369318	7.85003e-05	0.00214263	0.00190137	0.0040622	0.000338833	0.00292907	0.00465399	0.00651809	0.000742635	0.000419118	0.00714478	0.00288985	0.00731453	4.38798e-06	0.00178846	0.000565793	2.49859e-06	5.76492e-05	0.00422674	0.0112295
k__Bacteria;p__Actinobacteria;c__Coriobacteriia;o__Coriobacteriales;f__Coriobacteriaceae;g__Collinsella;s__Collinsella sp. AM15-2	0	0.0011479	0	0	0	0.00081457	0	0	0	0.000198718	0.000186141	0	0.00342381	0.00166481	0.0258835	0.0182514	0.00010637	0	0	0	0	0	6.24837e-05	0	0	0	0	0.000818477	0.000767074	0	0	0.00982526	0.0105536	0.000152534	0.0482118	0.000619937	8.36387e-05	0	0	4.54639e-05	0	0	0.011338	0.000546876	0
k__Bacteria;p__Bacteroidetes;c__Bacteroidia;o__Bacteroidales;f__Bacteroidaceae;g__Bacteroides;s__Bacteroides sp. 1_1_30	0	0	0	0.00642675	0	0.000169036	0.0469024	0.00338062	0.0695044	3.95916e-05	0	0	3.82512e-05	0	0	0	0	0.000572439	0.00142587	0	0	0	0	0	0	0	3.18276e-05	0	0	0	0	0	0	0	0	0	0	0	0	0	0	0	0	0	0
k__Bacteria;p__Proteobacteria;c__Gammaproteobacteria;o__Enterobacterales;f__Enterobacteriaceae;g__Enterobacter;s__Enterobacter hormaechei	0	0	0.000603945	0	0	0	0	0.000255296	0	0.000416092	0.000213193	0	0	2.0056e-05	0	0	4.57837e-05	0	0	0.00250697	0	0	0	0	0.00404743	0	0	0	0	0	0	0.000470847	0	0.00150914	0	0	0	0	0	0	0.11201	0.00161369	0.000190138	0.000205179	0
k__Bacteria;p__Actinobacteria;c__Coriobacteriia;o__Eggerthellales;f__Eggerthellaceae;g__Eggerthella;s__Eggerthella lenta	0.0153775	0.000454525	0.00670897	0.00230525	0.00484943	0.000146859	0.00176585	0.000373949	0.00343973	0.00369044	0.000185808	0	0.00294346	0.000280296	8.72507e-05	0.000178163	0.000561676	0.0040428	0.0012924	0.00118317	0	0.00298116	0.000233261	9.59465e-05	0.000487117	0.017487	0.00138952	0.00844365	0.00268706	0.00259469	0.00369301	0.000677456	0.000783316	0.0030004	0.00277918	0.000515074	0.00305669	1.53898e-05	0.00815162	0.000694729	0.0110961	0	0.000851537	0.00024399	0.00107452
k__Bacteria;p__Firmicutes;c__Clostridia;o__Clostridiales;f__Ruminococcaceae;g__Ruminococcus;s__Ruminococcus sp. AM22-13	0.0281246	0.000157234	0.000517977	0.000265661	0.000145708	0.000933499	0.000173769	0.000128789	0	0.00120523	0.00122292	0	0	0	0	0	0.00140086	0	0	0.0064611	0	0	0.0013475	0.00121258	0.00041278	0.000107332	0	0.000517316	0.000863007	0	0	0.00463775	0.00574777	0	0.000636819	0.00805508	0.00145088	0.00020253	0.0529283	0	0.000108261	0	0	0.000355108	0
k__Bacteria;p__Bacteroidetes;c__Bacteroidia;o__Bacteroidales;f__Odoribacteraceae;g__Odoribacter;s__Odoribacter splanchnicus	0.000745264	0.000202384	0.000600243	1.3561e-05	4.90881e-05	0.000670951	0.00407194	0.000324174	0.00444096	0.00038422	0.000185524	1.58066e-06	0.000602058	0.00119615	2.44862e-05	0.0032033	4.6334e-05	0.0040015	0.00755522	0.00012539	0	0.00055076	7.59879e-06	2.09959e-05	0.066887	0.000320846	0.00445637	0.00120927	0.00192957	9.14109e-05	5.68828e-05	3.5032e-05	0.000203234	5.89315e-07	0	0.000174947	2.84262e-06	0.00253704	3.57539e-06	0.0025218	0.000107353	1.40272e-06	5.17608e-06	0.00136524	0.00837624
k__Bacteria;p__Firmicutes;c__Clostridia;o__Clostridiales;f__Lachnospiraceae;g__Blautia;s__Blautia sp. AF32-4BH	9.78393e-05	0.000374691	0.000765419	0.000488745	0.00762451	0.00347815	0.000712717	0.00488066	0.0026183	0.0127556	0.014616	0.000400592	0	0	0	0	0.0168119	0	5.7457e-05	0	0	4.56559e-05	0.00507629	0.00968791	0.000153176	0.000563979	0.000414906	0.000228195	0.000701245	0.00083043	0.0104764	0.00420106	0.00845276	0.000493109	0	0.000256316	8.95972e-05	0	0.00514223	0	0	0	0.0040789	4.50528e-05	0.000972137
k__Bacteria;p__Firmicutes;c__Negativicutes;o__Veillonellales;f__Veillonellaceae;g__Veillonella;s__Veillonella parvula	0	0	0.00854859	0.00108054	0.000613249	0	0.0111644	3.99049e-05	0.0299177	0.00401875	0.000124821	0.00100272	0.00106278	0.000134212	0.00181762	9.8558e-05	7.31328e-05	0	0.000234126	0.000340565	0.0351176	2.59487e-05	0.000275727	0.000594966	0.00411247	0	0	0.00095208	7.50329e-05	0.00114149	0.0072891	7.277e-05	1.66276e-05	0.00011305	0.000464999	0	0.00030673	0	0.00472743	5.65195e-05	5.29813e-05	0.00124631	9.90104e-05	0.000124838	4.19788e-05
k__Bacteria;p__Firmicutes;c__Clostridia;o__Clostridiales;f__Ruminococcaceae;g__Ruminococcus;s__Ruminococcus sp. AF46-10NS	2.56988e-05	0.0469447	8.81414e-06	0.000100364	0	0.00243885	5.21928e-05	2.19159e-05	2.32042e-06	0.000325446	0.000738392	2.02852e-05	0.000129252	1.01364e-05	2.54856e-06	0	0.000394389	0.00075204	0.00286003	6.1921e-06	0	0	0.000137256	0.000147521	0.00483352	8.32854e-05	0.000111253	0.00353221	0.00412764	8.50972e-05	0.000135463	0.000112921	9.4111e-05	3.38856e-05	5.09788e-06	2.85749e-05	0.000285793	0.000838683	8.77596e-06	8.74988e-06	7.91244e-05	2.71776e-06	0.000464993	0.0392744	0.00306269
k__Bacteria;p__Firmicutes;c__Clostridia;o__Clostridiales;f__Lachnospiraceae;g__Blautia;s__Blautia wexlerae	0.00282354	0.000520539	0.0136647	0.000558871	0.00136237	0.000848646	0.000344088	0.000952836	0.000171118	0.000349891	0.000977167	0.00559991	0.00967148	0.0073716	0.007344	0.00559554	0.00021307	0.000112414	0.000645298	0.0018646	0	0.00339223	0.00328745	0.00430526	0.00152793	0.000467973	0.00063089	0.0033162	0.0005623	0.00105511	0.00106414	0.000939647	0.000538748	0.00643321	0.00108403	0.000639405	0.00547483	0.000605004	0.0017806	0.000627982	0.00737482	0	0.000988062	0.000725171	0.000877516
k__Bacteria;p__Firmicutes;c__Bacilli;o__Lactobacillales;f__Lactobacillaceae;g__Lactobacillus;s__Lactobacillus salivarius	0	0	0	0.000758865	4.26635e-06	0	0.000905146	0.0247019	0.00672555	0.00144676	0.00142092	3.95165e-06	1.13162e-05	3.19812e-06	0	0	2.20114e-06	0	0	2.61973e-06	7.07787e-06	2.54286e-06	0.0161208	0.0354164	0.000572662	3.73119e-05	0.000263151	0	0	0	0	0	0	0.00232298	0	0	2.29596e-06	2.37003e-05	0	0.00130314	0.00429469	0.00668105	0.00204294	2.59563e-06	2.53632e-06
k__Bacteria;p__Firmicutes;c__Clostridia;o__Clostridiales;f__Clostridiaceae;g__Clostridium;s__Clostridium sp. AF34-10BH	0.00136451	2.92223e-05	0.000509927	0.00193024	2.71038e-05	0.000146133	0.0485792	0.000348319	0.0120911	0.00123178	0.000117085	7.45018e-05	8.81722e-05	0.0139589	0.00111382	0.0188432	0.000144065	0	0.000173804	2.84598e-05	0	0.000487015	9.07512e-06	3.98556e-05	0.000340359	1.68388e-05	5.49815e-05	4.9126e-05	0.00125389	0	0	6.81624e-05	1.29924e-05	0	0	1.65642e-05	0.00068622	0.000100034	0.000231642	1.99828e-05	1.65733e-05	0	0	0.000321673	1.58391e-05
k__Bacteria;p__Firmicutes;c__unclassified;o__unclassified;f__unclassified;g__unclassified;s__Firmicutes bacterium OM04-13BH	0.00134724	0	0.00106451	0.000424178	0.00136779	0	0	0	0	0.00590704	0.00268551	0	0.0134097	0	0	0	0.00438115	0.00030526	0.00158527	0.00400236	0	0	4.53756e-05	0.00267899	0	0.000115994	0.0034257	0.000905796	0.00247321	0.000591655	0.00339708	0.00489431	0.00518748	2.1068e-05	0	0.00481596	0	0	0	0	0.005029	0	0	0.0313023	0.000161082
k__Bacteria;p__Bacteroidetes;c__Bacteroidia;o__Bacteroidales;f__Rikenellaceae;g__Alistipes;s__Alistipes finegoldii	0.00303493	0.00116106	0.000983422	0.00490456	7.74969e-05	0.00568344	0.00322894	0.000210244	0.00130078	5.60832e-05	7.73608e-06	0	0.00675337	7.14427e-05	5.44692e-06	0.000131073	6.54839e-05	0.012749	0.00975396	1.55993e-05	0	0.0174849	9.37907e-06	5.74336e-05	0.00702857	3.84022e-05	0.00308556	0.00049728	0.00109577	6.64765e-05	1.32744e-05	4.01515e-05	0.000134165	0	0	0.000696488	3.61341e-05	0.00175481	0	0.00639427	9.80501e-05	0	0	0.00169581	0.0109024
k__Bacteria;p__Proteobacteria;c__Gammaproteobacteria;o__Pseudomonadales;f__Moraxellaceae;g__Acinetobacter;s__Acinetobacter baumannii	0.000343641	0.00127716	0.000113232	0	0.000844887	0	0	0	0	3.54979e-05	0	0	0.000334359	0	1.01942e-05	4.96527e-06	0.000140983	0.00118157	0.000151937	0.000653088	0.0761545	0	3.36952e-05	4.00998e-05	0.00589589	0	0.000781139	0	7.11343e-05	0	0	0.000467776	6.07211e-05	5.51992e-05	0.000153873	6.63228e-05	0	0	0	0	0.00737712	0	0.00151156	6.0812e-05	0.00165239
k__Bacteria;p__Actinobacteria;c__Coriobacteriia;o__Coriobacteriales;f__Coriobacteriaceae;g__Collinsella;s__Collinsella sp. AM13-34	0	0	0	0	0	0	0	0	0	0	4.93591e-05	0	0	0	0	0	0	0	0	0.0116958	0	0	0.000142336	0.000114867	0	0	5.83507e-05	0.000333382	0.000256416	0	0	5.02442e-05	0.000114508	0	0.00123317	0.0129623	0.00783639	6.46987e-05	0.00511276	2.89101e-05	0	0	0.0561421	0	0
k__Bacteria;p__Firmicutes;c__Clostridia;o__Clostridiales;f__Ruminococcaceae;g__Ruminococcus;s__Ruminococcus sp. AF42-10	0.00521664	0.00274064	0	0.0357097	0	0.0010279	0.0149108	0.022218	0	3.0527e-05	0	0	0.000142396	0	0	0.00011308	0	9.1674e-05	2.57124e-05	0	0	8.84221e-05	0	0	0	0	8.83862e-05	6.35748e-06	8.39806e-05	1.02483e-05	0.000337885	0.000158997	0.000160689	0	0.00185818	0.0107758	2.0609e-05	0	0	0	0	0	0	6.42729e-06	6.86878e-05
k__Bacteria;p__Bacteroidetes;c__Bacteroidia;o__Bacteroidales;f__Tannerellaceae;g__Parabacteroides;s__Parabacteroides merdae	0.000966854	0.00104983	0.000137383	3.37192e-05	0.000126334	0.00850472	2.04134e-05	5.67796e-06	1.14402e-05	0.00495041	0.000573752	2.52906e-06	0.000372374	4.60746e-06	1.49915e-06	2.45594e-06	0.00166302	8.87111e-05	2.73712e-05	0.00180053	0	0.00172961	2.9657e-05	0.000238584	0.0023328	0.00369715	0.00608467	0.00305482	0.00435709	0.000845574	0.000268527	0.000252391	0.00178845	3.04971e-05	1.03518e-05	0.00113956	2.31783e-05	0.0147655	1.13762e-05	0.00153028	0.00133073	3.15611e-06	0.000212884	0.00116155	0.0296923
k__Bacteria;p__Firmicutes;c__Clostridia;o__Clostridiales;f__Lachnospiraceae;g__Tyzzerella;s__Tyzzerella nexilis	0.000130688	0.000171911	0.000150369	0.00201136	0.000167442	1.65908e-05	0.00260325	1.92626e-05	0.00514988	1.43278e-05	7.48454e-05	0.027192	0.00321398	0.0184913	0.00491597	0.000478428	0.00801049	0.000551089	0.000104207	7.10305e-05	0	0.000250472	1.08554e-05	3.60715e-05	0.000215538	0	7.87806e-05	0	2.36475e-05	0.000862364	0.000395461	1.68943e-05	2.08687e-05	0	1.51896e-05	0.00136546	0.010874	3.3796e-05	0.000206669	2.18747e-05	0.00582366	0	9.74434e-05	1.08151e-05	6.45469e-05
k__Bacteria;p__Actinobacteria;c__Coriobacteriia;o__Coriobacteriales;f__Coriobacteriaceae;g__Collinsella;s__Collinsella sp. TM05-38	0	0	0	0	0	0	0	0	0	0	0	0	0	0	0	0	0	0.000383863	0	0	0	0	0.00122197	0.000438717	0	0	0	0	0	0.000894619	0.000148578	0.0118494	0.0117913	0	0.0575737	0	0	0.000155252	0.000236951	0	0	0	0.00893231	0.000144058	0
k__Bacteria;p__Firmicutes;c__Bacilli;o__Lactobacillales;f__Enterococcaceae;g__Enterococcus;s__Enterococcus faecalis	0.00040318	0	0.000635734	0.00378834	3.11192e-05	0.000183113	0.000637566	0.021246	0.000145647	0	0	0.00050402	0	0	0	0	0	2.19599e-05	0.00107562	0.000328658	0	0	0	0	0.000332025	0	0	7.18106e-05	0	0	0	0	0	0.0419166	0.000409755	0	7.54388e-05	2.41928e-05	0	0	0	0.0171104	2.3886e-05	0.00451789	0
k__Bacteria;p__Firmicutes;c__unclassified;o__unclassified;f__unclassified;g__unclassified;s__Firmicutes bacterium OM08-11AC	0.000102229	8.02955e-05	4.4482e-05	5.8581e-05	9.73731e-06	5.00518e-05	0.00105138	0.000101089	0.000180453	0.000170998	0.000148362	0	6.01764e-05	5.97885e-05	0	0.000121569	0.000101803	0.000513357	0.0480957	4.27493e-05	0	0.000128299	6.64351e-06	1.55638e-05	0.00200441	8.56477e-05	0.000420211	1.37745e-05	0.0213418	0	7.30361e-06	3.21797e-05	8.21956e-05	0	2.23682e-05	0.000286079	0.00875227	0.00290079	6.85284e-05	0.00020107	0	0	1.12069e-05	0.00521377	8.59244e-06
k__Bacteria;p__Bacteroidetes;c__Bacteroidia;o__Bacteroidales;f__Bacteroidaceae;g__Bacteroides;s__Bacteroides sp. CF01-10NS	0	0	0.00347359	0.000981767	8.58288e-05	0	0.00807891	0.00058085	0.0105568	0.000108131	0	0	4.44397e-05	0.00287592	0.000583021	0.00687418	1.7334e-05	0.000116858	0	0	0	0.0536791	0	2.19114e-05	9.8094e-05	0	0	0	0	0	0	0	2.16092e-05	0	0	0	0.000907725	0.000119486	0	0	7.51147e-05	0	0	0	0.000145243
k__Bacteria;p__Firmicutes;c__Clostridia;o__Clostridiales;f__Lachnospiraceae;g__Blautia;s__Blautia sp. OM06-15AC	0	0.000850606	0	0.00144229	0	0.00284245	0.000289803	0.000646492	0.00391061	0.00753322	0.00567264	0.0324093	0.000157484	0	0	0	0.00510466	0.000521374	0.00139661	0	0	0	0.000533435	0.000675959	0	0	0	0	0	0.000114012	0.00239787	0.00543873	0.0104889	0.00130705	0.00021718	0.00451582	0	0	0	0.000123326	0	0	0.000503267	0.000271306	6.59962e-05
k__Bacteria;p__Actinobacteria;c__Coriobacteriia;o__Coriobacteriales;f__Coriobacteriaceae;g__Collinsella;s__Collinsella sp. AF02-46-1	0	0.000393711	0	0	0	0.000205346	0	0	0	0.000726041	0.000688084	0	0.00121602	0	5.33699e-05	0	0.000373423	0	0	0.000237086	0	0	0.00230912	0.00113939	0	0	0	0	0	0	0	0.00969479	0.010282	0	0.0478721	0.000855531	0	0	0	0	0.000113875	0	0.0124635	0.000701687	0
k__Bacteria;p__Firmicutes;c__Clostridia;o__Clostridiales;f__Lachnospiraceae;g__Roseburia;s__Roseburia hominis	0.000286863	0.0083306	0.00503434	0.000666504	3.86481e-05	0.0147802	0.0055136	0.00010093	2.86005e-06	0.000242345	6.71568e-05	5.45328e-05	0.00793597	3.274e-05	0.0180578	0.00143496	2.66338e-05	5.3157e-05	0.00212236	0.000303115	0	0.00206399	9.46592e-05	0.000411068	0.00973688	2.56822e-05	0.00172464	0.000400473	0.00625566	0.000187854	2.85747e-05	0.00018006	0.000113095	3.92877e-06	0	0.000287333	9.56651e-06	1.9268e-05	0.000961618	1.24154e-06	2.72658e-06	0	3.91768e-05	0.000818861	0.000755514
k__Bacteria;p__Firmicutes;c__Bacilli;o__Lactobacillales;f__Enterococcaceae;g__Enterococcus;s__Enterococcus hirae	0	0	0	9.40717e-06	1.35017e-05	7.03853e-06	0.00858167	4.93505e-06	0.0781725	6.78379e-06	4.98337e-06	1.05377e-05	9.96063e-06	7.91398e-06	4.64738e-06	0	0	0	0	0.000453512	5.41249e-06	0	0	0	0	0	0	0	0	0	0	0	0	4.91096e-06	1.71663e-06	1.39245e-05	0	3.50888e-06	0	1.7145e-06	9.08861e-07	0	2.00395e-05	8.60268e-05	0
k__Bacteria;p__Firmicutes;c__Bacilli;o__Lactobacillales;f__Streptococcaceae;g__Streptococcus;s__Streptococcus parasanguinis	0.0016753	2.93539e-05	0.0029109	0.000400843	0.000316914	1.10605e-05	0.000899943	0.00702507	0.0061979	0.00333452	0.000918221	0.00082147	0.00262277	8.13623e-05	0.000267749	1.31873e-05	0.000175266	0	0.000155405	0.00171813	0.000689468	3.21325e-05	0.00133812	0.00138408	3.94675e-05	0	2.40141e-05	0.0111806	7.48412e-05	9.01299e-05	0.00046967	0.000326843	5.87689e-05	0.00143164	0.00214387	0.000143468	0.000198655	7.89805e-05	0.00251946	0.00506902	0.00147294	0.0248744	0.00104766	0.000884123	0.000159374
k__Bacteria;p__Firmicutes;c__Clostridia;o__Clostridiales;f__Lachnospiraceae;g__unclassified;s__Lachnospiraceae bacterium AM23-7LB	0	0	0	0	0	0	0	0	0	0.000213865	0.00117911	0	0.00035817	0	0	0	0.000283782	0	0	0	0	0.0103671	0	0	0	0.000488991	0.00199969	0	0	0.000349493	0.000718632	0	0	0	0.056462	0.00557897	0	0.00581451	0	0	0	0	0	0	0
k__Bacteria;p__Firmicutes;c__Clostridia;o__Clostridiales;f__Lachnospiraceae;g__Roseburia;s__Roseburia sp. TF10-5	8.87067e-05	0.00019521	0.000359558	0.00298336	0.00583375	0.0165681	0.000731151	0.00117231	0	0	0.000481156	0	0	0	7.69565e-06	2.1356e-06	3.30171e-06	0	2.03588e-06	6.90657e-05	0	0.0180801	0.000332914	0.00606977	0.000381455	0.000307036	1.5412e-05	0.000297694	0.00168179	0	3.85438e-05	0.00696347	0.0120373	0	0.000256454	0.00031274	7.43455e-06	1.96374e-05	0.00478328	3.36989e-06	0	0	0.000370494	0	0.00200592
k__Bacteria;p__Bacteroidetes;c__Bacteroidia;o__Bacteroidales;f__Tannerellaceae;g__Parabacteroides;s__Parabacteroides distasonis	0.00105776	6.94359e-05	0.000389879	0.000438105	0	0.0039528	0.000318811	3.90559e-05	0.000125734	0.00284837	0.000510154	0	0.00109148	0.00897381	0.000425959	0.00278466	0.00480635	0.0018611	0.000587614	0	0	0.00821956	6.37864e-05	9.36882e-05	0.00258685	0.00575796	0.00134092	9.41581e-05	0.000766243	0.000125541	5.1605e-05	0.000206389	0.000460659	8.97723e-05	0	0	0.00562079	0.0078448	6.86367e-05	0.0102846	0.000902232	7.97795e-05	0	0.00359316	0.00202652
k__Bacteria;p__Firmicutes;c__Clostridia;o__Clostridiales;f__Ruminococcaceae;g__Ruminococcus;s__Ruminococcus sp. OM05-7	0.000367216	0.00177512	0.000550531	0	0.000102944	0.0033576	0	0	0	0	0.000706831	0	0.00325471	0.00512105	0.0035487	0.00432999	0	0	0	0.000725071	0	0.0117574	0.00560599	0.0056999	0	0.00950889	0.0214801	0	0	0	0	0	0	0	0	0	0.00163653	0	0.000166743	0	0.000581243	0	0	0.000275755	0
k__Bacteria;p__Firmicutes;c__Bacilli;o__Lactobacillales;f__Enterococcaceae;g__Enterococcus;s__Enterococcus sp. HMSC063H10	0	0	0	0	0	0	0	0	0	0	0	0	0	0	0	0	0	0	0	0	0	0	0	0	0	0	0	0	0	0	0	0	0	0.0802281	0	0	0	0	0	0	0	0	0	0	0
k__Bacteria;p__Firmicutes;c__unclassified;o__unclassified;f__unclassified;g__unclassified;s__Firmicutes bacterium AF36-3BH	0.00954479	0.000437413	0	0.00447629	0.000595933	0.00137302	0	0.000289151	0	0.000530831	0.000252918	5.98017e-05	0.000426185	0.00345884	0.00182112	0.00059012	0.000553641	9.14125e-05	0.00118119	0.000814916	0	0.00102113	0.000119149	0.000315793	0.000859855	0	0.000321072	0	0.00948272	6.44177e-05	0.00260979	0.00323647	0.00187744	0	0.00351962	0.0018315	0.00444389	0.00125673	0.0155354	5.65786e-05	0.00103936	0	0.000978945	0.00476793	0.00031585
k__Bacteria;p__Firmicutes;c__Clostridia;o__Clostridiales;f__Ruminococcaceae;g__Ruminococcus;s__Ruminococcus sp. AF41-9	4.48843e-05	0.00431174	3.48452e-05	0.00313864	1.33512e-05	0.000253164	6.45765e-05	0.0210175	7.55486e-06	6.72531e-06	0.000126577	0	7.13158e-06	4.50447e-05	6.10655e-05	4.00425e-06	0.000807103	0.000488608	0.0286759	5.01322e-05	7.85852e-06	1.62396e-05	1.73687e-05	1.59911e-05	0.00171693	0.0037731	0.00631219	6.6609e-05	4.60168e-05	0.000128286	0.000162492	0.0036442	0.00140177	3.29034e-05	5.1655e-05	5.27283e-05	3.88674e-05	1.12653e-05	0	2.90283e-05	0	0	1.46735e-05	2.18157e-05	2.51044e-05
k__Bacteria;p__Firmicutes;c__Clostridia;o__Clostridiales;f__Eubacteriaceae;g__Eubacterium;s__Eubacterium sp. OM08-24	0.019108	0.010984	2.72063e-05	1.52714e-06	9.21029e-05	0.000545933	8.31239e-06	1.10375e-05	1.24116e-06	2.57316e-06	9.49213e-07	0	5.62275e-05	1.89719e-06	0	0.000100533	0	0.000117207	3.03119e-05	6.9542e-05	7.5983e-06	0.00159778	0.011857	0.0122179	5.09629e-05	2.60456e-06	8.74543e-06	1.19925e-05	6.61491e-05	0.00023539	0.0113999	4.16873e-06	0.00012501	2.16082e-06	0	0.000203324	7.62041e-05	0.00688644	1.46266e-06	1.12921e-05	0	0	1.28215e-06	8.94258e-05	4.81384e-05
k__Bacteria;p__Firmicutes;c__Clostridia;o__Clostridiales;f__Lachnospiraceae;g__Fusicatenibacter;s__Fusicatenibacter saccharivorans	8.79988e-05	0.00274321	0.0014484	0.000764546	0.0107183	0.00259426	0.000119823	0.00139911	0.000631748	0.000117137	0.000400568	0.00419839	0.00243552	0.000423886	0.00061975	2.10357e-05	0.000313387	0.00104998	0.00223992	0.00362917	0	0.00423559	0.000435215	0.000648798	9.75192e-05	0.00116781	0.000888952	8.26472e-05	0.000366856	0.000728268	0.0146299	0.000325454	0.00059193	0.000557296	0.00240453	0.000440766	0.000118297	4.44458e-05	0.00774403	0.000276094	0.00102872	0.000268927	0.00130789	0.000459551	0.000597693
k__Bacteria;p__Actinobacteria;c__Coriobacteriia;o__Coriobacteriales;f__Coriobacteriaceae;g__Collinsella;s__Collinsella sp. AM18-10	0	0.000523237	0	0	0	0.000372372	0	0	0	0	0	0	4.4204e-05	0.000131231	0	0	0	0	0	0.00243195	0	0	0.00451533	0.00209233	0	0	0	0	0	0	0	0.00173778	0.00219586	1.93001e-05	0.0537901	2.16456e-05	5.83284e-05	0.000105697	0.00174035	4.24488e-05	0.000119649	0	0.00221403	0	0
k__Bacteria;p__Actinobacteria;c__Coriobacteriia;o__Coriobacteriales;f__Coriobacteriaceae;g__Collinsella;s__Collinsella sp. AM33-4BH	0	0.001264	0	0	0	0.000772507	0	0	0	0.00215865	0.00280008	0	0.000180352	0.000180287	0.000971801	0.000716601	0.00127528	0	0	0.000510074	0	0	0.0256307	0.0123961	0	0	0.00515995	0.000228291	0.000314001	0.000298069	8.17791e-05	0.000850641	0.000866656	0.00138523	0	5.97895e-05	0	0.0132383	0	0.00056017	0	0	0.000160221	8.70774e-05	0
k__Bacteria;p__Firmicutes;c__Negativicutes;o__Acidaminococcales;f__Acidaminococcaceae;g__Phascolarctobacterium;s__Phascolarctobacterium faecium	5.38046e-06	0	0.0023559	0	9.49638e-05	0	0	0	0	0.0163716	0.00183582	0	1.11983e-06	0	0	0	0.0157914	0.0050351	0.00555372	0	0	0	5.77508e-06	0.00128557	0	0	0.0138442	0.00290508	0.00117963	7.25614e-05	0	0	0	0	0	0	0.0036965	0	0.000108724	1.7145e-06	5.53336e-05	0	0.000123561	0.000860082	0
k__Bacteria;p__Firmicutes;c__Clostridia;o__Clostridiales;f__Ruminococcaceae;g__Ruminococcus;s__Ruminococcus sp. AF31-14BH	0	0.000147823	0	0.000129868	0.000290463	7.78149e-05	0	5.29059e-05	0	0.000127956	0.000195063	7.94019e-05	0	0.000337212	0.00112806	0.000469992	6.01461e-05	0.000509087	0.000166942	0	0	0.0172447	0	0	0.000765688	0	0	0	0	0	0	0.022978	0.0205587	0.00161939	0	0.0019295	0	0	0	0.000725945	2.43789e-05	0	0.000102524	3.61535e-05	0.000708928
k__Bacteria;p__Firmicutes;c__Clostridia;o__Clostridiales;f__Lachnospiraceae;g__Blautia;s__Blautia sp. AF34-10	7.99989e-05	7.28583e-05	0.00629482	6.8538e-05	0.0460221	0.000164959	3.58507e-05	0.000223298	0.000186335	0.00011936	0.000189795	0.000355596	0.000799562	0	0	0	0.00022281	0	0.000131729	0.0046049	0	6.99864e-05	0.000647243	0.000554683	7.5678e-05	0.00186384	0.00126651	0	0	6.41432e-05	0.00133256	2.40616e-05	0.000114239	6.82623e-05	0.000113506	7.95214e-05	0	0	0.00148238	0.000172396	0.000627863	0	5.42777e-05	0.000143563	0.00132463
k__Bacteria;p__Actinobacteria;c__Coriobacteriia;o__Coriobacteriales;f__Coriobacteriaceae;g__Collinsella;s__Collinsella sp. AM34-10	0	0.00346969	0	0	0	0.00209201	0	0	0	0	0	0	0	0	0	0	0	0	0	0.00914603	0	0	1.71081e-05	0	0.019729	0	0.000954686	0.000148919	0.000107373	2.01305e-05	2.00982e-05	0.000102317	8.54942e-05	0.000352754	0.000277002	0.000384672	0.00014962	1.88371e-05	0.0159979	0.000357326	1.18687e-05	0	0.000104471	0.015595	0
k__Bacteria;p__Bacteroidetes;c__Bacteroidia;o__Bacteroidales;f__Bacteroidaceae;g__Bacteroides;s__Bacteroides intestinalis	0.0136905	5.52855e-06	0.0170743	0.000549831	0.000157202	0.000358518	0.00102503	8.79819e-05	0.000459497	2.09362e-05	2.46321e-05	0	0.00117583	1.24672e-05	2.59853e-06	2.90442e-05	0.000153584	0.00158007	0.00488603	5.5848e-05	0	0.00449618	0	0	0.0082761	1.82925e-05	6.09313e-05	4.79219e-05	0.00526816	0.000108064	0.000217456	8.11806e-06	1.34637e-05	0	0	1.8808e-05	6.90976e-05	7.07931e-06	0	0.000180614	8.62883e-05	0	0	0.00813577	0.000193848
k__Bacteria;p__Firmicutes;c__Clostridia;o__Clostridiales;f__Ruminococcaceae;g__Ruminococcus;s__Ruminococcus sp. AF37-6AT	0.00124104	0.00473092	0.00158672	0.000366208	0	0.0105946	0	0.000590932	0	0	0	0.000183831	0.00249841	0.00259248	0	0	0.00015474	0	0	0.00577235	0	0	0.00325923	0.00363144	0.000859567	0	0	0	0	0.000143933	0	0	0.000241134	0	0	0.0121211	0.000536545	0	0	0.00122623	0.00235475	0	0	0.0126182	0
k__Bacteria;p__Firmicutes;c__Clostridia;o__Clostridiales;f__Ruminococcaceae;g__Ruminococcus;s__Ruminococcus sp. OF03-6AA	5.3663e-05	0.00544496	0	0	0	0.0258522	0	0	0	4.1463e-05	0.000797339	0	8.52253e-05	3.25232e-05	0.00154628	7.42655e-05	0.000646695	0.00999011	0.00164861	0.00595376	0	0	0	5.34664e-05	0.000830925	0	0	0	0	0.000477505	0.000138129	0	0	0	0	0.0006072	0	0.00834306	0	6.2136e-05	0.00023347	0	0.00327281	5.82782e-05	0.000229926
k__Bacteria;p__Firmicutes;c__Clostridia;o__Clostridiales;f__Ruminococcaceae;g__Ruminococcus;s__Ruminococcus sp. AM33-14	0.00182936	0.00115711	4.36006e-05	0.00502569	0.00324132	0.000269363	0.000444345	0.00257673	0	0.00631857	0.00199112	0.000743648	0.00045483	0	2.07383e-05	0	0.00358356	0.000104571	0.000201476	0.00025465	0	0.00017251	0	0	0.00019044	7.84397e-05	0.000132257	0	0.000120155	7.5947e-05	8.67903e-05	0.000809319	0.00170376	0.0203582	0.000961002	0.00691988	0.00428274	0	5.04347e-05	0.00167578	6.86457e-05	0	0.000179501	0.000170508	0
k__Bacteria;p__Firmicutes;c__Erysipelotrichia;o__Erysipelotrichales;f__Erysipelotrichaceae;g__Coprobacillus;s__Coprobacillus sp. TM10-10	0.00043249	0	0.00413624	0.0135761	0.0200647	0	0.000357376	0.0110451	0	0	0	0.00694005	0.000656164	0	0	0	0	0	0	0.000331099	0	0	0	0	0	0	0	0	0	0	0	0	0	0.000654533	0.00015252	0.00744465	0	0	0	0	0	0	0	0	0
k__Bacteria;p__Firmicutes;c__Clostridia;o__Clostridiales;f__Ruminococcaceae;g__Ruminococcus;s__Ruminococcus sp. OF05-2BH	0	0	0.00439038	0	0	0.000882777	0.00313801	0	0	0	0	0	0	0	0	0	0	0.00247868	0.00305736	0	0	0	0	0	0	0	0	0	0	0.00207171	0.00335838	0.0205979	0.0160557	0.000720094	0	0	0	0	0	0	0.000745587	0.000690706	0.00163479	0.00536542	0
k__Bacteria;p__Firmicutes;c__Clostridia;o__Clostridiales;f__Lachnospiraceae;g__Blautia;s__Blautia sp. AF26-2	0.000995101	0.000131829	0.00449938	0.0028588	0.0253024	0.00856628	0.000175691	0.00192218	3.25399e-05	0.000580248	0.00118656	0.000255382	0	7.67006e-05	0.000139421	4.38866e-05	0.00152341	0.00104911	0.00188967	0.000809438	0	0.000692525	5.6231e-05	6.35371e-05	0.000126258	0.00043266	0.000380283	0.000160045	0.000415429	0.000320213	0.00233747	0.00049937	0.00101139	0	8.49473e-05	0.00107872	0	0	0	0.00125644	0	0.000134968	0.00260827	0.000248687	0.00121656
k__Bacteria;p__Firmicutes;c__Clostridia;o__Clostridiales;f__Ruminococcaceae;g__Faecalibacterium;s__Faecalibacterium sp. AF27-11BH	0.000199502	3.16575e-05	4.83602e-05	0.00235705	0.000446159	0.000455326	0.000562132	0.000422451	0.000714798	0.00377307	0.00425366	0	0.00438179	0.00117636	0.00190308	0.00324115	0.00164249	5.48998e-05	0.0005895	0.00038004	0	0.000438296	0.000205124	0.000236753	6.7727e-05	0.00794119	0.0145264	0.000367674	0.00116748	1.68364e-05	0.000145965	0.00543998	0.00271199	0	0	0.000180952	0.0017809	9.83101e-05	0	0.000395873	6.13749e-05	0	0.00117146	0.000136765	0.000659962
k__Bacteria;p__Bacteroidetes;c__Bacteroidia;o__Bacteroidales;f__Bacteroidaceae;g__Bacteroides;s__Bacteroides sp. 3_1_33FAA	0.00021359	0	0.00103889	0	0	0	0	0	0	8.01189e-05	7.51302e-05	0	0.0419753	0	0	0	0.00245697	0	0	0	0	0	0	0	0	0.000118598	0.000719921	0	0	0	0	0	0	0	0	0.000233285	0	0	0.0169533	0	0	0	0	0	0
k__Bacteria;p__Firmicutes;c__Erysipelotrichia;o__Erysipelotrichales;f__Erysipelotrichaceae;g__Coprobacillus;s__Coprobacillus sp. OF03-2AA	0	3.88314e-05	0	0	0	0	0	0	0	0	0	0	0.000281078	0	0	0	0	0.0306061	0.00768091	0	0	0	0	0	0	0	0	0	0	0.000111679	3.23065e-05	0.00973202	0.0145728	0	0	0	0	4.38917e-05	0	0	0	0	6.64343e-05	0.000130091	0
k__Bacteria;p__Actinobacteria;c__Coriobacteriia;o__Coriobacteriales;f__Coriobacteriaceae;g__Collinsella;s__Collinsella aerofaciens	0	0.0151597	0	0	0	0.00876157	0	0	0	0.000737561	0.00128595	0	0	0.00196245	7.53075e-05	5.29095e-05	0.000335344	4.44427e-05	0	0.00239372	0	0	0.00161546	0.000725336	0.000737621	0	0.00263976	0.000454704	0.000446235	0.000275651	6.00815e-05	0.000973143	0.00102708	4.48862e-05	2.20041e-05	0.000966927	0.000213361	0.000155929	0.0182263	0.000817582	4.06849e-05	0	9.12226e-05	0.00290365	0
k__Bacteria;p__Firmicutes;c__Clostridia;o__Clostridiales;f__Ruminococcaceae;g__Faecalibacterium;s__Faecalibacterium sp. OF03-6AC	0.000265129	2.20484e-05	9.71905e-05	0.00392432	0.000310239	0.000205346	0.00234449	0.000697912	0.00419937	0.00401349	0.00265243	0	0.000788187	0.00414736	0.00333966	0.00168381	0.00141478	0.000384299	0.00327889	0.000297995	0	0.000141707	0.000133	0.000164427	7.86476e-05	0.0049967	0.00686144	9.42063e-05	0.00103774	2.52089e-05	0.000137276	0.0072653	0.00220764	0	0	0.000378007	0.00140108	0.000602419	0	0.000756451	0	0	0.000674411	8.03411e-05	0.00210292
k__Bacteria;p__Firmicutes;c__Clostridia;o__Clostridiales;f__Eubacteriaceae;g__Eubacterium;s__Eubacterium sp. AM28-29	0	0.0261925	0	0	0	0.00920053	0	0	0	0	0	0	0	0	0	0	0	0	0	0	0	0	0.00612497	0.0121229	3.97549e-05	0	0	8.95345e-05	4.3716e-05	0	0	2.85229e-05	4.73248e-05	0	0	0.00188891	1.31198e-06	0.000530333	0	0.00631139	0	0	0	0	0
k__Bacteria;p__Firmicutes;c__unclassified;o__unclassified;f__unclassified;g__unclassified;s__Firmicutes bacterium AF25-13AC	2.22298e-05	0.000238978	0.00135861	0.000573532	0.0135481	0.000745581	0.00111612	0.000684062	1.51097e-06	0.00157922	0.00148172	0.00398701	0.00352771	5.20372e-06	0.000319869	0.00110864	0.00176851	0.000975474	0.00524495	0.000330087	0	0.00333346	6.22666e-05	0.000595637	0.00276138	0.000167964	0.00220026	0.00124573	0.00508722	7.70908e-05	0.000890134	0.000499882	0.000918962	1.71884e-06	0.000750324	0.000108624	0	0.000487611	0.00306281	0.000734281	0.000445395	0	3.16738e-05	3.1333e-05	1.65637e-05
k__Bacteria;p__Firmicutes;c__Clostridia;o__Clostridiales;f__Ruminococcaceae;g__Ruminococcus;s__Ruminococcus sp. AM32-17LB	0.00429417	9.61572e-05	0.00111105	0.00262515	0.0016574	0.000211491	0.000515142	0.00147425	0.000171549	0	0.000132415	0.0233509	0	0.000211455	0.000114435	0.000103523	0	0	0.000161739	0.00253471	0	0	8.68867e-05	0.000127929	0.00161481	0	0	0.000407601	0.000440163	0.00070068	8.63638e-05	0.000614193	0.000431914	0.000225609	0.010748	0.000548928	0.00163254	0.00130973	0	0.000347867	0	0	0.000122422	8.57178e-05	0.000919961
k__Bacteria;p__Firmicutes;c__Clostridia;o__Clostridiales;f__Ruminococcaceae;g__Ruminococcus;s__Ruminococcus sp. AF21-42	4.33268e-05	0.00192762	5.02406e-05	0.00023243	2.25363e-05	0.00582058	6.61598e-06	8.6496e-06	2.96798e-06	4.44455e-06	3.60701e-06	2.68712e-06	0.000464908	5.08988e-05	4.99218e-05	2.67484e-05	2.20114e-06	0.000500808	0.00867472	0.00387506	5.77679e-06	6.17799e-05	0.000369475	0.000322507	0.000673917	1.22354e-05	0.000128529	0.00013553	7.57999e-05	5.5359e-06	9.32942e-06	0.00086929	0.00115841	2.14118e-05	6.81451e-06	0.0095947	2.19756e-05	0.0140942	7.36748e-06	2.79642e-05	3.36813e-06	3.06844e-06	0.0046619	0.00264316	0.00242447
k__Bacteria;p__Firmicutes;c__unclassified;o__unclassified;f__unclassified;g__unclassified;s__Firmicutes bacterium AM59-13	5.72027e-05	3.58039e-05	0.000429366	3.12758e-05	0.000337091	8.16134e-05	0.000748624	1.50174e-05	0.000119205	0.000391471	0.000305409	0	9.1296e-05	0.000577558	0.000421662	0.00096022	8.01765e-05	2.16985e-05	0.00214838	2.24464e-05	0	0.000220824	0	1.70287e-05	0.000919056	8.05597e-06	7.70602e-05	1.28594e-05	0.0146186	0	0	0.000212679	0.000737203	0	0	0.000298156	0.0291113	0.00173535	0	0.000104999	6.30857e-06	0	0	0.00366034	4.8656e-06
k__Bacteria;p__Firmicutes;c__Clostridia;o__Clostridiales;f__Lachnospiraceae;g__Roseburia;s__Roseburia sp. OM02-15	0.00100933	0.000959005	0.002706	0	0.000541274	0.000327347	0.000170432	0	1.18719e-05	0.000307668	0.000354911	0.0290965	0.000186128	0.000146354	0.000526503	0.000292471	0.0004164	4.53141e-05	4.59957e-05	0.000786337	0	0.0119146	1.6891e-05	0.00116784	0.00015787	0.00012302	0.000530819	0	0.000570225	0	0	0.000263873	0.00142042	0.000162602	0	0.00175614	0	0.000268583	0	0.000109137	0.000181772	0	7.70714e-05	0.00041011	0.00033935
k__Bacteria;p__Firmicutes;c__Clostridia;o__Clostridiales;f__Ruminococcaceae;g__Ruminococcus;s__Ruminococcus sp. AM42-10AC	0.00259189	0	0.00137242	0.000316606	0.000897689	0	0	9.67907e-05	0	6.49138e-05	0.000278119	0.000396904	0.0140335	0.00237447	0.00181612	0.0019237	7.45086e-05	0	0.00198196	0.000470719	0	0	0.000792879	0.000795892	0.000199828	0	0	0.000756973	0.00026792	0.000361984	0.00141061	0.00269885	0.000983049	0.000729425	0.00679318	0.00400431	0.0020193	0.000171196	0.000448008	0.00169298	0.00109935	0	0.000468554	0.000306285	0.00134518
k__Bacteria;p__Proteobacteria;c__Gammaproteobacteria;o__Pasteurellales;f__Pasteurellaceae;g__Haemophilus;s__Haemophilus parainfluenzae	0	0	0	0.00181668	0.000393357	9.50201e-05	0.000782439	0.000572519	0.00502107	0.01171	0.000374654	0.000341634	0.000163732	0.00296043	0.000609656	8.31283e-05	0.000117926	0	0.000288114	2.64355e-05	0	0	4.02084e-05	7.36078e-05	0.000714342	0	1.57704e-06	0.027288	0.000375165	0	0	1.00927e-05	0	3.25106e-05	0	6.79726e-06	0.000214837	1.37893e-05	0.000718654	9.2938e-05	0.000876623	0	0	4.47438e-05	0
k__Bacteria;p__Firmicutes;c__Clostridia;o__Clostridiales;f__Ruminococcaceae;g__Ruminococcus;s__Ruminococcus sp. AF32-2AC	0.00186751	0.000207584	8.57909e-05	0.000751596	0.0120847	8.25631e-05	9.72606e-05	0.000482892	0	0.000130997	4.74606e-05	0	0.000949325	0.00015931	0.000505165	0.000177896	7.86907e-05	0	0	0	0	0	0	0	0.000343329	0.00286696	0.0110795	0	0	0.000452983	0.000145752	0.000578064	0.000312492	0.000355111	0	0.0156263	0	0.000199883	9.42604e-05	0.000111265	0	0	0.00435366	0.000592917	0.000228631
k__Bacteria;p__Firmicutes;c__Clostridia;o__Clostridiales;f__Ruminococcaceae;g__Ruminococcus;s__Ruminococcus sp. AM46-18	0.00137549	0.00103022	0.000533255	0	0.000405303	0.00197738	0	0	0	0.000142869	0.00037921	0.000329673	9.09423e-05	0.011613	0.00829362	0.00907727	0.000108351	0.000210885	0.00123925	0.00127385	0	0.00011362	0.000429961	0.000422299	0.000219274	0.00151107	0.00129447	0.000400473	0.000522546	5.67772e-05	0	0.000629479	0.000425048	0.000121841	0.00266926	0.00026153	0.00240918	0.000409061	0.000909937	0.00209453	0.00118216	0	2.80648e-05	0.000513874	4.14094e-05
k__Bacteria;p__Firmicutes;c__Clostridia;o__Clostridiales;f__Lachnospiraceae;g__unclassified;s__Lachnospiraceae bacterium OM02-26	0.00235834	0.00121398	5.78795e-05	0.00321316	0.000354257	0.000670057	0.000194465	0.00201817	0.00303695	0.00103155	0.00295718	0.000320084	0	0.0060111	0.0049528	0.00253912	0.000300951	0.0110416	0.00330197	0	0	0.000522095	0	0	0	0.00020146	0.000474404	0	0	8.4594e-05	0.000249549	0.000506976	0.000589237	0	0.000367099	0.000249651	0	0.00175912	0	0	0.000483193	0	0.000128072	6.03176e-05	0.00297257
k__Bacteria;p__Bacteroidetes;c__Bacteroidia;o__Bacteroidales;f__Bacteroidaceae;g__Bacteroides;s__Bacteroides finegoldii	0.000191785	2.10611e-06	0.00628366	2.68776e-06	3.28258e-05	0.000526772	7.74692e-06	2.54712e-06	7.55486e-06	0.000670776	0.000279685	0	0.000979914	3.15475e-05	5.14709e-06	6.08646e-06	0.000112533	0.00253576	0.0184518	1.22651e-05	0	0	2.73556e-06	1.64183e-05	0.00201141	2.52582e-05	0.000597342	0.0136146	2.9847e-05	0.000151986	0.000249176	3.78843e-05	6.1327e-05	2.99569e-06	1.0924e-06	8.34809e-05	9.89451e-06	0.00123716	1.51683e-06	3.00925e-05	0.000136222	0	0	0.00574154	2.48456e-06
k__Bacteria;p__Firmicutes;c__Clostridia;o__Clostridiales;f__Lachnospiraceae;g__Blautia;s__Blautia sp. AM23-13AC	2.5628e-05	0.000141307	0.000100129	0.000722886	0.000688287	0.00121415	0.000578079	0.00526692	7.32821e-05	0.000167548	0.000332177	0.000242315	0.0022234	0	0	0	0.000174495	0.00127638	0.00155232	0.00844049	0	0.000178231	0.000717673	0.00252262	0.00268044	0.00235895	0.00137167	7.84089e-05	0.000408974	1.81175e-05	0.000454636	0.00132244	0.00291657	0.0116318	4.59849e-05	8.40089e-05	0	0.000237803	0	0.000501463	0.000598084	0	0.00215297	0.000343489	0.00028971
k__Bacteria;p__Bacteroidetes;c__Bacteroidia;o__Bacteroidales;f__Bacteroidaceae;g__Bacteroides;s__Bacteroides sp. AM27-13	0	0	0	0	0	0	0	0	0	0	0	0	0	0	0	0	0	0	0	0	0	0	0	0	0	0	0	0.022868	0.0311521	0	0	0	0	0	0	0	0	0	0	0	0	0	0	0	0
k__Bacteria;p__Firmicutes;c__Clostridia;o__Clostridiales;f__Eubacteriaceae;g__Eubacterium;s__Eubacterium ventriosum	0.00229207	0.000235358	4.92416e-05	0.000324792	6.10338e-05	0.00798683	4.2184e-05	5.40202e-05	3.39969e-06	0.00267515	6.23158e-05	6.58609e-06	5.68169e-05	2.70485e-05	0.000253857	7.843e-05	0.00142017	0.00456287	0.00146779	0.000178916	0	0.000211577	5.4277e-05	0.00218284	0.000238338	0.00150683	0.00179475	8.04317e-06	3.18283e-05	6.26792e-06	4.15826e-05	0.000241713	0.000274255	0	0	0.00142083	8.10694e-05	0.00852891	0.0110173	3.05655e-05	4.81162e-06	5.69854e-06	0.00165668	0.000205859	0.00237359
k__Bacteria;p__Bacteroidetes;c__Bacteroidia;o__Bacteroidales;f__Rikenellaceae;g__Alistipes;s__Alistipes sp. AF14-19	0.00342204	0.000281429	0.000251497	0	4.37677e-05	0.00139732	0	0	0	0.000154214	4.74606e-05	0	0.000930288	0.000951413	1.34424e-05	0.00301947	5.20019e-05	0.0115765	0.00346913	0	0	0.00258424	2.20148e-05	8.01995e-05	0.00812417	5.19701e-05	0.00962492	0.000154073	0.00170077	5.00976e-05	8.9829e-05	0.00021319	0.00120291	0	0	0.00025856	0	0	0	0.000315291	0.00020968	0	8.73761e-06	0.00333286	2.59326e-05
k__Bacteria;p__Firmicutes;c__unclassified;o__unclassified;f__unclassified;g__unclassified;s__Firmicutes bacterium AM10-47	0.00189647	2.77085e-05	0.00072511	0.000406707	0.000795197	0	0	0	0	0.00315095	0.00131703	0	0.00413702	0	0	0	0.00218034	0.000256461	0.00114959	0.00110344	0	0	1.38949e-05	0.000883721	0.000151452	0.000118598	0.00284951	0.000339065	0.000837314	0.000237769	0.00151099	0.00309634	0.00322286	0.000176107	4.04709e-05	0.00182094	0.000194064	0.000138077	0	4.34538e-05	0.00383994	0	0	0.0156809	0.000106733
k__Bacteria;p__Firmicutes;c__Clostridia;o__Clostridiales;f__Lachnospiraceae;g__Blautia;s__Blautia sp. AF17-9LB	0.000285023	0.0122345	3.33762e-05	0.000612688	0.00269844	0.00306567	0	0.000361638	0	0.000575277	0.00107707	0.00492766	0.000989403	0	0	0	0.00132652	0	3.35543e-05	0.000268642	0	6.63455e-05	6.9822e-05	0.000306333	0.00249919	0.0099779	0.00331696	2.92829e-05	6.87695e-05	0	0.000161106	0.000365459	0.000617847	0.00352317	7.46475e-05	0.000161352	0	7.02391e-05	0.00187356	3.83694e-05	0.000219196	0	0.000190803	0	0
k__Bacteria;p__Firmicutes;c__Bacilli;o__Lactobacillales;f__Streptococcaceae;g__Lactococcus;s__Lactococcus garvieae	0	0	5.69981e-06	0	0	9.63608e-05	1.40236e-05	4.72279e-06	0	0	0	0	0	0	0	0	0	0	0	0.00331575	1.45721e-05	0	0	0	0.000603987	0	0	7.70603e-06	0	0	0	0	0	0.0232435	0.0242689	0	0	2.25307e-05	6.28402e-06	0	0.000102434	1.81038e-05	3.87019e-05	8.44817e-05	0
k__Bacteria;p__Firmicutes;c__Clostridia;o__Clostridiales;f__Ruminococcaceae;g__Ruminococcus;s__Ruminococcus sp. AM28-41	0.00108791	0	5.42363e-05	0	0	0.000331984	0.000186096	0	9.41659e-05	0	0	0	4.28484e-05	0	0	0	0	0.000291492	0.00179346	0.00505764	0	0.000108303	0	0	0.000220903	0.000105515	0	0.000308482	0.000510275	0	0.000193679	0.00156635	0.00311859	0.028122	0.000165629	0.000561863	0.000371017	0.00102324	0.00172123	7.62659e-05	0.000160066	0	0.00177601	0.00113355	0.00145388
k__Bacteria;p__Actinobacteria;c__Coriobacteriia;o__Coriobacteriales;f__Coriobacteriaceae;g__Collinsella;s__Collinsella sp. AF28-5AC	0	0.0145466	0	0	0	0.00846567	0	0	0	0	0	0	0	0	0	0	0	0.00105076	0	0	0	0	0	0	0.00703288	0	0.000257847	0	0	0	0	0	0	0.0014973	0	0.00366293	0	0.00293717	0.00810737	0	0.00307869	0	0	0.000863172	0
k__Bacteria;p__Bacteroidetes;c__Bacteroidia;o__Bacteroidales;f__Tannerellaceae;g__Parabacteroides;s__Parabacteroides goldsteinii	0.000171254	9.73419e-05	0.000310199	0	0	0.000160378	0	0	0	2.39772e-06	2.8951e-06	0	7.13158e-06	0	0	0	5.55788e-06	0.0137313	0.00204764	0	0	0	0	0	2.70142e-05	0	2.78133e-05	0	1.0226e-05	3.45422e-05	1.22615e-05	0	2.59849e-05	0	0	1.8016e-05	0.000223255	0	0	0.0336461	0.000272017	0	0	3.78839e-05	0
k__Bacteria;p__Firmicutes;c__Bacilli;o__Lactobacillales;f__Lactobacillaceae;g__Lactobacillus;s__Lactobacillus gasseri	0	0	0	0	0	0	0	1.36377e-05	4.80273e-06	0	0	0	1.76816e-06	0	0	0	0	0	0	0	2.91442e-05	0	0	0	0	2.11999e-05	0	0	0	0	0	0	0	0	0	0	0	0	0	4.85382e-05	2.54481e-05	0.0504564	7.46971e-05	0	0
k__Bacteria;p__Firmicutes;c__Clostridia;o__Clostridiales;f__Ruminococcaceae;g__Subdoligranulum;s__Subdoligranulum sp. OF01-18	0.00356745	0.000685605	0.000408094	0.0012795	0.000850358	0.000423206	0.00045639	0.00060059	0.000751655	0.0007761	9.53484e-05	0	0.000713217	0.000326262	3.59297e-05	0.000122423	0.000207182	0.00191112	0.00127913	0.000610339	0	0.00127207	0.000102301	6.97626e-05	0.000552257	0.00112856	0.00186779	0.00098512	0.00184738	0.000493289	0.000186482	0.00506194	0.00430002	0.000164763	0	0.0068168	0.00237588	0.00133614	0.000276876	0.00124467	0.00119007	0	0.00200182	0.00131191	0.00097224
k__Bacteria;p__Bacteroidetes;c__Bacteroidia;o__Bacteroidales;f__Bacteroidaceae;g__Bacteroides;s__Bacteroides salyersiae	1.6283e-06	0	3.23185e-06	1.03845e-06	0	8.3792e-07	2.6577e-06	1.0613e-06	2.53627e-06	0	0	1.56485e-05	0.00441733	0	0	0	0	0.000581851	0.0136452	0	0	9.4317e-05	0	8.54485e-07	0.00112415	7.26855e-07	0	6.96433e-05	0.00297499	1.49149e-05	0.000128586	1.726e-05	0.000214947	0	0	5.08145e-06	0.0220881	5.35565e-06	2.60029e-06	0.000484259	0.000152849	1.57806e-06	2.99168e-06	0.00246851	0.00198594
k__Bacteria;p__Firmicutes;c__Clostridia;o__Clostridiales;f__Lachnospiraceae;g__Blautia;s__Blautia sp. OM05-6	5.38046e-05	0.00551933	0.00115835	0.0006753	0.00367242	0.00468068	0.000328028	0.000668673	0.000697206	0.000636857	0.00086198	0.00124414	0.00385848	0	0	5.76078e-05	0.000938896	0.000625771	0.00455049	0.00112506	0	0.000639298	7.03865e-05	0.000223326	0.000275123	0.000277356	0.000592109	0.000518086	0.000674274	0.000183279	0.00452978	0.000410218	0.000563387	0.00115437	0.000442683	0.000131656	0.000368611	0	0.00609713	0.000171983	0	0.000109324	0.000161028	0.00032841	0.000626679
k__Bacteria;p__Firmicutes;c__Clostridia;o__Clostridiales;f__Ruminococcaceae;g__Ruminococcus;s__Ruminococcus sp. AF14-5	0.00154724	0	0.00182541	0.000221618	0.000206692	0.000383432	0	0	0	2.84217e-05	0.000182344	4.25725e-05	0	0.00519174	0.00393963	0.00445001	3.97856e-05	0.00140422	0.00647869	0.000100145	0	0	0.000357794	0.000314573	0.000206342	0.00088652	0.00152436	7.3111e-05	0.000157416	0.000180397	2.92144e-05	0.000126378	4.62477e-05	0	0.00117225	0.00236716	0.00543449	0	0.000669899	0	0	0	3.53778e-05	0.00380038	0.0064758
k__Bacteria;p__Bacteroidetes;c__Bacteroidia;o__Bacteroidales;f__Bacteroidaceae;g__Bacteroides;s__Bacteroides cellulosilyticus	0	7.17395e-06	0	0	0	0.000752005	0	0	0	0	0	3.70402e-05	9.76613e-05	0	8.79503e-06	0	3.07059e-05	0.00118505	0.0347049	1.49444e-05	0	0	0	0	8.97598e-05	5.6089e-05	0.00131311	0.000129991	0.000292526	5.30714e-05	0	2.31109e-05	8.93314e-05	0	0	1.29346e-05	0.00646931	0	4.06295e-06	0.00111945	9.1795e-05	0	0	0.00231154	0.00096665
k__Bacteria;p__Actinobacteria;c__Coriobacteriia;o__Coriobacteriales;f__Coriobacteriaceae;g__Collinsella;s__Collinsella sp. AM24-1	0	0	0	0	0	0	0	0	0	0.000660367	0.000781439	0	0	0.00818935	0.000963706	0.000571434	0.000373753	0	0	0	0	0	0.000100043	0	0	0	0.000182005	0.00179141	0.00202474	0	0	0.00351015	0.00433288	0	0.00880991	0.00507016	0	0	0.0105111	0	0	0	0.00185836	0	0
k__Bacteria;p__Firmicutes;c__Clostridia;o__Clostridiales;f__Lachnospiraceae;g__Blautia;s__Blautia sp. BCRC 81119	0.00135991	9.18792e-05	0.00445296	0.000255276	0.00596325	0.000141329	0.000288446	1.31601e-05	1.86713e-05	6.77209e-05	0.000498004	0	5.58738e-05	0.00232498	0.00698061	0.00528834	0.000289065	4.51398e-05	3.2574e-05	0.00102182	0	0	0.000674251	0.000761102	6.14045e-05	0.000258821	0.000351179	0.000268459	0.000187646	0	0.000541053	0.000415118	0.000270283	0.00299328	0.000900088	0.000874339	0.00354344	1.89602e-05	0	0.00334648	0.000775365	0	0.00346869	0.00023509	0.000560114
k__Bacteria;p__Firmicutes;c__Clostridia;o__Clostridiales;f__Ruminococcaceae;g__Faecalibacterium;s__Faecalibacterium sp. AM43-5AT	0.000168564	3.82391e-05	0.000117992	0.000272625	0.000121767	0.000225736	0.000188697	0.00130089	3.92853e-05	0.00308692	0.00131324	0	0.00138406	7.72426e-05	0.000716146	0.000992147	0.00187878	0.000473707	0.00445955	0.000291684	0	0.000745693	2.91359e-05	7.14716e-05	0.000189386	0.00311191	0.00485321	0.000138901	0.00134842	1.76142e-05	4.79799e-05	0.0110212	0.0037746	0	0	0.000456406	0.00112174	0.00236837	0	0.00100996	5.56009e-05	0	0.000951165	0.000149249	0.00100511
k__Bacteria;p__Firmicutes;c__Erysipelotrichia;o__Erysipelotrichales;f__Erysipelotrichaceae;g__Erysipelatoclostridium;s__Erysipelatoclostridium ramosum	0.000152989	0.000409639	0.000184921	0.000104273	0.00014616	0	0.00468095	8.88309e-05	0.0125825	0	0	0.000949556	0	0.00822344	0.00706996	0.00358632	0.000441328	7.59883e-05	0	0	0	0.000764534	0	0	0	0	0	0	0	0	0	0	0	0	0	3.17425e-05	0.00277872	0	0.000625477	0	0.00572379	0.000781708	0	2.64508e-05	0
k__Bacteria;p__Bacteroidetes;c__Bacteroidia;o__Bacteroidales;f__Bacteroidaceae;g__Bacteroides;s__Bacteroides sp. AR29	0	0	0	0	0	0	0	0	0	0	0	0	0	0	0	0	0	0.0247194	0.0241305	0	0	0	0	0.000113219	0	5.40901e-05	6.17198e-05	0	0	0	0	0	0	0	0	0	0	0	0	0	0	0	0	0.000216859	0
k__Bacteria;p__Firmicutes;c__Clostridia;o__Clostridiales;f__Ruminococcaceae;g__Ruminococcus;s__Ruminococcus sp. AF33-11BH	0.000140529	0	0	0.00608644	0	0	0.00208064	0.00687378	0.000644861	0	0.000208874	0.000427516	0.00404455	0	0	8.94283e-05	5.789e-05	0	0	0.000521923	0	0	0	0	0.000212952	4.37324e-05	0	0.00394742	0.000373823	0	0	0.00151647	0.000970057	0	0.000219001	0.000305085	0.0159106	8.45208e-05	0.00156055	0.00115161	0.000556223	0	0.000186244	0	0.000600177
k__Bacteria;p__Firmicutes;c__Clostridia;o__Clostridiales;f__Ruminococcaceae;g__Ruminococcus;s__Ruminococcus sp. AM28-29LB	0.00030081	0	0	0.00898544	0.000292822	0	0.00384298	0.0212719	0	0	0	0	0.000389054	0	0	0	0	5.44641e-05	0	0.0027166	0	0.00229418	0	0	0	0	0	0	3.65578e-05	0	0	0.00130116	0.00144438	0	0	0.00411993	4.56459e-05	0	0	0	0	0	3.0914e-05	0	0.00151626
k__Bacteria;p__Firmicutes;c__Clostridia;o__Clostridiales;f__Ruminococcaceae;g__Ruminococcus;s__Ruminococcus sp. AF43-11	0.00018782	0.000307756	0	0.00217868	0.00119257	0.000585762	0.000850352	0.00122421	0	0	0	0	0	0	0	0.00431883	0	0.0111182	0.0018709	0.00029609	0	1.83201e-05	0.000421667	0.000355588	0	0	2.67381e-05	0	0	0	1.41807e-05	7.97179e-06	0	0	0	0.00176333	0.0208074	0.000158515	0	0.000584705	0	0	4.10763e-05	4.77102e-05	1.96177e-05
k__Bacteria;p__Firmicutes;c__Clostridia;o__Clostridiales;f__Ruminococcaceae;g__Ruminococcus;s__Ruminococcus sp. TF12-2	0	0.000344152	0	0.0354037	0	0.00308645	0	0.00016084	0	0	0	0	0	0	0	0	0	0	0	0	0	0	0	0	0	0	0.00809906	0	0	0	0	4.97323e-05	0	0	0	0	0	0	0	0	0	0	0	0	0.00120242
k__Bacteria;p__Actinobacteria;c__Coriobacteriia;o__Coriobacteriales;f__Coriobacteriaceae;g__Collinsella;s__Collinsella sp. AM23-17	0	0.00209065	0	0	0	0.00146496	0	0	0	0	0	0	0	0	0	0	0	0	0	0.0110678	0	0	0.000519366	0.000210142	0	0	0	0.00361774	0.00407396	0.0119519	0.00254544	0.00211091	0.00248324	8.98215e-05	0.00252231	0.000601525	0	0	0.000172811	0.00126477	0	0	0.000525254	0.00063797	0
k__Bacteria;p__Firmicutes;c__Clostridia;o__Clostridiales;f__Lachnospiraceae;g__Blautia;s__Blautia sp. AM47-4	0	0.000386537	0	0.000254482	0.000219842	0.000113399	0.000387855	0.000338131	0.000126382	7.71948e-05	9.56332e-05	0.000167497	0.00133131	2.80784e-05	3.93278e-05	0	7.74251e-05	6.02155e-05	8.93524e-05	0.00862714	0	0.0010313	8.84064e-05	0.000271299	3.95633e-05	0.00013786	0.000143654	0	0	4.78558e-05	0.000938007	0.00136135	0.00207441	0	0.000312479	0.000171383	0	0	0.00737966	0	0.00874608	8.91163e-05	4.26433e-05	0.0124301	0.000218797
k__Bacteria;p__Firmicutes;c__Clostridia;o__Clostridiales;f__Lachnospiraceae;g__unclassified;s__Lachnospiraceae bacterium 2_1_58FAA	0	0	0	0.00295037	0	0	0.00121412	0.000163865	0.0361399	0	0	0	0.00092292	0.0016743	0.000882202	0.000135664	0	0.000439547	0	0	0	0	0	0	0	0	0	0	0	0	0	0	0	0	0.00269256	0	0	0	0	0.000454639	0	0	0	0	0
k__Bacteria;p__Firmicutes;c__Clostridia;o__Clostridiales;f__Peptostreptococcaceae;g__Clostridioides;s__Clostridioides difficile	0.00206879	0.00070614	0.00062739	0.00127382	0.0019184	0.000759491	0.00129956	0.00265527	0.00148717	0.00121564	0.000438584	0.000977481	0.000450586	0.00124336	0.00103387	0.000242871	0.000596289	0.00197012	0.000723867	0.000183679	0.00036477	0.000880638	0.000434564	0.00320212	0.000928827	0.00278464	0.00256979	0.00075418	0.00018771	1.34509e-05	0	0.00073984	0.000846258	0.000175861	0.000677706	0.000406978	0.00027147	0.00453199	0.00194187	0.000407875	0.000627168	1.0345e-05	0.00117459	0.000298313	0.00152526
k__Bacteria;p__Firmicutes;c__Clostridia;o__Clostridiales;f__Ruminococcaceae;g__Ruminococcus;s__Ruminococcus sp. AF20-12LB	0.00463632	0.000151443	0.00119108	0.00174644	0.00179176	6.31792e-05	0.00143392	3.71455e-05	3.9663e-05	3.85974e-05	8.38629e-05	4.81575e-05	0.000262277	4.35269e-05	0.0018679	0.000184089	4.90854e-05	0.000115464	0.00016287	0.00111827	0	0	0.00304225	0.00210026	2.12665e-05	0.000493898	0.00123705	0.00048259	0.000659254	4.781e-05	0.00170318	0.0023647	0.00129137	0.0017511	0.00291505	0.00732072	0.00314541	0.000151743	0	0.000945992	0.00117387	0	0.000807754	0.000109264	0.000266003
k__Bacteria;p__Actinobacteria;c__Coriobacteriia;o__Coriobacteriales;f__Coriobacteriaceae;g__Collinsella;s__Collinsella sp. AM41-2BH	0	9.62888e-05	0	0	0	0	0	0	0	0	0	0	6.55398e-05	0	0	0	0	0	0	0.00390418	0	0	4.67651e-05	0	0	0	0.000709599	0	0	0	0	0.00484026	0.00541037	0	0	0.00529045	0	0	0.000544164	0.0259567	0	0	0	6.04412e-05	0
k__Archaea;p__Euryarchaeota;c__Methanobacteria;o__Methanobacteriales;f__Methanobacteriaceae;g__Methanobrevibacter;s__Methanobrevibacter smithii	0	0	0	0	0.000205086	5.02752e-06	0	0	0	6.25746e-06	0	5.16349e-06	6.2475e-06	0	0	0	0	0.0186143	0.000699814	0	0	0	0	0	0.0197029	0	0	0	0	0	0	2.82304e-05	0	0	0	0	0	0	0	0.00432664	0	0	0.000435456	0.00198677	0
k__Bacteria;p__Firmicutes;c__Clostridia;o__Clostridiales;f__Ruminococcaceae;g__Ruminococcus;s__Ruminococcus sp. AF12-5	0.00122526	0.000950449	2.21529e-05	0.00364522	0.000321532	0	0.000298567	0.0018603	0	0.00385711	0.00148015	0	0	0.000576908	0.00161504	0.000616335	0.00275495	0.000580979	0.00116535	4.59049e-05	0	2.24234e-05	3.52584e-05	0.000118773	0.00613643	0.000507647	0.00593657	3.75188e-05	2.23693e-05	0.000614439	1.96718e-05	0.00015907	0.00010919	0.000310422	0	0.0084585	0	0.000417064	0	2.17565e-05	0	0	2.66402e-05	0.000568629	0
k__Bacteria;p__Firmicutes;c__Clostridia;o__Clostridiales;f__Ruminococcaceae;g__Ruminococcus;s__Ruminococcus sp. AM36-18	0.000201696	0.000219562	0	0.000694665	0.015108	0.00172008	0.000240041	0.000944558	0	5.3627e-05	0	0	5.71705e-06	0	0	0	0	0.00448915	0.000949925	0.00283372	0	6.62877e-05	3.72558e-05	7.9223e-05	0	0	6.49456e-05	0.000130714	0.00458532	1.47319e-05	1.14086e-05	9.61734e-05	7.4858e-05	0	0	0.00344357	0.00735823	0	0	0.000261255	0	0	0	0	0.000840714
k__Bacteria;p__Actinobacteria;c__Coriobacteriia;o__Eggerthellales;f__Eggerthellaceae;g__Eggerthella;s__Eggerthella sp. AM16-19	2.05307e-06	0.00899178	0	0.000184295	0	0.00382784	3.56245e-06	5.33304e-05	1.99664e-06	0.000143571	6.30277e-05	0	4.98032e-05	1.637e-05	0.000226972	0.000143726	0	3.4247e-05	8.74673e-06	6.99588e-05	0	1.00559e-05	0.00152518	0.000601741	0.000659739	8.74043e-05	0.000461572	0.00164346	0.000600839	9.60318e-05	0.000158707	0.00582518	0.00625724	1.10988e-05	0	0.00472918	8.506e-05	0.000276155	1.22972e-05	0.00319696	0.000568733	0	0.000161646	0.00351542	0.000115636
k__Bacteria;p__Firmicutes;c__Clostridia;o__Clostridiales;f__Lachnospiraceae;g__Coprococcus;s__Coprococcus sp. OM04-5BH	0	4.10034e-05	1.41026e-06	0	0	4.1896e-05	0	0	0	9.94176e-07	0	0	0	0	0	0	0	0.000947675	0.0424111	1.5897e-05	0	1.73377e-06	0	0	0.000158445	0	0	0	0	0	0	2.85229e-06	4.0391e-06	0	0	0	0	4.80162e-06	9.20934e-07	0	0	0	1.07796e-05	0	0
k__Bacteria;p__Actinobacteria;c__Coriobacteriia;o__Coriobacteriales;f__Coriobacteriaceae;g__Collinsella;s__Collinsella sp. AM36-4AA	0	0.0176316	0	0	0	0.0105241	0	0	0	0	9.2216e-05	0	0.00109125	0	0	0	0	0	0	0.00370067	0	0	0.00198016	0.000657282	0	5.33027e-05	0.000332756	0	0.000251111	0	0	0.000777432	0.000523332	0.00279979	0	0.000684478	0	0.000124904	0	0.000893138	8.08352e-05	0	0.0014305	0	0
k__Bacteria;p__Bacteroidetes;c__Bacteroidia;o__Bacteroidales;f__Bacteroidaceae;g__Bacteroides;s__Bacteroides sp. AF20-13LB	0	0	0	0.00285856	0	0	0.0106509	0.00879744	0.00560635	0	0	0	0.00199342	0	0	0	0	0.000105965	0.000147186	0	0	0	0	0	0.00776006	0	0	6.65127e-05	0	0	0	0	0	0	0	0	0	0	0	0.00031807	0	0	0	0	0.00520847
k__Bacteria;p__Firmicutes;c__Clostridia;o__Clostridiales;f__Ruminococcaceae;g__Ruminococcus;s__Ruminococcus sp. AM58-7XD	0.00450953	3.7186e-05	0.000625216	8.60084e-05	0	0.00132548	0.000948234	0	0.000604928	0.000376793	0.000811007	0.000824947	0.000359467	0	0	0	0.00077282	0	9.36503e-05	0.000135928	0	0	0	0	0	0.000353736	0.000908378	0.00331017	0.0189161	0.000385591	0.000142234	0.000119211	0.000893449	0.000346321	0.00161707	0.00377769	0.000300771	0	9.50188e-05	0	2.74262e-05	0	0	4.06649e-05	0.000726269
k__Bacteria;p__Firmicutes;c__unclassified;o__unclassified;f__unclassified;g__unclassified;s__Firmicutes bacterium AF22-6AC	6.24416e-05	2.99463e-05	4.77726e-05	2.15632e-05	0	2.50259e-05	8.25584e-05	3.41739e-05	1.11704e-05	0.000226848	9.11719e-05	0	0.000127307	0.000464161	0.0012324	0.000487291	0.0001264	1.94328e-05	0.0014276	3.0246e-05	0	0.000607281	0	0	0.00127292	1.0176e-05	0.000136988	1.93614e-05	0.0244079	3.61435e-06	9.43604e-06	2.62557e-05	5.41912e-05	0	0	0.000838637	0.00477883	0.00224999	0	0.000108605	0	0	0	0.00382689	6.42881e-05
k__Bacteria;p__Firmicutes;c__Negativicutes;o__Veillonellales;f__Veillonellaceae;g__Dialister;s__Dialister invisus	0	0	2.64424e-06	0.00137852	1.40037e-05	2.90479e-06	9.70344e-05	9.55171e-07	3.04353e-05	4.22232e-05	1.94589e-06	2.73981e-06	5.65811e-06	3.82148e-05	0.00531865	0.0177682	1.98102e-06	0	2.94071e-06	3.6319e-06	5.51657e-06	0.013534	0.00201628	0.00223576	9.18673e-05	1.45371e-06	0	3.198e-05	6.74274e-05	7.32019e-07	2.95343e-05	0	9.42456e-06	0	0	0	5.84924e-06	0	1.48433e-05	0	0	9.11766e-06	8.14877e-05	1.89111e-05	0
k__Bacteria;p__Firmicutes;c__Clostridia;o__Clostridiales;f__Ruminococcaceae;g__Ruminococcus;s__Ruminococcus sp. AF24-32LB	0.00352611	0	0.000446994	0	0	0	0.000254631	0	7.90562e-05	0.00101564	0.00310834	0.000162123	0	0	0	0	0.00228247	0.00118819	0.000300028	0.000314904	0	0	0.00537564	0.00514736	0	0.000373119	0.000445444	0	0.000681112	0	0	0.0008385	0.000890823	0.000428629	0.000301867	0.00053408	0.00051364	0	0.0141466	0	5.9076e-05	0	0	7.02057e-05	0
k__Bacteria;p__Actinobacteria;c__Coriobacteriia;o__Coriobacteriales;f__Coriobacteriaceae;g__Collinsella;s__Collinsella sp. OM04-5	0	0.000168555	0	0	0	8.98809e-05	0	0	0	0.000110354	0	0	0	0.000700008	0	0	0	0	0	0.00207668	0	0	0.0180806	0.00913426	0	0	0.00721204	0	0	0	0	0	0	0	0.00021255	0.00295958	0	0.000101326	0	0.000320139	0	0	0	0.0010982	0
k__Bacteria;p__Firmicutes;c__Clostridia;o__Clostridiales;f__unclassified;g__Evtepia;s__Evtepia gabavorous	0.00141839	0.00448075	0.00309217	0	0.00420667	0.00196593	0.00116532	0	9.90226e-05	0.00112494	1.8652e-05	1.21184e-06	0.00193201	1.24672e-06	9.99436e-07	0	3.01006e-05	0	0	0.00139465	0	0.00146752	0	0	3.16123e-06	9.29163e-05	0.00351237	0.00101985	0.00293191	0.000315089	0.00140832	1.46271e-06	3.23128e-06	3.41312e-05	0	0.00651296	0.00203718	8.61829e-07	1.57101e-06	1.35978e-06	0.00173042	7.01358e-07	0.000166727	1.42142e-06	2.22575e-06
k__Bacteria;p__Firmicutes;c__unclassified;o__unclassified;f__unclassified;g__unclassified;s__Firmicutes bacterium AM55-24TS	0.00233505	0.00023832	0	0.00272258	3.29763e-05	0.000630507	0	0.00018387	0	0.000156729	8.27713e-05	3.47219e-05	0.000470272	0.00488016	0.0012473	0.000840359	0.000175486	1.88228e-05	0.000504144	0.00100157	0	0.00184849	5.46678e-05	0.000195433	0.00040732	0	0.000134766	0	0.00429739	3.11108e-05	0.00070717	0.00126276	0.000652382	0	0.00138002	0.00114511	0.00256186	0.000857951	0.00448603	8.809e-06	0.000565365	0	0.000429045	0.00480112	0.000355707
k__Bacteria;p__Firmicutes;c__Clostridia;o__Clostridiales;f__Lachnospiraceae;g__Blautia;s__Blautia sp. Marseille-P2398	0.0045142	0.000602282	0.00072746	0.00213592	0.00108787	0.00185962	0.00083531	0.00250446	0.000349304	0	0	0.000794282	0.000130019	0.000374939	0.000932973	0.000586116	0	0	2.36011e-05	0.00031413	0	0	0	0	0.00182681	3.7857e-05	0	0.00117464	0.000207076	0	0	0.0003354	0.000181894	0.00110168	0.0119954	0.000367382	0	0.00351903	0	0.00130084	3.49644e-05	0	0.00045844	0.000435634	0.000527504
k__Bacteria;p__Firmicutes;c__Clostridia;o__Clostridiales;f__Ruminococcaceae;g__Ruminococcus;s__Ruminococcus sp. AF19-29	0	7.72022e-05	0.00010718	0	0.000627855	0.000497501	0	0.000123429	0	0	0	0	0.024057	0	0	0	0	0	0.00020502	0.00107606	0	0.000217877	0	0	0	0.00012835	0.000288097	0.000680443	0.000129614	0	0	0.00627438	0.00497004	0	0	0	0.000353414	0.000454676	0	0	0.000336867	0	0	0	0.000302444
k__Bacteria;p__Proteobacteria;c__Betaproteobacteria;o__Burkholderiales;f__Burkholderiaceae;g__Ralstonia;s__Ralstonia pickettii	0	0	0	0	0	0	0	0	0	0	0	0	0	0	0	0	0	5.93441e-05	1.61362e-05	0.000174093	0.0356267	8.3452e-05	0.000127746	0.000202025	0.000109685	0.000166753	1.24013e-05	0.000449262	4.45468e-05	2.84115e-05	9.29744e-05	0.000147734	7.22999e-05	0.00026141	0.00028262	6.79726e-05	2.0937e-05	2.40697e-05	0.000235109	2.90283e-05	0.00145728	0.000162759	0.000216208	4.38786e-05	0.000116671
k__Bacteria;p__Firmicutes;c__Clostridia;o__Clostridiales;f__Ruminococcaceae;g__Ruminococcus;s__Ruminococcus sp. AF25-28AC	0.00223664	0.00541876	0.00111746	0	7.27286e-05	0.0020257	0	0	0	5.27498e-05	5.51967e-05	9.22579e-05	0	0.000319866	0.000237316	0.000279924	0	0.00129372	0.00558283	0.000532282	0	0.000137488	0.00265701	0.00277793	0.000663763	0.000159666	8.80278e-05	0.00171657	0.00163826	0.000785228	5.58699e-05	0.00113887	0.000413402	0.000698338	0.000421667	0.000885954	0.00347013	8.91993e-05	7.26455e-05	0.000260959	4.93993e-05	0	0.000106656	0.00206532	0.000133908
k__Bacteria;p__Bacteroidetes;c__Bacteroidia;o__Bacteroidales;f__Prevotellaceae;g__Prevotella;s__Prevotella stercorea	2.40705e-06	9.8724e-07	0	0	0	7.82059e-07	0	0	0	0	0	8.95708e-07	3.71314e-06	0	0	0	0	0	0	0	0	0	0	0	1.63809e-05	0.000675854	0.0198454	0.00145201	0.00486263	2.74507e-06	3.35859e-06	5.19263e-06	6.05865e-06	0	0	7.70796e-05	2.13743e-05	3.38576e-06	2.32942e-06	0.01188	6.85388e-05	1.18354e-06	3.13414e-06	1.73042e-06	2.01871e-06
k__Bacteria;p__Firmicutes;c__Clostridia;o__Clostridiales;f__Lachnospiraceae;g__unclassified;s__Lachnospiraceae bacterium AM10-38	0.000214581	0.00022621	0.00105599	6.54226e-05	0.000732306	0.000460521	0	4.65381e-05	5.38554e-05	0.000529896	0.00202533	0.0155147	0	0.00147444	0.00130861	0.000739932	0.000808974	0.000798051	0.000386967	0.000217497	0	0.00503966	8.52801e-05	0.000394162	0.000285373	0.000478089	0.00077906	3.4918e-05	6.25061e-05	0.000129247	0.000486409	0	0	0.000345633	0.000725563	0.0002612	0	0.000740003	0.000148379	7.89854e-05	0.000968739	0	0.000149632	0.000457882	0.00010782
k__Bacteria;p__Firmicutes;c__Clostridia;o__Clostridiales;f__Ruminococcaceae;g__Faecalibacterium;s__Faecalibacterium sp. AF10-46	0.000112069	0.000182113	4.41294e-05	0.000204331	0.000100184	0.000484318	8.66298e-05	0.000409079	0.000116021	0.0014115	0.00166962	0	0.000324634	0.001229	0.000776861	0.000383554	0.00144549	0.00175122	0.00595404	0.000180524	0	0.00012356	0	0	0.000369385	0.000647567	0.00555794	0.000249049	0.00159697	1.01568e-05	1.46072e-05	0.00291497	0.00144021	0	0	0.00054972	0.00113421	0.000302687	0	0.00361849	0	0	0.000307431	0.000406711	0.00112882
k__Bacteria;p__Firmicutes;c__Clostridia;o__Clostridiales;f__Ruminococcaceae;g__Ruminococcus;s__Ruminococcus sp. OM08-7	0.00428228	0.000563056	0.000170583	0.00380691	0.000400535	0.000268414	0.00314604	9.73213e-05	0.00104225	2.49129e-05	2.10725e-05	0.000476727	7.76222e-05	0	0	0	3.74194e-05	0.000256896	0.00272038	0.000823132	0	7.80773e-05	0.000243856	0.000182188	0.000319955	0.000528605	9.26156e-05	0.000303955	0.000895538	0	4.782e-05	0.00426417	0.00242541	0	0.00142033	0.000775878	0.0017358	0.00235766	0	0.000198291	0.0003397	0	3.97941e-05	0.000700883	0.00149519
k__Bacteria;p__Firmicutes;c__Erysipelotrichia;o__Erysipelotrichales;f__Erysipelotrichaceae;g__Coprobacillus;s__Coprobacillus sp. AM37-9BH	0	0.00494002	0	0.00991949	0	0.000149262	0.000263508	0.00823113	0	0	0	0	0	0	0	0	0	0	0	0	0	0	9.04907e-05	0.000372128	0	0.000247373	0	0	0	0.005791	0.00490797	0	0	0	0	0	0	0	0	0.00160401	0	0	0	0	0
k__Bacteria;p__Firmicutes;c__Clostridia;o__Clostridiales;f__Lachnospiraceae;g__unclassified;s__Lachnospiraceae bacterium oral taxon 096	2.54864e-06	0	0	1.2828e-06	0	0	0	0	0	0	0	1.73873e-06	0	1.90261e-05	9.59458e-06	0	0	0	0	2.73881e-06	0.03639	2.88961e-06	0	2.74656e-06	3.50609e-05	0	0	1.51231e-05	0	1.64704e-06	3.99832e-06	1.7772e-05	0	0	4.47365e-06	0	7.10655e-07	0	0	0	0	0	0	0	0
k__Bacteria;p__Firmicutes;c__Clostridia;o__Clostridiales;f__Ruminococcaceae;g__Ruminococcus;s__Ruminococcus sp. TF11-2AC	0.00042272	0.00031052	0.0183038	6.34068e-05	0.00114519	5.06104e-05	0	5.26936e-05	0	0	0	0.000325458	0.00329396	0	0	0	0	0	0	0.000140275	0	0.00320082	5.60573e-05	8.15423e-05	9.59865e-05	0.00111663	0.00178521	0.000976065	0.000315279	0.000130848	6.69053e-05	0.000422432	0.000147494	0.000114229	0.00310435	0	0	7.2763e-05	0	0.000140944	0	0	3.73723e-05	0.000304122	0
k__Bacteria;p__Firmicutes;c__Clostridia;o__Clostridiales;f__Ruminococcaceae;g__Ruminococcus;s__Ruminococcus sp. AM26-12LB	0.00031235	4.35044e-05	0.00226647	0	0.00339195	0.000101221	3.61334e-05	0	0	0.000158074	0.000703699	0	0.000166855	0.000274062	0.000735934	0.000551466	0.00024097	0	0	0.00055068	0	0	0	0	0	0.000339381	0.000440856	3.11613e-05	0	5.72805e-05	2.48429e-05	0.00145196	0.000518149	0.00416022	0.0155348	3.41843e-05	3.09408e-05	0.000160177	0	0.00185953	0	0	0.000224946	0.000157654	0.001635
k__Bacteria;p__Bacteroidetes;c__Bacteroidia;o__Bacteroidales;f__Prevotellaceae;g__Paraprevotella;s__Paraprevotella clara	0	2.10611e-05	0	0	0	0.00916014	0	0	0	0.000736977	0.000442475	3.80939e-05	0.00180299	0	0	0	0.00392964	7.92997e-06	1.88507e-06	0	0	0	3.29136e-05	0.000359982	0.00232379	1.87771e-06	3.79924e-06	0.00176521	0.00568774	1.46404e-06	0	0.00137736	0.000343323	1.3014e-05	0	0.000124264	0	0.00603736	0	0.000401312	0	0	0	0.0014674	0
k__Bacteria;p__Actinobacteria;c__Coriobacteriia;o__Coriobacteriales;f__Coriobacteriaceae;g__Collinsella;s__Collinsella sp. OM07-12	0	0	0	0	0	0	0	0	0	0	0	0	0	0	0	0	0	0.00267484	0	0.00161971	0	0	0.0109456	0.00416842	0	0	0	0	0	0	9.12684e-05	0	0	0	0	0	0	0.000297885	0.0120089	0	0	0	0	0.0034017	0
k__Bacteria;p__Firmicutes;c__Clostridia;o__Clostridiales;f__Ruminococcaceae;g__Ruminococcus;s__Ruminococcus sp. AM40-10AC	0.00272952	0.00034277	0.000842338	0.00029993	0.000442696	0.000621737	6.47462e-05	0.000227808	1.3167e-05	0	1.87944e-05	0.000142786	0	0	0	0	0	0.000658275	0.00283583	0.000692205	0	0.00260319	4.96309e-05	4.7485e-05	0.000279625	9.98214e-05	7.43362e-05	0.000559121	0.000196019	0.000906789	0.000109447	0.000110947	0.00018903	0.000501704	0.00136347	0.00403421	0.0020515	0.000152605	0.00175194	0.000761003	0.000197276	0	0.00174933	0.00366949	0.0037536
k__Bacteria;p__Firmicutes;c__Clostridia;o__Clostridiales;f__Ruminococcaceae;g__unclassified;s__Ruminococcaceae bacterium AF10-16	0.000144989	0.00294421	0.000128863	7.45243e-06	0.000101288	0.000541855	2.55592e-05	1.70869e-05	6.58352e-06	0.000108833	1.60417e-05	0	0.00153901	2.22242e-06	1.79898e-06	4.11103e-06	1.40873e-05	0.00222397	0.0020864	0.000348425	0	0.000138123	1.22883e-05	2.43528e-05	0.00589186	0.000225749	0.00774179	0.000278718	0.00280722	4.32349e-05	0.000121816	0.000133765	0.000264494	1.14916e-05	0	0.000361509	0.000685782	0.000983839	2.3836e-06	0.00316131	5.62959e-05	0	7.77362e-05	0.000852913	0.000363005
k__Bacteria;p__Firmicutes;c__Erysipelotrichia;o__Erysipelotrichales;f__Erysipelotrichaceae;g__Coprobacillus;s__Coprobacillus sp. AM32-11LB	0.000643885	0	0.000611701	0	0.0010453	0.000175014	0	0	0	0.0105004	0.00438911	0	0.0029589	0	0	0	0.00586548	0.00149083	0.000399861	0.000100443	0	0	0	0	0	0	0	0	0	0.000122888	0	0.00113031	0.00110732	0.00216519	0.000539335	0	0	0	0	0	0.000449886	0	0.000240522	0.000128855	0.000137427
k__Bacteria;p__Bacteroidetes;c__Bacteroidia;o__Bacteroidales;f__Bacteroidaceae;g__Bacteroides;s__Bacteroides sp. AM37-9	0	0	0	0.000784705	0	0	0.00677709	0.000479496	0.00969796	0	0	0	0	0.000479284	0	0.000142658	0	3.21556e-05	3.98127e-05	0	0	0	0	0	0.00277336	4.9305e-05	0.000184944	0.00026345	0.000667883	0	0	0	0	0	0	0	0.0110945	7.66412e-05	0	0.000575423	9.99747e-06	0	0	3.0097e-05	4.27034e-05
k__Bacteria;p__Bacteroidetes;c__Bacteroidia;o__Bacteroidales;f__Bacteroidaceae;g__Bacteroides;s__Bacteroides xylanisolvens	3.17872e-05	1.78361e-05	0.00015319	0.000661373	2.56985e-05	0.000250371	0.00508209	0.000392469	0.00694211	0.000415039	7.57472e-05	0.000184305	0.000103968	7.01417e-05	0	9.59953e-05	2.8945e-05	0.000588387	0.000857255	1.75641e-05	0	0.00260441	0	1.45262e-05	0.00144631	0.000821951	0.00416999	0.000785871	0.00161276	3.50912e-05	1.80724e-05	1.53585e-05	2.61195e-05	0	0	3.91337e-05	0.00484793	0.000264458	0	0.000348695	5.4799e-05	0	0	0.000332056	0.000558716
k__Bacteria;p__Bacteroidetes;c__Bacteroidia;o__Bacteroidales;f__Rikenellaceae;g__Alistipes;s__Alistipes sp. AM16-43	0.00806629	0.000166646	0.00645336	0.000638955	4.16596e-05	0.000707987	0.000430039	0	0.000170686	2.84802e-05	1.37636e-05	0	0.000497206	0	0	0	4.67742e-05	0.00266238	0.00379103	0.000136583	0	0.00271993	3.19583e-05	0.000123351	4.77059e-05	0	2.71682e-05	3.54959e-05	8.89658e-05	6.49667e-06	0	0	2.33595e-05	0	0	1.92039e-05	0	7.57178e-05	0	0.00112637	0.000117938	0	0	0.0043912	0.00129591
k__Bacteria;p__Firmicutes;c__Clostridia;o__Clostridiales;f__Lachnospiraceae;g__Roseburia;s__Roseburia sp. AM23-20	0.000427463	5.23237e-05	0.0248756	0.000513424	0.000489024	1.8546e-05	0.000328707	0.0022965	0	3.02346e-05	2.55813e-05	1.62808e-05	1.40274e-05	0	0	0	0.000339636	0.000158164	0.000183531	1.18483e-05	0	0.000363571	0	2.87473e-05	0.000110356	0.000106242	0.00149561	1.87353e-05	0.00173637	0	0	4.688e-05	2.01282e-05	0	0	0	0	0	0	7.14771e-05	0	0	0	4.3755e-05	2.48456e-05
k__Eukaryota;p__Ascomycota;c__Saccharomycetes;o__Saccharomycetales;f__Saccharomycetaceae;g__Saccharomyces;s__Saccharomyces cerevisiae	0	0	0	0	0	0	0	0	2.32042e-06	0	1.2055e-05	8.50923e-05	2.35755e-06	0	0	0	0	7.5814e-06	0	8.21644e-06	0.0316803	9.30455e-06	2.04516e-05	7.50726e-06	0	0	1.2688e-05	0.000560566	0	4.89538e-06	0	1.30913e-05	0	0	5.82094e-05	0	5.52124e-06	0	0	0	0.00110282	0.000179767	0	0	0
k__Bacteria;p__Actinobacteria;c__Coriobacteriia;o__Coriobacteriales;f__Coriobacteriaceae;g__Collinsella;s__Collinsella sp. AM31-2AC	0	0.000777353	0	0	0	0.000487558	0	0	0	0.00055323	0.000631179	0	0	0	0	0	0.000299025	0	0	0.000159863	0	0	0.00280721	0.00132879	0	0	0.00036652	0.000209074	0.000173522	0	0	0.0025588	0.0026347	0.000108238	0.00153295	0.000169932	5.53218e-05	0	0.0164888	0.00208838	0	0	0.000313367	0	0
k__Bacteria;p__Firmicutes;c__Negativicutes;o__Acidaminococcales;f__Acidaminococcaceae;g__Phascolarctobacterium;s__Phascolarctobacterium succinatutens	0	0.000108794	6.95141e-05	0	5.06942e-06	0.0017231	0	0	0	0.000280299	1.59468e-05	0	0.00187702	0	0	0	0.000208283	0.000454536	0.000464783	0	2.66461e-05	1.20786e-05	4.97178e-05	0.000345578	0.00469127	7.20798e-06	0.000742	0.000803065	0.000375804	0.000107149	3.13469e-05	0.00749121	0.00443715	3.03988e-05	0	0.00055434	0.000144044	1.84678e-06	1.36515e-05	0.00832906	1.31518e-05	2.19174e-06	1.69529e-05	0.000256041	2.74337e-06
k__Bacteria;p__Firmicutes;c__Clostridia;o__Clostridiales;f__Lachnospiraceae;g__Blautia;s__Blautia sp. TM10-2	0.000148175	0.000784527	3.80183e-05	0	0.00171131	0.000209312	0.00017931	0	0	0	0	0.000130194	0.000787597	0.000407462	0.000215178	0	0	0.00116475	0.00173163	0.0126443	0	0.00242959	0.000116457	0.000199278	0.000440944	0.0012176	0.00124063	7.56636e-05	0.000247276	0	0	0.000450223	0.000648948	0	0	4.52711e-05	0	0	0	0.00177711	0.000442936	0	0	0.000115011	0.00391696
k__Bacteria;p__Firmicutes;c__Clostridia;o__Clostridiales;f__Clostridiaceae;g__Hungatella;s__Hungatella hathewayi	9.18217e-05	0.000989017	0.00109383	0.000659479	0.000113334	0.000108427	0.0030118	0.000165085	0.00267048	0.00028141	1.05837e-05	1.89679e-06	0.000719405	0.00349836	0.000213879	0.00205092	0.000301006	0.00344196	2.55616e-05	1.17888e-05	0	0.000464303	9.11854e-06	1.73949e-05	0.000243606	1.21142e-06	0.000343079	2.7838e-05	8.13602e-05	8.14371e-05	1.39675e-05	5.41204e-06	9.15529e-06	0	0	3.84738e-05	0.00254671	0.000119486	1.07262e-05	7.79213e-05	0.000301207	0	8.45269e-06	6.06266e-05	0.00937394
k__Bacteria;p__Actinobacteria;c__Coriobacteriia;o__Eggerthellales;f__Eggerthellaceae;g__Gordonibacter;s__Gordonibacter pamelaeae	0.00469983	0.00101139	4.47758e-05	0.000689045	0.0004829	0.000272994	0.000321299	7.69443e-06	1.9049e-05	0.000195209	4.02941e-05	0	0.000190843	0	0	0	1.28216e-05	0.00422075	0.00204312	0.0031928	0	0.00137777	0.000883891	0.000317807	0.000973755	0	0.00300226	0.00145379	0.00105775	0.000311337	0.000384212	0.000425211	0.000443291	0.000101313	1.27447e-05	0.00179573	0.000437982	5.6696e-05	0	0.00104508	0.000399471	0	0	8.67066e-05	0.00110335
k__Bacteria;p__Firmicutes;c__Erysipelotrichia;o__Erysipelotrichales;f__Erysipelotrichaceae;g__Coprobacillus;s__Coprobacillus cateniformis	6.58398e-06	0	4.24254e-05	0.000680065	7.32808e-06	0	2.42021e-05	4.29296e-05	0.000199718	1.25149e-05	0	0	0	0.000119089	1.53913e-05	0.000918949	0	0	0	3.11987e-05	0	0	0	0	0.000245043	0	4.30103e-06	0	0.000304158	0	0	0	7.13574e-06	0	0	0.000118061	1.64544e-05	4.86318e-06	7.52999e-06	0.0291245	4.33046e-06	2.8931e-06	6.64818e-06	6.92169e-06	2.85725e-05
k__Bacteria;p__Bacteroidetes;c__Bacteroidia;o__Bacteroidales;f__Bacteroidaceae;g__Bacteroides;s__Bacteroides dorei	0.000710079	0.00018751	0.00138617	0.000146483	0	0.00242572	0.000469565	0.000304859	0.000338781	6.8832e-05	3.33648e-05	0.00704306	0.000377915	0.00107061	0.000752225	0.000127602	9.77306e-05	0.000288529	0.0006223	0.000161233	0	0	0	4.30905e-05	0.0042805	0	0	0.000476522	0.000648837	0	0	9.24435e-05	7.97049e-05	0	0	3.49102e-05	0.000188925	0.00135042	6.46279e-05	0.000391971	0.00024304	0	0	0.00259298	0.00486524
k__Bacteria;p__Actinobacteria;c__Coriobacteriia;o__Eggerthellales;f__Eggerthellaceae;g__Asaccharobacter;s__Asaccharobacter celatus	0	0.000133409	0	0.00142476	0	0.000155965	1.65117e-05	0.000293874	0	0.000636565	5.93732e-05	0	0.000125657	0	0	0	0	0.00195095	0.0018396	0.000865108	0	0	0.00293291	0.00101061	0.00042121	0.000479664	0.00267861	0.00264466	0.00161302	0.000223586	0.000988013	0.00254512	0.00350816	8.15219e-06	0	0.000429019	0.000453453	3.02871e-05	0	0.000265571	0.000116013	0	0.00106632	0.000803287	0.00215318
k__Bacteria;p__Firmicutes;c__Clostridia;o__Clostridiales;f__Eubacteriaceae;g__Eubacterium;s__Eubacterium sp. TM06-47	0	0.00572093	0	0	0	0.00222272	0	0	0	4.38607e-06	0	0	0	1.35513e-06	0	4.00425e-06	0	0	0	0	0	0	0.000803257	0.00172038	2.53856e-05	0	0	0.0013447	0.000600391	0	0	3.25454e-05	4.02563e-05	0	0	0.0183149	1.20265e-06	0.000137893	0	0.000846256	1.12271e-06	0	0	2.71924e-06	0
k__Bacteria;p__Firmicutes;c__Clostridia;o__Clostridiales;f__Ruminococcaceae;g__Ruminococcus;s__Ruminococcus sp. AM36-17	0.00237752	0	0.00121083	5.82756e-05	9.72225e-05	0	0	0	0	0	0	0	0	0	0	0	0	0.00112754	0.00658508	0.000818786	0	0	0	0	0	0	0	6.64645e-05	0	0	0	0	6.17982e-05	6.59542e-05	0.00463335	0.00421575	0	9.28313e-05	0	0.000371988	0	0	3.20062e-05	0.00471454	0.00514708
k__Bacteria;p__Bacteroidetes;c__Bacteroidia;o__Bacteroidales;f__Rikenellaceae;g__Alistipes;s__Alistipes shahii	0.00151509	0.000140517	0.000115818	4.25766e-05	1.73665e-05	0.000707149	2.69163e-05	0	0	0.000139769	3.52632e-05	0	0.000447285	0.000656319	5.8467e-06	0.00205904	4.20418e-05	0.00823976	0.00197759	0	0	0.000307686	1.49805e-05	5.62739e-05	0.00720694	0	0.000641284	0.000173964	0.00199438	2.15031e-05	3.55051e-05	0.000206023	0.00104215	0	0	0.000195075	2.1593e-05	1.20656e-05	0	0.0019342	2.44323e-05	0	0	0.00150312	9.34817e-05
k__Bacteria;p__Firmicutes;c__Clostridia;o__Clostridiales;f__Ruminococcaceae;g__Faecalibacterium;s__Faecalibacterium sp. OF04-11AC	5.71319e-05	5.52196e-05	4.4717e-05	0.0021014	8.53269e-05	0.000524091	0.00126179	7.12133e-05	0.00254955	0.00207408	0.0026941	0	0.000526086	0.000827553	0.000474682	0.000749863	0.00252102	3.65127e-05	0.00126383	0.000376825	0	0.000159564	2.81806e-05	4.78512e-05	3.18039e-05	0.000599352	0.00320979	6.3045e-05	0.000331001	1.56927e-05	2.21241e-05	0.00424414	0.00144499	0	0	0.000196197	0.000546002	0.000904797	1.84187e-05	0.000880014	4.92923e-05	0	0.000115203	0.000281688	8.11106e-05
k__Bacteria;p__Firmicutes;c__Clostridia;o__Clostridiales;f__Eubacteriaceae;g__Eubacterium;s__Eubacterium sp. AF34-35BH	0.00147432	0.00567926	0.00100646	0.000812071	0	0.00300987	0.000479178	0.000615714	0	0	0	0	0.000333887	0.000590784	0.00860319	0.00211419	0	0.000287658	0.000254409	0.00133071	0	0	0	0	0.000245331	0.000114237	0.00047426	0	0	5.70518e-05	0.00105044	0	0	0	0	0	0	0	0	0.00132407	0	0	6.7574e-05	0.00130616	5.10888e-05
k__Bacteria;p__Firmicutes;c__Clostridia;o__Clostridiales;f__Ruminococcaceae;g__Ruminococcus;s__Ruminococcus sp. AF25-13	0	0	0	0.012066	0	0	0.000919452	0.00663817	0	0	0	0	0	0	0	0	0	0	0	0	0	0	0	0	0.00929756	0	0	0	0	0	0	0	0.0017696	0	0	0	0.000571804	0	0	0	0	0	0	0	0
k__Bacteria;p__Proteobacteria;c__Gammaproteobacteria;o__Enterobacterales;f__Enterobacteriaceae;g__Enterobacter;s__Enterobacter cloacae	0	0	0.000652834	0	0	0	0.000218271	0	0	0	0.00027081	0	0	8.40183e-06	0	0	0	0	1.79459e-05	0.00162197	0	0	0	0	0.00055858	0	0	0	0	0	0	0.00010005	0	0.00662469	0	0	0	0	0	0	0.0192725	0.000950954	5.16184e-05	0	0
k__Bacteria;p__Actinobacteria;c__Coriobacteriia;o__Coriobacteriales;f__Coriobacteriaceae;g__Collinsella;s__Collinsella sp. OM08-14AT	0	0.00040773	0	0	0	0.000157976	0	0	0	0	0	0	0	0	0.000136623	0.000114575	0	0.000493575	0	0.00190877	0	5.16085e-05	6.86062e-05	0	0	0	0.00305968	0.0114587	0.0032909	0.000260645	0.000171768	0.00074357	0.00090597	0	0.00310456	8.35469e-05	0.000162084	0.000281203	0.00188732	0	0	0	0.000205761	0.000775106	0
k__Bacteria;p__Firmicutes;c__Clostridia;o__Clostridiales;f__Lachnospiraceae;g__unclassified;s__Lachnospiraceae bacterium 7_1_58FAA	0.000198511	0	1.89798e-05	0.000197917	6.44971e-05	2.70369e-05	0.00101807	0.000100771	0.00198714	0.0001717	4.08636e-05	0	0.000995533	0.000782292	0.000443949	0.000129951	7.88558e-05	0.000907067	0.00796865	0	0	8.63994e-05	2.89188e-05	7.76971e-05	4.56942e-05	0.00098083	0.0072286	9.27132e-05	3.11252e-05	0	0	0.000305049	0.000424913	0	0	0	0.000202209	0.00177721	0	5.17899e-05	0.000163381	0	1.6288e-05	0.00265669	0.000366525
k__Bacteria;p__Firmicutes;c__Clostridia;o__Clostridiales;f__Ruminococcaceae;g__Ruminococcus;s__Ruminococcus sp. AM34-10LB	0	0.000454657	0	0	0.0235663	0.000347737	0	0	0	0	0	0	2.55204e-05	0	0	0	0	0	0	0.00294369	0	0	0	0	0.000165917	0	0	0	0	0	0	0	0	0	0	0.000386916	0.00130498	0	0	0	0	0	0	0	0.000291108
k__Bacteria;p__Firmicutes;c__Clostridia;o__Clostridiales;f__Ruminococcaceae;g__Ruminococcus;s__Ruminococcus sp. OF02-6	0.00307677	0.000224301	0.000491006	0.000818974	0.00021934	2.83217e-05	0.000755127	2.03239e-05	2.32042e-05	2.87141e-05	0.000116706	1.15388e-05	6.89582e-05	0	3.79786e-05	4.00959e-05	3.96205e-05	0.000521287	0.000323478	0.000597419	0	1.53149e-05	0.0025901	0.00183311	3.55399e-05	0.000357067	0.00109203	0.000415452	0.000444254	7.45287e-05	0.00125798	0.00138022	0.000797049	4.37075e-05	0.000306861	0.00365442	0.00488351	0.0001129	0.000187925	0.000169559	0.00173945	0	3.36208e-05	5.79692e-05	0.000205287
k__Bacteria;p__Firmicutes;c__Clostridia;o__Clostridiales;f__Clostridiaceae;g__Clostridium;s__Clostridium sp. AF27-5AA	0	0.0015187	0	0	0	0.000821106	0	0	0	0.0003865	0.000124632	0	0	0	0	0	0.000507583	0	0.000587464	0.000292934	0	0.000134772	0.000163005	0.000526668	0	0.00532367	6.20782e-05	0.0102574	0.00153466	8.90318e-05	0.000505548	0.00199916	0.00169124	0	0	9.47657e-05	0	0	0	0.000286027	0	0	0	0.000270688	0.0017643
k__Bacteria;p__Firmicutes;c__Clostridia;o__Clostridiales;f__Lachnospiraceae;g__Blautia;s__Blautia sp. OF03-13	0.000201979	0.000623936	0.000201785	0.00264287	0.000499363	0.000253164	2.68598e-05	0.00149505	0.000159246	6.5908e-05	5.48645e-05	0.000259123	0.00134575	0	0	0	4.93605e-05	0.000351707	0.000542373	0.00145371	0	8.05624e-05	9.45289e-05	0.000239256	0	0.00303535	0.00168221	6.69462e-05	0.000198447	3.03788e-05	0.000690857	0.00018613	0.0003306	0.00701462	0.000463439	0.000285419	0	0	0	0.000114517	0	0.00234771	0.000128642	0.0013506	0.000359226
k__Bacteria;p__Firmicutes;c__Clostridia;o__Clostridiales;f__Ruminococcaceae;g__Ruminococcus;s__Ruminococcus sp. TF06-23	7.86538e-05	0.00153871	5.66455e-05	7.62958e-05	0	0.00438249	6.94961e-05	0.000290319	0	0	0.000100522	0.000683004	0.000418936	0.000640328	0.00117244	0.000674103	0	0	0	0.000276918	0	0.00107332	3.89492e-05	0	0.0018908	0.000428299	0.00102537	0.0024601	0.000297384	0.000107515	5.10719e-05	0.0027959	0.000491356	6.81641e-05	0	0.00167483	0.00051282	8.60598e-05	0.00042753	0.00129185	0	0	0.00290393	0	0.000103575
k__Bacteria;p__Firmicutes;c__Clostridia;o__Clostridiales;f__Peptostreptococcaceae;g__Romboutsia;s__Romboutsia timonensis	0.00253462	0.00166133	0.000427192	0.000554657	2.48954e-05	2.21211e-05	3.73775e-05	7.32298e-06	2.84926e-05	0.000477906	0.000261176	5.91167e-05	8.25141e-07	0.000539506	0.00287398	0.000779441	0.000906704	0.00117886	0.000955957	0.000261497	5.93292e-06	0.000210768	0.000510031	0.00134246	6.83018e-05	1.15085e-06	0.000902787	0.00131532	0.000865499	5.49014e-07	9.06287e-07	0.00340183	0.000474325	0.000103228	0.00186536	0.00165668	0.000175587	1.47742e-06	9.18226e-05	0.000107659	0	1.70956e-05	0.00101931	0.000313392	5.47639e-05
k__Bacteria;p__Actinobacteria;c__Actinobacteria;o__Actinomycetales;f__Actinomycetaceae;g__Actinomyces;s__Actinomyces oris	0.000645088	0.000470584	8.09138e-05	0.000539691	0.000326902	0.000145519	0.000348103	0.000158824	0.00149457	0.000546446	7.0479e-05	0.000131142	0.000353986	7.03044e-05	0.000155062	4.81044e-05	4.2537e-05	0.000801973	0.000236086	0.000273107	9.60196e-05	0.000216259	0.000361876	0.000115783	0.00267718	0.000412611	7.9354e-05	0.00431557	0.000869717	0.000143247	0.000900636	0.000621434	0.000798126	9.9938e-05	0.000661632	0.000268195	0.000168316	7.14703e-05	0.00158791	0.00306938	3.85464e-05	0.00137865	0.000607786	0.000771645	3.33863e-05
k__Bacteria;p__Firmicutes;c__Clostridia;o__Clostridiales;f__Ruminococcaceae;g__Ruminococcus;s__Ruminococcus sp. AF17-12	0.000463994	0.00012301	0.00166129	0	0.00234057	0.000585818	4.45024e-05	0	0	8.90664e-05	0.000667581	0	0.000120883	0.000116542	0.000432006	0.000364814	0.000388116	0.00265035	0.00128735	0.00300442	0	0	0.000243726	0.000232847	0.000532236	0.00022266	0.00037462	0	1.91737e-05	0.000588177	0.000668573	0.00199222	0.00135518	0.00287512	0.00169895	0.000338741	0.000340185	0.000297146	2.47027e-05	0	0.000101097	3.81802e-05	9.49265e-05	0.000217786	0.00047921
k__Bacteria;p__Firmicutes;c__Clostridia;o__Clostridiales;f__Lachnospiraceae;g__Lachnoclostridium;s__[Clostridium] bolteae	2.61943e-06	3.55406e-06	1.53954e-05	5.03345e-05	5.0644e-05	6.18385e-05	0.000104216	2.11199e-05	1.3221e-05	0.000115909	7.64116e-06	3.29831e-05	0.00041705	0.00233262	0.000147117	0.000670152	0.000121723	0.0139311	0.000721304	5.59671e-05	0	0.000611037	1.47634e-06	4.69967e-06	5.75727e-05	0	0.0003972	0.000548477	6.3337e-05	1.95815e-05	2.13244e-06	0	2.2215e-06	0	8.53114e-06	1.31986e-05	0.000998471	0.000562528	3.765e-05	0.00209441	0.000329382	0.000121773	0.000134483	0.00169013	0.000279047
k__Bacteria;p__Firmicutes;c__Clostridia;o__Clostridiales;f__Lachnospiraceae;g__Lachnoclostridium;s__[Clostridium] clostridioforme	0	0.000377784	0.000519799	0.000129074	0.00136056	0.000252214	0.000569483	1.23642e-05	0.000192541	0.000484807	0.000219458	0.000116337	0.000538287	0.00374044	0.00608366	0.000517723	0.000382943	0.00103447	0.000225832	3.66763e-05	0	0.000605258	0.000364351	0.000782159	0.000496696	1.07817e-05	0.000213188	0.000174253	0.00015422	3.83395e-05	0	2.02586e-05	4.62477e-05	0	0	0.00013258	0.000502652	0.000196497	0.00258858	0.000517662	0.000251648	1.34573e-05	0.00213445	2.65126e-05	0.000515754
k__Bacteria;p__Bacteroidetes;c__Bacteroidia;o__Bacteroidales;f__Bacteroidaceae;g__Bacteroides;s__Bacteroides sp. AM26-11	0	0	0	0	0	0.000731281	0	0	0	0	0	0	0	0.0125449	0.00906433	0.00191393	0	0	0	0	0	0	0	0	0	0.000434841	0.000623004	0	0	0	0	0	0	0	0	0	0	0	0	0	9.29177e-05	0	0	0.00106786	0
k__Bacteria;p__Firmicutes;c__Clostridia;o__Clostridiales;f__Clostridiaceae;g__Clostridium;s__Clostridium sp. ATCC BAA-442	0.000153485	0.000834942	0.000252319	0.000548609	0.000469449	0.000247633	0.000247958	0.000155162	0.000287193	0.00159115	0.000164451	0.000138729	0.00362325	0.000868099	0.000915983	0.00270116	0.000953038	0.00409718	0.000775594	0.000123366	0	0.000242843	0.000243074	0.000181456	0.000904878	0.00040086	0.000456555	2.50928e-05	0.00013396	3.28951e-05	9.08952e-05	0.000262191	0.000281929	3.36401e-05	0.000120893	0.000178973	0.000155797	0.000207701	0.000135919	0.0019517	0.000186263	0	0.000133628	0.000179099	0.000579679
k__Bacteria;p__Firmicutes;c__Bacilli;o__Lactobacillales;f__Streptococcaceae;g__Streptococcus;s__Streptococcus agalactiae	0	0	0	0	0	0	0	0	0.000109545	0.000148775	0	5.53758e-05	0	0	0	0	0	0	0	0	0.00103509	0	0.00203721	0.00407626	0	0	0	0.000183404	0	0	0	0	0.000237836	0	0	0	0	0	0.000304883	0	0.000412409	0.017342	0	0.000276744	0
k__Bacteria;p__Bacteroidetes;c__Bacteroidia;o__Bacteroidales;f__Bacteroidaceae;g__Bacteroides;s__Bacteroides sp. NMBE5	0	0	0	0	0	0	0	0	0	0	0	0	0	0	0	0	0.000141753	0	0	0	0	0	0	0	0	0	0	0	0	0	0	0	0	0	0	0	0	0	0	0.00490437	0.0211686	0	0	0	0
k__Bacteria;p__Firmicutes;c__Clostridia;o__Clostridiales;f__Ruminococcaceae;g__Ruminococcus;s__Ruminococcus sp. AM57-5	0.000341659	0.000138082	0.000152426	0.00517046	0.00041489	6.61957e-05	0.00048291	0.0027511	0	0.000248252	9.65824e-05	0	0	0.000764458	0.00217362	0.000968709	0.000187097	0.00125799	0.000931904	0	0	0	0	3.14939e-05	2.97922e-05	2.70148e-05	0.000304656	0	0	0.000301775	8.94025e-05	0.000144004	0.000144196	0.00100066	0	0.00199668	4.92539e-05	0.000234479	0	0.00418652	3.72098e-05	0	2.24614e-05	0.000770038	6.61515e-05
k__Bacteria;p__Actinobacteria;c__Coriobacteriia;o__Coriobacteriales;f__Coriobacteriaceae;g__Collinsella;s__Collinsella sp. AF20-14LB	0	0	0	0	0	0	0	0	0	0.000103745	0.000162458	0	0	0	6.12654e-05	3.19806e-05	6.59791e-05	0	0	0.00135393	0	0	0.00313821	0.00140667	0.00106754	0	0.000227525	0.000565527	0.000376954	6.03001e-05	0	0.000605124	0.000695331	0.00015666	0.0129451	0.000794488	0	0	0	5.21446e-05	0	0	0.00165364	0	0
k__Bacteria;p__Firmicutes;c__Clostridia;o__Clostridiales;f__Clostridiaceae;g__Clostridium;s__Clostridium sp. AF23-6LB	0.00111998	0.00171286	0.000204664	8.61306e-05	0	0.00184393	2.1092e-05	5.86369e-05	0	0	0	0	0.000449761	0	0	0	0	0.000126008	9.80991e-05	0.00373205	0	0.00450063	0	2.89304e-05	0	0.000443987	0.00644402	9.30504e-05	0.00267434	0	0	0	0	0	0	0.00174663	0	0	0	9.87909e-05	1.01579e-05	0	0	0	0
k__Bacteria;p__Firmicutes;c__Clostridia;o__Clostridiales;f__Lachnospiraceae;g__unclassified;s__Lachnospiraceae bacterium AM26-1LB	0.000206086	0.000717658	0.000102185	0.000279833	0.000163878	0.000438791	1.61159e-05	0.000183711	0.000291887	0.000963181	0.00388892	0.00101463	4.43808e-05	0.000219098	0.000252857	0.000115216	0.00175502	0.0039764	0.00148242	0.000115923	0	0.000461009	0.000267434	0.0022689	0.000117924	8.49209e-05	0.000211969	7.01249e-05	7.43938e-05	3.49082e-05	0.00021575	8.57881e-05	8.28015e-05	0.000989558	0.00245146	0.000127828	0	0.000443473	0.000131044	0.000102752	0.000273888	0	0.000214926	0.000193189	0.000352497
k__Bacteria;p__Actinobacteria;c__Coriobacteriia;o__Coriobacteriales;f__Coriobacteriaceae;g__Collinsella;s__Collinsella sp. AM38-1BH	0	0	0	0	0	0	0	0	0	0	0	0	0	0.00138646	0	0	0	0	0	0	0	0	0	0	0.000559634	0	0	0.00621313	0.00452377	0	0	0.000315507	0.000144263	0.00137576	0.000135458	0.000848206	0.000119882	0.000191141	0.00847666	0	0.00111389	0	0	0	0
k__Bacteria;p__Firmicutes;c__Bacilli;o__Lactobacillales;f__Lactobacillaceae;g__Lactobacillus;s__Lactobacillus paragasseri	0	0	0	0	0	0	0	0	0	0	0	0	0	0	0	0	0	0	0	0	0	0	0	0	0	0	0	0	0	0	0	0	0	0	0	0	0	0	0	0	0	0.0253586	0	0	0
k__Bacteria;p__Actinobacteria;c__Coriobacteriia;o__Coriobacteriales;f__Coriobacteriaceae;g__Collinsella;s__Collinsella sp. AM43-1	0	0	0	0	0	0	0	0	0	0	0	0	0	0.000185816	0	0	0	0	0	0.00323257	0	0	0.000198654	0	0.000200882	0	0.00347129	0	0	0	0	0.00515665	0.00536722	0.000998349	0	9.173e-05	0	0	0.00332484	0.00297863	0	0	0	5.12329e-05	0
k__Bacteria;p__Firmicutes;c__Clostridia;o__Clostridiales;f__Clostridiaceae;g__Clostridium;s__Clostridium sp. SS2/1	0	0.000130842	0	0	0	0.000646707	0	0	0	0	6.73941e-05	0.00020654	0	0.00639591	0.00570003	0.00280992	2.96053e-05	3.84299e-05	3.03119e-05	0	0	0.000254864	0.000317065	0.00143004	0	0	8.40135e-05	0.000107644	4.64003e-05	0	4.1316e-05	0.000611926	0.000568705	0	0.00401265	0.000105523	0	0.00102964	0	5.46868e-05	3.15963e-05	0	0	0.000101662	0.000333708
k__Bacteria;p__Firmicutes;c__Clostridia;o__Clostridiales;f__Ruminococcaceae;g__Ruminococcus;s__Ruminococcus sp. AM54-14NS	0	0.00106931	0	0.000218136	0	0.00115354	0	0	0	0	9.13617e-05	0.00020949	0	0.000984315	0.000589967	0.000451626	0	0	0.000763756	0.000207912	0	0.00525805	4.20756e-05	4.52877e-05	0.001433	0	0.000600998	5.77471e-05	0	4.02611e-05	0.00153445	0	0	0.00712133	0.000448561	0	0	0.000178152	7.60584e-05	0.000248308	5.74186e-05	0	0.00151351	0	0.000115687
k__Bacteria;p__Firmicutes;c__Clostridia;o__Clostridiales;f__Ruminococcaceae;g__Ruminococcus;s__Ruminococcus sp. AM44-9AT	6.23708e-05	0.000713709	0.000108414	5.99249e-05	0	0.0011155	0	0	0	3.69599e-05	0.000158756	0.000204748	2.56973e-05	0.00394789	0.00307286	0.0029876	0	0	0	0	0	0.00052851	0.000491663	0.000521785	6.13087e-05	0.000545989	0.000501644	0.000811734	8.67289e-05	0.000166077	0	0	3.19762e-05	0	0.000570234	0.000172241	0.00627027	0	0.00033522	3.16296e-05	0.000724469	0	0	8.13299e-05	0
k__Bacteria;p__Firmicutes;c__Bacilli;o__Lactobacillales;f__Streptococcaceae;g__Lactococcus;s__Lactococcus lactis	6.15921e-06	0	0.00916805	1.97306e-05	7.93038e-05	3.12824e-06	4.5803e-06	0.000261876	2.22868e-05	3.08779e-05	1.5045e-05	2.36045e-05	2.47542e-05	5.47474e-05	0.00109473	3.43832e-05	7.70399e-06	8.36569e-06	0	0.00523578	0.00305868	3.6987e-06	6.03561e-05	8.66692e-05	0.000211611	1.93828e-06	8.8888e-06	1.24741e-05	0	3.43134e-06	7.99665e-06	2.38422e-05	9.263e-05	0.00103562	0.000428846	4.75148e-06	1.87504e-05	2.93022e-05	3.86792e-05	9.10461e-06	0.000174982	0.00248219	0.000352069	0.00010809	8.85125e-06
k__Bacteria;p__Firmicutes;c__Clostridia;o__Clostridiales;f__Clostridiaceae;g__Clostridium;s__Clostridium sp. AT4	0	1.18469e-06	1.64531e-06	0.000151675	5.11961e-06	1.67584e-06	2.48806e-06	1.85728e-06	7.55486e-07	0.000408138	0.000205457	2.3183e-06	2.47542e-06	0.00963121	0.00678032	0.00135525	0.0028201	0	0	0	0	1.44481e-06	0.000215458	0.00042236	0	0	0	6.93543e-06	0	1.18953e-06	0	0	0	0	2.10157e-05	0	1.03865e-06	9.84947e-07	0.0017852	3.01516e-06	0.000286345	0	0	0	7.9713e-06
k__Bacteria;p__Firmicutes;c__unclassified;o__unclassified;f__unclassified;g__unclassified;s__Firmicutes bacterium AF36-19BH	0.000135007	0.000296633	0.00229291	0.00157356	0.000696117	9.13892e-05	0.000666688	0.00325666	2.53627e-05	9.89497e-05	0.000143758	0	0.000803746	0	0.000120332	0.000410943	3.65939e-05	0.000128187	0.00150331	0.000207376	0	3.76805e-05	0.00196518	0.00251371	0.000483668	0.0014204	0.000300714	0.000230362	0.000413768	2.09541e-05	0.000105396	0.000483866	0.000902469	5.40206e-06	0	3.37883e-05	5.02379e-05	0.000131367	0.000175628	0.000157439	0.000594235	0	3.23387e-05	0.00126364	0.000247628
k__Bacteria;p__Firmicutes;c__Erysipelotrichia;o__Erysipelotrichales;f__Erysipelotrichaceae;g__Coprobacillus;s__Coprobacillus sp. AF02-13	0.000228599	0	0.00259758	0	0.00965896	0	0	0	0	0	0	0.0067235	0.000548012	0	0.000139621	0	0	0	0	0	0	0	0	0	0	0	0	0	0	0.000682837	0.000258238	0	0	0.00107196	0.00063427	0.000827682	0	0.000394102	0	0	0	0	0	0	0
k__Bacteria;p__Firmicutes;c__Clostridia;o__Clostridiales;f__Lachnospiraceae;g__Blautia;s__Blautia massiliensis	0.00012191	3.88973e-05	0.000451695	0.000197306	0.000588204	2.71486e-05	0.00021075	1.7936e-05	0	9.90082e-05	0.000396961	0	0.000290685	0.000456463	0.00144548	0.000972019	0.000158152	0.000765547	0.000271903	0.000562052	0	0	2.0799e-05	2.85642e-05	0.000157583	0.000227445	0.000254764	0	0	0	0.000427554	2.39885e-05	1.86472e-05	0.00522428	0.00653366	0.000136407	5.81097e-05	0.000445566	0.0013561	0.000362292	2.30958e-05	0	5.09061e-05	0.000177368	0.000964165
k__Bacteria;p__Actinobacteria;c__Actinobacteria;o__Bifidobacteriales;f__Bifidobacteriaceae;g__Parascardovia;s__Parascardovia denticolens	6.48487e-05	0.000425369	0	0	1.4355e-05	0	0	0	0	0	0	0	0.000117583	0	0.000484476	0	0	0	0	0	0.00420384	0.00011125	0.000924577	0.000427182	0.000654471	0.000376995	0.000316986	0	0	0	0	0	0	0	0.000743562	0	0	0	0	7.46105e-05	0.000771409	0.0124305	0.00130133	0	0
k__Bacteria;p__Bacteroidetes;c__Bacteroidia;o__Bacteroidales;f__Bacteroidaceae;g__Bacteroides;s__Bacteroides sp. AM16-15	0	0	0	0	0	0.000455158	0	0	0	0.00708175	0.000932127	0	6.15909e-05	0	0	0	0.0131412	0.00010248	0.000484916	0	0	0	0	0	0	0	1.36199e-05	0	0	0	0	0	1.75701e-05	0	0	0	0.000671515	2.78248e-05	0	0	0	0	0	0.000368024	0
k__Bacteria;p__Firmicutes;c__Clostridia;o__Clostridiales;f__Ruminococcaceae;g__Ruminococcus;s__Ruminococcus sp. AF16-40	0.000192493	0.000179612	0	0.000973581	0.00100811	0.000723516	0.000317284	0.000481618	0	0	0	0	9.77203e-05	0	0	0	0	0	0	0.0118632	0	2.43883e-05	0	9.09416e-06	0	5.62101e-05	0.00113225	7.24849e-05	0.0022986	0	0	0	0	0	0.000387439	0.00116451	0.00209501	0	0	0	0	0	3.57102e-05	0	0.00021243
k__Bacteria;p__Firmicutes;c__Clostridia;o__Clostridiales;f__Ruminococcaceae;g__unclassified;s__Ruminococcaceae bacterium TF06-43	0.000107326	0.00138819	4.70675e-05	2.99319e-06	8.10606e-05	0.000670113	1.49284e-05	2.06954e-06	5.01859e-06	4.95333e-05	5.88512e-06	0	0.00624703	2.6127e-05	4.9572e-05	9.93055e-06	2.39924e-05	0.000683982	0.00235521	0.000154267	0	7.4552e-05	4.44203e-05	9.25285e-05	0.00343223	0.00030649	0.00104078	0.000104513	0.000671078	4.40584e-05	7.75142e-05	0.000372626	0.000239519	0	0	0.000224244	0.0008219	0.000913662	2.16149e-05	0.000948594	3.17032e-05	0	2.34586e-05	0.00101619	0.000705823
k__Bacteria;p__Firmicutes;c__Bacilli;o__Lactobacillales;f__Lactobacillaceae;g__Lactobacillus;s__Lactobacillus crispatus	0	0	0	4.08051e-05	0	0	0	2.37201e-05	3.84758e-05	0	0	0	0.000129724	0	0	0	0	0	0	0	0	0	0.00013604	0.000402035	0.000808988	4.03404e-05	5.37629e-05	0	0	0	0	0	0	0	0	0	0	0	0	0.0190267	0.000400433	0.00025753	0.0017347	0	0
k__Bacteria;p__Firmicutes;c__Clostridia;o__Clostridiales;f__Ruminococcaceae;g__Ruminococcus;s__Ruminococcus sp. AM22-14LB	0.000180316	4.31095e-05	0.000109413	0	0.000371122	0	0	0	0	0.00362172	0.00115514	0	0.000332001	0.000700225	0.00231979	0.000930909	0.00227515	0	0	0.000394925	0	0.000626988	0	0	0.0026107	0	0	0	0	0.000214024	0.00019192	0	0	0.000246776	0	0.00635115	7.01362e-05	0.000136969	0	4.51683e-05	0.000137131	1.29313e-05	0	0	0
k__Bacteria;p__Firmicutes;c__Clostridia;o__Clostridiales;f__Ruminococcaceae;g__Ruminococcus;s__Ruminococcus sp. TF08-4	0.000853935	0.000575561	4.23078e-05	5.47326e-05	0.00406934	0.000604196	0	0	0	0.00156173	0.000505978	0	0.000277188	0.00091916	0.00272391	0.000959045	0.000942087	0.000126967	0.000161136	0	0	0	0	0	2.55772e-05	0	0	0	0	0.000420957	2.37234e-05	0	0	0	0	0.00230044	0.00324059	0	0	0	0	0	0	0	0.00247064
k__Bacteria;p__Firmicutes;c__Clostridia;o__Clostridiales;f__Clostridiaceae;g__Clostridium;s__Clostridium sp. AM34-9AC	0.000397021	0.000192183	0.000183569	6.62167e-05	0	2.72045e-05	0.000628745	3.1839e-05	0.000157195	0.00867886	0.000119316	0	0.000157543	0.00154908	0.000125079	0.00302428	0.00176377	7.29383e-05	0.000611065	8.32956e-05	0	9.93449e-05	0	0	0.00235847	0	0.000174479	0	0.00113783	0	0	3.23991e-05	0	0	0	0	0.000335156	9.61555e-05	0	0	0	0	0	0.000663494	2.73302e-05
k__Bacteria;p__Actinobacteria;c__Coriobacteriia;o__Eggerthellales;f__Eggerthellaceae;g__Adlercreutzia;s__Adlercreutzia equolifaciens	0	7.93741e-05	0	0.000804252	0	8.02169e-05	1.01784e-05	0.000141047	0	0.000356851	2.30659e-05	0	9.06476e-05	0	0	0	0	0.00114479	0.00105466	0.000390757	0	0	0.00214251	0.000795526	0.000202223	0.00032872	0.00170536	0.00152844	0.000954209	0.000106646	0.000443228	0.00256253	0.00409585	1.55186e-05	0	0.000317689	0.000136391	1.01573e-05	0	0.000222767	5.8381e-05	0	0.00120589	0.000489895	0.00128726
k__Bacteria;p__Firmicutes;c__Clostridia;o__Clostridiales;f__Lachnospiraceae;g__Blautia;s__Blautia sp. AF19-13LB	0	0	0	0	0.000107512	0.000548838	0.000267693	0	0	0.000736684	0.000578355	8.936e-05	0	0	0	0	0.000543076	0	0	5.11444e-05	0	0.00062982	9.63526e-05	0.00182463	0.00122502	0	0.00110486	8.63076e-05	0.000240374	0.000442414	0.0067045	0.000418482	0.000424105	0	0.000170675	3.53722e-05	0	0	0	0	0.00261126	9.23601e-05	0.000115821	0.00361825	0
k__Bacteria;p__Actinobacteria;c__Coriobacteriia;o__Coriobacteriales;f__Coriobacteriaceae;g__Collinsella;s__Collinsella sp. TM09-10AT	0	0	0	0	0	0	0	0	0	0	0	0	0	0	0	0	0	0	0	0	0	0	0.00493487	0.00204722	0.000163522	0	0	0.00713598	0.00671724	0	0	0	0	9.68932e-05	0.000106223	0	0	0.00106805	0	7.02947e-05	0	0	5.63671e-05	0	0
k__Bacteria;p__Firmicutes;c__Clostridia;o__Clostridiales;f__Lachnospiraceae;g__Blautia;s__Blautia sp. AF19-1	0	0.000297752	0.000352507	4.75245e-05	0.00232847	0.0070807	0	0	0	0.000144448	0.000134693	0.000139467	9.36535e-05	0	0	0	5.04061e-05	0.000142304	0.000256445	0.000132654	0	0.000565613	7.92011e-05	6.48188e-05	0.000181436	0.000200733	0.000158923	0	0	9.47965e-05	0.001247	9.74167e-05	0.000236758	0.00550607	0	4.84387e-05	0	0	0.000168314	0	0	3.62953e-05	0.00100919	0.00133249	0.000100469
k__Bacteria;p__Firmicutes;c__Clostridia;o__Clostridiales;f__Eubacteriaceae;g__Eubacterium;s__Eubacterium sp. AF36-5BH	0.00069599	0.00575541	0.000513335	0.000393024	0	0.00249309	0.000295401	0.00041481	0	0	0	2.03905e-05	0.000159901	0.000162182	0.00201186	0.000506565	0	0.000177858	0.00016385	0.00103545	0	0	0	0	0.000177316	0.000150277	0.000764508	0	0	4.48819e-05	0.000879525	0.000406634	9.59959e-05	0	0	0.000783203	0	0.00195974	0.000149191	0.00109527	0	0	0	0.000883443	0
k__Bacteria;p__Firmicutes;c__Bacilli;o__Lactobacillales;f__Lactobacillaceae;g__Lactobacillus;s__Lactobacillus fermentum	0	0	0	0	0	0	0	0	0	0	0	0	0	0	0	0	0	0	0	0	1.3271e-05	0	0	0	0	6.23884e-05	0	0	0	1.03398e-05	0	0	4.51706e-05	0	3.69336e-05	0	3.65714e-05	0	0	0	0	0.0217962	2.68777e-05	0	0
k__Bacteria;p__Firmicutes;c__Clostridia;o__Clostridiales;f__Lachnospiraceae;g__Roseburia;s__Roseburia sp. OF03-24	0.000319429	0	0.0169284	0.00071635	0.000384624	1.70377e-05	5.4285e-05	0.000340465	0	0	5.50543e-06	4.63661e-06	0.00010108	1.09495e-05	0	0	4.0556e-05	3.78199e-05	1.95293e-05	0	0	0.00221957	0	3.3447e-05	0	0	0.000571679	0	2.37114e-05	0	0	1.44809e-05	0	0	0	0	0	0	0	0	0	0	1.44835e-05	0	3.70614e-05
k__Bacteria;p__Firmicutes;c__Clostridia;o__Clostridiales;f__Lachnospiraceae;g__Blautia;s__Blautia sp. OF09-25XD	0	0.000696136	0	0.000102196	0.000347281	0.000333548	0	0.000150546	9.5515e-05	0.000183513	0.000117607	0.000498751	0.00349117	0	0	0	0.000107746	0.000636228	0.00107321	0.00370978	0	0.00458743	0.000529397	0.000904778	0.000123959	0.000264999	0.000124873	2.83678e-05	0	2.10456e-05	0.000336925	0.000287496	0.000782979	0.000144333	0.000125002	0.000184912	0	0	4.69677e-05	0.000189896	0	9.00807e-05	0.000215116	0.000552685	0.000739934
k__Bacteria;p__Bacteroidetes;c__Bacteroidia;o__Bacteroidales;f__Rikenellaceae;g__Alistipes;s__Alistipes sp. HGB5	0.00149301	0.000376533	0.000612641	0	1.27488e-05	0.00184571	0	0	0	1.86554e-05	0	0	0.000327699	6.32577e-05	0	0.000196208	0	0.00765713	0.00515597	1.2027e-05	0	0.000533307	0	0	0.000813873	2.57428e-05	0.00063813	7.70122e-05	0.000279232	0	0	0	6.22694e-05	0	0	8.01813e-05	3.39475e-05	1.24965e-05	0	0.000445416	3.55525e-05	0	0	0.000875162	0
k__Bacteria;p__Firmicutes;c__Clostridia;o__Clostridiales;f__Lachnospiraceae;g__Blautia;s__Blautia sp. KLE 1732	0.00140586	5.06783e-05	0.000484366	0	0.000124377	3.72037e-05	1.78123e-05	0	0	0.00018246	0.000797813	0	6.87814e-05	0	1.71403e-05	0	0.000244932	0	0	0.000255424	0	0	3.93834e-05	1.50145e-05	3.38156e-05	0.000119204	0.000164443	0.000199105	0.000127888	7.16921e-05	0	6.01175e-05	9.63998e-05	0.00402267	0.0111626	0	0.000247581	5.79888e-05	4.90804e-05	0.000287386	0	0	0.000207376	7.96613e-05	0.00087881
k__Bacteria;p__Firmicutes;c__Clostridia;o__Clostridiales;f__Ruminococcaceae;g__Ruminococcus;s__Ruminococcus sp. AM27-16	0.000900589	0.000172306	0.000216299	0.000665099	0.000221448	0.00205341	5.87522e-05	0.000248875	3.46444e-05	9.95345e-05	0.00038239	0.00369632	0	0	0	0	6.38881e-05	0	0	0.00115268	0	0	0.000570821	0.0005498	0.00011093	0	0	0.000273901	5.66901e-05	9.77246e-05	0	0.000381037	0.000232114	0.000210827	0.00479674	0.00112142	0.000251408	0.000218966	0.000410033	0.000221526	0.000656732	0	0.000535701	0.000205735	0.000545879
k__Bacteria;p__Actinobacteria;c__Actinobacteria;o__Micrococcales;f__Micrococcaceae;g__Rothia;s__Rothia mucilaginosa	0	0.000117482	7.80932e-05	0	2.14823e-05	8.40155e-05	0	0	4.65703e-05	0.000671303	0.000360701	0.000386735	0.000233043	0	2.56355e-05	0	0	0	0.000242043	0.000170223	0.00954539	0	0	0	0.000356549	0.000714135	0	0.00194115	0.000243825	0	0	0.000246467	0.000113095	0.000295247	0.001176	0.000111198	0	0.000285573	0.000705544	0.00020911	0	0.00226806	0.000473968	0.000183239	8.11624e-05
k__Bacteria;p__Firmicutes;c__Clostridia;o__Clostridiales;f__Ruminococcaceae;g__Ruminococcus;s__Ruminococcus sp. AM34-9LB	0.00110738	0.000310783	0.000226171	7.29972e-05	0.000315258	0.000483703	0	0.000101938	0	0.000463695	0.00303188	0	0.00274259	0.00111381	0.000751426	0.000796152	0.000720048	0	0	0.00139965	0	0.00038166	0.000756882	0.000759332	0.000212186	4.05827e-05	5.03938e-05	0.000786545	0.000207523	0.000145855	0	0.000275502	8.2061e-05	0.000102541	0.000129164	0.000354711	0	0.000267413	0.00103952	0.000643708	0.000128096	0	0.000173945	0.000159817	0.000848323
k__Bacteria;p__Firmicutes;c__Clostridia;o__Clostridiales;f__Clostridiaceae;g__Clostridium;s__Clostridium sp. TF08-15	6.95919e-05	0	2.68537e-05	8.03885e-05	0	4.97166e-05	0.00167102	1.48582e-05	0.00039037	0.00121746	5.13524e-05	0	4.23769e-05	0.00148235	0.000172103	0.00235231	0.000376065	0	0	0	0	0.000495048	0	0	0.000293037	1.61725e-05	0.000129748	2.09989e-05	0.00942239	0	0	0	0	0	0	0.000694575	0.000499864	0.000494567	0	2.8378e-05	0	0	0	0.00104165	0
k__Bacteria;p__Firmicutes;c__Clostridia;o__Clostridiales;f__Ruminococcaceae;g__unclassified;s__[Clostridium] leptum	0.00343216	0.00131935	0.00229097	0.00048844	0.0026892	0.00144368	6.74604e-05	6.47394e-06	1.28972e-05	6.99432e-05	2.08827e-06	0	4.26716e-05	8.1308e-07	0	7.10087e-06	4.07211e-06	0.000153371	2.24701e-05	0.000183322	1.61334e-06	5.32267e-05	4.00782e-05	2.68552e-05	0.000636844	7.87426e-07	0.000407379	3.70853e-05	8.5898e-05	3.17971e-05	3.05472e-05	0.00122517	0.000691628	0	0	0.000708169	6.0515e-05	8.31049e-05	0	0.000325578	2.03157e-05	0	8.85633e-05	0.000346703	0.00399357
k__Bacteria;p__Firmicutes;c__Clostridia;o__Clostridiales;f__Ruminococcaceae;g__Ruminococcus;s__Ruminococcus sp. AM23-1	0.000179042	3.60672e-05	0.00118703	0.000740784	0.00201683	0.000211323	0.000869069	0	5.45569e-05	0.000166086	0.000562171	0	0.000330764	0.000388924	0.00134679	0.000951784	0.000217528	0.000813999	0.000218517	0.000215771	0	0	0.000999957	0.00181462	0.000251174	2.84685e-05	4.75264e-05	0	0	2.98298e-05	0.00175985	0.00076083	0.000328379	7.05705e-05	0.000377607	6.85665e-05	0.000279233	0	0	0.00113973	9.71412e-05	0	0.00227752	0.000174093	6.73938e-05
k__Bacteria;p__Actinobacteria;c__Coriobacteriia;o__Coriobacteriales;f__Coriobacteriaceae;g__Collinsella;s__Collinsella sp. AF39-11AT	0	0	0	0	0	0	0	0	0	0	0	0	0.000257208	0.000353256	0	0	0	0	0	0.00351687	0	0	0	0	0.000235272	3.63427e-05	0.000851174	0.000602371	0	0.000915024	0.00131891	0.000428063	0.000361769	0	0	0.00356176	0.00030006	0.000559142	0.00586207	8.83265e-05	0.000687152	0	0	0.000692973	0
k__Bacteria;p__Firmicutes;c__Bacilli;o__Lactobacillales;f__Streptococcaceae;g__Streptococcus;s__Streptococcus sp. HMSC064D12	0	0	0	0	0	0	0	0	0	0	0	0	0	0	0	0	0	0	0	0	0	0	0.00715419	0.00631019	0	0	0	0	0	0	0	0	0	0	0	0	0	0.00407614	0.00175275	0	0.00113143	0	0	0	0
k__Bacteria;p__Actinobacteria;c__Coriobacteriia;o__Coriobacteriales;f__Coriobacteriaceae;g__Collinsella;s__Collinsella sp. AM16-21	0	0.000913395	0	0	0	0.000641568	0	0	0	0	6.05598e-05	0	0	0.000177739	0	0	0	0	0	0	0	0	0	0	0.000199828	0	0.00426268	0	0	0	0	0.00379165	0.00368951	0	0.00102327	0.000311486	0	0.00117406	0.00149619	0	0	0	0.000285587	0.00212552	0
k__Bacteria;p__Firmicutes;c__Clostridia;o__Clostridiales;f__Lachnospiraceae;g__Eisenbergiella;s__Eisenbergiella tayi	0.000427746	0.000634466	0.000353271	0	0.000250711	0.00069877	8.91744e-05	0	6.45401e-05	0.000227257	0	0	0.000154655	0	0	4.29256e-05	5.20569e-05	0.00617466	0.000944572	0.000276561	0	4.66383e-05	0	0	0.0010275	5.25758e-05	0.0011711	0.000136975	0.000224524	5.93851e-05	0.000107955	0.00074357	0.00224042	0	0	1.26046e-05	0	0.00202567	0	0.000826095	0.000123177	0	0	0.000869661	6.73938e-05
k__Bacteria;p__Firmicutes;c__Clostridia;o__Clostridiales;f__Lachnospiraceae;g__Blautia;s__Blautia sp. AF14-40	4.7079e-05	0.000286958	0.000260722	0.001838	0.00123368	6.54695e-05	0	0.00109203	1.95887e-05	0.000199303	0.000589983	6.65458e-05	0.00164091	0	0	0	0.000871596	0.000304912	0.000556096	0	0	0.00136343	0	7.29974e-05	0	5.45747e-05	0	0	0	0.000425623	0.00536431	5.38278e-05	0.000111344	0.00298763	0	0	0	0	4.19838e-05	5.58692e-05	0.000160868	0.000222769	4.2121e-05	0	7.05512e-05
k__Bacteria;p__Firmicutes;c__Clostridia;o__Clostridiales;f__Lachnospiraceae;g__unclassified;s__Lachnospiraceae bacterium AM48-27BH	2.83182e-06	3.28422e-05	0.000726402	0.0017468	0.00013306	0.00114454	0.00152897	0.000569335	0.000573953	0.000560949	0.000592356	0	0.000662765	0.000412286	0.000935572	0.000425999	0.00219173	0.000318855	0.00124445	0.000262509	0	0	0.000172688	0.000192992	0.000428682	3.4041e-05	0.00218184	0.000291384	1.9621e-05	0.00015011	0.000114245	9.7563e-05	0.000290007	1.36034e-05	0	0.000121361	3.8266e-06	0.000259534	0	6.72204e-05	0.00110913	0	4.17411e-05	0.000282739	3.36451e-06
k__Bacteria;p__Firmicutes;c__Clostridia;o__Clostridiales;f__Clostridiaceae;g__Clostridium;s__Clostridium sp. AM22-11AC	0	1.55984e-05	0.000105711	0.000116062	0.000126736	0.000272268	0.000235235	3.23166e-05	0	0.00341067	0.00172728	0	0.000535458	0.00176227	0.00254551	8.7613e-05	0.00362368	0.000143262	0.000153596	0.000136524	0	0	0.000355015	0.000747858	0.00118374	0.000579606	0.000448024	1.99875e-05	5.47728e-05	2.17318e-05	0	0	2.03974e-05	0	0	3.656e-05	0	1.53282e-05	0.000922072	2.6427e-05	5.80602e-05	0	8.78035e-05	0.000189605	0
k__Bacteria;p__Firmicutes;c__Bacilli;o__Lactobacillales;f__Streptococcaceae;g__Streptococcus;s__Streptococcus infantarius	0	0	0	0	0	0	0	0.000244577	0	0	3.36496e-05	0	0	0	0	0	0	0	0	0	0	0	0	0	0	0	0	0	0	0	0	0	0.00012952	0.00177585	0	0	0	0	0	0	0	0.0090274	0	0.00852481	0
k__Bacteria;p__Actinobacteria;c__Actinobacteria;o__Bifidobacteriales;f__Bifidobacteriaceae;g__Bifidobacterium;s__Bifidobacterium sp. MSTE12	0	0	0	0.000102074	0	0	0.0011151	2.4463e-05	0.000482216	0	0	0	0	0	0	0	0	0	0	0	0	0	0	0	0.0073263	0	0	0	0	0	0	0	0	0	0	0	0	0	0	0	0	0.010589	0	0	0
k__Bacteria;p__Firmicutes;c__Clostridia;o__Clostridiales;f__Lachnospiraceae;g__Dorea;s__Dorea sp. AF36-15AT	0.000930465	0.000325723	4.5716e-05	0	0	8.97692e-05	0	0	0	4.74865e-05	1.10583e-05	0	0.000694356	0	0	0	2.42125e-05	0.00013908	0.000548028	0.000226786	0	1.38701e-05	0.000116674	0.000413571	0.000535781	0.00207154	0.000149891	0.000202669	0.000389225	0.000314494	0.000441948	0.000897228	0.00136804	0.00115157	0	0.000516526	0.000238124	0.000308904	0	0.000524579	0.00508027	0	3.35258e-05	0.00169075	0
k__Bacteria;p__Firmicutes;c__Clostridia;o__Clostridiales;f__Eubacteriaceae;g__Eubacterium;s__Eubacterium sp. TF12-12	0	0.00158676	0	0	0	0.00119973	0	0	0	0	0	0	0.00153806	0.000415864	0.000774063	0	0	0.000578452	0.00328643	0	0	0	0	0	0	0	0	0	0	0	0	0	0	0	0.00117964	0	0	0	0.00178353	0	0.00630135	0	0	0.000594709	0.000258912
k__Bacteria;p__Firmicutes;c__Clostridia;o__Clostridiales;f__Ruminococcaceae;g__Ruminococcus;s__Ruminococcus sp. AF17-22AC	0.000450896	0.000717065	0.000359793	7.15922e-05	6.46979e-05	0.000532917	4.50679e-05	0	2.08298e-05	2.92405e-05	5.4817e-05	5.46382e-05	4.998e-05	4.0654e-05	1.85395e-05	0	5.76148e-05	8.60968e-05	0.000233221	0.000730549	0	0.000352706	8.58011e-05	7.23871e-05	0.00188888	0.000158273	0.000339065	0.000222367	0.000359442	0.000161822	2.59625e-05	0.0046602	0.00188134	4.37075e-05	0	0.000684412	0.000184552	0.00017766	0.000185108	0.000322859	0.000451757	0	0.000192655	0.000123725	0.00307677
k__Bacteria;p__Firmicutes;c__Clostridia;o__Clostridiales;f__Ruminococcaceae;g__Faecalibacterium;s__Faecalibacterium sp. OM04-11BH	4.46719e-05	1.34923e-05	6.87503e-05	0.000699368	3.01154e-05	0.0001482	0.000320338	7.11072e-05	0.000614804	0.00142799	0.000983622	0	7.67971e-05	0.00152165	0.000861613	0.000488519	0.000683234	0.00010187	0.000769788	0.000251852	0	7.68059e-05	2.37951e-05	3.41184e-05	9.99141e-05	0.000765136	0.00149454	0.00010196	0.000497812	2.19606e-06	2.76151e-05	0.0014448	0.000364731	0	0	9.74054e-05	0.00128891	0.00282951	3.30453e-05	0.000246002	3.20774e-05	0	0.000242896	5.97614e-05	0.000218434
k__Bacteria;p__Firmicutes;c__Bacilli;o__Lactobacillales;f__Leuconostocaceae;g__Weissella;s__Weissella confusa	0	0	5.59404e-05	9.46826e-06	2.86096e-06	0	2.14878e-06	0.000103848	1.96966e-05	1.5205e-06	3.84431e-06	2.37099e-06	3.24163e-06	2.39588e-05	0.000232669	4.05764e-06	0	1.74285e-06	2.41289e-06	0.000693217	0.000985073	0	0	1.28173e-06	1.43692e-05	0	7.95691e-06	0	0	4.30976e-05	3.77442e-05	0	4.65169e-05	0.000453085	1.44613e-05	1.03609e-05	6.61456e-06	9.11076e-06	4.60467e-06	3.01516e-06	1.79099e-05	0.0138939	7.91609e-05	0.00228144	1.80131e-05
k__Bacteria;p__Actinobacteria;c__Coriobacteriia;o__Coriobacteriales;f__Coriobacteriaceae;g__Collinsella;s__Collinsella sp. OF03-4AA	0	0	0	0	0	0	0	0	0	0.00245561	0.00321745	0	0	0	0.000392378	0.000287719	0.00150085	0	0	0.00211829	0	0	8.71906e-05	0	5.52736e-05	0	0.0012483	0.000934405	0.00103103	0.00303866	0.000810274	0.000144443	0.000129588	0	0.000689046	2.61332e-05	0	0	0.000614155	7.86898e-05	0	0	0.000215354	0	0
k__Bacteria;p__Firmicutes;c__Clostridia;o__Clostridiales;f__Ruminococcaceae;g__Ruminococcus;s__Ruminococcus sp. AF24-16	0.00101705	0	0	0	0.0077911	0	0	0	0	0.00354611	0.00149491	0	0	0.000185057	0.000281541	0	0.00181577	0	0	0	0	0	0	0	0	0	0	0	0	0.000334258	0.000150977	0	0	0.000740327	0	0.00142439	0	0	0	0	0	0	0	0	0
k__Bacteria;p__Actinobacteria;c__Coriobacteriia;o__Coriobacteriales;f__Coriobacteriaceae;g__Collinsella;s__Collinsella sp. TF07-1	0	0	0	0	0	0	0	0	0	0	0	0	0	0	0	0	0	0	0	0.00907202	0	0	0.00291533	0.00137267	7.03134e-05	0	0	0.000196359	0.000191034	0.001044	0.000286173	0	0	0	0.000765722	0.000124528	0	0.000754408	0.0015846	0.00020308	0	0	0	0	0
k__Bacteria;p__Actinobacteria;c__Coriobacteriia;o__Coriobacteriales;f__Coriobacteriaceae;g__Collinsella;s__Collinsella sp. AF36-3AT	0	0.00696873	0	0	0	0.00395504	0	0	0	0	0	0	0.000174341	0	0	0	0	0	0	0.000333897	0	0	6.08337e-05	5.03536e-05	5.04839e-05	0	0.00192399	0.000233926	0.000268879	0.000320213	6.59457e-05	0	0	0.000184308	0.00182228	0.000406978	0	0.000147496	0.000966981	0	0	0	0.000628681	0	0
k__Bacteria;p__Firmicutes;c__Clostridia;o__Clostridiales;f__unclassified;g__unclassified;s__Clostridiales bacterium VE202-03	3.39818e-05	0	0	0.000403897	2.06792e-05	0	0.00182522	5.05179e-05	0.00319705	0.000985111	5.85664e-05	0	0.000929463	0.00128857	0.00065533	0.000989958	0.000525302	8.63583e-05	2.06604e-05	1.45872e-05	0	0.00113435	0	2.88694e-05	6.69606e-05	7.77735e-05	0.000439709	0.000118528	6.65965e-05	0	0	0	0	0	0	0	0.000548134	0.00366542	6.76074e-05	0.000554199	0.000109919	0	0	3.78221e-05	0.000288727
k__Bacteria;p__Actinobacteria;c__Coriobacteriia;o__Coriobacteriales;f__Coriobacteriaceae;g__Collinsella;s__Collinsella sp. TF08-11AT	0	0.000142228	0	0	0	0.000174399	0	0	0	7.91832e-05	0	0	0.000113634	0	0	0	0	0	0	0.00468016	0	0	0.00702935	0.00398489	0	0	0.000269675	0	0	0	0	0	0	5.99628e-05	0	0.0008063	0	0.000233248	0	0.000311271	0	0	0.000370684	0	0
k__Bacteria;p__Firmicutes;c__Clostridia;o__Clostridiales;f__Ruminococcaceae;g__Ruminococcus;s__Ruminococcus sp. AF21-3	0.00356278	3.14601e-05	0.000242212	0	0.000116647	0.000127364	0.000193051	0	9.70799e-05	9.16981e-05	3.31275e-05	8.98869e-05	0	0.00259058	0.00273865	0.00301696	4.68843e-05	0	0	0.000450594	0	0	0	0	0.000176837	0.000106181	0.000531464	0.000139094	0.000387691	3.82023e-05	2.21241e-05	0.00105286	0.00076891	0	0.000100345	0	0.00131427	0	9.43145e-05	3.99657e-05	0	0	0	3.70805e-05	0
k__Bacteria;p__Firmicutes;c__Clostridia;o__Clostridiales;f__Ruminococcaceae;g__Ruminococcus;s__Ruminococcus sp. 5_1_39BFAA	0	0	0	6.47507e-05	0	0	0	3.29003e-05	0	0	0.000125771	0	0	0.00597896	0.0042418	0.00436987	0	0	0	5.88845e-05	0	0	4.55493e-05	7.09223e-05	7.63485e-05	0	0	0.00107335	6.7683e-05	0	0	0.00011709	0.00013881	0.000208028	0	0.000366854	0	0.000525716	0.000585606	0	0	0	5.2948e-05	0	0
k__Bacteria;p__Firmicutes;c__Clostridia;o__Clostridiales;f__Peptostreptococcaceae;g__Intestinibacter;s__Intestinibacter bartlettii	0.00390904	0	0.00018116	0.00190269	0	0	0.00252974	0	0.000156116	0.000165501	2.40625e-05	0.000461553	0	0.000194651	0.000355399	0.00110133	0.00102193	5.35927e-05	1.53068e-05	4.79292e-05	0	0.00012512	0	1.48925e-05	6.91639e-05	0	1.17562e-05	0	0.000158374	0	0	0.000414825	0.000448811	1.62553e-05	0.00326503	0.000834017	3.12142e-05	0	1.96105e-05	0.000569393	0	0	2.70676e-05	2.87374e-05	2.47939e-05
k__Bacteria;p__Fusobacteria;c__Fusobacteriia;o__Fusobacteriales;f__Fusobacteriaceae;g__Fusobacterium;s__Fusobacterium mortiferum	1.34511e-06	0	0	7.20809e-06	2.10808e-06	1.11723e-06	0	0	0	0	1.47128e-06	1.63335e-06	0.0168843	1.3714e-05	8.4952e-07	0	0	0	0	0	0	0	6.55667e-06	0.000203917	0	0	0	0	0	0	0	0	0	0	0	0.000857313	0	0	0	0	0	2.98077e-06	0	0	0
k__Bacteria;p__Firmicutes;c__Clostridia;o__Clostridiales;f__Lachnospiraceae;g__unclassified;s__Lachnospiraceae bacterium TF10-8AT	0	0.000555421	0	0.00129153	0	0.000480687	0.00013543	0.000756867	0.00101338	0.000392232	0.00111784	0.000242263	0.000147582	0.00133416	0.00095651	0.000529149	0.000102738	0.00028208	0.000109033	0	0	0.00147255	0.000321841	0.000959709	0	0.000122112	0.000206019	7.70122e-05	9.68909e-05	0	7.42622e-05	0.000442617	0.000505493	0	0.00210433	0.000110076	0	0.00095386	0	0	0.00037413	0	0.000164115	0.0001304	0.000366628
k__Bacteria;p__Firmicutes;c__Clostridia;o__Clostridiales;f__Lachnospiraceae;g__Coprococcus;s__Coprococcus sp. AF38-1	0	0.00169799	0	0	0	0.00041896	1.70772e-05	0	2.54707e-05	0	0	0	0	0	0	0	0	0	0	0	0	0	0	0	1.00585e-05	2.33199e-05	0	0	0	4.50192e-05	0	0.0084392	0.00701389	1.13934e-05	0	0	0	0	0	0	0	0	0	0	0
k__Bacteria;p__Firmicutes;c__Clostridia;o__Clostridiales;f__Lachnospiraceae;g__Coprococcus;s__Coprococcus eutactus	2.40705e-06	0.00194861	0	0	0	0.000480072	0	0	1.24116e-06	3.15797e-05	0	2.49744e-05	5.24554e-06	0	0	0	0	7.5814e-06	0.000132634	0.000282455	0	1.54883e-05	0	2.74656e-06	2.89301e-05	0	0	1.83018e-06	5.49645e-06	0.000970109	7.14367e-06	0.00780123	0.00580041	1.47329e-06	0	0	0	9.48012e-06	0	1.38343e-05	0	0	7.21803e-06	7.5397e-06	0
k__Bacteria;p__Firmicutes;c__Clostridia;o__Clostridiales;f__Ruminococcaceae;g__Ruminococcus;s__Ruminococcus sp. AM31-32	0.00168975	0	0.000447876	0	0.000398025	3.67568e-05	0	0	0	0	0	0	0	0	0	0	0	4.3397e-05	0	0.0075462	0	0.00460437	0	0	0.000102309	5.11221e-05	0.000432755	2.73564e-05	0.000429554	2.84115e-05	1.3541e-05	0	0	0	0.000492413	0.0010906	9.29865e-05	0	0	2.22294e-05	0	0	1.66205e-05	1.6439e-05	0
k__Bacteria;p__Firmicutes;c__Clostridia;o__Clostridiales;f__Lachnospiraceae;g__Blautia;s__Blautia sp. AM29-29	0	0.000276296	0.000559698	0	0.00479537	0.000594085	0	0	0	0.000508959	0.000929564	0.000187308	0.00109355	0	0	0	0.00112231	0	0	0.000758115	0	0.00100194	4.1815e-05	0	4.22455e-05	0.000117508	0.000120357	3.54478e-05	4.52498e-05	0	0	7.74507e-05	0.000213668	0	0	0.000447365	0	0	4.59926e-05	0.000220284	0.00146407	0	0.0024226	0	0.000434177
k__Bacteria;p__Firmicutes;c__Clostridia;o__Clostridiales;f__Lachnospiraceae;g__Dorea;s__Dorea sp. AM58-8	0.000654717	0.000499214	3.9311e-05	0	6.77596e-06	0.000165461	0	0	0	4.71356e-05	9.20736e-06	0	0.000350803	0.000105809	0.000151365	7.67749e-05	2.55882e-05	0.000160952	0.000527594	4.69171e-05	0	3.19591e-05	1.91489e-05	0.000117614	0.00104771	0.004795	0.000384799	0.00011901	0.000253412	0.000226468	0.000303553	0.000537767	0.000703544	0.000498364	0	0.00129834	0.000227082	0.000302564	0	0.000334151	0.00241388	0	2.09893e-05	0.00097806	2.84689e-06
k__Bacteria;p__Firmicutes;c__Bacilli;o__Lactobacillales;f__Streptococcaceae;g__Streptococcus;s__Streptococcus vestibularis	0.00177265	0	6.88678e-05	5.40607e-05	9.40604e-05	0	0.000287371	0.000227225	0.000859959	0.000363927	0	9.48397e-06	0	5.20914e-05	0.00021173	0.000142178	0	0	0	7.21022e-05	0	0	0.000748328	0.000753839	0	0.00012302	0	0.0013591	5.28554e-05	0	2.6229e-05	0	0.000256887	0.000138882	0.000232214	0.000209989	8.01947e-05	0	0.000356347	0.000819297	0.00061022	0.00647086	7.76888e-05	0.000865088	5.18135e-05
k__Bacteria;p__Firmicutes;c__Clostridia;o__Clostridiales;f__Clostridiaceae;g__Clostridium;s__Clostridium sp. AF36-18BH	0.00146709	0	0.000658298	0.00024984	0.000136272	1.91046e-05	0.00258329	0.00115687	0.000571201	0.00172402	1.82723e-05	0	0.000194969	0.00216876	0.000145968	0.00361077	0.000444575	0	8.61855e-05	0	0	0.000142573	0	1.87987e-05	0.000140244	4.06433e-05	0.000114264	2.86087e-05	0.000437223	0	0	0.000179767	8.72445e-05	0	0	6.73787e-05	0.000637239	0.000103173	0	5.69925e-05	0	0	0	6.37785e-05	0
k__Bacteria;p__Actinobacteria;c__Coriobacteriia;o__Coriobacteriales;f__Coriobacteriaceae;g__Collinsella;s__Collinsella sp. TF09-1AT	0	0.000512773	0	0	0	0.000569339	0	0	0	0	0	0	0	0	0	0	0	0.00753156	0.000184058	0	0	0	0	0	0.000307789	0	0.00391509	0	0	0	0	0	0	0	0	0	0	0	0.00432536	0	0	0	0	0	0
k__Bacteria;p__Bacteroidetes;c__Bacteroidia;o__Bacteroidales;f__Tannerellaceae;g__Parabacteroides;s__Parabacteroides sp. AF14-59	0	0	0	0	0	4.69235e-06	0	0	0	1.05266e-06	0	0	0	0	0	0	2.06357e-05	0	0	0	0	0	0	0	0	0	0	0	0	0	0	0	0	0	0	0	2.95195e-06	0	1.19721e-05	0.0168721	0	6.57523e-07	0	0	1.50109e-06
k__Bacteria;p__Firmicutes;c__Clostridia;o__Clostridiales;f__Lachnospiraceae;g__Blautia;s__Blautia sp. AF22-5LB	0.000462648	4.90329e-05	1.05182e-05	0.00148181	0.0034449	0.000124571	5.03267e-06	6.20861e-05	0	0	2.03606e-05	0	9.01761e-05	2.86746e-05	4.22262e-05	3.4223e-05	0	2.44871e-05	1.95293e-05	9.97285e-05	0	8.76708e-05	5.04559e-05	3.13718e-05	0.000208162	0.00012623	0.000158135	0	0	5.12413e-06	0.000127946	0.000338252	0.000497415	0.00682442	1.9091e-05	0.000668507	0	0.000415771	0	3.91971e-05	0.000194015	0	2.30312e-05	0.00075601	0.000152697
k__Bacteria;p__Bacteroidetes;c__Bacteroidia;o__Bacteroidales;f__Rikenellaceae;g__Alistipes;s__Alistipes onderdonkii	0.000155184	0.000165791	6.68699e-05	0.000383434	0	0.000579115	0.000255535	0	9.22232e-05	2.81878e-05	0	0	0.000525379	0.000161966	0	0.000529522	0.000134104	0.00207966	0.00124219	0	0	0.00207341	9.6396e-06	6.93964e-05	0.00436269	0	0.000239496	9.5603e-05	0.000746431	0	0	2.51587e-05	7.7416e-05	0	0	4.21694e-05	1.08785e-05	0.00040746	0	0.0011998	2.12246e-05	0	0	0.000206847	0.000617828
k__Bacteria;p__Actinobacteria;c__Coriobacteriia;o__Coriobacteriales;f__Coriobacteriaceae;g__Collinsella;s__Collinsella sp. AF15-51	0	0.00804706	0	0	0	0.000206519	0	0	0	0.000104739	6.2743e-05	0	6.93708e-05	0	0	0	8.75503e-05	0	0	0	0	0	4.93704e-05	0	0	0	0.000113691	0.00308526	0.00384873	0	0	7.90597e-05	5.28449e-05	0	4.30719e-05	0	0.000316078	0	0.000267613	7.99314e-05	0	0	0	4.0974e-05	0
k__Bacteria;p__Firmicutes;c__Clostridia;o__Clostridiales;f__Ruminococcaceae;g__Ruminococcus;s__Ruminococcus callidus	0.000511497	0.000114651	0	0.00199212	0	0.0026223	0	1.16743e-05	0	0	5.17321e-06	0	0.000295931	0	2.88337e-05	0.00158408	0	0.0002833	0.00218042	0.000676368	0	0.00178035	0	4.21139e-06	0.000243032	0	0.00227525	0	0	1.15751e-05	0	0.000131352	0.000170517	0	0	0.00111818	0	0	0	0	0	0	2.46932e-06	7.87343e-05	0.000378223
k__Bacteria;p__Firmicutes;c__Clostridia;o__Clostridiales;f__Ruminococcaceae;g__Ruminococcus;s__Ruminococcus sp. AM30-15AC	0.00111085	0.000284654	0.000136325	0	0	0.000912272	0	0	0	0.000282287	4.6369e-05	0.00127765	0	0	0	0	0.000165471	0.00082524	0.00338363	0.000828848	0	0	0	0	0.000179328	8.67986e-05	0	0.000480568	0	0.00010262	0.000115738	0.00158609	0.00230249	0	0.000326576	0.000671873	0.000268136	0	0	0	0	0	0	7.39756e-05	0.00102902
k__Bacteria;p__Firmicutes;c__Clostridia;o__Clostridiales;f__Ruminococcaceae;g__Ruminococcus;s__Ruminococcus sp. TM10-9AT	0.00333064	0.00119732	7.0043e-05	0.000104945	0	0.00262397	0	0.000385358	3.15146e-05	0	0	0.000952032	0	0	0	0	0	0	0.00069906	0.00242052	0	0	0.000131133	8.01385e-05	0	5.02135e-05	0	0.000336224	0.00143502	0	0	0.00027009	0.000457091	0	0	0.00165101	0	0	0.000215336	0	0	0	0	0	0
k__Bacteria;p__Firmicutes;c__Clostridia;o__Clostridiales;f__Clostridiales Family XIII. Incertae Sedis;g__Mogibacterium;s__Mogibacterium diversum	0.000216139	0.000263791	2.93805e-05	5.36942e-05	0.000143751	8.95457e-05	5.48505e-05	3.1839e-06	0.000195185	9.69029e-05	7.92592e-06	6.45437e-05	3.0766e-05	2.60186e-05	3.08326e-05	1.07848e-05	1.04004e-05	7.5814e-05	7.23867e-06	7.66272e-05	0.0126826	4.97013e-05	0.000134433	0.000116759	0.000391035	2.63485e-05	2.69531e-05	0.000348313	2.9847e-05	1.0111e-05	4.84597e-05	6.414e-05	3.29187e-05	1.75321e-05	9.68597e-05	1.42545e-05	2.44903e-05	1.68672e-05	6.93409e-06	0.000239203	0	0.000222681	1.88523e-05	2.78104e-05	2.18434e-05
k__Bacteria;p__Firmicutes;c__Clostridia;o__Clostridiales;f__Lachnospiraceae;g__Blautia;s__Blautia sp. AF25-12LB	0.000508524	0.000111163	5.95836e-05	0	0.00273458	0.000408123	0	0	0	0	6.42617e-05	0	2.08053e-05	0.000295148	0.000356749	0.000230058	0	6.44855e-05	0.000200798	0.000468099	0	0.000225043	0.000445419	0.00025189	0.000264298	0.000864291	0.000350462	3.56886e-05	2.05797e-05	0	0.000133224	0.000305049	0.000249145	0.00403789	0.00202037	0.000761095	0	9.01227e-05	4.8322e-05	0.000121198	0	0	9.30746e-06	0.000233916	0.000106836
k__Bacteria;p__Firmicutes;c__Clostridia;o__Clostridiales;f__Clostridiaceae;g__Clostridium;s__Clostridium sp. AM32-2	0	0	0.000159125	0.000106594	9.74734e-05	0.00013295	0.000116147	1.51766e-05	0	0.00110441	0.000741145	0.000480152	0.000312905	0.00111457	0.00159765	6.1185e-05	0.00177406	0.000323125	0.00582464	7.18641e-05	0	0	0.00010812	0.000410336	7.8935e-05	0.000288137	0.000197561	1.55084e-05	9.12027e-05	8.28097e-06	0	0	0	0	0	3.20725e-05	0	0	0.000306834	1.49576e-05	0.000359962	0	3.97466e-05	0	0
k__Bacteria;p__Firmicutes;c__Erysipelotrichia;o__Erysipelotrichales;f__Erysipelotrichaceae;g__Coprobacillus;s__Coprobacillus sp. OM08-19	8.92731e-05	0.00452479	0	0	0.000357771	0.00133654	0	0	0	0.000138483	0.000124394	0.000143946	0	0	0	0	8.1112e-05	0.00424837	0.00038003	0	0	0	0.000260834	0.000680842	0	0.000580272	0.000383007	0	0	0	0	0	0	0	0	0	0	6.21133e-05	0	0	0	0	0	0.00140875	0.000987406
k__Bacteria;p__Proteobacteria;c__Gammaproteobacteria;o__Enterobacterales;f__Enterobacteriaceae;g__Klebsiella;s__Klebsiella variicola	0	0	0.000951809	0	0	0	0.00507576	0.000656468	0	0	0.000132747	0	0	1.62616e-06	5.24704e-06	6.99409e-06	0	0	0	0.000953821	0	0	0	0	0	0	0	0.00010591	0	0.000129933	0.0038441	0	0	0.00168117	0	0	0	0	0	0	0	0.00208119	0	0	0
k__Bacteria;p__Bacteroidetes;c__Bacteroidia;o__Bacteroidales;f__Tannerellaceae;g__Parabacteroides;s__Parabacteroides sp. AF21-43	0	0	0	0	0	0	0	0	0	0	0	0.00884849	0	0	0	0	0	0	0	0	0	0	0	0	0	0	0	0	0	0	0	0	0	0	0	0	0	0	0	0.00674445	0	0	0	0	0
k__Bacteria;p__Firmicutes;c__Clostridia;o__Clostridiales;f__Lachnospiraceae;g__Dorea;s__Dorea sp. Marseille-P4042	4.67958e-05	0.00018106	0.00035897	0	0.00012799	0.000415497	0	0	0	0.00012398	4.24773e-05	4.32047e-06	0.000652156	8.05492e-05	0.00014222	3.66256e-05	4.66091e-05	0	0	0	0	3.24215e-05	0	2.97849e-05	0.000273878	0.000125625	0.000270176	0	0	0.000161319	3.0174e-05	0.000299271	0.000349786	6.85079e-05	0	0.000301917	0.00062155	9.49243e-05	0.000642812	0.000214845	6.38341e-05	7.27659e-06	0.00101029	0.000808787	0.00789532
k__Bacteria;p__Firmicutes;c__Clostridia;o__Clostridiales;f__Ruminococcaceae;g__Ruminococcus;s__Ruminococcus sp. OM07-7	0.000123184	7.23976e-05	0	0	0.000540722	5.89896e-05	0	0	0	0.000306557	0.000227336	0	0.000793963	0	0	0	0.000306674	0.000108318	0.000338182	0.00167871	0	0.000124022	0	0	4.97175e-05	6.50535e-05	0	0.000102587	0.000244656	0.000297703	7.99665e-05	8.19119e-05	0.000101853	0.00369776	0	0.000608124	0.000188433	0.00260974	0	0.000315528	0.000259346	0	4.66797e-05	0.00134621	0.000583924
k__Bacteria;p__Firmicutes;c__Clostridia;o__Clostridiales;f__Ruminococcaceae;g__Ruminococcus;s__Ruminococcus sp. AM12-48	0.000521621	0.000190669	0.000235455	0	0	0.000674414	0	0	0	0	0.000235262	0	0	0	0	0	0	0	0	0.000940008	0	0	0	0	0.00077249	0	0	0.00402274	0.000183364	0	0.000586101	0.000526942	0.000200743	0	0	0	0	0.00155117	0	0.00469751	0	0	0	0	0
k__Bacteria;p__Actinobacteria;c__Coriobacteriia;o__Coriobacteriales;f__Coriobacteriaceae;g__Collinsella;s__Collinsella sp. AM12-1	0	0	0	0	0	0	0	0	0	0.00058709	0.000376885	0	0	0	0	0	0.00020223	0	0	0.0108338	0	0	0.00102275	0.000643671	0	0	0	0	0	0	0	0	0	0.000113099	8.1462e-05	0.000105325	0	0.00108941	0	0	0	0	0.000203814	0	0
k__Bacteria;p__Bacteroidetes;c__Bacteroidia;o__Bacteroidales;f__Bacteroidaceae;g__Bacteroides;s__Bacteroides eggerthii	0	0.000120707	0	0	0	0.000496663	0	0	0	0	4.79352e-06	0	1.29665e-05	0.000435215	9.58958e-05	0.000274425	7.31879e-06	9.45497e-05	0	0	0	0	1.78029e-06	1.42211e-05	0.000762623	0	0	2.75009e-05	4.8062e-05	0	0	0	0	0	0	0	3.07768e-05	2.36387e-05	0.000460955	0.000182683	0	0	0	0.0120842	0
k__Bacteria;p__Actinobacteria;c__Coriobacteriia;o__Coriobacteriales;f__Coriobacteriaceae;g__Collinsella;s__Collinsella sp. AF33-16	0	0.00100692	0	0	0	0.000627211	0	0	0	0	0	0	0	0	0	0	0	0	0	0.000733526	0	0	0.00164138	0.000828301	0	0	0.0012744	0.000165776	0	0	0	8.0303e-05	0	0.000228016	0.00460572	0.000867278	0.00183628	0.00120453	0	5.77019e-05	0	0	0	0	0
k__Bacteria;p__Bacteroidetes;c__Bacteroidia;o__Bacteroidales;f__Bacteroidaceae;g__Bacteroides;s__Bacteroides coprophilus	1.45839e-05	1.90866e-06	0	0	0	0	0	0	0	3.21645e-05	1.63739e-05	0	0.000549839	0	0	0	4.10512e-05	3.39856e-06	7.8419e-06	1.07171e-06	0	0	2.90925e-06	2.53904e-05	5.46031e-06	0.00316703	0.0084025	0	1.27824e-06	0.000213338	0.000207007	0.00029364	0.000205859	0	0	0	0	2.92406e-05	0	0.00189329	1.49695e-05	0	0	0	2.35516e-05
k__Bacteria;p__Actinobacteria;c__Coriobacteriia;o__Coriobacteriales;f__Coriobacteriaceae;g__Collinsella;s__Collinsella sp. TM06-3	0	0	0	0	0	0	0	0	0	0.000174215	0.000192168	0	0	0	0	0	0	0	0	0.00951112	0	0	0.000104733	0	0	0	0.000201503	0	0	0	0	0	0	0	0.0022826	0.000459442	0.00071153	0.000475483	0	5.39773e-05	0	0	0.000602088	0.00018052	0
k__Bacteria;p__Firmicutes;c__Clostridia;o__Clostridiales;f__Lachnospiraceae;g__Fusicatenibacter;s__Fusicatenibacter sp. 2789STDY5834925	0	0	0	0	0	0	0	0	0	0	0	0	0	0	0	0	0	0.0147272	0	0	0	0	0	0	0	0	0	0	0	0	0	0	0	0	0	0	0	0	0	0	0	0	0	0	0
k__Bacteria;p__Actinobacteria;c__Coriobacteriia;o__Coriobacteriales;f__Coriobacteriaceae;g__Collinsella;s__Collinsella sp. AF37-9	0	0.000263527	0	0	0	0.00018613	0	0	0	0.00104359	0.00166392	0	0	0	0	0	0.000544837	0	0	0.000354557	0	0	0	0	0	0	0.000659205	0	0	0	0	9.37599e-05	8.06473e-05	0	0.00304135	0	0	0	0.00401674	0.00109309	0	0	0.000703805	0.000754774	0
k__Bacteria;p__Firmicutes;c__Erysipelotrichia;o__Erysipelotrichales;f__Erysipelotrichaceae;g__Coprobacillus;s__Coprobacillus sp. AF31-1BH	0	0	0	0	0	0	0	0	0	0.000290241	0	0.00987149	0.000359054	0	0	0	8.73302e-05	0.000134287	0	5.35855e-05	0	0	0	0	0	0	0	0	0	0	0	0	5.40566e-05	0.000675306	0	0.000212167	0	0.00258456	0	0	0	0	0	0	0
k__Bacteria;p__Proteobacteria;c__Betaproteobacteria;o__Burkholderiales;f__Sutterellaceae;g__Parasutterella;s__Parasutterella excrementihominis	0	0	5.66455e-05	0.00025436	0.000117952	1.62557e-05	0.000346632	0.000739355	0.000393824	0.00121775	0.000708967	0.000669147	1.1552e-05	0	0	0	0.00123478	9.08897e-05	0.000671161	2.4173e-05	0	0	0	0	1.97337e-05	0	0	0.000637482	8.78154e-05	0.000162142	0	0	0	0	0	0	0	0.000120471	0.000106991	1.04644e-05	0.00661004	0	0	1.11241e-05	0
k__Bacteria;p__Firmicutes;c__Clostridia;o__Clostridiales;f__Ruminococcaceae;g__Subdoligranulum;s__Subdoligranulum sp. AM16-9	0.000650823	0.000302819	0.000232341	0	0.00013572	0.000124236	7.68472e-05	9.75866e-05	0	0.000151466	0	0	0.000715751	0.000419279	4.36254e-05	0.000143139	6.52638e-05	0.0032078	0.00121368	0.00040207	0	9.76689e-05	0	1.30614e-05	0.00117837	5.02741e-05	0.00114121	0.000143429	0.000907362	6.96791e-05	7.53817e-05	0.000251879	0.000268263	0	0	3.51082e-05	5.16045e-05	5.91584e-05	0	0.00129835	0.000340181	0	6.68617e-05	0.000136333	0.000122624
k__Bacteria;p__Actinobacteria;c__Actinobacteria;o__Actinomycetales;f__Actinomycetaceae;g__Schaalia;s__Schaalia odontolytica	0.000353907	0.000232857	9.49576e-05	0.000192114	0.000173916	7.56921e-05	3.52287e-05	1.91565e-05	1.21957e-05	0.000874407	3.26529e-05	0.000208595	0.00044092	2.31999e-05	4.38252e-05	0	9.63549e-05	0.000206789	0.000294071	0.000133309	0.000109967	0.000408938	0.000258142	0.000117736	0.00062123	0.000226779	9.83503e-05	0.00297265	0.000180935	2.80912e-05	9.18548e-05	0.000123307	0.000402496	0.000121104	0.000688474	0.000110802	0	0	0.000359056	0.00148115	1.96207e-05	0.000162627	0.000142129	0.00197194	4.27552e-05
k__Bacteria;p__Firmicutes;c__Bacilli;o__Lactobacillales;f__Streptococcaceae;g__Streptococcus;s__Streptococcus pasteurianus	7.29193e-05	0	0	0	0	0	0	0	0	0	0	0.0103599	0	0.000121583	0.000425959	5.08273e-05	0	0	0	0	0	0	0	0	0.000127407	0	0	0	0	0.000245638	0.000535029	0.000687841	0.000598325	0	0	0	0	0	0.000708253	0	0	0	0	0.000298498	0
k__Bacteria;p__Firmicutes;c__Clostridia;o__Clostridiales;f__Lachnospiraceae;g__Roseburia;s__Roseburia sp. AF15-21	0	0.00886127	0.000165059	0.000479766	0	0.000978076	0	0.000133087	0	0	0	0	1.2495e-05	0	0	0	0	0	0	1.68497e-05	0	0.000105702	0	0	0.000306735	3.45862e-05	0.000596696	0	0.000244272	0	0	0	0	0	0	0.000838835	0	2.26538e-05	0	2.45351e-05	0	0	0	0.00134917	0
k__Bacteria;p__Proteobacteria;c__Gammaproteobacteria;o__Enterobacterales;f__unclassified;g__Phytobacter;s__Phytobacter sp. SCO41	0	0	0	0	0	0	0	0	0	0	0	0	0	0	0	0	0	0	0	0.000151111	0.0133304	0.000218281	0	0.000172301	0	0	0.000229747	0	0	0	0	0	0	0	0	0	0	0	0	0	0	0	0	0	0
k__Bacteria;p__Firmicutes;c__Negativicutes;o__Veillonellales;f__Veillonellaceae;g__Veillonella;s__Veillonella sp. AF36-20BH	0	0	0.000574623	4.2149e-05	4.3065e-05	0	0.000479517	0	0.00103048	0.000282872	0	3.53014e-05	4.17875e-05	0.000157412	0.00934762	6.60435e-05	0	0	0	0	0.000639038	0	2.92662e-05	0	0.000146854	0	0	0.000344412	0	5.91563e-05	0.000350147	0	0	0	0	0	0	0	0.000193234	0	0	0.000143691	0	0	0
k__Bacteria;p__Firmicutes;c__Erysipelotrichia;o__Erysipelotrichales;f__Erysipelotrichaceae;g__unclassified;s__Erysipelotrichaceae bacterium 6_1_45	0.00373411	0.00012867	0.000145139	0.000847623	0.000393457	4.44656e-05	0	0.000123217	7.02062e-05	0.000456034	0	0	0	0.000108411	0	0	0.000104664	0.00236357	0.00255028	0	0	0.000113446	0	0	8.07551e-05	0	0	0	0	0	0	0	0	0	5.10828e-05	0.000185374	0.000283989	0	0	0.000228384	7.97125e-05	0.000185948	0	4.90699e-05	0.00157294
k__Bacteria;p__Firmicutes;c__Erysipelotrichia;o__Erysipelotrichales;f__Erysipelotrichaceae;g__Coprobacillus;s__Coprobacillus sp. AM28-15LB	0	0.000252997	0.000488127	0	0.00156314	0	0	0	0	0.00233239	0.000846793	0.00264777	0.00140368	0	8.91497e-05	0	0.00103498	0.000608168	0.000342103	0	0	0	0	0	0	0.000145613	0	0	0	0	0	0	0	0.000882008	0.000278198	0.000301125	0	0	0	0	0	0	0.000325808	0.000294419	0
k__Bacteria;p__Proteobacteria;c__Gammaproteobacteria;o__Enterobacterales;f__Enterobacteriaceae;g__Salmonella;s__Salmonella enterica	0	0.000100501	0.00020249	1.05067e-05	0	0	0.000106365	8.63368e-05	0	7.69024e-05	0	8.97815e-05	3.71903e-05	0	0	0	0	0.000156334	7.92484e-05	5.95394e-05	0	0	0	0	0.00169844	0	0.000208672	4.00714e-05	0	0	0.00912871	0	0	6.08468e-05	0	0	0	0	0	0	0	0.00123492	0.00019028	0	0.000248922
k__Bacteria;p__Firmicutes;c__Clostridia;o__Clostridiales;f__Clostridiaceae;g__Butyricicoccus;s__Butyricicoccus sp. OF10-2	0	1.13862e-05	0	3.90336e-05	0	2.27356e-05	4.85172e-05	3.82068e-05	0	3.97085e-05	0.000105695	0	3.44202e-05	0.00116964	0.00138167	0.00033892	8.8871e-05	3.14585e-05	4.78054e-05	8.27003e-05	0	1.15585e-05	0.000119757	9.62516e-05	0.00543847	0	0.000243582	0.000215624	0.000526445	0	3.06005e-05	4.91472e-05	1.83779e-05	0.000221632	0	5.58959e-05	0.00126365	0	7.6275e-05	6.1663e-05	0.00155859	0	8.80409e-05	4.19628e-05	0
k__Bacteria;p__Firmicutes;c__Clostridia;o__Clostridiales;f__Ruminococcaceae;g__Ruminococcus;s__Ruminococcus sp. AF45-4BH	0.00060516	0.000321182	0.000178046	2.34568e-05	4.83854e-05	0.000201436	0	0	0	1.5322e-05	0	1.90206e-05	4.91548e-05	0	5.05714e-05	1.37212e-05	1.12808e-05	5.47255e-05	0.000307794	0.000411715	0	0	8.3413e-05	0.000118712	0.00105547	0.000284261	0.000602646	0.000158696	0.000358739	1.94443e-05	1.59933e-05	0.00171284	0.00120271	0.000251539	4.15633e-05	0.000770598	6.23737e-05	8.77219e-05	0	0.000626208	1.17617e-05	0	0.000171191	0.00171936	0.00191084
k__Bacteria;p__Bacteroidetes;c__Bacteroidia;o__Bacteroidales;f__Bacteroidaceae;g__Bacteroides;s__Bacteroides sp. D22	0	0	0.000839752	0.000558994	0	0	0.00430983	0.000302736	0.0062735	0	0	1.76507e-05	0.000328406	0.000586068	0	5.60061e-05	0	0	0	0	0	0	0	0	0	1.93222e-05	0	2.52854e-05	1.45081e-05	0	0	0	0	0	0	0	2.58023e-05	0	0	0	0	0	0	0	0
k__Bacteria;p__Firmicutes;c__Bacilli;o__Lactobacillales;f__Streptococcaceae;g__Streptococcus;s__Streptococcus macedonicus	0	0	0	0	0	0	0	0.000196182	0	0	0	0	0	0	0	0	0	0	0	0	0	0	0	0	0	0	0	0	0	0	0	0	0	0.000195309	0	0	0	0	0	0	0	0.0124796	0	0.000460787	0
k__Bacteria;p__Firmicutes;c__Bacilli;o__Lactobacillales;f__Enterococcaceae;g__Enterococcus;s__Enterococcus sp. HMSC063D12	0	0	0	0	0	0	0	0	0	0	0	0	0	0	0	0	0	0	0	0	0	0	0	0	0	0	0	0	0	0	0	0	0	0.0132916	0	0	0	0	0	0	0	0	0	0	0
k__Bacteria;p__Firmicutes;c__Clostridia;o__Clostridiales;f__Eubacteriaceae;g__Eubacterium;s__Eubacterium limosum	0	0	0	0	0.000188874	0	0	0	0	0	0	0	0	0	0	0	0	0	0	0	0	0	0	0	0	0	0	0	1.32937e-05	0	0	0	0	2.65192e-06	0.000198869	0	0.000907999	0	0	0.011969	7.5382e-06	0	0	0	0
k__Bacteria;p__Firmicutes;c__Clostridia;o__Clostridiales;f__Lachnospiraceae;g__Coprococcus;s__Coprococcus sp. AF16-22	0	0.00196573	0	0	0	0.000449907	0	0	0	0	0	0	0	0	0	0	0	0	0	0.00012146	0	0	0	0	0	0	0	0	0	8.56463e-05	0	0.00616848	0.00446684	0	0	0	0	8.24894e-06	0	0	0	0	0	0	0
k__Bacteria;p__Actinobacteria;c__Actinobacteria;o__Actinomycetales;f__Actinomycetaceae;g__Actinomyces;s__Actinomyces naeslundii	0.000352845	0.000144861	5.36487e-05	7.33026e-06	0.000100585	3.13382e-05	3.95828e-06	0	2.09917e-05	5.84809e-06	2.94256e-06	7.85062e-06	0.000134734	5.69156e-05	0.000199038	4.62892e-05	0	0.000397196	0.000234201	0.00024822	0.000438672	1.02292e-05	2.84412e-05	1.2329e-05	5.89139e-05	0.000658409	0.00011068	0.00184998	0.000602181	9.09076e-05	0.000191173	0.000595763	0.000556655	0.00020847	0.000315652	0.000393977	0.000101678	0.000227215	0.00151689	0.000175175	0.000198025	0.00176891	3.18163e-06	0.000772449	2.25681e-05
k__Bacteria;p__Actinobacteria;c__Coriobacteriia;o__Coriobacteriales;f__Coriobacteriaceae;g__Collinsella;s__Collinsella sp. AM20-15AC	0	0	2.98505e-05	2.52894e-05	8.05586e-05	0	0	0.000258639	0	0	0	0	0	0	0	0	0	0	0	0	0	0	0.00314811	0.00154302	0.000375995	0	0	0	0	0	0	5.00248e-05	7.88971e-05	0	5.32156e-05	6.91605e-05	0	0.00192896	0.000283865	0.00456371	0	0	0.000230644	0	5.51262e-05
k__Bacteria;p__Bacteroidetes;c__Bacteroidia;o__Bacteroidales;f__Bacteroidaceae;g__Bacteroides;s__Bacteroides sp. AF39-10AT	0	0	0	0	0	0	0	0	0	0	0	0	0	0	0	0	0	0	0	0	0	0	0	0.000206663	0.000649489	0	0	0	0.000266897	0	0	0	0	0	0	0	0.00554306	0	0.00107088	0.000100624	0	0	0	0.00477733	0.000123089
k__Bacteria;p__Firmicutes;c__Clostridia;o__Clostridiales;f__Lachnospiraceae;g__Blautia;s__Blautia sp. Marseille-P3087	0.000380526	0.000431424	0.000249029	9.66373e-05	0.000192437	0.00041505	1.48153e-05	1.16212e-05	0	2.65503e-05	1.89843e-05	0	6.44789e-05	8.96015e-05	8.57016e-05	2.06619e-05	2.96053e-05	0.000104048	0.000215124	0.000609743	0	0	4.87625e-05	5.35884e-05	0.00195058	0.000102063	0.000225016	0.000164042	0.000278274	6.14896e-05	0.000178752	0.00253071	0.00116003	0.000145364	0	0.000458254	6.46696e-05	0.000154206	5.11389e-05	0.000518017	2.02088e-05	0	0.000125461	0.000498115	0.000882278
k__Bacteria;p__Proteobacteria;c__Deltaproteobacteria;o__Desulfovibrionales;f__Desulfovibrionaceae;g__Bilophila;s__Bilophila wadsworthia	1.43715e-05	0.000129789	5.81733e-06	0	0	0.000200431	0	0	0	0.000218602	2.35879e-05	0	0.000153241	0.00108877	1.0694e-05	0.000589212	0.000127776	0.00370487	0.00238213	8.07354e-05	0	0.000699749	9.33565e-06	1.25731e-05	0.000277039	0	0.00127963	0.000138227	0.00013722	0	1.01291e-06	4.16873e-06	6.87993e-05	0	0	8.71105e-06	5.93124e-05	0	0	0.00116835	7.91244e-06	0	0	0.000100674	0
k__Bacteria;p__Firmicutes;c__Negativicutes;o__Veillonellales;f__Veillonellaceae;g__Dialister;s__Dialister sp. Marseille-P5638	0	0	9.51927e-06	0	0	2.68134e-06	1.18183e-05	5.99635e-06	0	0	0	0	0	0	0	0	0	0	0	0.00909447	1.09291e-05	1.6702e-05	0	2.68552e-06	0	0	0	0.000384435	0	0	1.07155e-05	0	0	0	0	0	1.36664e-06	9.70173e-05	0	0	0	2.93694e-06	0	0	0.0029336
k__Bacteria;p__Firmicutes;c__Bacilli;o__Lactobacillales;f__Enterococcaceae;g__Melissococcus;s__Melissococcus sp. OM08-11BH	0	0	0	0	0	0	0	0	0	0	0	0	0	0	0	0	0	0	0	0.000182786	0	0	0	0	0	0	0	1.54121e-06	0	0	0	0	0	0.0122914	2.34086e-06	0	0	0	0	0	0	0	0	0	0
k__Bacteria;p__Firmicutes;c__Clostridia;o__Clostridiales;f__Ruminococcaceae;g__Ruminococcus;s__Ruminococcus sp. AM23-1LB	0.00068353	0	0.000152485	0.000284597	0.000313501	0.000360753	0	0.000317276	0	0	0.00150673	0	0	0	0	0	0.00151653	0	0.000201476	0.000201958	0	0	0	0	0.000327523	0	0	0.000421568	0.000511937	0	0	0.000969267	0.00037052	0.000496645	0.00185152	0	0	0	0.00177935	0.000109787	0	0	0	0	0
k__Bacteria;p__Firmicutes;c__Clostridia;o__Clostridiales;f__Lachnospiraceae;g__Coprococcus;s__Coprococcus sp. AM14-16	0	0.00271662	0	0	0	0.00136531	0	0	0	0	0	0	0	0	0	0	0	0	0	0	0	0	0	0	0	0	1.46235e-05	0	0	0	0	0.00448914	0.00371705	0	0	0	8.09054e-06	1.26196e-05	0	0	0	0	0	2.71924e-05	0
k__Bacteria;p__Firmicutes;c__Negativicutes;o__Veillonellales;f__Veillonellaceae;g__Veillonella;s__Veillonella sp. AF13-2	0	0	0.000251262	4.2821e-05	0	0	0.000662786	0	0.00174264	0.000439777	0	0.000395798	5.67579e-05	0	0.000196689	0	0	0	0	0	0.00584663	0	0	0	0.000864645	0	0	8.90529e-05	0	0.000260187	0.000749766	0	0	0	4.93142e-05	0	0	0	0.000608738	0	0	5.11553e-05	0	0	0
k__Bacteria;p__Firmicutes;c__Clostridia;o__Clostridiales;f__Clostridiaceae;g__Butyricicoccus;s__Butyricicoccus sp. AM28-25	0.00372682	0.000159406	0.00215206	2.50451e-05	0.000320026	7.26197e-05	0.000196331	8.7239e-05	1.50018e-05	5.96505e-06	1.23398e-05	0.000183199	0.000962409	3.72933e-05	3.46804e-05	3.3262e-05	0	9.96911e-05	3.6872e-05	0.000552288	0	1.69331e-05	0.000281633	0.000207945	0.000155188	5.39084e-06	0.00015283	3.49661e-05	0.000257055	6.42804e-05	0.000114299	0.00101593	0.000659046	1.50275e-05	0.000141544	2.30315e-05	4.49899e-05	5.3064e-05	9.85942e-06	4.89521e-05	0	0	4.10288e-05	5.56825e-05	5.00018e-05
k__Bacteria;p__Firmicutes;c__Clostridia;o__Clostridiales;f__Clostridiaceae;g__Clostridium;s__Clostridium sp. AM25-23AC	7.32733e-05	3.06703e-05	0	6.97597e-05	0.000147365	6.49667e-05	0.00348538	0.000191034	0.00214957	0	0	0	4.29663e-05	0.00228541	0.0023923	0.00100208	0	0	0	0	0	0	0	2.34983e-05	0	0	0.000109891	0	0	0	0	0	0	0	0	0	0	0	4.78886e-05	0	0	0	0	0	0
k__Bacteria;p__Bacteroidetes;c__Bacteroidia;o__Bacteroidales;f__Rikenellaceae;g__Alistipes;s__Alistipes ihumii	4.03534e-06	0.00042991	1.0577e-06	0	9.53654e-07	0.00116197	5.98266e-05	1.26295e-05	2.37438e-06	6.4329e-06	5.22067e-07	0	8.43412e-05	0	0	8.54241e-07	5.50285e-07	0.0079352	0.000153596	2.08388e-06	0	2.65844e-06	3.51715e-06	4.08932e-06	2.58646e-06	0	0	9.17018e-05	0.0007456	2.45226e-05	0	0	0	0	0	3.55041e-05	0	0	0	0.00021047	1.81238e-05	0	2.94419e-06	0.00108077	0
k__Bacteria;p__Firmicutes;c__Clostridia;o__Clostridiales;f__Lachnospiraceae;g__Coprococcus;s__Coprococcus sp. AF16-5	0	0.00117238	0	0	0	0.00030612	0	0	0	0	0	0	0	0	0	0	0	0	0.000121172	0.000243397	0	0	0	0	6.49489e-05	0	0	0	0	3.79735e-05	0	0.00532201	0.00473833	0	0	3.21385e-05	0	0	0	0	0	0	0	1.43996e-05	2.39139e-05
k__Bacteria;p__Firmicutes;c__Negativicutes;o__Veillonellales;f__Veillonellaceae;g__Veillonella;s__Veillonella sp. 6_1_27	0	0	0.000948225	0.000122171	6.99681e-05	0	0.00220567	0	0.00275272	0.000289539	0	0.000100688	8.11585e-05	0	0.000250359	3.09128e-05	0	0	0	0	0.00284411	0	0	0	0.000444105	0	0	0.000238791	0	0.00032067	0.000989239	0	0	0	5.94059e-05	0	0	0	0.000259866	0	0	6.44373e-05	0	0	0
k__Bacteria;p__Actinobacteria;c__Coriobacteriia;o__Coriobacteriales;f__Coriobacteriaceae;g__Senegalimassilia;s__Senegalimassilia sp. KGMB04484	2.2513e-05	0.00630109	0	2.99319e-06	1.60615e-06	0.00275877	3.33627e-06	0	0	0	0	2.42368e-06	0	3.19812e-06	0	0	0	1.24614e-05	0	0	0	5.2013e-06	0	0	0.000105087	0	8.60206e-06	0.000153784	3.08696e-05	0	2.98542e-06	0.000176696	0.000175095	0	0	0.000120437	0	0.00216448	0	7.33098e-06	2.29888e-06	0	0	0	3.1057e-06
k__Bacteria;p__Firmicutes;c__Clostridia;o__Clostridiales;f__Ruminococcaceae;g__Ruminococcus;s__Ruminococcus sp. AF25-23LB	0.000922677	0.00031618	0.000154306	0.00017727	0.000250861	0.00176125	5.50766e-05	0.000170657	2.10457e-05	0	2.7717e-05	0.0017245	0	0	0	0	0	0	0.00012728	0.000663865	0	0	0	0	0.00032896	2.48948e-05	7.18989e-05	0.000657565	7.44577e-05	0.000384813	0	0.000224819	0.000181894	0.000197764	0.00135146	0.000241732	0.000220248	8.24278e-05	0	0.000173224	0.000844546	0	8.38146e-05	7.95995e-05	0.000409228
k__Bacteria;p__Proteobacteria;c__Gammaproteobacteria;o__Enterobacterales;f__Enterobacteriaceae;g__Klebsiella;s__Klebsiella aerogenes	0	0	0	0	0	0	0	1.70339e-05	0	3.32756e-05	8.82768e-06	0	0	0	0	0	0	0	0	0.000244647	0	0	0	0	0	5.64524e-05	0	3.15947e-05	0	0	0.000591219	6.97714e-05	0	0.000105782	0	0	0	0	0	0	0.0108413	0	0	0	0
k__Bacteria;p__Firmicutes;c__Clostridia;o__Clostridiales;f__Ruminococcaceae;g__Ruminococcus;s__Ruminococcus sp. AM29-26	0.000639849	4.89013e-05	0.000303265	0	0	0.000103232	0.000143572	0	8.20242e-05	0.000594809	0.00047361	0	0	6.2553e-05	8.64012e-05	0	0.000597664	0	0	0.000141347	0	0	0	0	0.00015059	0	0	0.000430478	0.00296118	0	0	0.000392373	0.000568099	0.000714397	0.000250056	0.0011331	0.000119335	0	0.000758471	0	0	0	0.00116039	4.91317e-05	0
k__Bacteria;p__Firmicutes;c__Clostridia;o__Clostridiales;f__Lachnospiraceae;g__Blautia;s__Blautia sp. OF11-22	0.000453941	0.000685211	0.000445055	0	0	0.000178086	0	0	0	0	0	0.00320685	0	0	5.29201e-05	0	0	0	0.000261271	0.000931613	0	0	0	7.42181e-05	0.00296504	0	6.11463e-05	6.32858e-05	0	0	0	0	0.000899305	0	0	0.00111686	0	7.01159e-05	0	0	0	0	0	0.000428218	0
k__Bacteria;p__Firmicutes;c__Clostridia;o__Clostridiales;f__Lachnospiraceae;g__Roseburia;s__Roseburia sp. AF25-13LB	0	0	0	0	0	0	0	0	0	0	0	0	0	0	0.00268623	0	0	0.00193944	0.00661841	0	0	0	0	0	0	0.00064787	0	0	0	0	0	0	0	0	0	0	0	0	0	0	0	0	0	0	0
k__Bacteria;p__Firmicutes;c__Clostridia;o__Clostridiales;f__Lachnospiraceae;g__Blautia;s__Blautia sp. OF03-15BH	4.19109e-05	0.000484998	0.000521856	1.88143e-05	2.16329e-05	0.000747425	0.000220193	2.90266e-05	1.6189e-06	0.000165735	0.000220692	0	8.90563e-05	0.00015107	0.000635341	0.000117138	7.07666e-05	5.91698e-05	0.00024521	0.00215289	0	1.21364e-06	7.38168e-07	4.27243e-06	0.000941376	2.70148e-05	0.000351323	0.000673315	2.66514e-05	7.613e-05	9.38273e-06	0.000506245	0.000502868	2.25904e-06	1.91951e-05	0.000958942	1.53064e-06	0.000811227	0	2.95604e-06	1.88188e-05	0	0.000338677	0.000429145	0.000149902
k__Bacteria;p__Firmicutes;c__Clostridia;o__Clostridiales;f__Ruminococcaceae;g__Ruminococcus;s__Ruminococcus sp. TM09-4	0	0.000715815	0	0	0	0.000719271	0	0	0	0	4.40435e-05	0.000118602	0	0.000157412	0	0.000269887	0	0	0	6.79345e-05	0	0.000107783	0.00122601	0.000838616	0.000188237	4.34296e-05	0.000102866	0	0	0.00015441	0	0	0	0.00391153	0	0.000260738	0	0.000224568	0.00153141	0	0.00018776	0	5.11435e-05	5.84018e-05	0.00084149
k__Bacteria;p__Firmicutes;c__Erysipelotrichia;o__Erysipelotrichales;f__Erysipelotrichaceae;g__Coprobacillus;s__Coprobacillus sp. AF24-1LB	0	0.000101093	0	0	0	0.000284725	0	0	0	0	0	0	0.00263633	0	0	0	7.09867e-05	0.00101338	0.000185189	0	0	0	0.00015888	0.000491512	0	0.000397771	0.000408096	0	0	0.00374652	0.00134802	0	0	0	0	0	0	0.000447843	0	0	0	0	0	0.000464866	0
k__Bacteria;p__Firmicutes;c__unclassified;o__unclassified;f__unclassified;g__unclassified;s__Firmicutes bacterium TM09-10	0.000180104	0.00012867	0.00202431	0.000325769	0.000622334	3.34609e-05	0.000172411	0.00045169	4.8567e-06	0.000345271	9.89079e-05	0	0.000652805	0	8.45522e-05	0.000241003	9.87761e-05	6.24812e-05	0.000530233	0.000115149	0	2.67e-05	7.85932e-06	1.59911e-05	0.000317656	2.22902e-05	0.000287739	5.04745e-05	0.000224651	3.21631e-05	8.51376e-05	0.000535572	0.000890621	0	0	3.6758e-05	0.000197726	0.00064631	1.05095e-05	7.96949e-05	0.000814607	0	0	0.00121902	4.22893e-05
k__Bacteria;p__Firmicutes;c__Clostridia;o__Clostridiales;f__Clostridiaceae;g__Butyricicoccus;s__Butyricicoccus sp. AM42-5AC	0	5.79181e-06	0.00116781	0.000464861	0	1.25129e-05	0.00122283	0.00181106	0.000913113	9.35695e-05	8.83717e-05	0	2.54615e-05	0.000851024	0.000456142	0.000499037	0.000174055	9.58568e-06	3.13676e-05	2.50661e-05	0	0	2.46201e-05	6.29267e-05	7.66359e-05	0.000273116	0.000182722	0.000378559	0.000200237	0.000402565	0.000554541	0.00113887	0.000258637	0	0	8.64506e-06	0	4.96783e-05	0.000171402	4.2094e-05	0	0	0	3.1642e-05	0
[truncated: 1,731 more rows]

## Sheet: lefse
type	value	class	LDA_score	pvalue	final_type
k__Bacteria|p__Bacteroidetes	5.43478	NR	4.88572	0.030239	p__Bacteroidetes
k__Bacteria|p__Bacteroidetes|c__Bacteroidia|o__Bacteroidales	5.43478	NR	4.88572	0.030239	o__Bacteroidales
[truncated: 606 more rows]
