# Supplementary material for: Gut microbiota as a prognostic biomarker for unresectable hepatocellular carcinoma treated with anti-PD-1 therapy
Source: Front Genet. 2024 Oct 3;15:1366131. doi: 10.3389/fgene.2024.1366131 (PMC11484251; doi:10.3389/fgene.2024.1366131)
Supplement: Supplementary file 1 [file DataSheet1.ZIP › raw data/Table-original data/Table2-original data.csv]

	HR	LOWER	UPPER	CONF.95.CI.	PVAL	CORRENDANCE
liaoxiao	0.320461578	0.15642489	0.65651715	0.32(0.156-0.657)	0.003275306	0.655908096
sex	18.24453526	3.915568266	85.01015542	18.245(3.916-85.01)	0.000526176	0.576586433
age60	2.397693904	1.234121012	4.658324427	2.398(1.234-4.658)	0.011571924	0.621444201
ecog	2.902562053	0.867330497	9.713559595	2.903(0.867-9.714)	0.12996123	0.535010941
hbv	26784432.36	0	Inf	26784432.359(0-Inf)	0.077777555	0.526258206
cirrhosis	2.17840699	1.084166781	4.377054431	2.178(1.084-4.377)	0.02761805	0.634026258
ctp_grade	0.975689982	0.295941064	3.216758526	0.976(0.296-3.217)	0.967642083	0.481400438
tumor_size_10	4.318388643	2.035421616	9.161974269	4.318(2.035-9.162)	0.000141051	0.641684902
tumor_number_1	0.946155719	0.32274189	2.773766512	0.946(0.323-2.774)	0.920150794	0.487417943
tumor_distribution	2.203730174	1.070076919	4.538390275	2.204(1.07-4.538)	0.025463914	0.580415755
tumor_thrombus	1.916738672	0.942934253	3.896228316	1.917(0.943-3.896)	0.072454878	0.57166302
metastasis	2.427896793	1.177545748	5.005905588	2.428(1.178-5.006)	0.020373156	0.573851204
bclc_stage	2.350521729	1.101917547	5.013943568	2.351(1.102-5.014)	0.021483939	0.585886214
afp400	1.173369932	0.563564647	2.443015196	1.173(0.564-2.443)	0.665585415	0.518599562
ast40	1.948091748	0.941976295	4.028829047	1.948(0.942-4.029)	0.062881397	0.564551422
alt40	1.133064407	0.588538642	2.18139449	1.133(0.589-2.181)	0.707874458	0.511487965
tbil17.1	0.676588771	0.349018788	1.31159806	0.677(0.349-1.312)	0.243066178	0.527899344
alb40	1.265074577	0.64469452	2.482437243	1.265(0.645-2.482)	0.496599453	0.578774617
nlr_group	1.826169871	0.939157655	3.550944168	1.826(0.939-3.551)	0.074133966	0.565645514
lmr_group	0.906056972	0.465376685	1.764031723	0.906(0.465-1.764)	0.771178192	0.486323851
plr_group	1.395165217	0.725992887	2.681136435	1.395(0.726-2.681)	0.319351132	0.520787746
sii_group	2.793358592	1.402876469	5.562037994	2.793(1.403-5.562)	0.003079547	0.605579869
siri_group	2.441698625	1.248585592	4.774916685	2.442(1.249-4.775)	0.010184772	0.600109409
pni_group	0.97226785	0.501804766	1.883809871	0.972(0.502-1.884)	0.933622588	0.516411379
anri_group	0.656454341	0.307268292	1.402462642	0.656(0.307-1.402)	0.261879309	0.554704595
apri_group	0.656454341	0.307268292	1.402462642	0.656(0.307-1.402)	0.261879309	0.554704595
crp_group	1.623947061	0.769770741	3.425960378	1.624(0.77-3.426)	0.2186495	0.519693654
k__Bacteria.p__Bacteroidetes_group	1.593709283	0.821682974	3.091106128	1.594(0.822-3.091)	0.173278752	0.574945295
k__Bacteria.p__Bacteroidetes.c__Bacteroidia.o__Bacteroidales_group	1.593709283	0.821682974	3.091106128	1.594(0.822-3.091)	0.173278752	0.574945295
k__Bacteria.p__Bacteroidetes.c__Bacteroidia_group	1.593709283	0.821682974	3.091106128	1.594(0.822-3.091)	0.173278752	0.574945295
k__Bacteria.p__Bacteroidetes.c__Bacteroidia.o__Bacteroidales.f__Bacteroidaceae.g__Bacteroides_group	1.358224223	0.692137144	2.665328765	1.358(0.692-2.665)	0.379499149	0.54868709
k__Bacteria.p__Bacteroidetes.c__Bacteroidia.o__Bacteroidales.f__Bacteroidaceae_group	1.358224223	0.692137144	2.665328765	1.358(0.692-2.665)	0.379499149	0.54868709
k__Bacteria.p__Firmicutes.c__Bacilli_group	1.656628964	0.776310987	3.535206338	1.657(0.776-3.535)	0.206709477	0.555251641
k__Bacteria.p__Firmicutes.c__Bacilli.o__Lactobacillales_group	1.121718527	0.503542021	2.49880328	1.122(0.504-2.499)	0.780748714	0.523522976
k__Bacteria.p__Actinobacteria.c__Coriobacteriia_group	0.294133173	0.126979223	0.681326609	0.294(0.127-0.681)	0.001588527	0.621991247
k__Bacteria.p__Actinobacteria.c__Coriobacteriia.o__Coriobacteriales.f__Coriobacteriaceae_group	0.339028614	0.152555943	0.75343116	0.339(0.153-0.753)	0.004012878	0.611050328
k__Bacteria.p__Actinobacteria.c__Coriobacteriia.o__Coriobacteriales_group	0.339028614	0.152555943	0.75343116	0.339(0.153-0.753)	0.004012878	0.611050328
k__Bacteria.p__Actinobacteria.c__Coriobacteriia.o__Coriobacteriales.f__Coriobacteriaceae.g__Collinsella_group	0.294133173	0.126979223	0.681326609	0.294(0.127-0.681)	0.001588527	0.621991247
k__Bacteria.p__Firmicutes.c__Clostridia.o__Clostridiales.f__Lachnospiraceae.g__Blautia.s__Blautia_obeum_group	0.778227405	0.367286391	1.648952721	0.778(0.367-1.649)	0.506420928	0.566739606
k__Bacteria.p__Firmicutes.c__Bacilli.o__Lactobacillales.f__Lactobacillaceae.g__Lactobacillus_group	1.631455755	0.486860726	5.466959524	1.631(0.487-5.467)	0.455579387	0.530087527
k__Bacteria.p__Firmicutes.c__Bacilli.o__Lactobacillales.f__Lactobacillaceae_group	1.631455755	0.486860726	5.466959524	1.631(0.487-5.467)	0.455579387	0.530087527
k__Bacteria.p__Firmicutes.c__Clostridia.o__Clostridiales.f__Lachnospiraceae.g__Dorea_group	0.632690542	0.328578555	1.218269771	0.633(0.329-1.218)	0.170087756	0.58643326
k__Bacteria.p__Firmicutes.c__Clostridia.o__Clostridiales.f__Lachnospiraceae.g__Dorea.s__Dorea_longicatena_group	0.634263	0.330318992	1.217881995	0.634(0.33-1.218)	0.170612227	0.591356674
k__Bacteria.p__Firmicutes.c__Bacilli.o__Lactobacillales.f__Streptococcaceae.g__Streptococcus_group	1.177619272	0.527761831	2.627676097	1.178(0.528-2.628)	0.693750319	0.527899344
k__Bacteria.p__Firmicutes.c__Bacilli.o__Lactobacillales.f__Streptococcaceae_group	0.952263808	0.441063142	2.055955879	0.952(0.441-2.056)	0.900517034	0.496170678
k__Bacteria.p__Firmicutes.c__Clostridia.o__Clostridiales.f__Eubacteriaceae_group	0.51303675	0.255716933	1.029289313	0.513(0.256-1.029)	0.054237834	0.576039387
k__Bacteria.p__Firmicutes.c__Clostridia.o__Clostridiales.f__Eubacteriaceae.g__Eubacterium_group	0.454076136	0.223099286	0.924185556	0.454(0.223-0.924)	0.02430095	0.597921225
k__Bacteria.p__Firmicutes.c__Bacilli.o__Lactobacillales.f__Enterococcaceae_group	1.692808002	0.695757397	4.118675484	1.693(0.696-4.119)	0.272655176	0.542669584
k__Bacteria.p__Firmicutes.c__Bacilli.o__Lactobacillales.f__Enterococcaceae.g__Enterococcus_group	1.692808002	0.695757397	4.118675484	1.693(0.696-4.119)	0.272655176	0.542669584
k__Bacteria.p__Firmicutes.c__Clostridia.o__Clostridiales.f__Ruminococcaceae.g__Gemmiger_group	0.413849358	0.199541137	0.858325726	0.414(0.2-0.858)	0.013385514	0.610503282
k__Bacteria.p__Firmicutes.c__Clostridia.o__Clostridiales.f__Ruminococcaceae.g__Gemmiger.s__Gemmiger_formicilis_group	0.37091981	0.182462254	0.754027216	0.371(0.182-0.754)	0.00452565	0.63238512
k__Bacteria.p__Firmicutes.c__Clostridia.o__Clostridiales.f__Ruminococcaceae.g__Subdoligranulum_group	1.109626305	0.526231752	2.339787615	1.11(0.526-2.34)	0.786063071	0.481400438
k__Bacteria.p__Bacteroidetes.c__Bacteroidia.o__Bacteroidales.f__Bacteroidaceae.g__Bacteroides.s__Bacteroides_sp_1_1_30_group	18.24453526	3.915568266	85.01015542	18.245(3.916-85.01)	0.000526176	0.576586433
k__Bacteria.p__Proteobacteria.c__Gammaproteobacteria.o__Enterobacterales.f__Enterobacteriaceae.g__Enterobacter_group	1.234498021	0.431714341	3.530078153	1.234(0.432-3.53)	0.701813416	0.507111597
k__Bacteria.p__Firmicutes.c__Erysipelotrichia.o__Erysipelotrichales.f__Erysipelotrichaceae.g__Holdemanella_group	0.391628774	0.118959304	1.289290469	0.392(0.119-1.289)	0.080244977	0.552516411
k__Bacteria.p__Firmicutes.c__Erysipelotrichia.o__Erysipelotrichales.f__Erysipelotrichaceae.g__Holdemanella.s__Holdemanella_biformis_group	0.259928412	0.061839822	1.092544858	0.26(0.062-1.093)	0.024829651	0.56892779
k__Bacteria.p__Firmicutes.c__Clostridia.o__Clostridiales.f__Ruminococcaceae.g__Ruminococcus.s__Ruminococcus_sp_AM42_11_group	0.513742408	0.26269648	1.00470041	0.514(0.263-1.005)	0.047617243	0.609956236
k__Bacteria.p__Firmicutes.c__Bacilli.o__Lactobacillales.f__Enterococcaceae.g__Enterococcus.s__Enterococcus_hirae_group	9.635711315	1.847073349	50.26705226	9.636(1.847-50.267)	0.026986627	0.537199125
k__Bacteria.p__Proteobacteria.c__Gammaproteobacteria.o__Enterobacterales.f__Enterobacteriaceae.g__Enterobacter.s__Enterobacter_hormaechei_group	2.693031434	0.613862552	11.81440093	2.693(0.614-11.814)	0.245875716	0.51750547
k__Bacteria.p__Firmicutes.c__Negativicutes.o__Veillonellales.f__Veillonellaceae.g__Veillonella_group	2.055684343	0.948235778	4.456526758	2.056(0.948-4.457)	0.085028928	0.570568928
k__Bacteria.p__Actinobacteria.c__Coriobacteriia.o__Coriobacteriales.f__Coriobacteriaceae.g__Collinsella.s__Collinsella_sp_AF25_2LB_group	0.375774547	0.110298172	1.280225299	0.376(0.11-1.28)	0.076957436	0.532822757
k__Bacteria.p__Firmicutes.c__Bacilli.o__Lactobacillales.f__Enterococcaceae.g__Enterococcus.s__Enterococcus_faecium_group	1.034300741	0.398529955	2.684310202	1.034(0.399-2.684)	0.944956799	0.511487965
k__Bacteria.p__Firmicutes.c__Clostridia.o__Clostridiales.f__Ruminococcaceae.g__Ruminococcus.s__Ruminococcus_sp_TF12_19AC_group	0.659037039	0.253182366	1.715482104	0.659(0.253-1.715)	0.370560863	0.557439825
k__Bacteria.p__Firmicutes.c__Negativicutes.o__Veillonellales.f__Veillonellaceae.g__Veillonella.s__Veillonella_parvula_group	1.757140059	0.757295521	4.07706252	1.757(0.757-4.077)	0.213941975	0.547045952
k__Bacteria.p__Bacteroidetes.c__Bacteroidia.o__Bacteroidales.f__Rikenellaceae.g__Alistipes.s__Alistipes_putredinis_group	1.225502728	0.611654934	2.455399037	1.226(0.612-2.455)	0.570876923	0.496170678
k__Bacteria.p__Firmicutes.c__Clostridia.o__Clostridiales.f__Ruminococcaceae.g__Ruminococcus.s__Ruminococcus_sp_AF37_3AC_group	0.420109945	0.099970302	1.765447964	0.42(0.1-1.765)	0.178525584	0.539934354
k__Bacteria.p__Firmicutes.c__Clostridia.o__Clostridiales.f__Lachnospiraceae.g__Blautia.s__Blautia_sp_KGMB01111_group	1.027518059	0.495233053	2.131912148	1.028(0.495-2.132)	0.942006077	0.462253829
k__Bacteria.p__Actinobacteria.c__Coriobacteriia.o__Eggerthellales_group	0.411983715	0.202755353	0.837120102	0.412(0.203-0.837)	0.011044794	0.642231947
k__Bacteria.p__Actinobacteria.c__Coriobacteriia.o__Eggerthellales.f__Eggerthellaceae_group	0.411983715	0.202755353	0.837120102	0.412(0.203-0.837)	0.011044794	0.642231947
k__Bacteria.p__Actinobacteria.c__Coriobacteriia.o__Coriobacteriales.f__Coriobacteriaceae.g__Collinsella.s__Collinsella_sp_TM05_38_group	0.634116193	0.222065362	1.810743211	0.634(0.222-1.811)	0.367844644	0.544310722
k__Bacteria.p__Firmicutes.c__Bacilli.o__Lactobacillales.f__Lactobacillaceae.g__Lactobacillus.s__Lactobacillus_gasseri_group	4.097437945	0.523498565	32.07076169	4.097(0.523-32.071)	0.262932939	0.513676149
k__Bacteria.p__Proteobacteria.c__Betaproteobacteria_group	1.117613753	0.430843394	2.89910561	1.118(0.431-2.899)	0.821423988	0.516411379
k__Bacteria.p__Proteobacteria.c__Betaproteobacteria.o__Burkholderiales_group	1.117613753	0.430843394	2.89910561	1.118(0.431-2.899)	0.821423988	0.516411379
k__Bacteria.p__Firmicutes.c__Clostridia.o__Clostridiales.f__Lachnospiraceae.g__Blautia.s__Blautia_sp_AM22_22LB_group	0.950842741	0.431307432	2.096189054	0.951(0.431-2.096)	0.900093954	0.519146608
k__Bacteria.p__Actinobacteria.c__Coriobacteriia.o__Eggerthellales.f__Eggerthellaceae.g__Eggerthella_group	0.451403762	0.216525908	0.94106686	0.451(0.217-0.941)	0.027699825	0.603938731
k__Bacteria.p__Actinobacteria.c__Coriobacteriia.o__Coriobacteriales.f__Coriobacteriaceae.g__Collinsella.s__Collinsella_sp_AM13_34_group	0.717745028	0.251205941	2.050739414	0.718(0.251-2.051)	0.518919231	0.539934354
k__Bacteria.p__Bacteroidetes.c__Bacteroidia.o__Bacteroidales.f__Bacteroidaceae.g__Bacteroides.s__Bacteroides_sp_AF20_13LB_group	11.17506035	3.768302217	33.14011634	11.175(3.768-33.14)	6.18E-05	0.619256018
k__Bacteria.p__Firmicutes.c__Clostridia.o__Clostridiales.f__Clostridiaceae.g__Clostridium.s__Clostridium_sp_AM33_3_group	3.547846908	1.6932069	7.433951329	3.548(1.693-7.434)	0.00208246	0.631838074
k__Bacteria.p__Firmicutes.c__Clostridia.o__Clostridiales.f__Eubacteriaceae.g__Eubacterium.s__Eubacterium_sp_OM08_24_group	0.483586218	0.147784129	1.5824137	0.484(0.148-1.582)	0.184107014	0.533369803
k__Bacteria.p__Firmicutes.c__Clostridia.o__Clostridiales.f__Eubacteriaceae.g__Eubacterium.s__Eubacterium_sp_AM28_29_group	0.215179742	0.049905843	0.927793598	0.215(0.05-0.928)	0.010662195	0.548140044
k__Bacteria.p__Firmicutes.c__Clostridia.o__Clostridiales.f__Lachnospiraceae.g__Roseburia.s__Roseburia_sp_TF10_5_group	0.669084787	0.287253442	1.558465059	0.669(0.287-1.558)	0.333430549	0.528446389
k__Bacteria.p__Bacteroidetes.c__Bacteroidia.o__Bacteroidales.f__Bacteroidaceae.g__Bacteroides.s__Bacteroides_acidifaciens_group	1.260295095	0.547970399	2.89859403	1.26(0.548-2.899)	0.59479656	0.54321663
k__Bacteria.p__Firmicutes.c__Bacilli.o__Lactobacillales.f__Streptococcaceae.g__Streptococcus.s__Streptococcus_parasanguinis_group	2.416017519	1.110147203	5.257987985	2.416(1.11-5.258)	0.038302394	0.590262582
k__Bacteria.p__Firmicutes.c__Bacilli.o__Lactobacillales.f__Lactobacillaceae.g__Lactobacillus.s__Lactobacillus_salivarius_group	1.690362227	0.576237365	4.958589346	1.69(0.576-4.959)	0.367418824	0.530087527
k__Bacteria.p__Firmicutes.c__Bacilli.o__Lactobacillales.f__Lactobacillaceae.g__Lactobacillus.s__Lactobacillus_antri_group	4.097437945	0.523498565	32.07076169	4.097(0.523-32.071)	0.262932939	0.513676149
k__Bacteria.p__Firmicutes.c__Negativicutes.o__Veillonellales.f__Veillonellaceae.g__Veillonella.s__Veillonella_atypica_group	2.456989214	1.193216185	5.059264258	2.457(1.193-5.059)	0.020298391	0.613238512
k__Bacteria.p__Proteobacteria.c__Betaproteobacteria.o__Burkholderiales.f__Sutterellaceae.g__Parasutterella_group	2.237305386	1.035933223	4.831909314	2.237(1.036-4.832)	0.05538851	0.592450766
k__Bacteria.p__Proteobacteria.c__Betaproteobacteria.o__Burkholderiales.f__Sutterellaceae.g__Parasutterella.s__Parasutterella_excrementihominis_group	2.237305386	1.035933223	4.831909314	2.237(1.036-4.832)	0.05538851	0.592450766
k__Bacteria.p__Firmicutes.c__Bacilli.o__Lactobacillales.f__Streptococcaceae.g__Streptococcus.s__Streptococcus_mutans_group	5.55619271	1.18465983	26.05919155	5.556(1.185-26.059)	0.070031223	0.531181619
k__Bacteria.p__Firmicutes.c__Clostridia.o__Clostridiales.f__Clostridiaceae.g__Clostridium.s__Clostridium_sp_OM04_7_group	4.811208118	2.116116395	10.93877615	4.811(2.116-10.939)	0.00041655	0.626914661
k__Bacteria.p__Firmicutes.c__Clostridia.o__Clostridiales.f__Lachnospiraceae.g__Blautia.s__Blautia_sp_TF11_31AT_group	0.52968223	0.251954926	1.113545465	0.53(0.252-1.114)	0.081236058	0.58643326
k__Bacteria.p__Firmicutes.c__Clostridia.o__Clostridiales.f__Ruminococcaceae.g__Ruminococcus.s__Ruminococcus_sp_AM46_18_group	0.756902864	0.36521418	1.56867388	0.757(0.365-1.569)	0.444810137	0.552516411
k__Bacteria.p__Firmicutes.c__Clostridia.o__Clostridiales.f__Lachnospiraceae.g__Blautia.s__Blautia_sp_BCRC_81119_group	1.177570465	0.556956116	2.48973332	1.178(0.557-2.49)	0.672067318	0.472647702
k__Bacteria.p__Proteobacteria.c__Gammaproteobacteria.o__Pasteurellales_group	1.755799586	0.612767313	5.03099973	1.756(0.613-5.031)	0.328033867	0.536652079
k__Bacteria.p__Proteobacteria.c__Gammaproteobacteria.o__Pasteurellales.f__Pasteurellaceae.g__Haemophilus.s__Haemophilus_parainfluenzae_group	1.755799586	0.612767313	5.03099973	1.756(0.613-5.031)	0.328033867	0.536652079
k__Bacteria.p__Proteobacteria.c__Gammaproteobacteria.o__Pasteurellales.f__Pasteurellaceae.g__Haemophilus_group	1.755799586	0.612767313	5.03099973	1.756(0.613-5.031)	0.328033867	0.536652079
k__Bacteria.p__Proteobacteria.c__Gammaproteobacteria.o__Pasteurellales.f__Pasteurellaceae_group	1.755799586	0.612767313	5.03099973	1.756(0.613-5.031)	0.328033867	0.536652079
k__Bacteria.p__Firmicutes.c__Clostridia.o__Clostridiales.f__Ruminococcaceae.g__Ruminococcus.s__Ruminococcus_sp_AF14_5_group	1.012302141	0.510787657	2.006226287	1.012(0.511-2.006)	0.972067678	0.440371991
k__Bacteria.p__Firmicutes.c__Clostridia.o__Clostridiales.f__Ruminococcaceae.g__Ruminococcus.s__Ruminococcus_sp_AM26_12LB_group	1.067350252	0.466406532	2.442582772	1.067(0.466-2.443)	0.878169734	0.491794311
k__Bacteria.p__Firmicutes.c__Negativicutes.o__Veillonellales.f__Veillonellaceae.g__Veillonella.s__Veillonella_dispar_group	1.789974682	0.801467261	3.997679657	1.79(0.801-3.998)	0.177367351	0.56345733
k__Bacteria.p__Actinobacteria.c__Actinobacteria.o__Bifidobacteriales.f__Bifidobacteriaceae.g__Bifidobacterium.s__Bifidobacterium_sp_MSTE12_group	6.335214425	1.911062768	21.00137289	6.335(1.911-21.001)	0.008858511	0.561816193
k__Bacteria.p__Actinobacteria.c__Coriobacteriia.o__Coriobacteriales.f__Coriobacteriaceae.g__Senegalimassilia.s__Senegalimassilia_sp_KGMB04484_group	0.146978844	0.018838681	1.146724676	0.147(0.019-1.147)	0.015717409	0.524070022
k__Bacteria.p__Firmicutes.c__Clostridia.o__Clostridiales.f__Lachnospiraceae.g__Blautia.s__Blautia_sp_AF19_34_group	0.538988511	0.255893313	1.135272397	0.539(0.256-1.135)	0.091167856	0.590262582
k__Bacteria.p__Firmicutes.c__Clostridia.o__Clostridiales.f__Ruminococcaceae.g__Ruminococcus.s__Ruminococcus_sp_AF20_12LB_group	0.826195788	0.424504354	1.607991703	0.826(0.425-1.608)	0.572284918	0.578227571
k__Bacteria.p__Firmicutes.c__Negativicutes.o__Veillonellales.f__Veillonellaceae.g__Veillonella.s__Veillonella_sp_AF13_2_group	2.529897329	1.07674146	5.944212918	2.53(1.077-5.944)	0.050887281	0.579868709
k__Bacteria.p__Firmicutes.c__Clostridia.o__Clostridiales.f__Ruminococcaceae.g__Ruminococcus.s__Ruminococcus_sp_AF25_28AC_group	0.144602699	0.054564593	0.383214447	0.145(0.055-0.383)	3.97E-06	0.694201313
k__Bacteria.p__Actinobacteria.c__Coriobacteriia.o__Coriobacteriales.f__Coriobacteriaceae.g__Collinsella.s__Collinsella_sp_AM09_41_group	0.419268534	0.154982444	1.134232361	0.419(0.155-1.134)	0.061554231	0.536105033
k__Bacteria.p__Firmicutes.c__Clostridia.o__Clostridiales.f__Peptostreptococcaceae.g__Romboutsia_group	0.424055565	0.205948085	0.873147822	0.424(0.206-0.873)	0.015074483	0.629102845
k__Bacteria.p__Firmicutes.c__Clostridia.o__Clostridiales.f__Peptostreptococcaceae.g__Romboutsia.s__Romboutsia_timonensis_group	0.424055565	0.205948085	0.873147822	0.424(0.206-0.873)	0.015074483	0.629102845
k__Bacteria.p__Firmicutes.c__Clostridia.o__Clostridiales.f__Ruminococcaceae.g__Ruminococcus.s__Ruminococcus_sp_AM41_2AC_group	0.756420936	0.374920672	1.526116523	0.756(0.375-1.526)	0.429022975	0.553610503
k__Bacteria.p__Firmicutes.c__Clostridia.o__Clostridiales.f__Ruminococcaceae.g__Ruminococcus.s__Ruminococcus_sp_AF21_42_group	0.421589638	0.172178372	1.032288908	0.422(0.172-1.032)	0.03964597	0.566739606
k__Bacteria.p__Firmicutes.c__Clostridia.o__Clostridiales.f__Ruminococcaceae.g__Ruminococcus.s__Ruminococcus_sp_AM44_9AT_group	0.522070078	0.22647893	1.203454851	0.522(0.226-1.203)	0.104995013	0.562910284
k__Bacteria.p__Firmicutes.c__Clostridia.o__Clostridiales.f__Ruminococcaceae.g__Ruminococcus.s__Ruminococcus_sp_AM31_32_group	0.749346639	0.322754617	1.739774911	0.749(0.323-1.74)	0.490922267	0.559628009
k__Bacteria.p__Firmicutes.c__Bacilli.o__Lactobacillales.f__Streptococcaceae.g__Streptococcus.s__Streptococcus_gallolyticus_group	2.360357219	0.88116137	6.322662787	2.36(0.881-6.323)	0.117755483	0.536105033
k__Bacteria.p__Firmicutes.c__Clostridia.o__Clostridiales.f__Lachnospiraceae.g__Eisenbergiella_group	0.66527851	0.322230591	1.373536555	0.665(0.322-1.374)	0.260473456	0.542122538
k__Bacteria.p__Firmicutes.c__Clostridia.o__Clostridiales.f__Lachnospiraceae.g__Eisenbergiella.s__Eisenbergiella_massiliensis_group	0.572041237	0.233583096	1.400919767	0.572(0.234-1.401)	0.195613544	0.541575492
k__Bacteria.p__Actinobacteria.c__Coriobacteriia.o__Coriobacteriales.f__Coriobacteriaceae.g__Collinsella.s__Collinsella_sp_OM08_14AT_group	0.489694503	0.20348399	1.178474567	0.49(0.203-1.178)	0.085863097	0.582603939
k__Bacteria.p__Firmicutes.c__Clostridia.o__Clostridiales.f__Ruminococcaceae.g__Ruminococcus.s__Ruminococcus_sp_AM40_10AC_group	1.159015813	0.574817605	2.336945915	1.159(0.575-2.337)	0.682400323	0.463894967
k__Bacteria.p__Firmicutes.c__Clostridia.o__Clostridiales.f__Ruminococcaceae.g__Ruminococcus.s__Ruminococcus_sp_AM42_10AC_group	1.227886156	0.630480547	2.391357545	1.228(0.63-2.391)	0.54967	0.495076586
k__Bacteria.p__Actinobacteria.c__Coriobacteriia.o__Coriobacteriales.f__Coriobacteriaceae.g__Collinsella.s__Collinsella_sp_AM23_17_group	0.25461391	0.09642821	0.672295413	0.255(0.096-0.672)	0.001533528	0.592450766
k__Bacteria.p__Proteobacteria.c__Betaproteobacteria.o__Burkholderiales.f__Sutterellaceae.g__Sutterella.s__Sutterella_wadsworthensis_group	0.92979265	0.325237117	2.658104892	0.93(0.325-2.658)	0.890975172	0.487417943
k__Bacteria.p__Firmicutes.c__Clostridia.o__Clostridiales.f__Lachnospiraceae.g__Blautia.s__Blautia_sp_aa_0143_group	0.94286011	0.427147328	2.08121444	0.943(0.427-2.081)	0.883596938	0.542122538
k__Bacteria.p__Proteobacteria.c__Betaproteobacteria.o__Burkholderiales.f__Sutterellaceae.g__Sutterella_group	0.924090582	0.38123396	2.239945787	0.924(0.381-2.24)	0.860098957	0.493982495
k__Bacteria.p__Firmicutes.c__Clostridia.o__Clostridiales.f__Lachnospiraceae.g__Blautia.s__Blautia_sp_AF25_12LB_group	0.520919209	0.215800374	1.257443706	0.521(0.216-1.257)	0.120605282	0.582603939
k__Bacteria.p__Firmicutes.c__Clostridia.o__Clostridiales.f__Ruminococcaceae.g__Ruminococcus.s__Ruminococcus_sp_TF06_23_group	0.672251759	0.319890206	1.412742307	0.672(0.32-1.413)	0.281852223	0.522428884
k__Bacteria.p__Firmicutes.c__Negativicutes.o__Veillonellales.f__Veillonellaceae.g__Veillonella.s__Veillonella_sp_6_1_27_group	1.706549727	0.736259608	3.955550376	1.707(0.736-3.956)	0.236799719	0.543763676
k__Bacteria.p__Actinobacteria.c__Coriobacteriia.o__Coriobacteriales.f__Coriobacteriaceae.g__Collinsella.s__Collinsella_sp_AF04_24_group	0.200057507	0.06064683	0.659935667	0.2(0.061-0.66)	0.001076098	0.602844639
k__Bacteria.p__Firmicutes.c__Clostridia.o__Clostridiales.f__Lachnospiraceae.g__Lachnoclostridium.s__Lachnoclostridium_sp_SNUG30386_group	0.476001398	0.213229952	1.062596172	0.476(0.213-1.063)	0.054260278	0.562363239
k__Bacteria.p__Firmicutes.c__Clostridia.o__Clostridiales.f__Ruminococcaceae.g__Ruminococcus.s__Ruminococcus_sp_AF17_12_group	0.61846555	0.295188541	1.295780772	0.618(0.295-1.296)	0.188821468	0.591356674
k__Bacteria.p__Proteobacteria.c__Betaproteobacteria.o__Burkholderiales.f__Sutterellaceae_group	3.04896042	1.493417319	6.224756822	3.049(1.493-6.225)	0.004297206	0.623085339
k__Bacteria.p__Firmicutes.c__Clostridia.o__Clostridiales.f__Lachnospiraceae.g__Dorea.s__Dorea_sp_AM58_8_group	0.631805728	0.300652869	1.327705536	0.632(0.301-1.328)	0.211610441	0.580415755
k__Bacteria.p__Firmicutes.c__Bacilli.o__Lactobacillales.f__Streptococcaceae.g__Streptococcus.s__Streptococcus_gordonii_group	2.687005741	1.25884407	5.735420318	2.687(1.259-5.735)	0.017251694	0.613785558
k__Bacteria.p__Actinobacteria.c__Coriobacteriia.o__Coriobacteriales.f__Coriobacteriaceae.g__Collinsella.s__Collinsella_sp_AF33_16_group	0.337236855	0.129778468	0.876329477	0.337(0.13-0.876)	0.011881999	0.588621444
k__Bacteria.p__Firmicutes.c__Clostridia.o__Clostridiales.f__Ruminococcaceae.g__Ruminococcus.s__Ruminococcus_sp_OF02_6_group	0.895765564	0.432609849	1.854779654	0.896(0.433-1.855)	0.765057562	0.537746171
k__Bacteria.p__Actinobacteria.c__Coriobacteriia.o__Coriobacteriales.f__Coriobacteriaceae.g__Collinsella.s__Collinsella_sp_AF36_3AT_group	0.425401999	0.146183391	1.23794406	0.425(0.146-1.238)	0.082599261	0.545404814
k__Bacteria.p__Firmicutes.c__Clostridia.o__Clostridiales.f__Lachnospiraceae.g__Blautia.s__Blautia_sp_Marseille_P3087_group	0.433837309	0.185150495	1.016550405	0.434(0.185-1.017)	0.03886562	0.56345733
k__Bacteria.p__Firmicutes.c__Clostridia.o__Clostridiales.f__Ruminococcaceae.g__Ruminococcus.s__Ruminococcus_sp_AF45_4BH_group	0.534872941	0.25516973	1.121171634	0.535(0.255-1.121)	0.084737805	0.579321663
k__Bacteria.p__Firmicutes.c__Clostridia.o__Clostridiales.f__Ruminococcaceae.g__Ruminococcus.s__Ruminococcus_sp_AF17_22AC_group	0.369565045	0.14952111	0.91343839	0.37(0.15-0.913)	0.017883749	0.578774617
