# Supplementary material for: Gut microbiota as a prognostic biomarker for unresectable hepatocellular carcinoma treated with anti-PD-1 therapy
Source: Front Genet. 2024 Oct 3;15:1366131. doi: 10.3389/fgene.2024.1366131 (PMC11484251; doi:10.3389/fgene.2024.1366131)
Supplement: Supplementary file 1 [file DataSheet1.ZIP › raw data/Table-original data/Table3-original data.csv]

	HR	LOWER	UPPER	CONFS.95.CI.	PVAL	CORRENDANCE
liaoxiao	0.106388105	0.038272762	0.295730656	0.106(0.038-0.296)	8.82E-06	0.769933555
sex	8.634557401	2.391010838	31.18161588	8.635(2.391-31.182)	0.003761305	0.601328904
age60	2.373343196	0.998480146	5.641331926	2.373(0.998-5.641)	0.048021749	0.646179402
ecog	4.45590688	1.265674381	15.68737301	4.456(1.266-15.687)	0.047602785	0.5589701
hbv	26114627.18	0	Inf	26114627.18(0-Inf)	0.326697251	0.515780731
cirrhosis	3.186066023	1.289446154	7.872385109	3.186(1.289-7.872)	0.009856672	0.661129568
ctp_grade	1.334810213	0.38078382	4.67908092	1.335(0.381-4.679)	0.662036186	0.532392027
tumor_size_10	2.457298467	1.050283112	5.749226743	2.457(1.05-5.749)	0.038507167	0.61461794
tumor_number_1	83003942.63	0	Inf	83003942.632(0-Inf)	0.041734	0.560631229
tumor_distribution	0.956664752	0.395051906	2.316676453	0.957(0.395-2.317)	0.921929692	0.483388704
tumor_thrombus	4.074789241	1.554248607	10.68291603	4.075(1.554-10.683)	0.00236828	0.63372093
metastasis	2.715132279	1.073080475	6.869888568	2.715(1.073-6.87)	0.038574416	0.593853821
bclc_stage	4.249372525	1.407845935	12.82609581	4.249(1.408-12.826)	0.003883068	0.611295681
afp400	2.178827636	0.718397637	6.608164652	2.179(0.718-6.608)	0.139282333	0.53654485
ast40	1.864260941	0.719894994	4.827744163	1.864(0.72-4.828)	0.181901705	0.531561462
alt40	0.788483745	0.331033061	1.878080135	0.788(0.331-1.878)	0.591196482	0.496677741
tbil17.1	1.013233674	0.430989321	2.382060129	1.013(0.431-2.382)	0.975956502	0.456810631
alb40	2.112876671	0.827760552	5.393163297	2.113(0.828-5.393)	0.116827371	0.639534884
nlr_group	1.258855936	0.500192486	3.168216858	1.259(0.5-3.168)	0.623431416	0.524086379
lmr_group	1.050546521	0.412977705	2.672415436	1.051(0.413-2.672)	0.91763447	0.523255814
plr_group	0.907411771	0.383369328	2.14778821	0.907(0.383-2.148)	0.824625412	0.47923588
sii_group	1.305466567	0.520216475	3.276026502	1.305(0.52-3.276)	0.568269115	0.532392027
siri_group	1.678980032	0.671099225	4.200532265	1.679(0.671-4.201)	0.269398831	0.568936877
pni_group	0.742322575	0.294268066	1.872587849	0.742(0.294-1.873)	0.528683122	0.548172757
anri_group	0.736559272	0.271281162	1.999842368	0.737(0.271-2)	0.537821255	0.545681063
apri_group	0.736559272	0.271281162	1.999842368	0.737(0.271-2)	0.537821255	0.545681063
crp_group	1.194315808	0.487585211	2.925417381	1.194(0.488-2.925)	0.70001708	0.455149502
k__Bacteria.p__Bacteroidetes_group	1.984037956	0.857516919	4.590471076	1.984(0.858-4.59)	0.112764256	0.606312292
k__Bacteria.p__Bacteroidetes.c__Bacteroidia.o__Bacteroidales_group	1.984037956	0.857516919	4.590471076	1.984(0.858-4.59)	0.112764256	0.606312292
k__Bacteria.p__Bacteroidetes.c__Bacteroidia_group	1.984037956	0.857516919	4.590471076	1.984(0.858-4.59)	0.112764256	0.606312292
k__Bacteria.p__Bacteroidetes.c__Bacteroidia.o__Bacteroidales.f__Bacteroidaceae.g__Bacteroides_group	1.321210586	0.55150591	3.165147249	1.321(0.552-3.165)	0.537598353	0.553986711
k__Bacteria.p__Bacteroidetes.c__Bacteroidia.o__Bacteroidales.f__Bacteroidaceae_group	1.321210586	0.55150591	3.165147249	1.321(0.552-3.165)	0.537598353	0.553986711
k__Bacteria.p__Firmicutes.c__Bacilli_group	1.449102433	0.538207509	3.901650993	1.449(0.538-3.902)	0.472573443	0.529069767
k__Bacteria.p__Firmicutes.c__Bacilli.o__Lactobacillales_group	1.236814942	0.437370198	3.497520423	1.237(0.437-3.498)	0.693245448	0.515780731
k__Bacteria.p__Actinobacteria.c__Coriobacteriia_group	0.306869014	0.101688206	0.926052251	0.307(0.102-0.926)	0.020040206	0.636212625
k__Bacteria.p__Actinobacteria.c__Coriobacteriia.o__Coriobacteriales.f__Coriobacteriaceae_group	0.406156481	0.146805717	1.123682989	0.406(0.147-1.124)	0.063414226	0.602990033
k__Bacteria.p__Actinobacteria.c__Coriobacteriia.o__Coriobacteriales_group	0.406156481	0.146805717	1.123682989	0.406(0.147-1.124)	0.063414226	0.602990033
k__Bacteria.p__Actinobacteria.c__Coriobacteriia.o__Coriobacteriales.f__Coriobacteriaceae.g__Collinsella_group	0.306869014	0.101688206	0.926052251	0.307(0.102-0.926)	0.020040206	0.636212625
k__Bacteria.p__Firmicutes.c__Clostridia.o__Clostridiales.f__Lachnospiraceae.g__Blautia.s__Blautia_obeum_group	0.547921453	0.201619118	1.489034978	0.548(0.202-1.489)	0.21468949	0.572259136
k__Bacteria.p__Firmicutes.c__Bacilli.o__Lactobacillales.f__Lactobacillaceae.g__Lactobacillus_group	2.451733561	0.675239388	8.902024324	2.452(0.675-8.902)	0.211685818	0.530730897
k__Bacteria.p__Firmicutes.c__Bacilli.o__Lactobacillales.f__Lactobacillaceae_group	2.451733561	0.675239388	8.902024324	2.452(0.675-8.902)	0.211685818	0.530730897
k__Bacteria.p__Firmicutes.c__Clostridia.o__Clostridiales.f__Lachnospiraceae.g__Dorea_group	0.42397625	0.172084372	1.044579813	0.424(0.172-1.045)	0.05270509	0.591362126
k__Bacteria.p__Firmicutes.c__Clostridia.o__Clostridiales.f__Lachnospiraceae.g__Dorea.s__Dorea_longicatena_group	0.308767648	0.118816308	0.802393726	0.309(0.119-0.802)	0.010553179	0.632059801
k__Bacteria.p__Firmicutes.c__Bacilli.o__Lactobacillales.f__Streptococcaceae.g__Streptococcus_group	1.272928265	0.448830812	3.610149581	1.273(0.449-3.61)	0.655780726	0.514950166
k__Bacteria.p__Firmicutes.c__Bacilli.o__Lactobacillales.f__Streptococcaceae_group	0.963160282	0.340104522	2.727625383	0.963(0.34-2.728)	0.94350964	0.511627907
k__Bacteria.p__Firmicutes.c__Clostridia.o__Clostridiales.f__Eubacteriaceae_group	0.432750216	0.169021044	1.107984809	0.433(0.169-1.108)	0.065251009	0.581395349
k__Bacteria.p__Firmicutes.c__Clostridia.o__Clostridiales.f__Eubacteriaceae.g__Eubacterium_group	0.341419853	0.125549558	0.928458196	0.341(0.126-0.928)	0.022153962	0.61627907
k__Bacteria.p__Firmicutes.c__Bacilli.o__Lactobacillales.f__Enterococcaceae_group	1.722941261	0.564613821	5.257622964	1.723(0.565-5.258)	0.364209581	0.53986711
k__Bacteria.p__Firmicutes.c__Bacilli.o__Lactobacillales.f__Enterococcaceae.g__Enterococcus_group	1.722941261	0.564613821	5.257622964	1.723(0.565-5.258)	0.364209581	0.53986711
k__Bacteria.p__Firmicutes.c__Clostridia.o__Clostridiales.f__Ruminococcaceae.g__Gemmiger_group	0.497003736	0.199465956	1.23837029	0.497(0.199-1.238)	0.121170563	0.609634551
k__Bacteria.p__Firmicutes.c__Clostridia.o__Clostridiales.f__Ruminococcaceae.g__Gemmiger.s__Gemmiger_formicilis_group	0.442399014	0.179538591	1.09011041	0.442(0.18-1.09)	0.069393277	0.63538206
k__Bacteria.p__Firmicutes.c__Clostridia.o__Clostridiales.f__Ruminococcaceae.g__Subdoligranulum_group	0.737988337	0.286705479	1.89960369	0.738(0.287-1.9)	0.520052515	0.57807309
k__Bacteria.p__Bacteroidetes.c__Bacteroidia.o__Bacteroidales.f__Bacteroidaceae.g__Bacteroides.s__Bacteroides_sp_1_1_30_group	8.634557401	2.391010838	31.18161588	8.635(2.391-31.182)	0.003761305	0.601328904
k__Bacteria.p__Proteobacteria.c__Gammaproteobacteria.o__Enterobacterales.f__Enterobacteriaceae.g__Enterobacter_group	1.824604497	0.521406146	6.385006384	1.825(0.521-6.385)	0.378044102	0.527408638
k__Bacteria.p__Firmicutes.c__Erysipelotrichia.o__Erysipelotrichales.f__Erysipelotrichaceae.g__Holdemanella_group	0.163013911	0.020499625	1.29629372	0.163(0.02-1.296)	0.028217456	0.555647841
k__Bacteria.p__Firmicutes.c__Erysipelotrichia.o__Erysipelotrichales.f__Erysipelotrichaceae.g__Holdemanella.s__Holdemanella_biformis_group	2.74E-09	0	Inf	0(0-Inf)	0.002058906	0.559800664
k__Bacteria.p__Firmicutes.c__Clostridia.o__Clostridiales.f__Ruminococcaceae.g__Ruminococcus.s__Ruminococcus_sp_AM42_11_group	0.284831836	0.105023944	0.772482653	0.285(0.105-0.772)	0.006745561	0.644518272
k__Bacteria.p__Firmicutes.c__Bacilli.o__Lactobacillales.f__Enterococcaceae.g__Enterococcus.s__Enterococcus_hirae_group	7.744835803	1.592204272	37.67260436	7.745(1.592-37.673)	0.038277368	0.553986711
k__Bacteria.p__Proteobacteria.c__Gammaproteobacteria.o__Enterobacterales.f__Enterobacteriaceae.g__Enterobacter.s__Enterobacter_hormaechei_group	5.304604101	1.178424786	23.87833743	5.305(1.178-23.878)	0.073197871	0.546511628
k__Bacteria.p__Firmicutes.c__Negativicutes.o__Veillonellales.f__Veillonellaceae.g__Veillonella_group	2.877865608	1.063287382	7.789155218	2.878(1.063-7.789)	0.052150662	0.615448505
k__Bacteria.p__Actinobacteria.c__Coriobacteriia.o__Coriobacteriales.f__Coriobacteriaceae.g__Collinsella.s__Collinsella_sp_AF25_2LB_group	0.376235924	0.05001408	2.830272405	0.376(0.05-2.83)	0.270465157	0.542358804
k__Bacteria.p__Firmicutes.c__Bacilli.o__Lactobacillales.f__Enterococcaceae.g__Enterococcus.s__Enterococcus_faecium_group	1.203025473	0.346957237	4.171321811	1.203(0.347-4.171)	0.775285097	0.519933555
k__Bacteria.p__Firmicutes.c__Clostridia.o__Clostridiales.f__Ruminococcaceae.g__Ruminococcus.s__Ruminococcus_sp_TF12_19AC_group	0.270312911	0.035974213	2.031151312	0.27(0.036-2.031)	0.120000622	0.571428571
k__Bacteria.p__Firmicutes.c__Negativicutes.o__Veillonellales.f__Veillonellaceae.g__Veillonella.s__Veillonella_parvula_group	2.706057745	0.951963874	7.692254629	2.706(0.952-7.692)	0.084765189	0.591362126
k__Bacteria.p__Bacteroidetes.c__Bacteroidia.o__Bacteroidales.f__Rikenellaceae.g__Alistipes.s__Alistipes_putredinis_group	0.689010372	0.225789255	2.102559273	0.689(0.226-2.103)	0.499075832	0.539036545
k__Bacteria.p__Firmicutes.c__Clostridia.o__Clostridiales.f__Ruminococcaceae.g__Ruminococcus.s__Ruminococcus_sp_AF37_3AC_group	0.311011211	0.041231158	2.345992147	0.311(0.041-2.346)	0.175653536	0.553986711
k__Bacteria.p__Firmicutes.c__Clostridia.o__Clostridiales.f__Lachnospiraceae.g__Blautia.s__Blautia_sp_KGMB01111_group	2.05E-09	0	Inf	0(0-Inf)	6.78E-05	0.642026578
k__Bacteria.p__Actinobacteria.c__Coriobacteriia.o__Eggerthellales_group	0.271508303	0.096973241	0.760176293	0.272(0.097-0.76)	0.006802248	0.666943522
k__Bacteria.p__Actinobacteria.c__Coriobacteriia.o__Eggerthellales.f__Eggerthellaceae_group	0.271508303	0.096973241	0.760176293	0.272(0.097-0.76)	0.006802248	0.666943522
k__Bacteria.p__Actinobacteria.c__Coriobacteriia.o__Coriobacteriales.f__Coriobacteriaceae.g__Collinsella.s__Collinsella_sp_TM05_38_group	0.15288924	0.019161909	1.219874269	0.153(0.019-1.22)	0.023069861	0.562292359
k__Bacteria.p__Firmicutes.c__Bacilli.o__Lactobacillales.f__Lactobacillaceae.g__Lactobacillus.s__Lactobacillus_gasseri_group	2.477029152	0.324975042	18.88044506	2.477(0.325-18.88)	0.439968724	0.507475083
k__Bacteria.p__Proteobacteria.c__Betaproteobacteria_group	2.203580248	0.792970137	6.123516739	2.204(0.793-6.124)	0.157335252	0.555647841
k__Bacteria.p__Proteobacteria.c__Betaproteobacteria.o__Burkholderiales_group	2.203580248	0.792970137	6.123516739	2.204(0.793-6.124)	0.157335252	0.555647841
k__Bacteria.p__Firmicutes.c__Clostridia.o__Clostridiales.f__Lachnospiraceae.g__Blautia.s__Blautia_sp_AM22_22LB_group	0.943901717	0.312568602	2.850415699	0.944(0.313-2.85)	0.918003813	0.529900332
k__Bacteria.p__Actinobacteria.c__Coriobacteriia.o__Eggerthellales.f__Eggerthellaceae.g__Eggerthella_group	0.301385927	0.109029625	0.833108225	0.301(0.109-0.833)	0.011955712	0.629568106
k__Bacteria.p__Actinobacteria.c__Coriobacteriia.o__Coriobacteriales.f__Coriobacteriaceae.g__Collinsella.s__Collinsella_sp_AM13_34_group	0.743152646	0.171113418	3.22754266	0.743(0.171-3.228)	0.680487717	0.547342193
k__Bacteria.p__Bacteroidetes.c__Bacteroidia.o__Bacteroidales.f__Bacteroidaceae.g__Bacteroides.s__Bacteroides_sp_AF20_13LB_group	8.159555257	3.042447528	21.88315209	8.16(3.042-21.883)	0.000208951	0.667774086
k__Bacteria.p__Firmicutes.c__Clostridia.o__Clostridiales.f__Clostridiaceae.g__Clostridium.s__Clostridium_sp_AM33_3_group	6.731541402	2.71517892	16.68901055	6.732(2.715-16.689)	9.76E-05	0.725913621
k__Bacteria.p__Firmicutes.c__Clostridia.o__Clostridiales.f__Eubacteriaceae.g__Eubacterium.s__Eubacterium_sp_OM08_24_group	0.805466931	0.184888234	3.509022529	0.805(0.185-3.509)	0.767032588	0.525747508
k__Bacteria.p__Firmicutes.c__Clostridia.o__Clostridiales.f__Eubacteriaceae.g__Eubacterium.s__Eubacterium_sp_AM28_29_group	0.797591231	0.183027871	3.475709843	0.798(0.183-3.476)	0.756531958	0.525747508
k__Bacteria.p__Firmicutes.c__Clostridia.o__Clostridiales.f__Lachnospiraceae.g__Roseburia.s__Roseburia_sp_TF10_5_group	0.22002905	0.048212413	1.004155973	0.22(0.048-1.004)	0.02007252	0.577242525
k__Bacteria.p__Bacteroidetes.c__Bacteroidia.o__Bacteroidales.f__Bacteroidaceae.g__Bacteroides.s__Bacteroides_acidifaciens_group	2.500988134	0.883386699	7.080638246	2.501(0.883-7.081)	0.109049975	0.59551495
k__Bacteria.p__Firmicutes.c__Bacilli.o__Lactobacillales.f__Streptococcaceae.g__Streptococcus.s__Streptococcus_parasanguinis_group	2.271235582	0.844193739	6.110577269	2.271(0.844-6.111)	0.123374986	0.579734219
k__Bacteria.p__Firmicutes.c__Bacilli.o__Lactobacillales.f__Lactobacillaceae.g__Lactobacillus.s__Lactobacillus_salivarius_group	2.887127995	0.898665631	9.275427668	2.887(0.899-9.275)	0.102438752	0.549003322
k__Bacteria.p__Firmicutes.c__Bacilli.o__Lactobacillales.f__Lactobacillaceae.g__Lactobacillus.s__Lactobacillus_antri_group	2.477029152	0.324975042	18.88044506	2.477(0.325-18.88)	0.439968724	0.507475083
k__Bacteria.p__Firmicutes.c__Negativicutes.o__Veillonellales.f__Veillonellaceae.g__Veillonella.s__Veillonella_atypica_group	3.91934589	1.533121437	10.01960564	3.919(1.533-10.02)	0.005773607	0.67358804
k__Bacteria.p__Proteobacteria.c__Betaproteobacteria.o__Burkholderiales.f__Sutterellaceae.g__Parasutterella_group	5.858590861	2.224028398	15.4328456	5.859(2.224-15.433)	0.000847161	0.681893688
k__Bacteria.p__Proteobacteria.c__Betaproteobacteria.o__Burkholderiales.f__Sutterellaceae.g__Parasutterella.s__Parasutterella_excrementihominis_group	5.858590861	2.224028398	15.4328456	5.859(2.224-15.433)	0.000847161	0.681893688
k__Bacteria.p__Firmicutes.c__Bacilli.o__Lactobacillales.f__Streptococcaceae.g__Streptococcus.s__Streptococcus_mutans_group	3.457457926	0.777333361	15.37823527	3.457(0.777-15.378)	0.160461099	0.530730897
k__Bacteria.p__Firmicutes.c__Clostridia.o__Clostridiales.f__Clostridiaceae.g__Clostridium.s__Clostridium_sp_OM04_7_group	2.575872133	1.061917407	6.248242283	2.576(1.062-6.248)	0.047082355	0.630398671
k__Bacteria.p__Firmicutes.c__Clostridia.o__Clostridiales.f__Lachnospiraceae.g__Blautia.s__Blautia_sp_TF11_31AT_group	0.207641911	0.059763851	0.721425453	0.208(0.06-0.721)	0.003831695	0.639534884
k__Bacteria.p__Firmicutes.c__Clostridia.o__Clostridiales.f__Ruminococcaceae.g__Ruminococcus.s__Ruminococcus_sp_AM46_18_group	0.346996877	0.101967216	1.180838681	0.347(0.102-1.181)	0.056834605	0.627906977
k__Bacteria.p__Firmicutes.c__Clostridia.o__Clostridiales.f__Lachnospiraceae.g__Blautia.s__Blautia_sp_BCRC_81119_group	0.336752831	0.077651119	1.460409987	0.337(0.078-1.46)	0.094687587	0.598837209
k__Bacteria.p__Proteobacteria.c__Gammaproteobacteria.o__Pasteurellales_group	2.722880396	0.752194318	9.856598845	2.723(0.752-9.857)	0.166835663	0.554817276
k__Bacteria.p__Proteobacteria.c__Gammaproteobacteria.o__Pasteurellales.f__Pasteurellaceae.g__Haemophilus.s__Haemophilus_parainfluenzae_group	2.722880396	0.752194318	9.856598845	2.723(0.752-9.857)	0.166835663	0.554817276
k__Bacteria.p__Proteobacteria.c__Gammaproteobacteria.o__Pasteurellales.f__Pasteurellaceae.g__Haemophilus_group	2.722880396	0.752194318	9.856598845	2.723(0.752-9.857)	0.166835663	0.554817276
k__Bacteria.p__Proteobacteria.c__Gammaproteobacteria.o__Pasteurellales.f__Pasteurellaceae_group	2.722880396	0.752194318	9.856598845	2.723(0.752-9.857)	0.166835663	0.554817276
k__Bacteria.p__Firmicutes.c__Clostridia.o__Clostridiales.f__Ruminococcaceae.g__Ruminococcus.s__Ruminococcus_sp_AF14_5_group	0.3065998	0.088795982	1.058645166	0.307(0.089-1.059)	0.034822278	0.649501661
k__Bacteria.p__Firmicutes.c__Clostridia.o__Clostridiales.f__Ruminococcaceae.g__Ruminococcus.s__Ruminococcus_sp_AM26_12LB_group	0.50640779	0.147967511	1.733142963	0.506(0.148-1.733)	0.241291516	0.559800664
k__Bacteria.p__Firmicutes.c__Negativicutes.o__Veillonellales.f__Veillonellaceae.g__Veillonella.s__Veillonella_dispar_group	2.937931603	1.083794727	7.964093097	2.938(1.084-7.964)	0.04835288	0.609634551
k__Bacteria.p__Actinobacteria.c__Actinobacteria.o__Bifidobacteriales.f__Bifidobacteriaceae.g__Bifidobacterium.s__Bifidobacterium_sp_MSTE12_group	6.587000243	2.056195478	21.10138489	6.587(2.056-21.101)	0.007030937	0.594684385
k__Bacteria.p__Actinobacteria.c__Coriobacteriia.o__Coriobacteriales.f__Coriobacteriaceae.g__Senegalimassilia.s__Senegalimassilia_sp_KGMB04484_group	0.586880324	0.077814888	4.426254708	0.587(0.078-4.426)	0.575496212	0.525747508
k__Bacteria.p__Firmicutes.c__Clostridia.o__Clostridiales.f__Lachnospiraceae.g__Blautia.s__Blautia_sp_AF19_34_group	0.120910204	0.026962058	0.54221668	0.121(0.027-0.542)	0.000508765	0.667774086
k__Bacteria.p__Firmicutes.c__Clostridia.o__Clostridiales.f__Ruminococcaceae.g__Ruminococcus.s__Ruminococcus_sp_AF20_12LB_group	0.429872823	0.166938641	1.106937512	0.43(0.167-1.107)	0.065529628	0.589700997
k__Bacteria.p__Firmicutes.c__Negativicutes.o__Veillonellales.f__Veillonellaceae.g__Veillonella.s__Veillonella_sp_AF13_2_group	5.242419874	1.86334531	14.74926091	5.242(1.863-14.749)	0.004439739	0.642857143
k__Bacteria.p__Firmicutes.c__Clostridia.o__Clostridiales.f__Ruminococcaceae.g__Ruminococcus.s__Ruminococcus_sp_AF25_28AC_group	0.159537102	0.037114996	0.685762901	0.16(0.037-0.686)	0.001790316	0.67358804
k__Bacteria.p__Actinobacteria.c__Coriobacteriia.o__Coriobacteriales.f__Coriobacteriaceae.g__Collinsella.s__Collinsella_sp_AM09_41_group	0.409833801	0.116800314	1.438041891	0.41(0.117-1.438)	0.125589449	0.544850498
k__Bacteria.p__Firmicutes.c__Clostridia.o__Clostridiales.f__Peptostreptococcaceae.g__Romboutsia_group	0.428337646	0.158164704	1.160013167	0.428(0.158-1.16)	0.073886525	0.636212625
k__Bacteria.p__Firmicutes.c__Clostridia.o__Clostridiales.f__Peptostreptococcaceae.g__Romboutsia.s__Romboutsia_timonensis_group	0.428337646	0.158164704	1.160013167	0.428(0.158-1.16)	0.073886525	0.636212625
k__Bacteria.p__Firmicutes.c__Clostridia.o__Clostridiales.f__Ruminococcaceae.g__Ruminococcus.s__Ruminococcus_sp_AM41_2AC_group	0.60442389	0.233078555	1.567403911	0.604(0.233-1.567)	0.28444826	0.55730897
k__Bacteria.p__Firmicutes.c__Clostridia.o__Clostridiales.f__Ruminococcaceae.g__Ruminococcus.s__Ruminococcus_sp_AF21_42_group	0.725925853	0.23839927	2.210444453	0.726(0.238-2.21)	0.56175637	0.578903654
k__Bacteria.p__Firmicutes.c__Clostridia.o__Clostridiales.f__Ruminococcaceae.g__Ruminococcus.s__Ruminococcus_sp_AM44_9AT_group	0.310860205	0.072277699	1.336983169	0.311(0.072-1.337)	0.066938819	0.604651163
k__Bacteria.p__Firmicutes.c__Clostridia.o__Clostridiales.f__Ruminococcaceae.g__Ruminococcus.s__Ruminococcus_sp_AM31_32_group	0.402496527	0.118327497	1.369110797	0.402(0.118-1.369)	0.106261109	0.610465116
k__Bacteria.p__Firmicutes.c__Bacilli.o__Lactobacillales.f__Streptococcaceae.g__Streptococcus.s__Streptococcus_gallolyticus_group	1.091867743	0.249685485	4.774707532	1.092(0.25-4.775)	0.908088929	0.503322259
k__Bacteria.p__Firmicutes.c__Clostridia.o__Clostridiales.f__Lachnospiraceae.g__Eisenbergiella_group	0.385872529	0.140937009	1.056483389	0.386(0.141-1.056)	0.046040183	0.601328904
k__Bacteria.p__Firmicutes.c__Clostridia.o__Clostridiales.f__Lachnospiraceae.g__Eisenbergiella.s__Eisenbergiella_massiliensis_group	0.314463173	0.073065892	1.353396004	0.314(0.073-1.353)	0.070073919	0.605481728
k__Bacteria.p__Actinobacteria.c__Coriobacteriia.o__Coriobacteriales.f__Coriobacteriaceae.g__Collinsella.s__Collinsella_sp_OM08_14AT_group	0.093877904	0.012271362	0.718181171	0.094(0.012-0.718)	0.001308564	0.626245847
k__Bacteria.p__Firmicutes.c__Clostridia.o__Clostridiales.f__Ruminococcaceae.g__Ruminococcus.s__Ruminococcus_sp_AM40_10AC_group	0.551783331	0.201136218	1.513724614	0.552(0.201-1.514)	0.225947371	0.613787375
k__Bacteria.p__Firmicutes.c__Clostridia.o__Clostridiales.f__Ruminococcaceae.g__Ruminococcus.s__Ruminococcus_sp_AM42_10AC_group	0.695185715	0.271907199	1.7773828	0.695(0.272-1.777)	0.435851152	0.555647841
k__Bacteria.p__Actinobacteria.c__Coriobacteriia.o__Coriobacteriales.f__Coriobacteriaceae.g__Collinsella.s__Collinsella_sp_AM23_17_group	0.326537048	0.094464124	1.128750673	0.327(0.094-1.129)	0.045906989	0.569767442
k__Bacteria.p__Proteobacteria.c__Betaproteobacteria.o__Burkholderiales.f__Sutterellaceae.g__Sutterella.s__Sutterella_wadsworthensis_group	1.537294001	0.512163402	4.614294653	1.537(0.512-4.614)	0.462961204	0.496677741
k__Bacteria.p__Firmicutes.c__Clostridia.o__Clostridiales.f__Lachnospiraceae.g__Blautia.s__Blautia_sp_aa_0143_group	0.650670087	0.215924075	1.960742743	0.651(0.216-1.961)	0.426487379	0.585548173
k__Bacteria.p__Proteobacteria.c__Betaproteobacteria.o__Burkholderiales.f__Sutterellaceae.g__Sutterella_group	1.349142056	0.487983106	3.730014961	1.349(0.488-3.73)	0.573682043	0.480066445
k__Bacteria.p__Firmicutes.c__Clostridia.o__Clostridiales.f__Lachnospiraceae.g__Blautia.s__Blautia_sp_AF25_12LB_group	0.314646719	0.072939082	1.357332108	0.315(0.073-1.357)	0.071232085	0.606312292
k__Bacteria.p__Firmicutes.c__Clostridia.o__Clostridiales.f__Ruminococcaceae.g__Ruminococcus.s__Ruminococcus_sp_TF06_23_group	0.855205166	0.353395843	2.069565591	0.855(0.353-2.07)	0.726798149	0.541528239
k__Bacteria.p__Firmicutes.c__Negativicutes.o__Veillonellales.f__Veillonellaceae.g__Veillonella.s__Veillonella_sp_6_1_27_group	3.580103973	1.32351333	9.684182376	3.58(1.324-9.684)	0.02123696	0.61627907
k__Bacteria.p__Actinobacteria.c__Coriobacteriia.o__Coriobacteriales.f__Coriobacteriaceae.g__Collinsella.s__Collinsella_sp_AF04_24_group	0.194717762	0.026046486	1.455666863	0.195(0.026-1.456)	0.039550225	0.607142857
k__Bacteria.p__Firmicutes.c__Clostridia.o__Clostridiales.f__Lachnospiraceae.g__Lachnoclostridium.s__Lachnoclostridium_sp_SNUG30386_group	0.761754719	0.2929532	1.980760921	0.762(0.293-1.981)	0.569602371	0.554817276
k__Bacteria.p__Firmicutes.c__Clostridia.o__Clostridiales.f__Ruminococcaceae.g__Ruminococcus.s__Ruminococcus_sp_AF17_12_group	0.184086133	0.042209269	0.802849832	0.184(0.042-0.803)	0.005395371	0.59717608
k__Bacteria.p__Proteobacteria.c__Betaproteobacteria.o__Burkholderiales.f__Sutterellaceae_group	4.863258059	1.999520819	11.82847346	4.863(2-11.828)	0.000640982	0.674418605
k__Bacteria.p__Firmicutes.c__Clostridia.o__Clostridiales.f__Lachnospiraceae.g__Dorea.s__Dorea_sp_AM58_8_group	0.349247511	0.112884782	1.080516097	0.349(0.113-1.081)	0.046033079	0.57641196
k__Bacteria.p__Firmicutes.c__Bacilli.o__Lactobacillales.f__Streptococcaceae.g__Streptococcus.s__Streptococcus_gordonii_group	3.867943859	1.50381144	9.948713844	3.868(1.504-9.949)	0.007794985	0.648671096
k__Bacteria.p__Actinobacteria.c__Coriobacteriia.o__Coriobacteriales.f__Coriobacteriaceae.g__Collinsella.s__Collinsella_sp_AF33_16_group	0.512824571	0.149784787	1.755779378	0.513(0.15-1.756)	0.252000001	0.593853821
k__Bacteria.p__Firmicutes.c__Clostridia.o__Clostridiales.f__Ruminococcaceae.g__Ruminococcus.s__Ruminococcus_sp_OF02_6_group	0.780634995	0.29545402	2.062557806	0.781(0.295-2.063)	0.611489436	0.505813953
k__Bacteria.p__Actinobacteria.c__Coriobacteriia.o__Coriobacteriales.f__Coriobacteriaceae.g__Collinsella.s__Collinsella_sp_AF36_3AT_group	0.463092252	0.106472071	2.014184855	0.463(0.106-2.014)	0.256956937	0.579734219
k__Bacteria.p__Firmicutes.c__Clostridia.o__Clostridiales.f__Lachnospiraceae.g__Blautia.s__Blautia_sp_Marseille_P3087_group	0.432874683	0.143136755	1.309101153	0.433(0.143-1.309)	0.109219325	0.55730897
k__Bacteria.p__Firmicutes.c__Clostridia.o__Clostridiales.f__Ruminococcaceae.g__Ruminococcus.s__Ruminococcus_sp_AF45_4BH_group	0.441512739	0.159554538	1.22173585	0.442(0.16-1.222)	0.094131009	0.581395349
k__Bacteria.p__Firmicutes.c__Clostridia.o__Clostridiales.f__Ruminococcaceae.g__Ruminococcus.s__Ruminococcus_sp_AF17_22AC_group	0.481110921	0.15852598	1.46012482	0.481(0.159-1.46)	0.166836356	0.547342193
